# Supplementary material for: Lack of detectable short-term effects of a single dose of ivermectin on the human immune system
Source: Parasit Vectors. 2021 Jun 5;14:304. doi: 10.1186/s13071-021-04810-6 (PMC8179708; doi:10.1186/s13071-021-04810-6)
Supplement: Supplementary file 2 — Additional file 2: Table S2. NanoString results for the changes in expression of the 770 genes of the myeloid gene panel in PBMCs. In this Table all the results are compared to the Control, t = 0 sample. [file 13071_2021_4810_MOESM2_ESM.xlsx]

## Sheet: DE results - ConditionCONT 4
Column1.1	Column1.2	Column1.3	Column1.4	Column1.5	Column1.6	Column1.7	Column1.8	Column1.9	Column1.10	Column1.11	Column1.12	Column1.13
Gene	"Log2 fold change"	"std error (log2)"	"Lower confidence limit (log2)"	"Upper confidence limit (log2)"	"Linear fold change"	"Lower confidence limit (linear)"	"Upper confidence limit (linear)"	"P-value"	"BY.p.value"	"method"	"Gene.sets"	"probe.ID"
PTAFR-mRNA	1.4	0.236	0.937	1.86	2.64	1.91	3.64	1.73e-06	0.00601	"lm.nb"	"Interferon Signaling"	"NM_000952.3:1035"
HDAC5-mRNA	0.855	0.159	0.543	1.17	1.81	1.46	2.25	8.32e-06	0.0145	"lm.nb"	"Growth Factor Signaling"	"NM_005474.4:3160"
ITGAX-mRNA	1.61	0.328	0.963	2.25	3.04	1.95	4.75	3.11e-05	0.0353	"lm.nb"	"Cell Migration and Adhesion	Complement Activation
TLR1-mRNA	1.48	0.307	0.873	2.08	2.78	1.83	4.22	4.07e-05	0.0353	"lm.nb"	"TLR signaling"	"NM_003263.3:545"
FPR2-mRNA	2.27	0.487	1.31	3.22	4.82	2.49	9.33	6.04e-05	0.0363	"lm.nb"	"Pathogen Response"	"NM_001462.3:1200"
PROK2-mRNA	3.69	0.795	2.13	5.25	12.9	4.39	38.1	6.36e-05	0.0363	"lm.nb"	"Angiogenesis"	"NM_021935.3:827"
FPR1-mRNA	2.34	0.51	1.34	3.34	5.07	2.54	10.1	7.32e-05	0.0363	"lm.nb"	"Chemokine signaling	Pathogen Response"
FCGR2A-mRNA	2.34	0.517	1.33	3.36	5.08	2.51	10.3	8.75e-05	0.0364	"lm.nb"	"Fc Receptor Signaling"	"NM_021642.3:60"
PLAUR-mRNA	1.11	0.247	0.627	1.59	2.16	1.54	3.02	9.44e-05	0.0364	"lm.nb"	"Complement Activation"	"NM_001005376.1:440"
CSF2RA-mRNA	1.28	0.294	0.708	1.86	2.43	1.63	3.63	0.000136	0.0472	"lm.nb"	"Angiogenesis	Cytokine Signaling
MYD88-mRNA	0.84	0.206	0.436	1.24	1.79	1.35	2.37	0.000311	0.068	"lm.nb"	"Cytokine Signaling	Growth Factor Signaling
S100A11-mRNA	1.36	0.335	0.706	2.02	2.57	1.63	4.05	0.000316	0.068	"lm.nb"	"Differentiation and Maintenance of Myeloid Cells"	"NM_005620.1:127"
OSCAR-mRNA	1.22	0.301	0.629	1.81	2.33	1.55	3.51	0.000333	0.068	"lm.nb"	"Lymphocyte activation"	"NM_130771.3:990"
GRN-mRNA	1.03	0.256	0.531	1.53	2.04	1.44	2.89	0.000346	0.068	"lm.nb"	"Pathogen Response"	"NM_002087.2:546"
TREM1-mRNA	2.58	0.642	1.32	3.84	5.97	2.5	14.3	0.000364	0.068	"lm.nb"	"Cell Migration and Adhesion	Lymphocyte activation"
NAMPT-mRNA	2.8	0.699	1.43	4.17	6.99	2.7	18.1	0.000369	0.068	"lm.nb"	"Metabolism"	"NM_005746.2:290"
FCGR3A-mRNA	2.33	0.583	1.19	3.48	5.04	2.29	11.1	0.000376	0.068	"lm.nb"	"Fc Receptor Signaling	Lymphocyte activation"
ALOX5AP-mRNA	1.3	0.328	0.661	1.95	2.47	1.58	3.86	0.000409	0.068	"lm.nb"	"Metabolism"	"NM_001629.2:367"
IL1RAP-mRNA	1.23	0.31	0.622	1.84	2.34	1.54	3.57	0.000421	0.068	"lm.nb"	"Cytokine Signaling"	"NM_001167928.1:1186"
CXCR2-mRNA	3.66	0.924	1.85	5.47	12.6	3.6	44.3	0.000426	0.068	"lm.nb"	"Chemokine signaling"	"NM_001168298.1:676"
C5AR1-mRNA	2.07	0.525	1.04	3.1	4.2	2.06	8.57	0.000452	0.068	"lm.nb"	"Complement Activation"	"NM_001736.2:1195"
CXCR1-mRNA	3.39	0.861	1.7	5.08	10.5	3.25	33.7	0.000458	0.068	"lm.nb"	"Chemokine signaling"	"NM_000634.2:1950"
SIGLEC5-mRNA	1.5	0.383	0.754	2.26	2.84	1.69	4.78	0.000468	0.068	"lm.nb"	"Lymphocyte activation"	"NM_003830.2:2145"
CXCL1-mRNA	3.02	0.772	1.51	4.53	8.11	2.84	23.1	0.000484	0.068	"lm.nb"	"Chemokine signaling	Cytokine Signaling
RAB3D-mRNA	1.58	0.403	0.786	2.37	2.98	1.72	5.16	0.00049	0.068	"lm.nb"	"Pathogen Response"	"NM_004283.3:2610"
NFIL3-mRNA	1.13	0.291	0.561	1.7	2.19	1.47	3.25	0.000523	0.0699	"lm.nb"	"Angiogenesis"	"NM_005384.2:1795"
CSF3R-mRNA	2.57	0.669	1.26	3.88	5.93	2.39	14.7	0.000589	0.0758	"lm.nb"	"Growth Factor Signaling"	"NM_000760.3:2066"
BID-mRNA	1.13	0.295	0.549	1.71	2.19	1.46	3.26	0.000623	0.0773	"lm.nb"	"Cell Cycle and Apoptosis"	"NM_197966.2:964"
VASP-mRNA	1.26	0.332	0.61	1.91	2.4	1.53	3.76	0.000665	0.0797	"lm.nb"	"Cell Migration and Adhesion"	"NM_003370.3:1500"
NCF2-mRNA	1.56	0.413	0.75	2.37	2.95	1.68	5.17	0.000707	0.0819	"lm.nb"	"Angiogenesis	Antigen Presentation"
S100A8-mRNA	1.55	0.413	0.741	2.36	2.93	1.67	5.13	0.000746	0.0836	"lm.nb"	"Differentiation and Maintenance of Myeloid Cells"	"NM_002964.3:115"
CXCL8-mRNA	2.82	0.755	1.34	4.3	7.05	2.53	19.7	0.000789	0.0846	"lm.nb"	"Chemokine signaling	Pathogen Response
IL1R2-mRNA	2.97	0.796	1.41	4.53	7.82	2.65	23.1	0.000803	0.0846	"lm.nb"	"Cytokine Signaling	Growth Factor Signaling"
S100A9-mRNA	1.59	0.43	0.748	2.43	3.01	1.68	5.4	0.000864	0.0863	"lm.nb"	"Differentiation and Maintenance of Myeloid Cells"	"NM_002965.2:75"
MMP9-mRNA	2.63	0.713	1.24	4.03	6.2	2.35	16.3	0.000882	0.0863	"lm.nb"	"Cytokine Signaling	ECM remodeling"
IL17RA-mRNA	0.959	0.261	0.449	1.47	1.94	1.36	2.77	0.000907	0.0863	"lm.nb"	"Cytokine Signaling"	"NM_014339.4:3020"
TLR6-mRNA	1.17	0.319	0.548	1.8	2.26	1.46	3.48	0.000919	0.0863	"lm.nb"	"TLR signaling"	"NM_006068.2:2530"
TLR2-mRNA	1.33	0.368	0.608	2.05	2.51	1.52	4.14	0.00109	0.098	"lm.nb"	"Growth Factor Signaling	TLR signaling"
HIST2H2AA3-mRNA	0.57	0.158	0.261	0.879	1.48	1.2	1.84	0.0011	0.098	"lm.nb"	"Cell Cycle and Apoptosis"	"NM_003516.2:137"
ALOX5-mRNA	1.2	0.335	0.542	1.86	2.3	1.46	3.62	0.0012	0.101	"lm.nb"	"Metabolism"	"NM_000698.2:735"
TNFRSF1B-mRNA	1.04	0.292	0.471	1.62	2.06	1.39	3.07	0.00122	0.101	"lm.nb"	"Cytokine Signaling"	"NM_001066.2:835"
JAML-mRNA	1.08	0.304	0.487	1.68	2.12	1.4	3.2	0.00125	0.101	"lm.nb"	"Cell Migration and Adhesion	Lymphocyte activation"
CEBPB-mRNA	1.53	0.431	0.69	2.38	2.9	1.61	5.2	0.00126	0.101	"lm.nb"	"Cytokine Signaling"	"NM_005194.2:1420"
TXN-mRNA	0.741	0.209	0.332	1.15	1.67	1.26	2.22	0.0013	0.103	"lm.nb"	"Metabolism	Pathogen Response"
IL6R-mRNA	0.948	0.272	0.414	1.48	1.93	1.33	2.79	0.00155	0.118	"lm.nb"	"Cytokine Signaling	Growth Factor Signaling"
SIRPA-mRNA	1.68	0.484	0.735	2.63	3.21	1.66	6.2	0.00156	0.118	"lm.nb"	"Cell Migration and Adhesion"	"NM_080792.2:3115"
PELI1-mRNA	1.02	0.301	0.426	1.61	2.02	1.34	3.05	0.00206	0.151	"lm.nb"	"Cytokine Signaling	TLR signaling"
RAF1-mRNA	0.917	0.272	0.383	1.45	1.89	1.3	2.73	0.00211	0.151	"lm.nb"	"Angiogenesis	Antigen Presentation
PYCARD-mRNA	0.653	0.194	0.272	1.03	1.57	1.21	2.05	0.00213	0.151	"lm.nb"	"Antigen Presentation	Lymphocyte activation
RHOG-mRNA	0.98	0.293	0.406	1.55	1.97	1.33	2.94	0.0022	0.153	"lm.nb"	"Cell Cycle and Apoptosis	Cell Migration and Adhesion
THBD-mRNA	1.44	0.434	0.594	2.29	2.72	1.51	4.91	0.00231	0.157	"lm.nb"	"Cell Migration and Adhesion	Complement Activation"
DUSP1-mRNA	1.53	0.467	0.612	2.44	2.88	1.53	5.44	0.00269	0.18	"lm.nb"	"Angiogenesis	Cytokine Signaling
PTGS2-mRNA	2.35	0.728	0.926	3.78	5.11	1.9	13.7	0.00298	0.195	"lm.nb"	"Cytokine Signaling	Metabolism"
LAT2-mRNA	0.95	0.295	0.371	1.53	1.93	1.29	2.88	0.0031	0.2	"lm.nb"	"Fc Receptor Signaling	Lymphocyte activation"
IFNGR1-mRNA	0.849	0.265	0.329	1.37	1.8	1.26	2.58	0.00323	0.204	"lm.nb"	"Growth Factor Signaling	Interferon Signaling
BCL6-mRNA	1.91	0.599	0.732	3.08	3.75	1.66	8.46	0.00339	0.21	"lm.nb"	"Cytokine Signaling"	"NM_001706.2:675"
SEMA4A-mRNA	1.19	0.378	0.451	1.93	2.28	1.37	3.82	0.00364	0.221	"lm.nb"	"Metabolism	T-cell Activation and Checkpoint Signaling"
ICAM1-mRNA	1.26	0.401	0.477	2.05	2.4	1.39	4.14	0.00369	0.221	"lm.nb"	"Cell Migration and Adhesion	Cytokine Signaling
CLEC7A-mRNA	1.22	0.387	0.458	1.98	2.32	1.37	3.93	0.00376	0.221	"lm.nb"	"Antigen Presentation	Lymphocyte activation"
STAT6-mRNA	0.701	0.231	0.248	1.15	1.63	1.19	2.23	0.00498	0.288	"lm.nb"	"Growth Factor Signaling	Pathogen Response"
MARCKSL1-mRNA	0.64	0.212	0.226	1.05	1.56	1.17	2.08	0.00505	0.288	"lm.nb"	"Angiogenesis"	"NM_023009.5:1005"
TLR8-mRNA	1.2	0.398	0.421	1.98	2.3	1.34	3.95	0.00514	0.288	"lm.nb"	"TLR signaling"	"NM_016610.2:2310"
CTSD-mRNA	0.765	0.254	0.267	1.26	1.7	1.2	2.4	0.00524	0.289	"lm.nb"	"Antigen Presentation	ECM remodeling"
MAP2K2-mRNA	0.354	0.118	0.122	0.586	1.28	1.09	1.5	0.00551	0.296	"lm.nb"	"Angiogenesis	Cytokine Signaling
IRF2-mRNA	0.55	0.184	0.189	0.91	1.46	1.14	1.88	0.00554	0.296	"lm.nb"	"Interferon Signaling"	"NM_002199.3:1624"
STAT4-mRNA	-0.428	0.144	-0.71	-0.146	0.743	0.611	0.904	0.0057	0.3	"lm.nb"	"Growth Factor Signaling	TH1 Activation"
BCL10-mRNA	0.547	0.186	0.183	0.911	1.46	1.14	1.88	0.00617	0.318	"lm.nb"	"Antigen Presentation	Fc Receptor Signaling
ACOX1-mRNA	0.913	0.31	0.305	1.52	1.88	1.24	2.87	0.00622	0.318	"lm.nb"	"Metabolism"	"NM_004035.5:2950"
ADGRE5-mRNA	0.938	0.323	0.305	1.57	1.92	1.24	2.97	0.00683	0.339	"lm.nb"	"Cell Migration and Adhesion"	"NM_078481.2:1370"
P2RX1-mRNA	1.15	0.396	0.375	1.93	2.22	1.3	3.81	0.00684	0.339	"lm.nb"	"Pathogen Response"	"NM_002558.2:2120"
CASP1-mRNA	0.676	0.236	0.214	1.14	1.6	1.16	2.2	0.00749	0.363	"lm.nb"	"Cytokine Signaling	Pathogen Response"
TYROBP-mRNA	1.06	0.37	0.335	1.79	2.09	1.26	3.45	0.00753	0.363	"lm.nb"	"Lymphocyte activation"	"NM_003332.3:361"
CCR3-mRNA	1.25	0.44	0.39	2.11	2.38	1.31	4.33	0.00791	0.377	"lm.nb"	"Chemokine signaling	TH2 Activation"
GNAI3-mRNA	0.549	0.195	0.167	0.93	1.46	1.12	1.91	0.00844	0.396	"lm.nb"	"Chemokine signaling"	"NM_006496.1:1150"
DUSP6-mRNA	1.22	0.437	0.367	2.08	2.34	1.29	4.23	0.00885	0.41	"lm.nb"	"Angiogenesis	Cytokine Signaling
ADAM8-mRNA	1.19	0.426	0.355	2.02	2.28	1.28	4.07	0.00902	0.412	"lm.nb"	"ECM remodeling"	"NM_001109.4:762"
MAP3K4-mRNA	-0.407	0.147	-0.696	-0.119	0.754	0.617	0.921	0.00966	0.436	"lm.nb"	"Growth Factor Signaling"	"NM_005922.2:1165"
F11R-mRNA	1.01	0.367	0.293	1.73	2.02	1.22	3.32	0.00984	0.438	"lm.nb"	"Cell Migration and Adhesion	ECM remodeling"
STAT3-mRNA	0.798	0.295	0.22	1.38	1.74	1.16	2.59	0.0111	0.49	"lm.nb"	"Chemokine signaling	Cytokine Signaling
SELL-mRNA	0.627	0.232	0.171	1.08	1.54	1.13	2.12	0.0113	0.492	"lm.nb"	"Cell Migration and Adhesion	Lymphocyte activation"
S100A4-mRNA	0.599	0.225	0.157	1.04	1.51	1.11	2.06	0.0126	0.535	"lm.nb"	"Cell Migration and Adhesion	Differentiation and Maintenance of Myeloid Cells"
FCAR-mRNA	1.35	0.508	0.352	2.34	2.54	1.28	5.07	0.0126	0.535	"lm.nb"	"Pathogen Response"	"NM_002000.2:1415"
CCR7-mRNA	-0.514	0.197	-0.901	-0.128	0.7	0.536	0.915	0.014	0.588	"lm.nb"	"Chemokine signaling	TH2 Activation"
TNFRSF1A-mRNA	1.17	0.449	0.288	2.05	2.25	1.22	4.14	0.0143	0.588	"lm.nb"	"Cytokine Signaling	Growth Factor Signaling"
CCR1-mRNA	1.03	0.396	0.252	1.8	2.04	1.19	3.49	0.0144	0.588	"lm.nb"	"Chemokine signaling	TH1 Activation"
FAS-mRNA	0.711	0.274	0.174	1.25	1.64	1.13	2.38	0.0146	0.588	"lm.nb"	"Cytokine Signaling	Growth Factor Signaling"
SQSTM1-mRNA	0.46	0.179	0.109	0.81	1.38	1.08	1.75	0.0153	0.612	"lm.nb"	"Cytokine Signaling	Growth Factor Signaling"
LAPTM5-mRNA	0.585	0.232	0.13	1.04	1.5	1.09	2.06	0.0172	0.673	"lm.nb"	"Differentiation and Maintenance of Myeloid Cells"	"NM_006762.2:1825"
CEBPD-mRNA	1.22	0.485	0.273	2.18	2.34	1.21	4.52	0.0172	0.673	"lm.nb"	"Cell Cycle and Apoptosis	Cytokine Signaling
MAPK14-mRNA	0.434	0.174	0.0941	0.775	1.35	1.07	1.71	0.018	0.696	"lm.nb"	"Angiogenesis	Cytokine Signaling
CDKN1A-mRNA	0.65	0.261	0.138	1.16	1.57	1.1	2.24	0.0185	0.7	"lm.nb"	"Fc Receptor Signaling	Growth Factor Signaling
CD14-mRNA	0.829	0.333	0.176	1.48	1.78	1.13	2.79	0.0185	0.7	"lm.nb"	"Growth Factor Signaling	TLR signaling"
TLR4-mRNA	1.13	0.456	0.237	2.03	2.19	1.18	4.07	0.019	0.71	"lm.nb"	"Growth Factor Signaling	TLR signaling"
AIF1-mRNA	0.785	0.317	0.163	1.41	1.72	1.12	2.65	0.0192	0.71	"lm.nb"	"Cell Migration and Adhesion	Chemokine signaling"
TRAF1-mRNA	-0.384	0.156	-0.689	-0.079	0.766	0.62	0.947	0.0195	0.713	"lm.nb"	"Cytokine Signaling"	"NM_005658.3:3735"
ICOS-mRNA	-0.353	0.143	-0.634	-0.0715	0.783	0.645	0.952	0.02	0.722	"lm.nb"	"Cell Migration and Adhesion	T-cell Activation and Checkpoint Signaling
ERCC1-mRNA	0.307	0.129	0.055	0.559	1.24	1.04	1.47	0.0234	0.839	"loglinear"	"Lymphocyte activation"	"NM_001983.3:458"
WAS-mRNA	0.843	0.357	0.143	1.54	1.79	1.1	2.91	0.0249	0.882	"lm.nb"	"Chemokine signaling	Fc Receptor Signaling"
TNFSF10-mRNA	0.751	0.321	0.122	1.38	1.68	1.09	2.6	0.0262	0.918	"lm.nb"	"Cytokine Signaling"	"NM_003810.2:115"
LST1-mRNA	1.05	0.452	0.166	1.94	2.07	1.12	3.83	0.0269	0.931	"lm.nb"	"Antigen Presentation"	"NM_007161.3:492"
CXCL16-mRNA	1.35	0.58	0.211	2.48	2.54	1.16	5.59	0.0271	0.931	"lm.nb"	"Chemokine signaling"	"NM_001100812.1:850"
RICTOR-mRNA	0.636	0.274	0.0987	1.17	1.55	1.07	2.26	0.0273	0.931	"lm.nb"	"Angiogenesis	Fc Receptor Signaling
IRF1-mRNA	0.588	0.257	0.0833	1.09	1.5	1.06	2.13	0.0297	0.991	"lm.nb"	"Interferon Signaling"	"NM_002198.1:510"
PIK3CG-mRNA	0.444	0.195	0.0629	0.826	1.36	1.04	1.77	0.0297	0.991	"lm.nb"	"Chemokine signaling	Cytokine Signaling
SYK-mRNA	0.787	0.348	0.106	1.47	1.73	1.08	2.77	0.031	1	"lm.nb"	"Antigen Presentation	Cytokine Signaling
ID1-mRNA	0.902	0.4	0.118	1.69	1.87	1.09	3.22	0.0315	1	"lm.nb"	"Cell Cycle and Apoptosis"	"NM_002165.2:345"
SPRY2-mRNA	0.836	0.374	0.103	1.57	1.79	1.07	2.97	0.033	1	"lm.nb"	"Growth Factor Signaling"	"NM_005842.2:1481"
GPR65-mRNA	0.353	0.158	0.0427	0.663	1.28	1.03	1.58	0.0334	1	"lm.nb"	"Lymphocyte activation"	"NM_003608.2:1095"
EGR3-mRNA	1.3	0.586	0.15	2.45	2.46	1.11	5.46	0.0344	1	"lm.nb"	"Differentiation and Maintenance of Myeloid Cells"	"NM_004430.2:3170"
ALCAM-mRNA	0.441	0.2	0.0496	0.833	1.36	1.04	1.78	0.035	1	"lm.nb"	"Cell Migration and Adhesion"	"NM_001627.3:789"
MAFB-mRNA	0.899	0.408	0.0987	1.7	1.86	1.07	3.25	0.0355	1	"lm.nb"	"Differentiation and Maintenance of Myeloid Cells"	"NM_005461.3:1655"
CEBPA-mRNA	1.02	0.468	0.106	1.94	2.03	1.08	3.84	0.0366	1	"lm.nb"	"Cell Cycle and Apoptosis	Differentiation and Maintenance of Myeloid Cells"
CNN2-mRNA	0.452	0.208	0.044	0.859	1.37	1.03	1.81	0.0379	1	"lm.nb"	"Pathogen Response"	"NM_004368.3:609"
STAT5A-mRNA	0.398	0.183	0.0384	0.758	1.32	1.03	1.69	0.0381	1	"lm.nb"	"Cytokine Signaling	Growth Factor Signaling"
SMARCD3-mRNA	0.592	0.273	0.0558	1.13	1.51	1.04	2.19	0.0386	1	"lm.nb"	"Metabolism"	"NM_001003801.1:570"
BTG2-mRNA	0.851	0.395	0.0763	1.63	1.8	1.05	3.08	0.0395	1	"lm.nb"	"Cell Cycle and Apoptosis"	"NM_006763.2:1700"
GSN-mRNA	0.824	0.386	0.0676	1.58	1.77	1.05	2.99	0.041	1	"lm.nb"	"Pathogen Response"	"NM_000177.4:1075"
DNAJB6-mRNA	0.224	0.105	0.0183	0.429	1.17	1.01	1.35	0.0411	1	"loglinear"	"Lymphocyte activation"	"NM_005494.2:636"
CTSS-mRNA	0.775	0.372	0.0452	1.5	1.71	1.03	2.84	0.046	1	"lm.nb"	"Antigen Presentation	ECM remodeling
IL1RN-mRNA	1.2	0.579	0.0656	2.34	2.3	1.05	5.05	0.0468	1	"lm.nb"	"Cytokine Signaling"	"NM_000577.3:480"
AREG-mRNA	-1.1	0.531	-2.14	-0.0565	0.468	0.227	0.962	0.0475	1	"lm.nb"	"Lymphocyte activation"	"NM_001657.2:547"
SP4-mRNA	-0.331	0.161	-0.648	-0.015	0.795	0.638	0.99	0.0489	1	"lm.nb"	"Cell Migration and Adhesion"	"NM_003112.3:1305"
ADAM19-mRNA	0.636	0.312	0.0231	1.25	1.55	1.02	2.37	0.0509	1	"lm.nb"	"ECM remodeling"	"NM_023038.3:1690"
C3AR1-mRNA	0.662	0.328	0.0189	1.31	1.58	1.01	2.47	0.0527	1	"lm.nb"	"Complement Activation"	"NM_004054.2:415"
TUBA4A-mRNA	0.437	0.217	0.0113	0.862	1.35	1.01	1.82	0.0533	1	"lm.nb"	"Antigen Presentation"	"NM_006000.1:217"
FASN-mRNA	1.14	0.572	0.0211	2.26	2.21	1.01	4.8	0.055	1	"lm.nb"	"Metabolism"	"NM_004104.4:5387"
CASP5-mRNA	0.923	0.463	0.0167	1.83	1.9	1.01	3.56	0.0551	1	"lm.nb"	"Pathogen Response"	"NM_004347.1:580"
IRF7-mRNA	0.578	0.291	0.00818	1.15	1.49	1.01	2.22	0.056	1	"lm.nb"	"Interferon Signaling	Pathogen Response
ITGA5-mRNA	0.654	0.331	0.00543	1.3	1.57	1	2.46	0.0574	1	"lm.nb"	"Cell Migration and Adhesion	ECM remodeling
MPEG1-mRNA	0.655	0.332	0.00505	1.3	1.57	1	2.47	0.0575	1	"lm.nb"	"Pathogen Response"	"NM_001039396.1:470"
MAPK13-mRNA	0.479	0.246	-0.003	0.961	1.39	0.998	1.95	0.0609	1	"lm.nb"	"Angiogenesis	Cytokine Signaling
MX2-mRNA	0.616	0.317	-0.00505	1.24	1.53	0.997	2.36	0.0613	1	"lm.nb"	"Interferon Signaling"	"NM_002463.1:2188"
TNF-mRNA	0.66	0.34	-0.0056	1.33	1.58	0.996	2.51	0.0614	1	"lm.nb"	"Antigen Presentation	Cytokine Signaling
CSTB-mRNA	0.369	0.19	-0.00366	0.742	1.29	0.997	1.67	0.0617	1	"lm.nb"	"Pathogen Response"	"NM_000100.2:320"
PSMB9-mRNA	0.353	0.183	-0.0065	0.713	1.28	0.996	1.64	0.0638	1	"lm.nb"	"Angiogenesis	Antigen Presentation
PSMB8-mRNA	0.369	0.193	-0.00855	0.747	1.29	0.994	1.68	0.065	1	"lm.nb"	"Angiogenesis	Antigen Presentation
VEGFA-mRNA	0.757	0.401	-0.0282	1.54	1.69	0.981	2.91	0.0685	1	"lm.nb"	"Angiogenesis	Growth Factor Signaling"
LTB4R-mRNA	0.714	0.382	-0.0339	1.46	1.64	0.977	2.75	0.0711	1	"lm.nb"	"Lymphocyte activation"	"NM_181657.3:2400"
HAVCR1-mRNA	-0.678	0.363	-1.39	0.0334	0.625	0.382	1.02	0.0716	1	"lm.nb"	"Pathogen Response"	"NM_001173393.1:834"
CCL28-mRNA	-0.347	0.186	-0.711	0.0178	0.786	0.611	1.01	0.0721	1	"lm.nb"	"Chemokine signaling"	"NM_148672.2:407"
FCN1-mRNA	0.806	0.433	-0.0421	1.65	1.75	0.971	3.15	0.0723	1	"lm.nb"	"Complement Activation"	"NM_002003.3:932"
IL1B-mRNA	0.752	0.405	-0.0417	1.55	1.68	0.972	2.92	0.0731	1	"lm.nb"	"Antigen Presentation	Cytokine Signaling
NR2F6-mRNA	0.741	0.4	-0.0426	1.52	1.67	0.971	2.88	0.0737	1	"lm.nb"	"T-cell Activation and Checkpoint Signaling"	"NM_005234.3:1231"
SPTBN1-mRNA	-0.266	0.145	-0.55	0.018	0.832	0.683	1.01	0.0764	1	"lm.nb"	"Angiogenesis	Cytokine Signaling
NFKBIA-mRNA	0.632	0.346	-0.0458	1.31	1.55	0.969	2.48	0.0776	1	"lm.nb"	"Antigen Presentation	Chemokine signaling
IFNAR1-mRNA	0.466	0.257	-0.0381	0.971	1.38	0.974	1.96	0.08	1	"lm.nb"	"Growth Factor Signaling	Interferon Signaling
CD68-mRNA	0.711	0.393	-0.0592	1.48	1.64	0.96	2.79	0.0804	1	"lm.nb"	"Metabolism"	"NM_001251.2:1140"
PRDX3-mRNA	0.359	0.198	-0.0299	0.748	1.28	0.979	1.68	0.0805	1	"lm.nb"	"Metabolism"	"NM_014098.3:963"
IFIT1-mRNA	1.59	0.887	-0.147	3.33	3.01	0.903	10.1	0.0828	1	"lm.nb"	"Interferon Signaling"	"NM_001548.3:1440"
SEMA4B-mRNA	0.662	0.371	-0.0655	1.39	1.58	0.956	2.62	0.0846	1	"lm.nb"	"Lymphocyte activation"	"NM_020210.3:3470"
NLRP3-mRNA	0.694	0.39	-0.0697	1.46	1.62	0.953	2.75	0.085	1	"lm.nb"	"Pathogen Response"	"NM_001079821.2:415"
STAT5B-mRNA	0.472	0.266	-0.0498	0.993	1.39	0.966	1.99	0.0864	1	"lm.nb"	"Chemokine signaling	Cytokine Signaling
PGLYRP1-mRNA	1.18	0.668	-0.13	2.49	2.27	0.914	5.62	0.0877	1	"lm.nb"	"Pathogen Response"	"NM_005091.1:356"
BTK-mRNA	0.339	0.192	-0.0374	0.715	1.26	0.974	1.64	0.0877	1	"lm.nb"	"Fc Receptor Signaling	Lymphocyte activation
FCGR1A-mRNA	1.19	0.675	-0.132	2.51	2.28	0.912	5.71	0.088	1	"lm.nb"	"Antigen Presentation	Fc Receptor Signaling
FCGR2B-mRNA	0.482	0.275	-0.0566	1.02	1.4	0.962	2.03	0.0897	1	"lm.nb"	"Lymphocyte activation"	"NM_001002273.1:870"
ITGB2-mRNA	0.662	0.378	-0.0794	1.4	1.58	0.946	2.64	0.0903	1	"lm.nb"	"Cell Migration and Adhesion	Complement Activation
CTLA4-mRNA	-0.442	0.255	-0.943	0.0585	0.736	0.52	1.04	0.0937	1	"lm.nb"	"Cell Migration and Adhesion	T-cell Activation and Checkpoint Signaling"
HLA-DRB3-mRNA	0.457	0.265	-0.0613	0.976	1.37	0.958	1.97	0.0942	1	"lm.nb"	"Antigen Presentation	Cell Migration and Adhesion
SELPLG-mRNA	0.757	0.44	-0.104	1.62	1.69	0.93	3.07	0.0952	1	"lm.nb"	"Cell Migration and Adhesion"	"NM_003006.3:2297"
NOD2-mRNA	0.528	0.306	-0.0727	1.13	1.44	0.951	2.19	0.0953	1	"lm.nb"	"Cytokine Signaling	Pathogen Response
TRAFD1-mRNA	0.506	0.294	-0.07	1.08	1.42	0.953	2.12	0.0954	1	"lm.nb"	"Cytokine Signaling"	"NM_001143906.1:1475"
MAP2K4-mRNA	0.503	0.294	-0.0722	1.08	1.42	0.951	2.11	0.0968	1	"lm.nb"	"Cytokine Signaling	Fc Receptor Signaling
TWISTNB-mRNA	-0.305	0.178	-0.654	0.0438	0.809	0.635	1.03	0.0969	1	"lm.nb"	"Pathogen Response"	"NM_001002926.1:3246"
OSM-mRNA	0.884	0.516	-0.128	1.9	1.85	0.915	3.72	0.0971	1	"lm.nb"	"Cytokine Signaling	Growth Factor Signaling"
TNFRSF8-mRNA	0.85	0.497	-0.124	1.82	1.8	0.917	3.54	0.0976	1	"lm.nb"	"Cytokine Signaling"	"NM_152942.2:2030"
BCL2-mRNA	-0.318	0.186	-0.683	0.0467	0.802	0.623	1.03	0.0978	1	"lm.nb"	"Growth Factor Signaling	Pathogen Response"
RASGRF2-mRNA	-0.781	0.458	-1.68	0.117	0.582	0.313	1.08	0.0985	1	"lm.nb"	"Angiogenesis	Cytokine Signaling
CYBB-mRNA	0.584	0.346	-0.0941	1.26	1.5	0.937	2.4	0.102	1	"lm.nb"	"Angiogenesis	Antigen Presentation"
CD36-mRNA	0.665	0.396	-0.11	1.44	1.59	0.926	2.71	0.103	1	"lm.nb"	"Antigen Presentation	ECM remodeling
RAB20-mRNA	0.665	0.396	-0.111	1.44	1.59	0.926	2.71	0.103	1	"lm.nb"	"Metabolism"	"NM_017817.1:758"
FBP1-mRNA	0.677	0.409	-0.125	1.48	1.6	0.917	2.79	0.108	1	"lm.nb"	"Metabolism"	"NM_000507.3:590"
RGS1-mRNA	-0.451	0.276	-0.992	0.0903	0.732	0.503	1.06	0.113	1	"lm.nb"	"Cell Migration and Adhesion	Chemokine signaling"
TLR5-mRNA	0.501	0.309	-0.103	1.11	1.42	0.931	2.15	0.115	1	"lm.nb"	"TLR signaling"	"NM_003268.5:2863"
GADD45B-mRNA	0.584	0.361	-0.123	1.29	1.5	0.918	2.45	0.116	1	"lm.nb"	"Differentiation and Maintenance of Myeloid Cells	Growth Factor Signaling"
KLF4-mRNA	0.581	0.362	-0.129	1.29	1.5	0.915	2.45	0.119	1	"lm.nb"	"Differentiation and Maintenance of Myeloid Cells"	"NM_004235.4:1980"
TGFB1-mRNA	0.47	0.295	-0.108	1.05	1.38	0.928	2.07	0.122	1	"lm.nb"	"Cell Migration and Adhesion	ECM remodeling
CYP1B1-mRNA	0.844	0.53	-0.195	1.88	1.79	0.873	3.69	0.122	1	"lm.nb"	"Metabolism"	"NM_000104.3:1715"
TNFAIP3-mRNA	-0.412	0.26	-0.922	0.098	0.752	0.528	1.07	0.124	1	"lm.nb"	"Cytokine Signaling	Pathogen Response"
IRF5-mRNA	0.588	0.372	-0.141	1.32	1.5	0.907	2.49	0.125	1	"lm.nb"	"Interferon Signaling	TLR signaling"
VAV1-mRNA	0.418	0.265	-0.101	0.938	1.34	0.932	1.92	0.125	1	"lm.nb"	"Angiogenesis	Chemokine signaling
BTLA-mRNA	-0.299	0.193	-0.677	0.0798	0.813	0.625	1.06	0.132	1	"lm.nb"	"T-cell Activation and Checkpoint Signaling"	"NM_181780.2:305"
PSME2-mRNA	0.237	0.154	-0.065	0.54	1.18	0.956	1.45	0.134	1	"lm.nb"	"Angiogenesis	Antigen Presentation
FOSB-mRNA	0.906	0.589	-0.249	2.06	1.87	0.842	4.17	0.135	1	"lm.nb"	"Growth Factor Signaling"	"NM_006732.1:3200"
SLC16A6-mRNA	0.281	0.185	-0.0826	0.644	1.21	0.944	1.56	0.14	1	"lm.nb"	"Metabolism"	"NM_001174166.1:855"
CYSLTR1-mRNA	0.355	0.235	-0.106	0.817	1.28	0.929	1.76	0.142	1	"lm.nb"	"Lymphocyte activation"	"NM_006639.2:90"
NFYC-mRNA	0.217	0.144	-0.0654	0.5	1.16	0.956	1.41	0.142	1	"lm.nb"	"Antigen Presentation	Metabolism"
AOAH-mRNA	0.516	0.343	-0.156	1.19	1.43	0.897	2.28	0.143	1	"lm.nb"	"Pathogen Response"	"NM_001637.3:1303"
CCR2-mRNA	0.523	0.348	-0.159	1.2	1.44	0.896	2.3	0.143	1	"lm.nb"	"Chemokine signaling"	"NM_001123041.2:743"
CTSA-mRNA	0.529	0.357	-0.171	1.23	1.44	0.888	2.34	0.149	1	"lm.nb"	"Antigen Presentation	Metabolism"
TAP1-mRNA	0.372	0.253	-0.123	0.868	1.29	0.918	1.82	0.151	1	"lm.nb"	"Antigen Presentation"	"NM_000593.5:2075"
SKI-mRNA	0.373	0.253	-0.123	0.87	1.3	0.918	1.83	0.151	1	"lm.nb"	"Growth Factor Signaling"	"NM_003036.2:3335"
CD40LG-mRNA	-0.246	0.168	-0.576	0.0834	0.843	0.671	1.06	0.154	1	"lm.nb"	"Cell Migration and Adhesion	Lymphocyte activation"
S100A10-mRNA	0.359	0.248	-0.127	0.845	1.28	0.916	1.8	0.158	1	"lm.nb"	"Differentiation and Maintenance of Myeloid Cells"	"NM_002966.1:245"
CD28-mRNA	-0.266	0.184	-0.628	0.0947	0.831	0.647	1.07	0.159	1	"lm.nb"	"Cell Migration and Adhesion	Fc Receptor Signaling
ARG1-mRNA	0.873	0.604	-0.311	2.06	1.83	0.806	4.16	0.159	1	"lm.nb"	"Metabolism"	"NM_000045.3:673"
IFNAR2-mRNA	0.226	0.157	-0.0816	0.535	1.17	0.945	1.45	0.16	1	"lm.nb"	"Growth Factor Signaling	Interferon Signaling
HIF1A-mRNA	0.236	0.165	-0.087	0.559	1.18	0.941	1.47	0.162	1	"lm.nb"	"Growth Factor Signaling"	"NM_001530.2:1985"
HLA-DRA-mRNA	0.389	0.272	-0.144	0.922	1.31	0.905	1.89	0.162	1	"lm.nb"	"Antigen Presentation	Cell Migration and Adhesion
TAPBP-mRNA	0.477	0.335	-0.18	1.13	1.39	0.883	2.2	0.165	1	"lm.nb"	"Antigen Presentation"	"NM_003190.4:1536"
MAP2K3-mRNA	0.668	0.484	-0.28	1.62	1.59	0.823	3.07	0.177	1	"lm.nb"	"Cytokine Signaling	Growth Factor Signaling
ETS1-mRNA	-0.321	0.237	-0.785	0.143	0.801	0.581	1.1	0.185	1	"lm.nb"	"Growth Factor Signaling"	"NM_005238.3:1305"
LGALS3-mRNA	0.471	0.348	-0.212	1.15	1.39	0.863	2.22	0.187	1	"lm.nb"	"Pathogen Response"	"NM_001177388.1:495"
MERTK-mRNA	0.733	0.546	-0.336	1.8	1.66	0.792	3.49	0.189	1	"lm.nb"	"Cell Migration and Adhesion"	"NM_006343.2:665"
TEP1-mRNA	0.446	0.334	-0.209	1.1	1.36	0.865	2.15	0.192	1	"lm.nb"	"Lymphocyte activation"	"NM_007110.3:3115"
HLA-DMB-mRNA	0.306	0.231	-0.147	0.759	1.24	0.903	1.69	0.195	1	"lm.nb"	"Antigen Presentation	Cell Migration and Adhesion"
PTPRC-mRNA	0.268	0.203	-0.129	0.666	1.2	0.914	1.59	0.196	1	"lm.nb"	"Cell Migration and Adhesion"	"NM_080923.2:154"
CD151-mRNA	0.661	0.502	-0.324	1.65	1.58	0.799	3.13	0.198	1	"lm.nb"	"ECM remodeling"	"NM_139029.1:980"
PDE4A-mRNA	0.461	0.353	-0.23	1.15	1.38	0.852	2.22	0.201	1	"lm.nb"	"Metabolism"	"NM_006202.2:3945"
MMP8-mRNA	-0.71	0.544	-1.78	0.357	0.611	0.292	1.28	0.202	1	"lm.nb"	"ECM remodeling"	"NM_002424.2:2590"
CLC-mRNA	0.64	0.491	-0.323	1.6	1.56	0.799	3.04	0.203	1	"lm.nb"	"Metabolism"	"NM_001828.4:90"
PRDX1-mRNA	0.21	0.162	-0.108	0.528	1.16	0.928	1.44	0.205	1	"lm.nb"	"Metabolism"	"NM_002574.2:632"
SKIL-mRNA	0.168	0.13	-0.0865	0.422	1.12	0.942	1.34	0.206	1	"loglinear"	"Growth Factor Signaling"	"NM_005414.2:945"
FUT4-mRNA	0.387	0.299	-0.199	0.973	1.31	0.871	1.96	0.206	1	"lm.nb"	"Metabolism"	"NM_002033.3:1221"
CD74-mRNA	0.38	0.297	-0.203	0.962	1.3	0.869	1.95	0.211	1	"lm.nb"	"Antigen Presentation	Cell Migration and Adhesion"
FCER1A-mRNA	0.578	0.457	-0.319	1.47	1.49	0.802	2.78	0.216	1	"lm.nb"	"Fc Receptor Signaling	Lymphocyte activation"
ZMPSTE24-mRNA	0.196	0.156	-0.11	0.502	1.15	0.927	1.42	0.218	1	"lm.nb"	"Pathogen Response"	"NM_005857.3:540"
CCRL2-mRNA	0.509	0.41	-0.294	1.31	1.42	0.816	2.48	0.224	1	"lm.nb"	"Chemokine signaling"	"NM_003965.4:1110"
CEBPG-mRNA	0.174	0.14	-0.101	0.449	1.13	0.932	1.36	0.225	1	"lm.nb"	"Cell Cycle and Apoptosis	Cytokine Signaling
HLA-DPA1-mRNA	0.319	0.258	-0.186	0.824	1.25	0.879	1.77	0.226	1	"lm.nb"	"Antigen Presentation	Cell Migration and Adhesion
ANXA1-mRNA	0.278	0.226	-0.165	0.72	1.21	0.892	1.65	0.229	1	"lm.nb"	"Cytokine Signaling"	"NM_000700.1:515"
TGFA-mRNA	0.779	0.639	-0.473	2.03	1.72	0.721	4.08	0.232	1	"lm.nb"	"Growth Factor Signaling"	"NM_003236.2:780"
PTGS1-mRNA	0.405	0.336	-0.254	1.06	1.32	0.838	2.09	0.238	1	"lm.nb"	"Metabolism"	"NM_000962.2:700"
HES4-mRNA	0.578	0.483	-0.37	1.53	1.49	0.774	2.88	0.242	1	"lm.nb"	"Differentiation and Maintenance of Myeloid Cells"	"NM_001142467.1:557"
AKAP13-mRNA	0.24	0.203	-0.157	0.637	1.18	0.897	1.56	0.245	1	"lm.nb"	"Growth Factor Signaling"	"NM_006738.4:5261"
GATA2-mRNA	0.62	0.524	-0.406	1.65	1.54	0.755	3.13	0.246	1	"lm.nb"	"Differentiation and Maintenance of Myeloid Cells"	"NM_032638.3:1495"
BATF3-mRNA	0.616	0.523	-0.409	1.64	1.53	0.753	3.12	0.248	1	"lm.nb"	"Antigen Presentation"	"NM_018664.2:770"
NMB-mRNA	0.533	0.453	-0.356	1.42	1.45	0.781	2.68	0.249	1	"lm.nb"	"Differentiation and Maintenance of Myeloid Cells"	"NM_021077.3:761"
MAPK11-mRNA	0.957	0.819	-0.649	2.56	1.94	0.638	5.91	0.252	1	"lm.nb"	"Angiogenesis	Cytokine Signaling
CD27-mRNA	-0.19	0.163	-0.51	0.13	0.877	0.702	1.09	0.254	1	"lm.nb"	"Cytokine Signaling"	"NM_001242.4:330"
MCM5-mRNA	0.246	0.213	-0.171	0.663	1.19	0.888	1.58	0.257	1	"lm.nb"	"Cell Cycle and Apoptosis	Differentiation and Maintenance of Myeloid Cells"
RNASE2-mRNA	0.455	0.396	-0.322	1.23	1.37	0.8	2.35	0.26	1	"lm.nb"	"Pathogen Response"	"NM_002934.2:296"
CD180-mRNA	0.309	0.27	-0.221	0.838	1.24	0.858	1.79	0.262	1	"lm.nb"	"TLR signaling"	"NM_005582.2:1036"
HDAC6-mRNA	0.28	0.247	-0.203	0.764	1.21	0.868	1.7	0.265	1	"lm.nb"	"Growth Factor Signaling"	"NM_001321225.1:470"
CCL3L1-mRNA	0.381	0.336	-0.278	1.04	1.3	0.825	2.06	0.266	1	"lm.nb"	"Chemokine signaling	TLR signaling"
ARMC1-mRNA	-0.121	0.107	-0.331	0.09	0.92	0.795	1.06	0.27	1	"loglinear"	"Lymphocyte activation"	"NM_018120.5:250"
PGGT1B-mRNA	0.102	0.0908	-0.0761	0.28	1.07	0.949	1.21	0.271	1	"loglinear"	"Metabolism"	"NM_005023.3:1002"
PRKCA-mRNA	-0.308	0.276	-0.848	0.232	0.808	0.556	1.17	0.273	1	"lm.nb"	"Angiogenesis	ECM remodeling
HGF-mRNA	0.317	0.284	-0.24	0.874	1.25	0.847	1.83	0.274	1	"lm.nb"	"Cytokine Signaling	Growth Factor Signaling"
HLA-DPB1-mRNA	0.259	0.233	-0.199	0.716	1.2	0.871	1.64	0.277	1	"lm.nb"	"Antigen Presentation	Cell Migration and Adhesion
ARF6-mRNA	0.266	0.242	-0.208	0.74	1.2	0.865	1.67	0.281	1	"lm.nb"	"Growth Factor Signaling"	"NM_001663.3:1362"
RIN2-mRNA	0.73	0.664	-0.573	2.03	1.66	0.672	4.09	0.281	1	"lm.nb"	"Pathogen Response"	"NM_018993.2:690"
ZNF148-mRNA	0.104	0.0947	-0.0818	0.289	1.07	0.945	1.22	0.282	1	"loglinear"	"Pathogen Response"	"NM_021964.1:2220"
RIPK2-mRNA	0.213	0.201	-0.182	0.607	1.16	0.881	1.52	0.3	1	"lm.nb"	"Cytokine Signaling	Growth Factor Signaling
DPP4-mRNA	-0.212	0.201	-0.606	0.183	0.863	0.657	1.13	0.301	1	"lm.nb"	"T-cell Activation and Checkpoint Signaling"	"NM_001935.3:2700"
LTA4H-mRNA	0.294	0.282	-0.26	0.847	1.23	0.835	1.8	0.306	1	"lm.nb"	"Metabolism"	"NM_001256643.1:1140"
MSH2-mRNA	-0.111	0.108	-0.323	0.1	0.926	0.8	1.07	0.311	1	"loglinear"	"Differentiation and Maintenance of Myeloid Cells"	"NM_000251.1:2105"
GK5-mRNA	-0.422	0.41	-1.23	0.382	0.747	0.428	1.3	0.312	1	"lm.nb"	"Metabolism"	"NM_001039547.2:1102"
INSIG1-mRNA	0.266	0.259	-0.241	0.773	1.2	0.846	1.71	0.312	1	"lm.nb"	"Metabolism"	"NM_005542.3:1120"
TPSAB1-mRNA	1.03	1.01	-0.951	3.01	2.04	0.517	8.04	0.317	1	"lm.nb"	"ECM remodeling"	"NM_003294.3:579"
LAT-mRNA	-0.242	0.238	-0.709	0.225	0.846	0.612	1.17	0.318	1	"lm.nb"	"Angiogenesis	Cytokine Signaling
CASP10-mRNA	-0.188	0.185	-0.552	0.175	0.878	0.682	1.13	0.318	1	"lm.nb"	"Cytokine Signaling	Pathogen Response"
BIRC3-mRNA	-0.166	0.165	-0.49	0.158	0.891	0.712	1.12	0.322	1	"lm.nb"	"Cytokine Signaling	Pathogen Response
LIPA-mRNA	0.351	0.352	-0.338	1.04	1.28	0.791	2.06	0.326	1	"lm.nb"	"Metabolism"	"NM_000235.3:1220"
B4GALT4-mRNA	-0.303	0.305	-0.9	0.294	0.811	0.536	1.23	0.328	1	"lm.nb"	"Metabolism"	"NM_003778.3:625"
STAT1-mRNA	0.204	0.206	-0.199	0.608	1.15	0.871	1.52	0.329	1	"lm.nb"	"Chemokine signaling	Cytokine Signaling
KLRK1-mRNA	-0.226	0.236	-0.689	0.237	0.855	0.62	1.18	0.346	1	"lm.nb"	"Lymphocyte activation"	"NM_007360.1:760"
TLR10-mRNA	0.229	0.24	-0.241	0.7	1.17	0.846	1.62	0.347	1	"lm.nb"	"TLR signaling"	"NM_030956.2:2246"
SOCS3-mRNA	0.36	0.377	-0.38	1.1	1.28	0.768	2.14	0.348	1	"lm.nb"	"Antigen Presentation	Cytokine Signaling
CD163-mRNA	0.474	0.499	-0.505	1.45	1.39	0.705	2.74	0.35	1	"lm.nb"	"Differentiation and Maintenance of Myeloid Cells"	"NM_004244.4:1630"
ID2-mRNA	0.195	0.205	-0.208	0.597	1.14	0.866	1.51	0.351	1	"lm.nb"	"Differentiation and Maintenance of Myeloid Cells"	"NM_002166.4:505"
NFKBIE-mRNA	0.408	0.432	-0.438	1.25	1.33	0.738	2.38	0.352	1	"lm.nb"	"Lymphocyte activation"	"NM_004556.2:1115"
ANGPT1-mRNA	0.731	0.776	-0.79	2.25	1.66	0.578	4.77	0.354	1	"lm.nb"	"Angiogenesis	Cell Migration and Adhesion
CD47-mRNA	-0.16	0.172	-0.498	0.178	0.895	0.708	1.13	0.36	1	"lm.nb"	"Cell Migration and Adhesion	ECM remodeling"
FURIN-mRNA	0.401	0.431	-0.445	1.25	1.32	0.735	2.37	0.36	1	"lm.nb"	"ECM remodeling	Growth Factor Signaling"
CLEC5A-mRNA	0.59	0.636	-0.656	1.84	1.5	0.635	3.57	0.361	1	"lm.nb"	"Lymphocyte activation"	"NM_013252.2:3250"
NFKBIZ-mRNA	0.22	0.237	-0.245	0.685	1.16	0.844	1.61	0.362	1	"lm.nb"	"Cytokine Signaling	Lymphocyte activation"
IER3-mRNA	0.347	0.375	-0.389	1.08	1.27	0.764	2.12	0.362	1	"lm.nb"	"Lymphocyte activation"	"NM_003897.3:178"
COASY-mRNA	0.606	0.658	-0.683	1.89	1.52	0.623	3.72	0.364	1	"lm.nb"	"Metabolism"	"NM_025233.5:1109"
TNFSF9-mRNA	0.602	0.657	-0.685	1.89	1.52	0.622	3.71	0.366	1	"lm.nb"	"Cytokine Signaling	T-cell Activation and Checkpoint Signaling"
KLF10-mRNA	0.298	0.327	-0.342	0.939	1.23	0.789	1.92	0.368	1	"lm.nb"	"Growth Factor Signaling"	"NM_005655.3:2092"
CSF1R-mRNA	0.335	0.368	-0.387	1.06	1.26	0.765	2.08	0.37	1	"lm.nb"	"Growth Factor Signaling"	"NM_005211.2:3775"
CTSL-mRNA	0.375	0.413	-0.434	1.18	1.3	0.74	2.27	0.371	1	"lm.nb"	"Antigen Presentation	ECM remodeling
CX3CR1-mRNA	0.34	0.375	-0.394	1.07	1.27	0.761	2.11	0.371	1	"lm.nb"	"Chemokine signaling"	"NM_001337.3:1040"
C5-mRNA	0.465	0.515	-0.544	1.47	1.38	0.686	2.78	0.373	1	"lm.nb"	"Complement Activation"	"NM_001735.2:466"
HLA-DMA-mRNA	0.289	0.32	-0.338	0.917	1.22	0.791	1.89	0.374	1	"lm.nb"	"Antigen Presentation	Cell Migration and Adhesion"
CLIC4-mRNA	0.25	0.277	-0.293	0.792	1.19	0.816	1.73	0.375	1	"lm.nb"	"Differentiation and Maintenance of Myeloid Cells	Pathogen Response"
ITGAM-mRNA	0.805	0.907	-0.973	2.58	1.75	0.509	5.99	0.382	1	"loglinear"	"Cell Migration and Adhesion	Complement Activation
SOCS2-mRNA	-0.207	0.235	-0.668	0.254	0.866	0.629	1.19	0.385	1	"lm.nb"	"Growth Factor Signaling"	"NM_003877.3:1020"
GATA3-mRNA	-0.237	0.274	-0.774	0.3	0.848	0.585	1.23	0.394	1	"lm.nb"	"TH2 Activation"	"NM_001002295.1:1691"
CXCL2-mRNA	0.271	0.315	-0.347	0.889	1.21	0.786	1.85	0.397	1	"lm.nb"	"Chemokine signaling	Cytokine Signaling
TXNDC16-mRNA	-0.175	0.204	-0.576	0.225	0.886	0.671	1.17	0.398	1	"lm.nb"	"Lymphocyte activation"	"NM_001160047.1:1260"
BATF-mRNA	-0.24	0.28	-0.789	0.309	0.847	0.579	1.24	0.399	1	"lm.nb"	"Lymphocyte activation"	"NM_006399.3:293"
ATF3-mRNA	0.366	0.434	-0.485	1.22	1.29	0.714	2.32	0.406	1	"lm.nb"	"Cytokine Signaling	Lymphocyte activation"
MAP2K1-mRNA	0.144	0.172	-0.192	0.481	1.11	0.875	1.4	0.407	1	"lm.nb"	"Angiogenesis	Chemokine signaling
IL21R-mRNA	-0.324	0.387	-1.08	0.434	0.799	0.472	1.35	0.409	1	"lm.nb"	"Cytokine Signaling	Growth Factor Signaling"
CD247-mRNA	-0.212	0.253	-0.709	0.285	0.863	0.612	1.22	0.409	1	"lm.nb"	"Fc Receptor Signaling	Lymphocyte activation
BIRC2-mRNA	-0.127	0.152	-0.424	0.171	0.916	0.745	1.13	0.41	1	"lm.nb"	"Cytokine Signaling	Pathogen Response
ISG15-mRNA	0.416	0.502	-0.567	1.4	1.33	0.675	2.64	0.413	1	"lm.nb"	"Interferon Signaling	Pathogen Response"
CDH1-mRNA	0.695	0.848	-0.967	2.36	1.62	0.512	5.12	0.419	1	"lm.nb"	"Cell Migration and Adhesion	ECM remodeling
VSIR-mRNA	0.84	1.03	-1.17	2.86	1.79	0.443	7.24	0.42	1	"loglinear"	"T-cell Activation and Checkpoint Signaling"	"NM_022153.1:1955"
S1PR1-mRNA	-0.329	0.404	-1.12	0.462	0.796	0.46	1.38	0.421	1	"lm.nb"	"Cytokine Signaling"	"NM_001400.3:1065"
MALT1-mRNA	-0.0957	0.12	-0.33	0.139	0.936	0.796	1.1	0.43	1	"lm.nb"	"Antigen Presentation	Fc Receptor Signaling
CBR1-mRNA	0.216	0.271	-0.316	0.747	1.16	0.803	1.68	0.433	1	"lm.nb"	"Metabolism"	"NM_001757.2:367"
ZNRF2-mRNA	0.163	0.205	-0.239	0.565	1.12	0.847	1.48	0.433	1	"lm.nb"	"Metabolism"	"NM_147128.3:1594"
TREM2-mRNA	0.658	0.846	-1	2.31	1.58	0.5	4.98	0.443	1	"lm.nb"	"Lymphocyte activation"	"NM_018965.3:355"
TIGIT-mRNA	-0.159	0.205	-0.56	0.243	0.896	0.678	1.18	0.445	1	"lm.nb"	"Cell Migration and Adhesion"	"NM_173799.2:1968"
HMGB1-mRNA	-0.109	0.142	-0.387	0.169	0.927	0.765	1.12	0.447	1	"lm.nb"	"Pathogen Response	TLR signaling"
DAXX-mRNA	0.0974	0.127	-0.152	0.347	1.07	0.9	1.27	0.449	1	"lm.nb"	"Growth Factor Signaling"	"NM_001350.3:1875"
ACLY-mRNA	0.218	0.285	-0.341	0.777	1.16	0.79	1.71	0.45	1	"lm.nb"	"Metabolism"	"NM_001096.2:3195"
ADGRE1-mRNA	0.334	0.438	-0.525	1.19	1.26	0.695	2.28	0.452	1	"lm.nb"	"Cell Migration and Adhesion"	"NM_001974.3:1520"
PTPRK-mRNA	-0.533	0.704	-1.91	0.847	0.691	0.265	1.8	0.455	1	"lm.nb"	"Growth Factor Signaling"	"NM_001135648.1:472"
CASP7-mRNA	-0.304	0.403	-1.09	0.486	0.81	0.468	1.4	0.456	1	"lm.nb"	"Cytokine Signaling"	"NM_001227.3:915"
IL27RA-mRNA	-0.125	0.168	-0.454	0.204	0.917	0.73	1.15	0.463	1	"lm.nb"	"Cytokine Signaling	Growth Factor Signaling"
TAP2-mRNA	0.154	0.208	-0.253	0.561	1.11	0.839	1.48	0.463	1	"lm.nb"	"Antigen Presentation"	"NM_000544.3:909"
HSPG2-mRNA	0.667	0.898	-1.09	2.43	1.59	0.469	5.38	0.463	1	"lm.nb"	"ECM remodeling	Metabolism"
CDH4-mRNA	0.417	0.589	-0.738	1.57	1.34	0.6	2.97	0.485	1	"lm.nb"	"Cell Migration and Adhesion"	"NM_001794.2:1060"
CXCL3-mRNA	0.554	0.787	-0.988	2.1	1.47	0.504	4.27	0.487	1	"lm.nb"	"Chemokine signaling	Cytokine Signaling"
STK17A-mRNA	-0.136	0.194	-0.515	0.244	0.91	0.7	1.18	0.488	1	"lm.nb"	"Cell Cycle and Apoptosis"	"NM_004760.2:528"
HIVEP1-mRNA	-0.099	0.143	-0.38	0.181	0.934	0.769	1.13	0.494	1	"lm.nb"	"Pathogen Response"	"NM_002114.2:4040"
PTGDR2-mRNA	0.402	0.583	-0.741	1.55	1.32	0.598	2.92	0.496	1	"lm.nb"	"Cell Migration and Adhesion	Lymphocyte activation"
IL4I1-mRNA	0.537	0.782	-0.995	2.07	1.45	0.502	4.19	0.498	1	"lm.nb"	"Cytokine Signaling	Metabolism"
DHRS3-mRNA	-0.248	0.362	-0.958	0.461	0.842	0.515	1.38	0.498	1	"lm.nb"	"Metabolism"	"NM_004753.4:1266"
TGFBR3-mRNA	-0.342	0.5	-1.32	0.637	0.789	0.4	1.56	0.499	1	"lm.nb"	"Growth Factor Signaling"	"NM_003243.3:1950"
TNFSF4-mRNA	-0.279	0.41	-1.08	0.523	0.824	0.472	1.44	0.5	1	"lm.nb"	"Cytokine Signaling"	"NM_003326.2:545"
MX1-mRNA	0.293	0.431	-0.551	1.14	1.23	0.683	2.2	0.501	1	"lm.nb"	"Interferon Signaling"	"NM_002462.2:1485"
VAV2-mRNA	0.27	0.399	-0.512	1.05	1.21	0.701	2.07	0.503	1	"lm.nb"	"Angiogenesis	Chemokine signaling
EIF4EBP2-mRNA	0.154	0.228	-0.293	0.602	1.11	0.816	1.52	0.504	1	"lm.nb"	"Metabolism"	"NM_004096.4:4490"
CD69-mRNA	-0.163	0.247	-0.648	0.322	0.893	0.638	1.25	0.515	1	"lm.nb"	"T-cell Activation and Checkpoint Signaling"	"NM_001781.1:460"
EMP1-mRNA	0.535	0.814	-1.06	2.13	1.45	0.479	4.38	0.516	1	"lm.nb"	"Cell Migration and Adhesion"	"NM_001423.1:2000"
MS4A1-mRNA	-0.184	0.28	-0.733	0.365	0.88	0.601	1.29	0.516	1	"lm.nb"	"Differentiation and Maintenance of Myeloid Cells"	"NM_152866.2:620"
TERF2IP-mRNA	0.0893	0.137	-0.18	0.358	1.06	0.883	1.28	0.52	1	"lm.nb"	"Cell Cycle and Apoptosis"	"NM_018975.2:1380"
BMP6-mRNA	0.529	0.844	-1.12	2.18	1.44	0.459	4.54	0.535	1	"lm.nb"	"ECM remodeling"	"NM_001718.2:1045"
NDUFA7-mRNA	0.0955	0.154	-0.206	0.397	1.07	0.867	1.32	0.539	1	"lm.nb"	"Metabolism"	"NM_005001.2:373"
NR4A1-mRNA	0.363	0.585	-0.785	1.51	1.29	0.581	2.85	0.54	1	"lm.nb"	"Fc Receptor Signaling	Growth Factor Signaling
FYN-mRNA	-0.196	0.317	-0.818	0.427	0.873	0.567	1.34	0.542	1	"lm.nb"	"Angiogenesis	Antigen Presentation
FLT3-mRNA	-0.238	0.389	-0.999	0.524	0.848	0.5	1.44	0.545	1	"lm.nb"	"Cytokine Signaling"	"NM_004119.2:2374"
CD86-mRNA	0.265	0.445	-0.608	1.14	1.2	0.656	2.2	0.556	1	"lm.nb"	"Cell Migration and Adhesion	Fc Receptor Signaling
IL18-mRNA	0.442	0.761	-1.05	1.93	1.36	0.483	3.82	0.566	1	"lm.nb"	"Cytokine Signaling	Pathogen Response
IRF3-mRNA	-0.191	0.33	-0.838	0.456	0.876	0.559	1.37	0.566	1	"lm.nb"	"Interferon Signaling	Pathogen Response
GOLIM4-mRNA	0.136	0.236	-0.326	0.598	1.1	0.798	1.51	0.569	1	"lm.nb"	"Lymphocyte activation"	"NM_014498.3:2398"
CD38-mRNA	-0.254	0.444	-1.12	0.615	0.838	0.459	1.53	0.571	1	"lm.nb"	"Differentiation and Maintenance of Myeloid Cells	Metabolism"
CD40-mRNA	0.242	0.424	-0.588	1.07	1.18	0.665	2.1	0.572	1	"lm.nb"	"Cell Migration and Adhesion	Lymphocyte activation
CD1C-mRNA	0.251	0.441	-0.614	1.12	1.19	0.653	2.17	0.574	1	"lm.nb"	"Antigen Presentation	T-cell Activation and Checkpoint Signaling"
ANXA4-mRNA	0.244	0.431	-0.6	1.09	1.18	0.66	2.13	0.576	1	"lm.nb"	"Antigen Presentation"	"NM_001153.2:430"
CYTIP-mRNA	0.0933	0.165	-0.23	0.417	1.07	0.852	1.34	0.576	1	"lm.nb"	"Differentiation and Maintenance of Myeloid Cells"	"NM_004288.4:1065"
SESN1-mRNA	-0.306	0.544	-1.37	0.76	0.809	0.386	1.69	0.578	1	"lm.nb"	"Metabolism"	"NM_014454.2:2223"
CXCL11-mRNA	0.627	1.13	-1.59	2.85	1.54	0.331	7.2	0.584	1	"lm.nb"	"Chemokine signaling	TLR signaling"
CCR4-mRNA	-0.172	0.311	-0.782	0.439	0.888	0.582	1.36	0.586	1	"lm.nb"	"Chemokine signaling	TH2 Activation"
BMP8A-mRNA	0.394	0.727	-1.03	1.82	1.31	0.489	3.53	0.592	1	"lm.nb"	"ECM remodeling"	"NM_181809.3:5015"
PF4-mRNA	0.273	0.504	-0.714	1.26	1.21	0.61	2.4	0.592	1	"lm.nb"	"Cell Migration and Adhesion	Chemokine signaling"
LAMP3-mRNA	0.427	0.793	-1.13	1.98	1.34	0.458	3.95	0.594	1	"lm.nb"	"Antigen Presentation"	"NM_014398.3:878"
PTGDS-mRNA	0.407	0.759	-1.08	1.89	1.33	0.473	3.72	0.596	1	"lm.nb"	"Metabolism"	"NM_000954.5:180"
CREM-mRNA	-0.18	0.336	-0.839	0.479	0.883	0.559	1.39	0.597	1	"lm.nb"	"Pathogen Response"	"NM_181571.2:767"
CPA3-mRNA	0.294	0.55	-0.784	1.37	1.23	0.581	2.59	0.597	1	"lm.nb"	"Metabolism"	"NM_001870.2:220"
RUNX2-mRNA	-0.193	0.365	-0.91	0.523	0.875	0.532	1.44	0.6	1	"lm.nb"	"Differentiation and Maintenance of Myeloid Cells"	"NM_001024630.3:34"
TREX1-mRNA	0.453	0.858	-1.23	2.13	1.37	0.427	4.39	0.601	1	"loglinear"	"Pathogen Response"	"NM_016381.3:1486"
DAGLB-mRNA	0.184	0.355	-0.512	0.88	1.14	0.701	1.84	0.608	1	"lm.nb"	"Metabolism"	"NM_139179.3:265"
FLT1-mRNA	0.564	1.09	-1.57	2.7	1.48	0.336	6.5	0.608	1	"lm.nb"	"Angiogenesis	Growth Factor Signaling"
NFATC1-mRNA	0.194	0.383	-0.556	0.945	1.14	0.68	1.93	0.615	1	"lm.nb"	"Antigen Presentation	Fc Receptor Signaling
PDZK1IP1-mRNA	0.286	0.567	-0.825	1.4	1.22	0.564	2.63	0.618	1	"lm.nb"	"Differentiation and Maintenance of Myeloid Cells"	"NM_005764.3:293"
CTNNB1-mRNA	0.0751	0.15	-0.218	0.368	1.05	0.86	1.29	0.619	1	"lm.nb"	"Angiogenesis	Growth Factor Signaling
ADORA2A-mRNA	0.244	0.487	-0.71	1.2	1.18	0.611	2.29	0.62	1	"lm.nb"	"Growth Factor Signaling"	"NM_000675.3:1095"
FLNB-mRNA	-0.152	0.304	-0.747	0.443	0.9	0.596	1.36	0.62	1	"lm.nb"	"Growth Factor Signaling	Interferon Signaling"
PRKCI-mRNA	-0.0752	0.151	-0.371	0.221	0.949	0.773	1.17	0.622	1	"lm.nb"	"Growth Factor Signaling"	"NM_002740.4:530"
CCL2-mRNA	0.372	0.759	-1.11	1.86	1.29	0.462	3.63	0.627	1	"lm.nb"	"Chemokine signaling	Cytokine Signaling
TLR7-mRNA	0.206	0.425	-0.626	1.04	1.15	0.648	2.05	0.631	1	"lm.nb"	"TLR signaling"	"NM_016562.3:4120"
ITGAL-mRNA	0.159	0.33	-0.489	0.806	1.12	0.713	1.75	0.634	1	"lm.nb"	"Cell Migration and Adhesion	ECM remodeling
RHOC-mRNA	0.129	0.27	-0.4	0.658	1.09	0.758	1.58	0.636	1	"lm.nb"	"Cell Cycle and Apoptosis	Cell Migration and Adhesion
CAMP-mRNA	0.266	0.557	-0.826	1.36	1.2	0.564	2.56	0.637	1	"lm.nb"	"Pathogen Response"	"NM_004345.3:220"
GPR183-mRNA	-0.0855	0.181	-0.441	0.27	0.942	0.737	1.21	0.64	1	"lm.nb"	"Cell Migration and Adhesion	Lymphocyte activation"
CCL3-mRNA	-0.271	0.584	-1.42	0.874	0.829	0.375	1.83	0.646	1	"lm.nb"	"Chemokine signaling	TLR signaling"
PTX3-mRNA	0.206	0.455	-0.686	1.1	1.15	0.622	2.14	0.654	1	"lm.nb"	"Pathogen Response"	"NM_002852.3:1152"
IL23A-mRNA	-0.155	0.343	-0.828	0.518	0.898	0.563	1.43	0.655	1	"lm.nb"	"Cytokine Signaling	Growth Factor Signaling"
IL6-mRNA	0.221	0.493	-0.745	1.19	1.17	0.597	2.28	0.657	1	"lm.nb"	"Cytokine Signaling	Growth Factor Signaling
IKZF1-mRNA	-0.0792	0.178	-0.428	0.27	0.947	0.743	1.21	0.659	1	"lm.nb"	"Differentiation and Maintenance of Myeloid Cells"	"NM_006060.4:225"
NR4A2-mRNA	-0.212	0.477	-1.15	0.723	0.863	0.451	1.65	0.66	1	"lm.nb"	"Lymphocyte activation"	"NM_006186.3:1380"
FGFR1-mRNA	0.188	0.436	-0.667	1.04	1.14	0.63	2.06	0.67	1	"lm.nb"	"Angiogenesis	Cytokine Signaling
YES1-mRNA	-0.145	0.337	-0.806	0.516	0.904	0.572	1.43	0.671	1	"lm.nb"	"Cell Migration and Adhesion	Cytokine Signaling
CD44-mRNA	0.0724	0.171	-0.263	0.408	1.05	0.833	1.33	0.675	1	"lm.nb"	"Cell Migration and Adhesion	ECM remodeling
ENC1-mRNA	-0.15	0.359	-0.853	0.552	0.901	0.554	1.47	0.678	1	"lm.nb"	"Lymphocyte activation"	"NM_003633.2:4710"
IRF8-mRNA	0.1	0.241	-0.373	0.573	1.07	0.772	1.49	0.681	1	"lm.nb"	"Interferon Signaling"	"NM_002163.2:253"
SELP-mRNA	0.248	0.614	-0.956	1.45	1.19	0.516	2.73	0.69	1	"lm.nb"	"Cell Migration and Adhesion"	"NM_003005.2:1295"
ARHGEF6-mRNA	-0.0672	0.167	-0.395	0.261	0.955	0.76	1.2	0.691	1	"lm.nb"	"Growth Factor Signaling"	"NM_004840.2:1465"
VRK2-mRNA	0.0545	0.136	-0.213	0.322	1.04	0.863	1.25	0.692	1	"lm.nb"	"Cell Cycle and Apoptosis"	"NM_006296.3:875"
MARCO-mRNA	0.303	0.761	-1.19	1.8	1.23	0.438	3.47	0.694	1	"lm.nb"	"Differentiation and Maintenance of Myeloid Cells"	"NM_006770.3:61"
CEACAM8-mRNA	-0.284	0.726	-1.71	1.14	0.821	0.306	2.2	0.698	1	"lm.nb"	"Cell Migration and Adhesion	ECM remodeling"
ICOSLG-mRNA	-0.126	0.325	-0.763	0.51	0.916	0.589	1.42	0.7	1	"lm.nb"	"Cell Migration and Adhesion	T-cell Activation and Checkpoint Signaling"
HIST1H1C-mRNA	0.0731	0.189	-0.298	0.444	1.05	0.814	1.36	0.702	1	"lm.nb"	"Cell Cycle and Apoptosis"	"NM_005319.3:401"
SMAD1-mRNA	0.191	0.494	-0.778	1.16	1.14	0.583	2.23	0.702	1	"lm.nb"	"Growth Factor Signaling"	"NM_005900.2:1850"
IL15RA-mRNA	0.292	0.766	-1.21	1.79	1.22	0.432	3.47	0.706	1	"lm.nb"	"Cytokine Signaling	Growth Factor Signaling"
ELL2-mRNA	0.153	0.4	-0.632	0.938	1.11	0.645	1.92	0.706	1	"lm.nb"	"Differentiation and Maintenance of Myeloid Cells"	"NM_012081.5:1226"
CCL15-mRNA	0.353	0.927	-1.47	2.17	1.28	0.362	4.5	0.707	1	"lm.nb"	"Chemokine signaling"	"NM_032965.3:112"
PFDN6-mRNA	0.061	0.161	-0.255	0.377	1.04	0.838	1.3	0.708	1	"lm.nb"	"Differentiation and Maintenance of Myeloid Cells"	"NM_014260.2:215"
LDLR-mRNA	0.207	0.554	-0.879	1.29	1.15	0.544	2.45	0.711	1	"lm.nb"	"Metabolism"	"NM_000527.2:4625"
VAMP2-mRNA	0.0992	0.266	-0.422	0.621	1.07	0.746	1.54	0.712	1	"lm.nb"	"Metabolism"	"NM_014232.2:1479"
LAG3-mRNA	0.188	0.506	-0.804	1.18	1.14	0.573	2.27	0.713	1	"lm.nb"	"T-cell Activation and Checkpoint Signaling"	"NM_002286.5:1735"
JAG1-mRNA	0.367	1.02	-1.64	2.37	1.29	0.321	5.18	0.722	1	"lm.nb"	"Cytokine Signaling	Growth Factor Signaling"
FADD-mRNA	-0.168	0.473	-1.09	0.758	0.89	0.468	1.69	0.724	1	"lm.nb"	"Cytokine Signaling	Pathogen Response
DUSP2-mRNA	-0.156	0.44	-1.02	0.706	0.897	0.494	1.63	0.725	1	"lm.nb"	"Angiogenesis	Cytokine Signaling
HPGDS-mRNA	0.234	0.662	-1.06	1.53	1.18	0.478	2.89	0.726	1	"lm.nb"	"Metabolism"	"NM_014485.2:430"
ACOD1-mRNA	-0.399	1.17	-2.68	1.89	0.759	0.156	3.7	0.735	1	"lm.nb"	"Metabolism	Pathogen Response"
NKG7-mRNA	-0.158	0.466	-1.07	0.755	0.896	0.476	1.69	0.737	1	"lm.nb"	"Differentiation and Maintenance of Myeloid Cells"	"NM_005601.3:632"
CXCL10-mRNA	0.259	0.772	-1.25	1.77	1.2	0.419	3.42	0.739	1	"lm.nb"	"Chemokine signaling	Cytokine Signaling
ROS1-mRNA	0.292	0.872	-1.42	2	1.22	0.374	4	0.74	1	"lm.nb"	"Growth Factor Signaling"	"NM_002944.2:4250"
IL18R1-mRNA	-0.133	0.413	-0.942	0.675	0.912	0.521	1.6	0.749	1	"lm.nb"	"Cytokine Signaling	TH1 Activation"
PTGDR-mRNA	0.21	0.659	-1.08	1.5	1.16	0.473	2.83	0.752	1	"lm.nb"	"Cell Migration and Adhesion	Lymphocyte activation"
MAP3K14-mRNA	-0.121	0.384	-0.875	0.632	0.919	0.545	1.55	0.754	1	"lm.nb"	"Antigen Presentation	Cytokine Signaling
SERPINE3-mRNA	-0.297	0.94	-2.14	1.55	0.814	0.227	2.92	0.754	1	"lm.nb"	"ECM remodeling"	"NM_001101320.1:132"
CXCR3-mRNA	-0.126	0.413	-0.935	0.684	0.917	0.523	1.61	0.763	1	"lm.nb"	"Chemokine signaling	TH1 Activation"
EGF-mRNA	0.218	0.719	-1.19	1.63	1.16	0.438	3.09	0.763	1	"lm.nb"	"Angiogenesis	Cytokine Signaling
CD70-mRNA	0.236	0.778	-1.29	1.76	1.18	0.409	3.39	0.764	1	"lm.nb"	"T-cell Activation and Checkpoint Signaling"	"NM_001252.2:190"
TSPAN7-mRNA	0.213	0.706	-1.17	1.6	1.16	0.444	3.03	0.765	1	"lm.nb"	"Cell Migration and Adhesion"	"NM_004615.3:725"
EPHB6-mRNA	0.147	0.489	-0.812	1.11	1.11	0.57	2.15	0.767	1	"lm.nb"	"Cell Migration and Adhesion"	"NM_004445.3:3784"
TTK-mRNA	0.218	0.732	-1.22	1.65	1.16	0.43	3.14	0.768	1	"lm.nb"	"Differentiation and Maintenance of Myeloid Cells"	"NM_003318.3:1200"
MAN2B1-mRNA	0.264	0.89	-1.48	2.01	1.2	0.359	4.02	0.768	1	"loglinear"	"Metabolism"	"NM_001173498.1:380"
CXCL14-mRNA	0.319	1.08	-1.79	2.43	1.25	0.289	5.38	0.769	1	"lm.nb"	"Chemokine signaling"	"NM_004887.4:1125"
LTA-mRNA	-0.0929	0.323	-0.726	0.54	0.938	0.605	1.45	0.776	1	"lm.nb"	"Cytokine Signaling	TH1 Activation"
CXCL9-mRNA	0.265	0.923	-1.54	2.08	1.2	0.343	4.21	0.776	1	"lm.nb"	"Chemokine signaling	TLR signaling"
JUN-mRNA	0.097	0.34	-0.57	0.764	1.07	0.674	1.7	0.778	1	"lm.nb"	"Cytokine Signaling	Fc Receptor Signaling
CALR-mRNA	0.066	0.232	-0.388	0.52	1.05	0.764	1.43	0.778	1	"lm.nb"	"Antigen Presentation"	"NM_004343.2:965"
PRG2-mRNA	-0.218	0.769	-1.73	1.29	0.86	0.302	2.44	0.778	1	"lm.nb"	"Pathogen Response"	"NM_002728.4:256"
CD1B-mRNA	-0.259	0.934	-2.09	1.57	0.836	0.235	2.97	0.783	1	"lm.nb"	"Antigen Presentation	T-cell Activation and Checkpoint Signaling"
HDC-mRNA	0.121	0.444	-0.749	0.992	1.09	0.595	1.99	0.787	1	"lm.nb"	"Metabolism"	"NM_002112.3:1555"
LTB-mRNA	0.0523	0.193	-0.327	0.431	1.04	0.797	1.35	0.789	1	"lm.nb"	"Cytokine Signaling"	"NM_002341.1:330"
JAK3-mRNA	0.253	0.942	-1.59	2.1	1.19	0.331	4.29	0.79	1	"loglinear"	"Angiogenesis	Chemokine signaling
XCR1-mRNA	0.259	0.974	-1.65	2.17	1.2	0.318	4.5	0.792	1	"lm.nb"	"Chemokine signaling"	"NM_005283.2:700"
TNFRSF14-mRNA	0.108	0.408	-0.691	0.907	1.08	0.619	1.88	0.793	1	"lm.nb"	"Cytokine Signaling	T-cell Activation and Checkpoint Signaling"
TMEM173-mRNA	0.0709	0.27	-0.459	0.601	1.05	0.728	1.52	0.795	1	"lm.nb"	"Pathogen Response"	"NM_198282.1:725"
NFKB1-mRNA	-0.218	0.839	-1.86	1.43	0.86	0.275	2.69	0.797	1	"loglinear"	"Antigen Presentation	Chemokine signaling
SERPINB9-mRNA	-0.0851	0.333	-0.738	0.568	0.943	0.6	1.48	0.8	1	"lm.nb"	"Pathogen Response"	"NM_004155.3:950"
CXCL5-mRNA	0.223	0.89	-1.52	1.97	1.17	0.348	3.91	0.803	1	"lm.nb"	"Chemokine signaling	Cytokine Signaling"
SERPINB6-mRNA	0.0688	0.274	-0.468	0.606	1.05	0.723	1.52	0.803	1	"lm.nb"	"Pathogen Response"	"NM_004568.4:681"
IL4R-mRNA	0.234	0.934	-1.6	2.07	1.18	0.331	4.18	0.804	1	"loglinear"	"Cytokine Signaling	Growth Factor Signaling"
GLG1-mRNA	-0.0559	0.237	-0.52	0.408	0.962	0.698	1.33	0.815	1	"lm.nb"	"Cell Migration and Adhesion"	"NM_001145666.1:2468"
ACAD10-mRNA	-0.0471	0.201	-0.44	0.346	0.968	0.737	1.27	0.816	1	"lm.nb"	"Metabolism"	"NM_001136538.1:1905"
MOB3C-mRNA	0.0902	0.385	-0.664	0.844	1.06	0.631	1.8	0.816	1	"lm.nb"	"Lymphocyte activation"	"NM_145279.4:1630"
SMAD2-mRNA	0.0345	0.15	-0.259	0.328	1.02	0.835	1.26	0.82	1	"lm.nb"	"Growth Factor Signaling"	"NM_005901.5:1678"
TFCP2-mRNA	0.0311	0.136	-0.236	0.298	1.02	0.849	1.23	0.821	1	"loglinear"	"Cell Cycle and Apoptosis"	"NM_005653.3:1970"
HIP1R-mRNA	-0.0995	0.464	-1.01	0.81	0.933	0.497	1.75	0.832	1	"lm.nb"	"Differentiation and Maintenance of Myeloid Cells"	"NM_003959.2:434"
CD80-mRNA	0.139	0.656	-1.15	1.42	1.1	0.452	2.68	0.834	1	"lm.nb"	"Cell Migration and Adhesion	Fc Receptor Signaling
CD83-mRNA	0.0656	0.313	-0.548	0.679	1.05	0.684	1.6	0.835	1	"lm.nb"	"Antigen Presentation	Lymphocyte activation"
ITGA4-mRNA	-0.0344	0.165	-0.359	0.29	0.976	0.78	1.22	0.837	1	"lm.nb"	"Cell Migration and Adhesion	ECM remodeling
CD244-mRNA	0.0995	0.479	-0.84	1.04	1.07	0.559	2.05	0.837	1	"lm.nb"	"Cell Migration and Adhesion"	"NM_001166663.1:22"
TUBA1A-mRNA	-0.199	0.957	-2.07	1.68	0.871	0.238	3.2	0.837	1	"lm.nb"	"Antigen Presentation"	"NM_001270399.1:36"
ADAMTS1-mRNA	-0.129	0.623	-1.35	1.09	0.914	0.392	2.13	0.837	1	"lm.nb"	"ECM remodeling"	"NM_006988.3:2840"
CXCR4-mRNA	0.0464	0.224	-0.393	0.486	1.03	0.762	1.4	0.837	1	"lm.nb"	"Chemokine signaling	TH2 Activation"
PROS1-mRNA	0.113	0.557	-0.978	1.2	1.08	0.508	2.31	0.84	1	"lm.nb"	"Cell Migration and Adhesion	Complement Activation"
FPR3-mRNA	-0.14	0.701	-1.51	1.23	0.907	0.35	2.35	0.843	1	"lm.nb"	"Differentiation and Maintenance of Myeloid Cells"	"NM_002030.3:190"
ZNF77-mRNA	-0.099	0.5	-1.08	0.881	0.934	0.473	1.84	0.844	1	"lm.nb"	"Lymphocyte activation"	"NM_021217.2:1560"
CCL4-mRNA	-0.0715	0.365	-0.787	0.644	0.952	0.579	1.56	0.846	1	"lm.nb"	"Chemokine signaling	Pathogen Response
NOD1-mRNA	0.0689	0.354	-0.625	0.763	1.05	0.648	1.7	0.847	1	"lm.nb"	"Cytokine Signaling	Pathogen Response
KIF20A-mRNA	-0.198	1.02	-2.19	1.79	0.872	0.219	3.47	0.847	1	"lm.nb"	"Antigen Presentation"	"NM_005733.2:1209"
NOX1-mRNA	0.126	0.65	-1.15	1.4	1.09	0.451	2.64	0.848	1	"lm.nb"	"Metabolism"	"NM_007052.4:455"
TLR9-mRNA	0.169	0.874	-1.54	1.88	1.12	0.343	3.69	0.848	1	"lm.nb"	"TLR signaling"	"NM_017442.2:985"
PBX1-mRNA	0.137	0.751	-1.34	1.61	1.1	0.396	3.05	0.857	1	"lm.nb"	"Differentiation and Maintenance of Myeloid Cells"	"NM_002585.2:368"
ITGB1-mRNA	-0.0323	0.178	-0.382	0.317	0.978	0.768	1.25	0.857	1	"lm.nb"	"Cell Migration and Adhesion	ECM remodeling
IL3RA-mRNA	0.0669	0.37	-0.658	0.791	1.05	0.634	1.73	0.858	1	"lm.nb"	"Angiogenesis	Cytokine Signaling
NDC80-mRNA	-0.0882	0.494	-1.06	0.879	0.941	0.481	1.84	0.859	1	"lm.nb"	"Cell Cycle and Apoptosis"	"NM_006101.2:96"
CXCR5-mRNA	-0.079	0.445	-0.95	0.792	0.947	0.517	1.73	0.86	1	"lm.nb"	"Chemokine signaling	TH2 Activation"
ELOVL6-mRNA	-0.113	0.663	-1.41	1.19	0.924	0.375	2.28	0.865	1	"lm.nb"	"Metabolism"	"NM_001130721.1:1035"
CCR8-mRNA	-0.133	0.789	-1.68	1.41	0.912	0.312	2.66	0.867	1	"lm.nb"	"Chemokine signaling	TH2 Activation"
NCOR1-mRNA	0.0358	0.216	-0.387	0.459	1.03	0.765	1.37	0.869	1	"lm.nb"	"Growth Factor Signaling	Metabolism"
PIM2-mRNA	0.0449	0.271	-0.487	0.577	1.03	0.714	1.49	0.87	1	"lm.nb"	"Growth Factor Signaling"	"NM_006875.2:620"
MYC-mRNA	-0.0384	0.233	-0.494	0.418	0.974	0.71	1.34	0.87	1	"lm.nb"	"Growth Factor Signaling"	"NM_002467.3:1610"
TRAF2-mRNA	0.0726	0.449	-0.807	0.952	1.05	0.572	1.93	0.873	1	"lm.nb"	"Cytokine Signaling	Growth Factor Signaling
IRF4-mRNA	-0.0303	0.193	-0.408	0.348	0.979	0.754	1.27	0.876	1	"lm.nb"	"Interferon Signaling"	"NM_002460.1:325"
SGPP1-mRNA	-0.0235	0.15	-0.317	0.27	0.984	0.803	1.21	0.876	1	"lm.nb"	"Metabolism"	"NM_030791.3:1060"
VTCN1-mRNA	-0.207	1.32	-2.79	2.38	0.866	0.144	5.21	0.876	1	"lm.nb"	"Cell Migration and Adhesion"	"NM_024626.2:1375"
IKBKE-mRNA	-0.0408	0.262	-0.555	0.473	0.972	0.681	1.39	0.877	1	"lm.nb"	"Pathogen Response	TLR signaling"
CRABP2-mRNA	0.146	0.949	-1.71	2.01	1.11	0.305	4.02	0.879	1	"lm.nb"	"Metabolism"	"NM_001199723.1:802"
C1QB-mRNA	0.129	0.855	-1.55	1.8	1.09	0.342	3.49	0.881	1	"lm.nb"	"Complement Activation"	"NM_000491.3:819"
VWA5A-mRNA	-0.0387	0.264	-0.556	0.478	0.974	0.68	1.39	0.884	1	"lm.nb"	"Angiogenesis"	"NM_001130142.1:980"
TOP2A-mRNA	-0.0531	0.368	-0.773	0.667	0.964	0.585	1.59	0.886	1	"lm.nb"	"Differentiation and Maintenance of Myeloid Cells"	"NM_001067.3:3563"
FCER2-mRNA	-0.0719	0.503	-1.06	0.914	0.951	0.48	1.88	0.887	1	"lm.nb"	"Growth Factor Signaling"	"NM_002002.4:420"
IDO1-mRNA	0.0838	0.588	-1.07	1.24	1.06	0.477	2.36	0.888	1	"lm.nb"	"Metabolism"	"NM_002164.3:50"
MMP13-mRNA	0.142	1.01	-1.84	2.13	1.1	0.279	4.37	0.889	1	"lm.nb"	"ECM remodeling"	"NM_002427.2:951"
IFNG-mRNA	0.0671	0.48	-0.874	1.01	1.05	0.546	2.01	0.89	1	"lm.nb"	"Antigen Presentation	Growth Factor Signaling
SMAD7-mRNA	0.0406	0.29	-0.529	0.61	1.03	0.693	1.53	0.89	1	"lm.nb"	"Growth Factor Signaling"	"NM_005904.2:1835"
GCH1-mRNA	0.0301	0.216	-0.394	0.454	1.02	0.761	1.37	0.89	1	"lm.nb"	"Metabolism"	"NM_000161.2:1910"
HAVCR2-mRNA	-0.0545	0.395	-0.828	0.719	0.963	0.563	1.65	0.891	1	"lm.nb"	"Cytokine Signaling	TH1 Activation"
HLA-DOB-mRNA	-0.0364	0.267	-0.559	0.487	0.975	0.679	1.4	0.892	1	"lm.nb"	"Antigen Presentation	Cell Migration and Adhesion"
RNASE3-mRNA	-0.0859	0.639	-1.34	1.17	0.942	0.395	2.24	0.894	1	"lm.nb"	"Pathogen Response"	"NM_002935.2:300"
NFATC2-mRNA	-0.0404	0.318	-0.663	0.582	0.972	0.631	1.5	0.9	1	"lm.nb"	"Antigen Presentation	Fc Receptor Signaling
CDH13-mRNA	-0.16	1.27	-2.66	2.33	0.895	0.159	5.04	0.901	1	"lm.nb"	"Cell Migration and Adhesion"	"NM_001220488.1:210"
PBX3-mRNA	-0.0409	0.332	-0.691	0.609	0.972	0.619	1.53	0.903	1	"lm.nb"	"Differentiation and Maintenance of Myeloid Cells"	"NM_006195.5:2050"
TNFAIP8-mRNA	0.0137	0.117	-0.216	0.243	1.01	0.861	1.18	0.908	1	"lm.nb"	"Cytokine Signaling"	"NM_001077654.1:260"
MOK-mRNA	0.109	0.945	-1.74	1.96	1.08	0.299	3.9	0.909	1	"lm.nb"	"Pathogen Response"	"NM_014226.2:826"
MSC-mRNA	-0.106	0.947	-1.96	1.75	0.929	0.257	3.36	0.912	1	"lm.nb"	"Differentiation and Maintenance of Myeloid Cells"	"NM_005098.3:1595"
LTB4R2-mRNA	-0.0406	0.367	-0.759	0.678	0.972	0.591	1.6	0.912	1	"lm.nb"	"Lymphocyte activation"	"NM_019839.4:1250"
GTF2H2-mRNA	0.0308	0.28	-0.518	0.579	1.02	0.698	1.49	0.913	1	"lm.nb"	"Pathogen Response"	"NM_001515.2:895"
TM7SF3-mRNA	0.0111	0.103	-0.191	0.213	1.01	0.876	1.16	0.915	1	"loglinear"	"Cytokine Signaling"	"NM_016551.2:1784"
CD99-mRNA	0.0282	0.262	-0.485	0.541	1.02	0.715	1.46	0.915	1	"lm.nb"	"Cell Migration and Adhesion"	"NM_002414.4:592"
CCL5-mRNA	-0.0282	0.268	-0.553	0.497	0.981	0.682	1.41	0.917	1	"lm.nb"	"Chemokine signaling	Cytokine Signaling
HLA-DQB1-mRNA	0.317	3.04	-5.64	6.28	1.25	0.02	77.6	0.918	1	"loglinear"	"Antigen Presentation	Cell Migration and Adhesion
CCL19-mRNA	-0.1	1.13	-2.32	2.12	0.933	0.2	4.35	0.93	1	"lm.nb"	"Chemokine signaling"	"NM_006274.2:401"
IFNA2-mRNA	-0.0647	0.77	-1.57	1.45	0.956	0.336	2.72	0.934	1	"lm.nb"	"Growth Factor Signaling	Interferon Signaling
CCR6-mRNA	0.0332	0.449	-0.847	0.913	1.02	0.556	1.88	0.942	1	"lm.nb"	"Chemokine signaling"	"NM_031409.2:935"
SOCS1-mRNA	-0.0589	0.922	-1.87	1.75	0.96	0.274	3.36	0.949	1	"loglinear"	"Antigen Presentation	Growth Factor Signaling
CCR5-mRNA	0.0259	0.427	-0.811	0.863	1.02	0.57	1.82	0.952	1	"lm.nb"	"Chemokine signaling"	"NM_000579.1:2730"
CCL13-mRNA	-0.0557	0.921	-1.86	1.75	0.962	0.275	3.36	0.952	1	"lm.nb"	"Chemokine signaling"	"NM_005408.2:320"
KRBA1-mRNA	0.0555	0.918	-1.74	1.86	1.04	0.298	3.62	0.952	1	"lm.nb"	"Pathogen Response"	"NM_032534.2:3671"
FEM1C-mRNA	0.0197	0.329	-0.625	0.664	1.01	0.648	1.58	0.953	1	"lm.nb"	"Lymphocyte activation"	"NM_020177.2:555"
IL10RA-mRNA	0.0552	1.1	-2.09	2.21	1.04	0.234	4.61	0.96	1	"loglinear"	"Cytokine Signaling	Growth Factor Signaling"
IL5RA-mRNA	0.0283	0.607	-1.16	1.22	1.02	0.447	2.33	0.963	1	"lm.nb"	"Angiogenesis	Cytokine Signaling
FAF1-mRNA	0.00699	0.177	-0.341	0.355	1	0.79	1.28	0.969	1	"lm.nb"	"Pathogen Response"	"NM_007051.2:1530"
GZMA-mRNA	-0.0103	0.301	-0.6	0.58	0.993	0.66	1.49	0.973	1	"lm.nb"	"Pathogen Response	T-cell Activation and Checkpoint Signaling"
CXCR6-mRNA	-0.0167	0.545	-1.08	1.05	0.989	0.472	2.07	0.976	1	"lm.nb"	"Chemokine signaling	TH1 Activation"
ITGB7-mRNA	-0.008	0.281	-0.558	0.542	0.994	0.679	1.46	0.977	1	"lm.nb"	"Cell Migration and Adhesion	ECM remodeling
OLR1-mRNA	0.0112	0.402	-0.776	0.799	1.01	0.584	1.74	0.978	1	"lm.nb"	"Cell Migration and Adhesion"	"NM_002543.3:295"
IL15-mRNA	0.0152	0.578	-1.12	1.15	1.01	0.461	2.22	0.979	1	"lm.nb"	"Cytokine Signaling	Growth Factor Signaling"
MIF-mRNA	-0.00412	0.175	-0.348	0.339	0.997	0.786	1.27	0.981	1	"lm.nb"	"Cell Migration and Adhesion"	"NM_002415.1:319"
SERINC2-mRNA	0.0108	0.477	-0.925	0.946	1.01	0.527	1.93	0.982	1	"lm.nb"	"Metabolism"	"NM_018565.3:795"
CD84-mRNA	0.00338	0.165	-0.319	0.326	1	0.801	1.25	0.984	1	"lm.nb"	"Cell Migration and Adhesion"	"NM_003874.3:680"
TRAF6-mRNA	0.0141	0.859	-1.67	1.7	1.01	0.314	3.24	0.987	1	"loglinear"	"Antigen Presentation	Cytokine Signaling
EGR2-mRNA	0.00799	0.558	-1.08	1.1	1.01	0.471	2.14	0.989	1	"lm.nb"	"Differentiation and Maintenance of Myeloid Cells"	"NM_000399.3:1891"
HLA-DQA1-mRNA	0.0289	3.7	-7.22	7.28	1.02	0.00671	155	0.994	1	"loglinear"	"Antigen Presentation	Cell Migration and Adhesion
PTGER2-mRNA	-0.0013	0.212	-0.418	0.415	0.999	0.749	1.33	0.995	1	"lm.nb"	"Cell Migration and Adhesion	Lymphocyte activation"
CRIP1-mRNA	0.000354	0.196	-0.383	0.384	1	0.767	1.3	0.999	1	"lm.nb"	"TH2 Activation"	"NM_001311.4:269"
RAPGEF4-mRNA	-1.96e-15	0.974	-1.91	1.91	1	0.266	3.76	1	1	"lm.nb"	"Metabolism"	"NM_007023.3:1992"

## Sheet: DE results - ConditionCONT 24
Column1.1	Column1.2	Column1.3	Column1.4	Column1.5	Column1.6	Column1.7	Column1.8	Column1.9	Column1.10	Column1.11	Column1.12	Column1.13
	"Log2 fold change"	"std error (log2)"	"Lower confidence limit (log2)"	"Upper confidence limit (log2)"	"Linear fold change"	"Lower confidence limit (linear)"	"Upper confidence limit (linear)"	"P-value"	"BY.p.value"	"method"	"Gene.sets"	"probe.ID"
NMB-mRNA	1.91	0.444	1.04	2.78	3.77	2.06	6.88	0.000161	0.559	"lm.nb"	"Differentiation and Maintenance of Myeloid Cells"	"NM_021077.3:761"
IER3-mRNA	1.31	0.374	0.579	2.04	2.48	1.49	4.12	0.00144	1	"lm.nb"	"Lymphocyte activation"	"NM_003897.3:178"
ERCC1-mRNA	0.389	0.129	0.137	0.641	1.31	1.1	1.56	0.00502	1	"loglinear"	"Lymphocyte activation"	"NM_001983.3:458"
IL4I1-mRNA	2.33	0.776	0.807	3.85	5.02	1.75	14.4	0.00539	1	"lm.nb"	"Cytokine Signaling	Metabolism"
TM7SF3-mRNA	-0.29	0.103	-0.491	-0.0879	0.818	0.711	0.941	0.00855	1	"loglinear"	"Cytokine Signaling"	"NM_016551.2:1784"
CDH4-mRNA	1.56	0.585	0.415	2.71	2.95	1.33	6.54	0.0122	1	"lm.nb"	"Cell Migration and Adhesion"	"NM_001794.2:1060"
FUT4-mRNA	0.778	0.297	0.195	1.36	1.72	1.15	2.57	0.0138	1	"lm.nb"	"Metabolism"	"NM_002033.3:1221"
ITGAM-mRNA	-2.25	0.907	-4.03	-0.469	0.211	0.0614	0.722	0.0191	1	"loglinear"	"Cell Migration and Adhesion	Complement Activation
CSF1R-mRNA	0.885	0.362	0.176	1.59	1.85	1.13	3.02	0.0205	1	"lm.nb"	"Growth Factor Signaling"	"NM_005211.2:3775"
ALCAM-mRNA	-0.503	0.206	-0.907	-0.0981	0.706	0.533	0.934	0.021	1	"lm.nb"	"Cell Migration and Adhesion"	"NM_001627.3:789"
NOD2-mRNA	0.702	0.305	0.103	1.3	1.63	1.07	2.46	0.0287	1	"lm.nb"	"Cytokine Signaling	Pathogen Response
NR2F6-mRNA	0.888	0.399	0.107	1.67	1.85	1.08	3.18	0.0335	1	"lm.nb"	"T-cell Activation and Checkpoint Signaling"	"NM_005234.3:1231"
NFKB1-mRNA	-1.85	0.839	-3.5	-0.209	0.277	0.0886	0.865	0.035	1	"loglinear"	"Antigen Presentation	Chemokine signaling
TRAF6-mRNA	-1.89	0.859	-3.58	-0.212	0.269	0.0837	0.864	0.0352	1	"loglinear"	"Antigen Presentation	Cytokine Signaling
MAN2B1-mRNA	-1.95	0.89	-3.69	-0.201	0.26	0.0775	0.87	0.0368	1	"loglinear"	"Metabolism"	"NM_001173498.1:380"
GCH1-mRNA	-0.466	0.217	-0.892	-0.0399	0.724	0.539	0.973	0.0403	1	"lm.nb"	"Metabolism"	"NM_000161.2:1910"
IL10RA-mRNA	-2.33	1.1	-4.48	-0.181	0.199	0.0448	0.882	0.0419	1	"loglinear"	"Cytokine Signaling	Growth Factor Signaling"
CDH1-mRNA	1.77	0.842	0.124	3.43	3.42	1.09	10.7	0.0436	1	"lm.nb"	"Cell Migration and Adhesion	ECM remodeling
AOAH-mRNA	-0.719	0.344	-1.39	-0.0441	0.607	0.38	0.97	0.0454	1	"lm.nb"	"Pathogen Response"	"NM_001637.3:1303"
HDAC5-mRNA	0.321	0.163	0.00223	0.64	1.25	1	1.56	0.0577	1	"lm.nb"	"Growth Factor Signaling"	"NM_005474.4:3160"
VSIR-mRNA	-2.02	1.03	-4.04	-0.00685	0.246	0.0609	0.995	0.0585	1	"loglinear"	"T-cell Activation and Checkpoint Signaling"	"NM_022153.1:1955"
SKIL-mRNA	-0.253	0.13	-0.507	0.00163	0.839	0.704	1	0.0609	1	"loglinear"	"Growth Factor Signaling"	"NM_005414.2:945"
DNAJB6-mRNA	-0.204	0.105	-0.409	0.00172	0.868	0.753	1	0.0614	1	"loglinear"	"Lymphocyte activation"	"NM_005494.2:636"
ZMPSTE24-mRNA	-0.308	0.159	-0.619	0.00298	0.808	0.651	1	0.0617	1	"lm.nb"	"Pathogen Response"	"NM_005857.3:540"
IL4R-mRNA	-1.81	0.934	-3.64	0.0216	0.285	0.0802	1.02	0.0622	1	"loglinear"	"Cytokine Signaling	Growth Factor Signaling"
TLR8-mRNA	-0.775	0.404	-1.57	0.0166	0.585	0.338	1.01	0.0646	1	"lm.nb"	"TLR signaling"	"NM_016610.2:2310"
RNASE2-mRNA	-0.76	0.4	-1.54	0.0226	0.59	0.343	1.02	0.0666	1	"lm.nb"	"Pathogen Response"	"NM_002934.2:296"
HSPG2-mRNA	1.7	0.894	-0.0538	3.45	3.25	0.963	10.9	0.0671	1	"lm.nb"	"ECM remodeling	Metabolism"
IL3RA-mRNA	-0.714	0.377	-1.45	0.0238	0.609	0.365	1.02	0.0675	1	"lm.nb"	"Angiogenesis	Cytokine Signaling
CCL28-mRNA	0.343	0.181	-0.0122	0.699	1.27	0.992	1.62	0.0681	1	"lm.nb"	"Chemokine signaling"	"NM_148672.2:407"
TREX1-mRNA	-1.6	0.858	-3.28	0.081	0.33	0.103	1.06	0.0719	1	"loglinear"	"Pathogen Response"	"NM_016381.3:1486"
JAK3-mRNA	-1.75	0.942	-3.59	0.1	0.298	0.0829	1.07	0.0736	1	"loglinear"	"Angiogenesis	Chemokine signaling
LTA4H-mRNA	-0.52	0.283	-1.07	0.0342	0.698	0.475	1.02	0.0758	1	"lm.nb"	"Metabolism"	"NM_001256643.1:1140"
SP4-mRNA	-0.296	0.161	-0.612	0.0205	0.815	0.654	1.01	0.0768	1	"lm.nb"	"Cell Migration and Adhesion"	"NM_003112.3:1305"
CTNNB1-mRNA	-0.274	0.15	-0.568	0.0203	0.827	0.675	1.01	0.078	1	"lm.nb"	"Angiogenesis	Growth Factor Signaling
IFNA2-mRNA	1.38	0.763	-0.118	2.87	2.6	0.921	7.32	0.0811	1	"lm.nb"	"Growth Factor Signaling	Interferon Signaling
HES4-mRNA	0.868	0.481	-0.0752	1.81	1.83	0.949	3.51	0.0813	1	"lm.nb"	"Differentiation and Maintenance of Myeloid Cells"	"NM_001142467.1:557"
TRAF1-mRNA	-0.279	0.155	-0.582	0.0252	0.824	0.668	1.02	0.0823	1	"lm.nb"	"Cytokine Signaling"	"NM_005658.3:3735"
IL15RA-mRNA	1.36	0.76	-0.133	2.85	2.56	0.912	7.19	0.0844	1	"lm.nb"	"Cytokine Signaling	Growth Factor Signaling"
CCL13-mRNA	1.62	0.915	-0.175	3.41	3.07	0.886	10.6	0.0872	1	"lm.nb"	"Chemokine signaling"	"NM_005408.2:320"
TWISTNB-mRNA	-0.313	0.178	-0.662	0.0363	0.805	0.632	1.03	0.0893	1	"lm.nb"	"Pathogen Response"	"NM_001002926.1:3246"
CDKN1A-mRNA	0.459	0.262	-0.0535	0.972	1.37	0.964	1.96	0.0894	1	"lm.nb"	"Fc Receptor Signaling	Growth Factor Signaling
ICOSLG-mRNA	0.556	0.321	-0.0726	1.18	1.47	0.951	2.27	0.0933	1	"lm.nb"	"Cell Migration and Adhesion	T-cell Activation and Checkpoint Signaling"
HPGDS-mRNA	-1.17	0.682	-2.51	0.167	0.444	0.176	1.12	0.0966	1	"lm.nb"	"Metabolism"	"NM_014485.2:430"
SOCS1-mRNA	-1.58	0.922	-3.39	0.23	0.335	0.0957	1.17	0.0975	1	"loglinear"	"Antigen Presentation	Growth Factor Signaling
AKAP13-mRNA	-0.348	0.204	-0.747	0.0511	0.786	0.596	1.04	0.0978	1	"lm.nb"	"Growth Factor Signaling"	"NM_006738.4:5261"
VEGFA-mRNA	-0.7	0.41	-1.5	0.103	0.616	0.353	1.07	0.098	1	"lm.nb"	"Angiogenesis	Growth Factor Signaling"
HIF1A-mRNA	-0.28	0.166	-0.605	0.0443	0.823	0.658	1.03	0.101	1	"lm.nb"	"Growth Factor Signaling"	"NM_001530.2:1985"
C5-mRNA	0.861	0.51	-0.137	1.86	1.82	0.909	3.63	0.101	1	"lm.nb"	"Complement Activation"	"NM_001735.2:466"
CXCL11-mRNA	1.89	1.13	-0.32	4.1	3.7	0.801	17.1	0.104	1	"lm.nb"	"Chemokine signaling	TLR signaling"
CD70-mRNA	1.3	0.774	-0.221	2.81	2.46	0.858	7.03	0.104	1	"lm.nb"	"T-cell Activation and Checkpoint Signaling"	"NM_001252.2:190"
CXCL9-mRNA	1.52	0.918	-0.276	3.32	2.88	0.826	10	0.107	1	"lm.nb"	"Chemokine signaling	TLR signaling"
CD36-mRNA	-0.657	0.396	-1.43	0.12	0.634	0.37	1.09	0.108	1	"lm.nb"	"Antigen Presentation	ECM remodeling
TREM2-mRNA	1.39	0.843	-0.257	3.05	2.63	0.837	8.26	0.108	1	"lm.nb"	"Lymphocyte activation"	"NM_018965.3:355"
ARHGEF6-mRNA	-0.277	0.168	-0.606	0.0513	0.825	0.657	1.04	0.109	1	"lm.nb"	"Growth Factor Signaling"	"NM_004840.2:1465"
C3AR1-mRNA	-0.547	0.333	-1.2	0.106	0.684	0.435	1.08	0.111	1	"lm.nb"	"Complement Activation"	"NM_004054.2:415"
AIF1-mRNA	-0.52	0.318	-1.14	0.103	0.697	0.453	1.07	0.112	1	"lm.nb"	"Cell Migration and Adhesion	Chemokine signaling"
NDUFA7-mRNA	-0.254	0.156	-0.558	0.0515	0.839	0.679	1.04	0.114	1	"lm.nb"	"Metabolism"	"NM_005001.2:373"
SPRY2-mRNA	0.607	0.376	-0.129	1.34	1.52	0.914	2.54	0.116	1	"lm.nb"	"Growth Factor Signaling"	"NM_005842.2:1481"
CBR1-mRNA	-0.44	0.275	-0.978	0.0985	0.737	0.508	1.07	0.12	1	"lm.nb"	"Metabolism"	"NM_001757.2:367"
FGFR1-mRNA	0.691	0.434	-0.159	1.54	1.61	0.895	2.91	0.122	1	"lm.nb"	"Angiogenesis	Cytokine Signaling
CASP1-mRNA	-0.375	0.236	-0.838	0.0886	0.771	0.559	1.06	0.123	1	"lm.nb"	"Cytokine Signaling	Pathogen Response"
TFCP2-mRNA	-0.214	0.136	-0.481	0.0525	0.862	0.716	1.04	0.126	1	"loglinear"	"Cell Cycle and Apoptosis"	"NM_005653.3:1970"
IRF3-mRNA	-0.525	0.335	-1.18	0.132	0.695	0.441	1.1	0.128	1	"lm.nb"	"Interferon Signaling	Pathogen Response
VRK2-mRNA	-0.215	0.138	-0.485	0.0559	0.862	0.715	1.04	0.13	1	"lm.nb"	"Cell Cycle and Apoptosis"	"NM_006296.3:875"
MARCKSL1-mRNA	0.331	0.214	-0.0877	0.751	1.26	0.941	1.68	0.132	1	"lm.nb"	"Angiogenesis"	"NM_023009.5:1005"
SMAD1-mRNA	0.759	0.491	-0.204	1.72	1.69	0.868	3.3	0.133	1	"lm.nb"	"Growth Factor Signaling"	"NM_005900.2:1850"
RAPGEF4-mRNA	1.48	0.966	-0.412	3.38	2.79	0.752	10.4	0.136	1	"lm.nb"	"Metabolism"	"NM_007023.3:1992"
GK5-mRNA	-0.627	0.411	-1.43	0.179	0.648	0.371	1.13	0.138	1	"lm.nb"	"Metabolism"	"NM_001039547.2:1102"
PGGT1B-mRNA	-0.138	0.0908	-0.316	0.0395	0.908	0.803	1.03	0.138	1	"loglinear"	"Metabolism"	"NM_005023.3:1002"
MPEG1-mRNA	-0.505	0.332	-1.16	0.146	0.705	0.449	1.11	0.139	1	"lm.nb"	"Pathogen Response"	"NM_001039396.1:470"
FCN1-mRNA	-0.658	0.433	-1.51	0.191	0.634	0.352	1.14	0.139	1	"lm.nb"	"Complement Activation"	"NM_002003.3:932"
FLT3-mRNA	-0.593	0.392	-1.36	0.175	0.663	0.389	1.13	0.141	1	"lm.nb"	"Cytokine Signaling"	"NM_004119.2:2374"
IKBKE-mRNA	-0.396	0.264	-0.913	0.12	0.76	0.531	1.09	0.143	1	"lm.nb"	"Pathogen Response	TLR signaling"
MAP2K2-mRNA	0.177	0.119	-0.0565	0.41	1.13	0.962	1.33	0.148	1	"lm.nb"	"Angiogenesis	Cytokine Signaling
TLR5-mRNA	-0.465	0.313	-1.08	0.149	0.724	0.473	1.11	0.148	1	"lm.nb"	"TLR signaling"	"NM_003268.5:2863"
FEM1C-mRNA	-0.49	0.33	-1.14	0.157	0.712	0.454	1.12	0.148	1	"lm.nb"	"Lymphocyte activation"	"NM_020177.2:555"
EGF-mRNA	1.05	0.716	-0.353	2.45	2.07	0.783	5.47	0.153	1	"lm.nb"	"Angiogenesis	Cytokine Signaling
TSPAN7-mRNA	1.02	0.7	-0.348	2.4	2.03	0.786	5.27	0.154	1	"lm.nb"	"Cell Migration and Adhesion"	"NM_004615.3:725"
HLA-DMA-mRNA	-0.47	0.321	-1.1	0.16	0.722	0.466	1.12	0.154	1	"lm.nb"	"Antigen Presentation	Cell Migration and Adhesion"
CTSS-mRNA	-0.541	0.372	-1.27	0.189	0.687	0.414	1.14	0.157	1	"lm.nb"	"Antigen Presentation	ECM remodeling
HAVCR2-mRNA	-0.576	0.397	-1.35	0.202	0.671	0.391	1.15	0.157	1	"lm.nb"	"Cytokine Signaling	TH1 Activation"
ITGA4-mRNA	-0.24	0.166	-0.565	0.0851	0.847	0.676	1.06	0.158	1	"lm.nb"	"Cell Migration and Adhesion	ECM remodeling
IFNGR1-mRNA	-0.383	0.266	-0.903	0.138	0.767	0.535	1.1	0.16	1	"lm.nb"	"Growth Factor Signaling	Interferon Signaling
CD14-mRNA	-0.48	0.334	-1.14	0.175	0.717	0.455	1.13	0.162	1	"lm.nb"	"Growth Factor Signaling	TLR signaling"
CD86-mRNA	-0.641	0.448	-1.52	0.237	0.641	0.349	1.18	0.163	1	"lm.nb"	"Cell Migration and Adhesion	Fc Receptor Signaling
CASP10-mRNA	-0.264	0.186	-0.627	0.1	0.833	0.647	1.07	0.166	1	"lm.nb"	"Cytokine Signaling	Pathogen Response"
PYCARD-mRNA	-0.285	0.202	-0.681	0.11	0.821	0.624	1.08	0.168	1	"lm.nb"	"Antigen Presentation	Lymphocyte activation
IL21R-mRNA	-0.549	0.389	-1.31	0.213	0.684	0.403	1.16	0.168	1	"lm.nb"	"Cytokine Signaling	Growth Factor Signaling"
JAML-mRNA	-0.428	0.304	-1.02	0.168	0.743	0.492	1.12	0.17	1	"lm.nb"	"Cell Migration and Adhesion	Lymphocyte activation"
SPTBN1-mRNA	-0.203	0.145	-0.487	0.0807	0.869	0.714	1.06	0.171	1	"lm.nb"	"Angiogenesis	Cytokine Signaling
CTSD-mRNA	-0.358	0.256	-0.859	0.143	0.78	0.551	1.1	0.172	1	"lm.nb"	"Antigen Presentation	ECM remodeling"
C1QB-mRNA	1.18	0.851	-0.484	2.85	2.27	0.715	7.23	0.174	1	"lm.nb"	"Complement Activation"	"NM_000491.3:819"
CYBB-mRNA	-0.482	0.346	-1.16	0.197	0.716	0.447	1.15	0.175	1	"lm.nb"	"Angiogenesis	Antigen Presentation"
TYROBP-mRNA	-0.514	0.37	-1.24	0.212	0.7	0.423	1.16	0.176	1	"lm.nb"	"Lymphocyte activation"	"NM_003332.3:361"
LAT2-mRNA	-0.409	0.296	-0.99	0.171	0.753	0.503	1.13	0.177	1	"lm.nb"	"Fc Receptor Signaling	Lymphocyte activation"
HLA-DRB3-mRNA	-0.361	0.265	-0.881	0.158	0.778	0.543	1.12	0.183	1	"lm.nb"	"Antigen Presentation	Cell Migration and Adhesion
BATF-mRNA	-0.384	0.282	-0.937	0.169	0.766	0.522	1.12	0.183	1	"lm.nb"	"Lymphocyte activation"	"NM_006399.3:293"
NCOR1-mRNA	-0.291	0.216	-0.715	0.132	0.817	0.609	1.1	0.188	1	"lm.nb"	"Growth Factor Signaling	Metabolism"
CCL2-mRNA	1.02	0.756	-0.464	2.5	2.02	0.725	5.65	0.189	1	"lm.nb"	"Chemokine signaling	Cytokine Signaling
SGPP1-mRNA	-0.202	0.15	-0.497	0.0925	0.869	0.709	1.07	0.189	1	"lm.nb"	"Metabolism"	"NM_030791.3:1060"
MAP2K1-mRNA	-0.232	0.173	-0.571	0.106	0.851	0.673	1.08	0.189	1	"lm.nb"	"Angiogenesis	Chemokine signaling
CD47-mRNA	-0.232	0.173	-0.57	0.106	0.852	0.674	1.08	0.189	1	"lm.nb"	"Cell Migration and Adhesion	ECM remodeling"
SERPINB6-mRNA	-0.367	0.275	-0.906	0.171	0.775	0.534	1.13	0.191	1	"lm.nb"	"Pathogen Response"	"NM_004568.4:681"
HDAC6-mRNA	0.329	0.246	-0.153	0.811	1.26	0.899	1.75	0.191	1	"lm.nb"	"Growth Factor Signaling"	"NM_001321225.1:470"
CD1C-mRNA	-0.593	0.444	-1.46	0.277	0.663	0.363	1.21	0.192	1	"lm.nb"	"Antigen Presentation	T-cell Activation and Checkpoint Signaling"
RASGRF2-mRNA	-0.607	0.454	-1.5	0.284	0.657	0.354	1.22	0.192	1	"lm.nb"	"Angiogenesis	Cytokine Signaling
RIPK2-mRNA	-0.27	0.203	-0.668	0.129	0.829	0.629	1.09	0.194	1	"lm.nb"	"Cytokine Signaling	Growth Factor Signaling
TXNDC16-mRNA	-0.271	0.205	-0.673	0.131	0.829	0.627	1.09	0.196	1	"lm.nb"	"Lymphocyte activation"	"NM_001160047.1:1260"
TNFSF10-mRNA	-0.423	0.322	-1.05	0.208	0.746	0.482	1.15	0.199	1	"lm.nb"	"Cytokine Signaling"	"NM_003810.2:115"
MAP3K4-mRNA	-0.192	0.146	-0.479	0.0945	0.875	0.717	1.07	0.199	1	"lm.nb"	"Growth Factor Signaling"	"NM_005922.2:1165"
MAP2K4-mRNA	-0.388	0.296	-0.969	0.192	0.764	0.511	1.14	0.199	1	"lm.nb"	"Cytokine Signaling	Fc Receptor Signaling
TLR7-mRNA	-0.567	0.434	-1.42	0.283	0.675	0.374	1.22	0.201	1	"lm.nb"	"TLR signaling"	"NM_016562.3:4120"
VAV2-mRNA	-0.529	0.406	-1.32	0.266	0.693	0.399	1.2	0.202	1	"lm.nb"	"Angiogenesis	Chemokine signaling
IRF7-mRNA	0.376	0.292	-0.196	0.947	1.3	0.873	1.93	0.207	1	"lm.nb"	"Interferon Signaling	Pathogen Response
FBP1-mRNA	-0.527	0.414	-1.34	0.284	0.694	0.395	1.22	0.212	1	"lm.nb"	"Metabolism"	"NM_000507.3:590"
NOX1-mRNA	0.824	0.647	-0.445	2.09	1.77	0.735	4.26	0.213	1	"lm.nb"	"Metabolism"	"NM_007052.4:455"
KLF10-mRNA	-0.417	0.328	-1.06	0.225	0.749	0.48	1.17	0.213	1	"lm.nb"	"Growth Factor Signaling"	"NM_005655.3:2092"
ZNRF2-mRNA	-0.262	0.206	-0.666	0.142	0.834	0.63	1.1	0.214	1	"lm.nb"	"Metabolism"	"NM_147128.3:1594"
LGALS3-mRNA	-0.442	0.349	-1.13	0.243	0.736	0.458	1.18	0.216	1	"lm.nb"	"Pathogen Response"	"NM_001177388.1:495"
SERINC2-mRNA	0.596	0.472	-0.329	1.52	1.51	0.796	2.87	0.217	1	"lm.nb"	"Metabolism"	"NM_018565.3:795"
ROS1-mRNA	1.09	0.868	-0.612	2.79	2.13	0.655	6.93	0.219	1	"lm.nb"	"Growth Factor Signaling"	"NM_002944.2:4250"
PTPRC-mRNA	-0.254	0.203	-0.653	0.144	0.838	0.636	1.11	0.221	1	"lm.nb"	"Cell Migration and Adhesion"	"NM_080923.2:154"
CD68-mRNA	-0.491	0.395	-1.27	0.283	0.711	0.416	1.22	0.223	1	"lm.nb"	"Metabolism"	"NM_001251.2:1140"
IRF4-mRNA	0.238	0.192	-0.138	0.613	1.18	0.909	1.53	0.225	1	"lm.nb"	"Interferon Signaling"	"NM_002460.1:325"
PBX3-mRNA	-0.413	0.334	-1.07	0.242	0.751	0.477	1.18	0.227	1	"lm.nb"	"Differentiation and Maintenance of Myeloid Cells"	"NM_006195.5:2050"
STAT5B-mRNA	-0.328	0.267	-0.852	0.196	0.797	0.554	1.15	0.229	1	"lm.nb"	"Chemokine signaling	Cytokine Signaling
FCER1A-mRNA	-0.561	0.459	-1.46	0.338	0.678	0.363	1.26	0.231	1	"lm.nb"	"Fc Receptor Signaling	Lymphocyte activation"
ITGB1-mRNA	-0.218	0.178	-0.567	0.132	0.86	0.675	1.1	0.231	1	"lm.nb"	"Cell Migration and Adhesion	ECM remodeling
MAPK14-mRNA	-0.213	0.175	-0.556	0.129	0.863	0.68	1.09	0.232	1	"lm.nb"	"Angiogenesis	Cytokine Signaling
TUBA4A-mRNA	-0.267	0.219	-0.697	0.163	0.831	0.617	1.12	0.233	1	"lm.nb"	"Antigen Presentation"	"NM_006000.1:217"
CASP7-mRNA	-0.491	0.406	-1.29	0.305	0.712	0.41	1.24	0.236	1	"lm.nb"	"Cytokine Signaling"	"NM_001227.3:915"
SLC16A6-mRNA	-0.227	0.188	-0.595	0.142	0.855	0.662	1.1	0.237	1	"lm.nb"	"Metabolism"	"NM_001174166.1:855"
CLEC7A-mRNA	-0.468	0.388	-1.23	0.293	0.723	0.427	1.22	0.237	1	"lm.nb"	"Antigen Presentation	Lymphocyte activation"
PIK3CG-mRNA	-0.235	0.196	-0.619	0.149	0.849	0.651	1.11	0.239	1	"lm.nb"	"Chemokine signaling	Cytokine Signaling
GNAI3-mRNA	-0.236	0.197	-0.621	0.149	0.849	0.65	1.11	0.24	1	"lm.nb"	"Chemokine signaling"	"NM_006496.1:1150"
ARMC1-mRNA	-0.129	0.107	-0.339	0.0821	0.915	0.79	1.06	0.241	1	"loglinear"	"Lymphocyte activation"	"NM_018120.5:250"
TRAFD1-mRNA	-0.353	0.296	-0.933	0.226	0.783	0.524	1.17	0.241	1	"lm.nb"	"Cytokine Signaling"	"NM_001143906.1:1475"
TMEM173-mRNA	-0.324	0.271	-0.855	0.207	0.799	0.553	1.15	0.241	1	"lm.nb"	"Pathogen Response"	"NM_198282.1:725"
NCF2-mRNA	-0.494	0.414	-1.31	0.318	0.71	0.405	1.25	0.243	1	"lm.nb"	"Angiogenesis	Antigen Presentation"
SYK-mRNA	-0.414	0.349	-1.1	0.271	0.751	0.467	1.21	0.245	1	"lm.nb"	"Antigen Presentation	Cytokine Signaling
ALOX5-mRNA	-0.398	0.336	-1.06	0.261	0.759	0.481	1.2	0.246	1	"lm.nb"	"Metabolism"	"NM_000698.2:735"
AREG-mRNA	-0.623	0.528	-1.66	0.411	0.649	0.317	1.33	0.247	1	"lm.nb"	"Lymphocyte activation"	"NM_001657.2:547"
VAV1-mRNA	-0.314	0.266	-0.836	0.208	0.804	0.56	1.16	0.248	1	"lm.nb"	"Angiogenesis	Chemokine signaling
GOLIM4-mRNA	-0.281	0.239	-0.749	0.187	0.823	0.595	1.14	0.248	1	"lm.nb"	"Lymphocyte activation"	"NM_014498.3:2398"
BMP8A-mRNA	0.854	0.725	-0.567	2.27	1.81	0.675	4.84	0.248	1	"lm.nb"	"ECM remodeling"	"NM_181809.3:5015"
CCR2-mRNA	-0.41	0.349	-1.09	0.274	0.753	0.469	1.21	0.249	1	"lm.nb"	"Chemokine signaling"	"NM_001123041.2:743"
NFKBIE-mRNA	-0.506	0.434	-1.36	0.343	0.704	0.391	1.27	0.252	1	"lm.nb"	"Lymphocyte activation"	"NM_004556.2:1115"
FAS-mRNA	-0.321	0.278	-0.866	0.223	0.8	0.549	1.17	0.256	1	"lm.nb"	"Cytokine Signaling	Growth Factor Signaling"
CTSA-mRNA	-0.414	0.358	-1.12	0.288	0.751	0.461	1.22	0.257	1	"lm.nb"	"Antigen Presentation	Metabolism"
IL6-mRNA	0.567	0.491	-0.395	1.53	1.48	0.76	2.89	0.257	1	"lm.nb"	"Cytokine Signaling	Growth Factor Signaling
CYSLTR1-mRNA	-0.273	0.237	-0.737	0.191	0.827	0.6	1.14	0.258	1	"lm.nb"	"Lymphocyte activation"	"NM_006639.2:90"
CXCL14-mRNA	1.23	1.07	-0.87	3.33	2.35	0.547	10.1	0.26	1	"lm.nb"	"Chemokine signaling"	"NM_004887.4:1125"
SMAD2-mRNA	-0.171	0.15	-0.465	0.124	0.888	0.724	1.09	0.265	1	"lm.nb"	"Growth Factor Signaling"	"NM_005901.5:1678"
PDE4A-mRNA	0.401	0.353	-0.291	1.09	1.32	0.817	2.13	0.265	1	"lm.nb"	"Metabolism"	"NM_006202.2:3945"
TLR4-mRNA	-0.519	0.46	-1.42	0.383	0.698	0.373	1.3	0.269	1	"lm.nb"	"Growth Factor Signaling	TLR signaling"
MX2-mRNA	-0.357	0.319	-0.982	0.269	0.781	0.506	1.21	0.273	1	"lm.nb"	"Interferon Signaling"	"NM_002463.1:2188"
ADGRE1-mRNA	-0.493	0.443	-1.36	0.376	0.711	0.389	1.3	0.275	1	"lm.nb"	"Cell Migration and Adhesion"	"NM_001974.3:1520"
PRDX3-mRNA	-0.221	0.199	-0.611	0.169	0.858	0.655	1.12	0.276	1	"lm.nb"	"Metabolism"	"NM_014098.3:963"
RAB3D-mRNA	-0.45	0.406	-1.25	0.346	0.732	0.422	1.27	0.277	1	"lm.nb"	"Pathogen Response"	"NM_004283.3:2610"
CD69-mRNA	0.273	0.247	-0.211	0.758	1.21	0.864	1.69	0.278	1	"lm.nb"	"T-cell Activation and Checkpoint Signaling"	"NM_001781.1:460"
SIGLEC5-mRNA	0.428	0.387	-0.331	1.19	1.35	0.795	2.28	0.278	1	"lm.nb"	"Lymphocyte activation"	"NM_003830.2:2145"
FCGR1A-mRNA	-0.748	0.681	-2.08	0.587	0.595	0.236	1.5	0.281	1	"lm.nb"	"Antigen Presentation	Fc Receptor Signaling
KLF4-mRNA	-0.397	0.363	-1.11	0.314	0.76	0.464	1.24	0.283	1	"lm.nb"	"Differentiation and Maintenance of Myeloid Cells"	"NM_004235.4:1980"
PDZK1IP1-mRNA	0.615	0.566	-0.496	1.72	1.53	0.709	3.31	0.287	1	"lm.nb"	"Differentiation and Maintenance of Myeloid Cells"	"NM_005764.3:293"
PTX3-mRNA	0.484	0.453	-0.403	1.37	1.4	0.756	2.59	0.293	1	"lm.nb"	"Pathogen Response"	"NM_002852.3:1152"
PLAUR-mRNA	0.266	0.25	-0.224	0.755	1.2	0.856	1.69	0.296	1	"lm.nb"	"Complement Activation"	"NM_001005376.1:440"
CCR7-mRNA	-0.209	0.197	-0.594	0.177	0.865	0.662	1.13	0.297	1	"lm.nb"	"Chemokine signaling	TH2 Activation"
SMARCD3-mRNA	0.291	0.275	-0.248	0.83	1.22	0.842	1.78	0.299	1	"lm.nb"	"Metabolism"	"NM_001003801.1:570"
MAPK13-mRNA	0.261	0.247	-0.224	0.745	1.2	0.856	1.68	0.3	1	"lm.nb"	"Angiogenesis	Cytokine Signaling
BID-mRNA	-0.313	0.296	-0.893	0.268	0.805	0.538	1.2	0.3	1	"lm.nb"	"Cell Cycle and Apoptosis"	"NM_197966.2:964"
CYP1B1-mRNA	-0.571	0.542	-1.63	0.491	0.673	0.322	1.41	0.3	1	"lm.nb"	"Metabolism"	"NM_000104.3:1715"
MMP8-mRNA	-0.569	0.542	-1.63	0.494	0.674	0.323	1.41	0.303	1	"lm.nb"	"ECM remodeling"	"NM_002424.2:2590"
DAGLB-mRNA	-0.373	0.358	-1.07	0.327	0.772	0.475	1.25	0.305	1	"lm.nb"	"Metabolism"	"NM_139179.3:265"
NFKBIZ-mRNA	-0.247	0.238	-0.713	0.218	0.842	0.61	1.16	0.306	1	"lm.nb"	"Cytokine Signaling	Lymphocyte activation"
S100A11-mRNA	-0.345	0.335	-1	0.311	0.787	0.499	1.24	0.311	1	"lm.nb"	"Differentiation and Maintenance of Myeloid Cells"	"NM_005620.1:127"
CLC-mRNA	-0.506	0.494	-1.47	0.462	0.704	0.36	1.38	0.314	1	"lm.nb"	"Metabolism"	"NM_001828.4:90"
CD44-mRNA	-0.174	0.171	-0.51	0.161	0.886	0.702	1.12	0.317	1	"lm.nb"	"Cell Migration and Adhesion	ECM remodeling
MARCO-mRNA	0.772	0.759	-0.716	2.26	1.71	0.609	4.79	0.317	1	"lm.nb"	"Differentiation and Maintenance of Myeloid Cells"	"NM_006770.3:61"
CREM-mRNA	-0.341	0.338	-1	0.321	0.79	0.499	1.25	0.321	1	"lm.nb"	"Pathogen Response"	"NM_181571.2:767"
ACOX1-mRNA	-0.315	0.313	-0.928	0.298	0.804	0.525	1.23	0.322	1	"lm.nb"	"Metabolism"	"NM_004035.5:2950"
CD163-mRNA	-0.507	0.503	-1.49	0.48	0.704	0.355	1.39	0.322	1	"lm.nb"	"Differentiation and Maintenance of Myeloid Cells"	"NM_004244.4:1630"
S100A10-mRNA	-0.249	0.248	-0.736	0.237	0.841	0.6	1.18	0.323	1	"lm.nb"	"Differentiation and Maintenance of Myeloid Cells"	"NM_002966.1:245"
INSIG1-mRNA	-0.26	0.26	-0.769	0.249	0.835	0.587	1.19	0.325	1	"lm.nb"	"Metabolism"	"NM_005542.3:1120"
TLR2-mRNA	-0.363	0.369	-1.09	0.36	0.777	0.471	1.28	0.333	1	"lm.nb"	"Growth Factor Signaling	TLR signaling"
TOP2A-mRNA	0.353	0.359	-0.35	1.06	1.28	0.784	2.08	0.333	1	"lm.nb"	"Differentiation and Maintenance of Myeloid Cells"	"NM_001067.3:3563"
CRIP1-mRNA	-0.192	0.196	-0.576	0.192	0.875	0.671	1.14	0.334	1	"lm.nb"	"TH2 Activation"	"NM_001311.4:269"
ANXA1-mRNA	-0.221	0.226	-0.663	0.222	0.858	0.631	1.17	0.337	1	"lm.nb"	"Cytokine Signaling"	"NM_000700.1:515"
MMP9-mRNA	0.703	0.72	-0.708	2.11	1.63	0.612	4.33	0.337	1	"lm.nb"	"Cytokine Signaling	ECM remodeling"
PIM2-mRNA	-0.264	0.272	-0.796	0.268	0.833	0.576	1.2	0.339	1	"lm.nb"	"Growth Factor Signaling"	"NM_006875.2:620"
IFNAR1-mRNA	-0.25	0.258	-0.756	0.256	0.841	0.592	1.19	0.34	1	"lm.nb"	"Growth Factor Signaling	Interferon Signaling
CEBPD-mRNA	-0.468	0.486	-1.42	0.484	0.723	0.374	1.4	0.343	1	"lm.nb"	"Cell Cycle and Apoptosis	Cytokine Signaling
PROS1-mRNA	0.533	0.556	-0.556	1.62	1.45	0.68	3.08	0.345	1	"lm.nb"	"Cell Migration and Adhesion	Complement Activation"
CCR1-mRNA	-0.382	0.398	-1.16	0.399	0.768	0.447	1.32	0.345	1	"lm.nb"	"Chemokine signaling	TH1 Activation"
NDC80-mRNA	0.466	0.487	-0.489	1.42	1.38	0.712	2.68	0.347	1	"lm.nb"	"Cell Cycle and Apoptosis"	"NM_006101.2:96"
NFIL3-mRNA	-0.279	0.293	-0.854	0.295	0.824	0.553	1.23	0.349	1	"lm.nb"	"Angiogenesis"	"NM_005384.2:1795"
PRG2-mRNA	0.725	0.762	-0.769	2.22	1.65	0.587	4.66	0.349	1	"lm.nb"	"Pathogen Response"	"NM_002728.4:256"
S100A4-mRNA	-0.214	0.226	-0.656	0.228	0.862	0.635	1.17	0.35	1	"lm.nb"	"Cell Migration and Adhesion	Differentiation and Maintenance of Myeloid Cells"
ANXA4-mRNA	-0.41	0.433	-1.26	0.438	0.753	0.418	1.35	0.351	1	"lm.nb"	"Antigen Presentation"	"NM_001153.2:430"
HMGB1-mRNA	-0.134	0.142	-0.412	0.144	0.911	0.751	1.1	0.351	1	"lm.nb"	"Pathogen Response	TLR signaling"
CD28-mRNA	-0.174	0.184	-0.534	0.187	0.887	0.69	1.14	0.353	1	"lm.nb"	"Cell Migration and Adhesion	Fc Receptor Signaling
IRF5-mRNA	-0.354	0.377	-1.09	0.385	0.782	0.469	1.31	0.355	1	"lm.nb"	"Interferon Signaling	TLR signaling"
CLEC5A-mRNA	-0.602	0.642	-1.86	0.656	0.659	0.275	1.58	0.356	1	"lm.nb"	"Lymphocyte activation"	"NM_013252.2:3250"
IL17RA-mRNA	-0.244	0.262	-0.757	0.268	0.844	0.592	1.2	0.358	1	"lm.nb"	"Cytokine Signaling"	"NM_014339.4:3020"
IL1B-mRNA	0.376	0.406	-0.419	1.17	1.3	0.748	2.25	0.361	1	"lm.nb"	"Antigen Presentation	Cytokine Signaling
TERF2IP-mRNA	-0.128	0.138	-0.397	0.142	0.915	0.759	1.1	0.361	1	"lm.nb"	"Cell Cycle and Apoptosis"	"NM_018975.2:1380"
FYN-mRNA	-0.294	0.318	-0.916	0.329	0.816	0.53	1.26	0.362	1	"lm.nb"	"Angiogenesis	Antigen Presentation
HDC-mRNA	-0.413	0.447	-1.29	0.463	0.751	0.409	1.38	0.363	1	"lm.nb"	"Metabolism"	"NM_002112.3:1555"
STK17A-mRNA	-0.178	0.194	-0.558	0.201	0.884	0.679	1.15	0.364	1	"lm.nb"	"Cell Cycle and Apoptosis"	"NM_004760.2:528"
TIGIT-mRNA	0.186	0.203	-0.212	0.584	1.14	0.863	1.5	0.366	1	"lm.nb"	"Cell Migration and Adhesion"	"NM_173799.2:1968"
IFNAR2-mRNA	-0.145	0.158	-0.454	0.165	0.905	0.73	1.12	0.367	1	"lm.nb"	"Growth Factor Signaling	Interferon Signaling
TGFA-mRNA	0.581	0.64	-0.673	1.83	1.5	0.627	3.57	0.371	1	"lm.nb"	"Growth Factor Signaling"	"NM_003236.2:780"
PFDN6-mRNA	-0.147	0.162	-0.465	0.171	0.903	0.725	1.13	0.372	1	"lm.nb"	"Differentiation and Maintenance of Myeloid Cells"	"NM_014260.2:215"
STAT1-mRNA	-0.187	0.206	-0.591	0.218	0.879	0.664	1.16	0.373	1	"lm.nb"	"Chemokine signaling	Cytokine Signaling
RUNX2-mRNA	0.327	0.364	-0.385	1.04	1.25	0.766	2.06	0.375	1	"lm.nb"	"Differentiation and Maintenance of Myeloid Cells"	"NM_001024630.3:34"
GATA2-mRNA	-0.477	0.53	-1.52	0.562	0.719	0.35	1.48	0.375	1	"lm.nb"	"Differentiation and Maintenance of Myeloid Cells"	"NM_032638.3:1495"
ELL2-mRNA	-0.36	0.403	-1.15	0.429	0.779	0.451	1.35	0.378	1	"lm.nb"	"Differentiation and Maintenance of Myeloid Cells"	"NM_012081.5:1226"
SERPINB9-mRNA	-0.296	0.333	-0.95	0.357	0.814	0.518	1.28	0.381	1	"lm.nb"	"Pathogen Response"	"NM_004155.3:950"
GRN-mRNA	-0.227	0.257	-0.731	0.276	0.854	0.602	1.21	0.383	1	"lm.nb"	"Pathogen Response"	"NM_002087.2:546"
CEBPG-mRNA	-0.125	0.141	-0.402	0.152	0.917	0.757	1.11	0.384	1	"lm.nb"	"Cell Cycle and Apoptosis	Cytokine Signaling
SELPLG-mRNA	0.389	0.444	-0.482	1.26	1.31	0.716	2.4	0.388	1	"lm.nb"	"Cell Migration and Adhesion"	"NM_003006.3:2297"
NLRP3-mRNA	-0.342	0.393	-1.11	0.428	0.789	0.462	1.35	0.391	1	"lm.nb"	"Pathogen Response"	"NM_001079821.2:415"
EIF4EBP2-mRNA	-0.198	0.229	-0.647	0.25	0.872	0.639	1.19	0.393	1	"lm.nb"	"Metabolism"	"NM_004096.4:4490"
NFYC-mRNA	-0.126	0.146	-0.412	0.16	0.916	0.751	1.12	0.394	1	"lm.nb"	"Antigen Presentation	Metabolism"
DHRS3-mRNA	-0.311	0.362	-1.02	0.398	0.806	0.493	1.32	0.396	1	"lm.nb"	"Metabolism"	"NM_004753.4:1266"
CCR5-mRNA	-0.37	0.431	-1.21	0.474	0.774	0.431	1.39	0.397	1	"lm.nb"	"Chemokine signaling"	"NM_000579.1:2730"
GLG1-mRNA	-0.202	0.237	-0.665	0.262	0.87	0.63	1.2	0.401	1	"lm.nb"	"Cell Migration and Adhesion"	"NM_001145666.1:2468"
PRDX1-mRNA	-0.138	0.163	-0.456	0.181	0.909	0.729	1.13	0.404	1	"lm.nb"	"Metabolism"	"NM_002574.2:632"
PSME2-mRNA	-0.131	0.155	-0.434	0.172	0.913	0.74	1.13	0.404	1	"lm.nb"	"Angiogenesis	Antigen Presentation
TXN-mRNA	-0.178	0.21	-0.589	0.234	0.884	0.665	1.18	0.405	1	"lm.nb"	"Metabolism	Pathogen Response"
IL1RAP-mRNA	0.263	0.313	-0.35	0.877	1.2	0.784	1.84	0.407	1	"lm.nb"	"Cytokine Signaling"	"NM_001167928.1:1186"
FAF1-mRNA	-0.149	0.178	-0.498	0.2	0.902	0.708	1.15	0.409	1	"lm.nb"	"Pathogen Response"	"NM_007051.2:1530"
S100A8-mRNA	-0.344	0.413	-1.15	0.465	0.788	0.45	1.38	0.411	1	"lm.nb"	"Differentiation and Maintenance of Myeloid Cells"	"NM_002964.3:115"
CD180-mRNA	-0.225	0.271	-0.756	0.307	0.856	0.592	1.24	0.414	1	"lm.nb"	"TLR signaling"	"NM_005582.2:1036"
P2RX1-mRNA	0.333	0.402	-0.455	1.12	1.26	0.729	2.17	0.414	1	"lm.nb"	"Pathogen Response"	"NM_002558.2:2120"
CRABP2-mRNA	0.782	0.946	-1.07	2.64	1.72	0.476	6.22	0.415	1	"lm.nb"	"Metabolism"	"NM_001199723.1:802"
CSTB-mRNA	-0.157	0.191	-0.53	0.217	0.897	0.692	1.16	0.417	1	"lm.nb"	"Pathogen Response"	"NM_000100.2:320"
S100A9-mRNA	-0.352	0.43	-1.19	0.491	0.784	0.437	1.41	0.42	1	"lm.nb"	"Differentiation and Maintenance of Myeloid Cells"	"NM_002965.2:75"
CTLA4-mRNA	-0.208	0.255	-0.708	0.291	0.866	0.612	1.22	0.42	1	"lm.nb"	"Cell Migration and Adhesion	T-cell Activation and Checkpoint Signaling"
RHOG-mRNA	-0.239	0.294	-0.816	0.337	0.847	0.568	1.26	0.422	1	"lm.nb"	"Cell Cycle and Apoptosis	Cell Migration and Adhesion
CALR-mRNA	-0.188	0.232	-0.642	0.267	0.878	0.641	1.2	0.424	1	"lm.nb"	"Antigen Presentation"	"NM_004343.2:965"
IDO1-mRNA	0.469	0.585	-0.677	1.62	1.38	0.625	3.07	0.428	1	"lm.nb"	"Metabolism"	"NM_002164.3:50"
ITGAL-mRNA	-0.259	0.33	-0.906	0.389	0.836	0.534	1.31	0.44	1	"lm.nb"	"Cell Migration and Adhesion	ECM remodeling
COASY-mRNA	0.51	0.658	-0.781	1.8	1.42	0.582	3.48	0.445	1	"lm.nb"	"Metabolism"	"NM_025233.5:1109"
IFIT1-mRNA	-0.693	0.898	-2.45	1.07	0.619	0.183	2.09	0.446	1	"lm.nb"	"Interferon Signaling"	"NM_001548.3:1440"
LTA-mRNA	0.247	0.321	-0.382	0.877	1.19	0.767	1.84	0.447	1	"lm.nb"	"Cytokine Signaling	TH1 Activation"
CYTIP-mRNA	-0.127	0.165	-0.451	0.197	0.916	0.732	1.15	0.448	1	"lm.nb"	"Differentiation and Maintenance of Myeloid Cells"	"NM_004288.4:1065"
LTB-mRNA	-0.148	0.194	-0.527	0.232	0.903	0.694	1.17	0.451	1	"lm.nb"	"Cytokine Signaling"	"NM_002341.1:330"
ZNF148-mRNA	0.0718	0.0947	-0.114	0.257	1.05	0.924	1.2	0.454	1	"loglinear"	"Pathogen Response"	"NM_021964.1:2220"
MERTK-mRNA	-0.421	0.562	-1.52	0.681	0.747	0.348	1.6	0.46	1	"lm.nb"	"Cell Migration and Adhesion"	"NM_006343.2:665"
PTAFR-mRNA	0.178	0.24	-0.292	0.648	1.13	0.817	1.57	0.463	1	"lm.nb"	"Interferon Signaling"	"NM_000952.3:1035"
NOD1-mRNA	-0.265	0.357	-0.964	0.434	0.832	0.513	1.35	0.463	1	"lm.nb"	"Cytokine Signaling	Pathogen Response
ELOVL6-mRNA	-0.494	0.665	-1.8	0.81	0.71	0.288	1.75	0.464	1	"lm.nb"	"Metabolism"	"NM_001130721.1:1035"
SOCS2-mRNA	-0.174	0.235	-0.635	0.286	0.886	0.644	1.22	0.465	1	"lm.nb"	"Growth Factor Signaling"	"NM_003877.3:1020"
CLIC4-mRNA	-0.206	0.278	-0.752	0.339	0.867	0.594	1.27	0.465	1	"lm.nb"	"Differentiation and Maintenance of Myeloid Cells	Pathogen Response"
FADD-mRNA	0.34	0.466	-0.573	1.25	1.27	0.672	2.38	0.471	1	"lm.nb"	"Cytokine Signaling	Pathogen Response
RIN2-mRNA	-0.496	0.68	-1.83	0.837	0.709	0.281	1.79	0.471	1	"lm.nb"	"Pathogen Response"	"NM_018993.2:690"
CD99-mRNA	-0.19	0.263	-0.705	0.325	0.876	0.613	1.25	0.475	1	"lm.nb"	"Cell Migration and Adhesion"	"NM_002414.4:592"
CEACAM8-mRNA	-0.525	0.727	-1.95	0.899	0.695	0.259	1.86	0.475	1	"lm.nb"	"Cell Migration and Adhesion	ECM remodeling"
THBD-mRNA	0.314	0.438	-0.545	1.17	1.24	0.686	2.26	0.479	1	"lm.nb"	"Cell Migration and Adhesion	Complement Activation"
MAP3K14-mRNA	-0.276	0.385	-1.03	0.479	0.826	0.49	1.39	0.48	1	"lm.nb"	"Antigen Presentation	Cytokine Signaling
MCM5-mRNA	0.153	0.214	-0.267	0.572	1.11	0.831	1.49	0.481	1	"lm.nb"	"Cell Cycle and Apoptosis	Differentiation and Maintenance of Myeloid Cells"
CXCL10-mRNA	-0.553	0.778	-2.08	0.973	0.682	0.237	1.96	0.483	1	"lm.nb"	"Chemokine signaling	Cytokine Signaling
MOB3C-mRNA	-0.274	0.387	-1.03	0.484	0.827	0.489	1.4	0.484	1	"lm.nb"	"Lymphocyte activation"	"NM_145279.4:1630"
PELI1-mRNA	-0.214	0.302	-0.807	0.379	0.862	0.572	1.3	0.485	1	"lm.nb"	"Cytokine Signaling	TLR signaling"
LST1-mRNA	-0.32	0.454	-1.21	0.569	0.801	0.432	1.48	0.486	1	"lm.nb"	"Antigen Presentation"	"NM_007161.3:492"
RAF1-mRNA	-0.193	0.274	-0.73	0.344	0.875	0.603	1.27	0.487	1	"lm.nb"	"Angiogenesis	Antigen Presentation
RHOC-mRNA	-0.189	0.271	-0.719	0.341	0.877	0.607	1.27	0.49	1	"lm.nb"	"Cell Cycle and Apoptosis	Cell Migration and Adhesion
IL18R1-mRNA	-0.289	0.413	-1.1	0.521	0.819	0.467	1.44	0.49	1	"lm.nb"	"Cytokine Signaling	TH1 Activation"
MYC-mRNA	-0.161	0.233	-0.618	0.296	0.894	0.652	1.23	0.495	1	"lm.nb"	"Growth Factor Signaling"	"NM_002467.3:1610"
OSCAR-mRNA	-0.212	0.306	-0.812	0.389	0.864	0.569	1.31	0.495	1	"lm.nb"	"Lymphocyte activation"	"NM_130771.3:990"
LIPA-mRNA	-0.24	0.352	-0.93	0.451	0.847	0.525	1.37	0.501	1	"lm.nb"	"Metabolism"	"NM_000235.3:1220"
CEBPB-mRNA	-0.292	0.432	-1.14	0.553	0.817	0.454	1.47	0.503	1	"lm.nb"	"Cytokine Signaling"	"NM_005194.2:1420"
PSMB8-mRNA	-0.13	0.193	-0.508	0.248	0.914	0.703	1.19	0.505	1	"lm.nb"	"Angiogenesis	Antigen Presentation
PRKCA-mRNA	-0.184	0.275	-0.724	0.355	0.88	0.605	1.28	0.508	1	"lm.nb"	"Angiogenesis	ECM remodeling
BIRC2-mRNA	-0.102	0.152	-0.399	0.196	0.932	0.758	1.15	0.508	1	"lm.nb"	"Cytokine Signaling	Pathogen Response
PTGS1-mRNA	-0.226	0.338	-0.889	0.437	0.855	0.54	1.35	0.509	1	"lm.nb"	"Metabolism"	"NM_000962.2:700"
ARF6-mRNA	-0.161	0.242	-0.635	0.314	0.894	0.644	1.24	0.511	1	"lm.nb"	"Growth Factor Signaling"	"NM_001663.3:1362"
TNFRSF1A-mRNA	-0.299	0.451	-1.18	0.585	0.813	0.44	1.5	0.512	1	"lm.nb"	"Cytokine Signaling	Growth Factor Signaling"
CXCR5-mRNA	-0.296	0.446	-1.17	0.578	0.815	0.445	1.49	0.512	1	"lm.nb"	"Chemokine signaling	TH2 Activation"
CEBPA-mRNA	-0.31	0.469	-1.23	0.61	0.806	0.426	1.53	0.513	1	"lm.nb"	"Cell Cycle and Apoptosis	Differentiation and Maintenance of Myeloid Cells"
PF4-mRNA	-0.333	0.504	-1.32	0.655	0.794	0.4	1.57	0.514	1	"lm.nb"	"Cell Migration and Adhesion	Chemokine signaling"
MALT1-mRNA	-0.0789	0.119	-0.313	0.155	0.947	0.805	1.11	0.514	1	"lm.nb"	"Antigen Presentation	Fc Receptor Signaling
ITGB2-mRNA	-0.249	0.378	-0.99	0.493	0.842	0.503	1.41	0.516	1	"lm.nb"	"Cell Migration and Adhesion	Complement Activation
FPR3-mRNA	0.459	0.698	-0.909	1.83	1.38	0.532	3.55	0.516	1	"lm.nb"	"Differentiation and Maintenance of Myeloid Cells"	"NM_002030.3:190"
RNASE3-mRNA	-0.421	0.641	-1.68	0.835	0.747	0.313	1.78	0.516	1	"lm.nb"	"Pathogen Response"	"NM_002935.2:300"
MX1-mRNA	-0.283	0.431	-1.13	0.562	0.822	0.457	1.48	0.516	1	"lm.nb"	"Interferon Signaling"	"NM_002462.2:1485"
GADD45B-mRNA	-0.232	0.363	-0.944	0.479	0.851	0.52	1.39	0.527	1	"lm.nb"	"Differentiation and Maintenance of Myeloid Cells	Growth Factor Signaling"
F11R-mRNA	-0.236	0.371	-0.963	0.491	0.849	0.513	1.41	0.529	1	"lm.nb"	"Cell Migration and Adhesion	ECM remodeling"
LAT-mRNA	-0.151	0.238	-0.618	0.315	0.9	0.652	1.24	0.53	1	"lm.nb"	"Angiogenesis	Cytokine Signaling
CTSL-mRNA	-0.268	0.422	-1.09	0.559	0.831	0.468	1.47	0.53	1	"lm.nb"	"Antigen Presentation	ECM remodeling
CPA3-mRNA	-0.349	0.552	-1.43	0.734	0.785	0.371	1.66	0.533	1	"lm.nb"	"Metabolism"	"NM_001870.2:220"
HAVCR1-mRNA	0.22	0.349	-0.464	0.903	1.16	0.725	1.87	0.534	1	"lm.nb"	"Pathogen Response"	"NM_001173393.1:834"
TNFAIP3-mRNA	-0.164	0.26	-0.673	0.346	0.893	0.627	1.27	0.534	1	"lm.nb"	"Cytokine Signaling	Pathogen Response"
CD38-mRNA	-0.276	0.444	-1.15	0.594	0.826	0.452	1.51	0.539	1	"lm.nb"	"Differentiation and Maintenance of Myeloid Cells	Metabolism"
LAPTM5-mRNA	-0.144	0.232	-0.599	0.311	0.905	0.66	1.24	0.54	1	"lm.nb"	"Differentiation and Maintenance of Myeloid Cells"	"NM_006762.2:1825"
ACAD10-mRNA	-0.124	0.201	-0.519	0.27	0.917	0.698	1.21	0.541	1	"lm.nb"	"Metabolism"	"NM_001136538.1:1905"
FCER2-mRNA	-0.307	0.504	-1.3	0.68	0.808	0.407	1.6	0.547	1	"lm.nb"	"Growth Factor Signaling"	"NM_002002.4:420"
ANGPT1-mRNA	-0.477	0.786	-2.02	1.06	0.718	0.247	2.09	0.549	1	"lm.nb"	"Angiogenesis	Cell Migration and Adhesion
SIRPA-mRNA	-0.295	0.487	-1.25	0.659	0.815	0.421	1.58	0.549	1	"lm.nb"	"Cell Migration and Adhesion"	"NM_080792.2:3115"
CCL15-mRNA	0.559	0.926	-1.26	2.37	1.47	0.419	5.19	0.551	1	"lm.nb"	"Chemokine signaling"	"NM_032965.3:112"
ITGA5-mRNA	-0.2	0.332	-0.852	0.451	0.87	0.554	1.37	0.551	1	"lm.nb"	"Cell Migration and Adhesion	ECM remodeling
MYD88-mRNA	-0.125	0.207	-0.531	0.282	0.917	0.692	1.22	0.552	1	"lm.nb"	"Cytokine Signaling	Growth Factor Signaling
RAB20-mRNA	-0.239	0.401	-1.03	0.547	0.847	0.491	1.46	0.556	1	"lm.nb"	"Metabolism"	"NM_017817.1:758"
IKZF1-mRNA	-0.105	0.178	-0.454	0.244	0.93	0.73	1.18	0.561	1	"lm.nb"	"Differentiation and Maintenance of Myeloid Cells"	"NM_006060.4:225"
YES1-mRNA	-0.197	0.337	-0.858	0.464	0.872	0.552	1.38	0.563	1	"lm.nb"	"Cell Migration and Adhesion	Cytokine Signaling
MIF-mRNA	-0.102	0.176	-0.446	0.242	0.932	0.734	1.18	0.565	1	"lm.nb"	"Cell Migration and Adhesion"	"NM_002415.1:319"
CD40LG-mRNA	-0.0966	0.168	-0.425	0.232	0.935	0.745	1.17	0.569	1	"lm.nb"	"Cell Migration and Adhesion	Lymphocyte activation"
PSMB9-mRNA	-0.106	0.184	-0.466	0.255	0.929	0.724	1.19	0.57	1	"lm.nb"	"Angiogenesis	Antigen Presentation
CCL19-mRNA	0.644	1.13	-1.57	2.86	1.56	0.336	7.26	0.573	1	"lm.nb"	"Chemokine signaling"	"NM_006274.2:401"
FPR1-mRNA	-0.288	0.511	-1.29	0.714	0.819	0.409	1.64	0.577	1	"lm.nb"	"Chemokine signaling	Pathogen Response"
CCL5-mRNA	-0.151	0.268	-0.676	0.374	0.901	0.626	1.3	0.577	1	"lm.nb"	"Chemokine signaling	Cytokine Signaling
LTB4R2-mRNA	-0.206	0.368	-0.927	0.514	0.867	0.526	1.43	0.579	1	"lm.nb"	"Lymphocyte activation"	"NM_019839.4:1250"
HLA-DPA1-mRNA	-0.143	0.258	-0.649	0.362	0.905	0.638	1.29	0.583	1	"lm.nb"	"Antigen Presentation	Cell Migration and Adhesion
STAT4-mRNA	-0.0792	0.143	-0.359	0.201	0.947	0.78	1.15	0.583	1	"lm.nb"	"Growth Factor Signaling	TH1 Activation"
IRF1-mRNA	-0.143	0.258	-0.65	0.364	0.906	0.637	1.29	0.584	1	"lm.nb"	"Interferon Signaling"	"NM_002198.1:510"
CXCR1-mRNA	0.471	0.865	-1.22	2.17	1.39	0.428	4.49	0.59	1	"lm.nb"	"Chemokine signaling"	"NM_000634.2:1950"
PTGER2-mRNA	-0.115	0.213	-0.532	0.301	0.923	0.692	1.23	0.591	1	"lm.nb"	"Cell Migration and Adhesion	Lymphocyte activation"
ADAM8-mRNA	0.233	0.429	-0.609	1.07	1.17	0.656	2.11	0.592	1	"lm.nb"	"ECM remodeling"	"NM_001109.4:762"
CX3CR1-mRNA	-0.203	0.375	-0.938	0.532	0.869	0.522	1.45	0.592	1	"lm.nb"	"Chemokine signaling"	"NM_001337.3:1040"
STAT3-mRNA	-0.16	0.296	-0.74	0.419	0.895	0.599	1.34	0.592	1	"lm.nb"	"Chemokine signaling	Cytokine Signaling
VASP-mRNA	-0.179	0.332	-0.83	0.473	0.884	0.562	1.39	0.595	1	"lm.nb"	"Cell Migration and Adhesion"	"NM_003370.3:1500"
ETS1-mRNA	-0.126	0.237	-0.59	0.337	0.916	0.664	1.26	0.597	1	"lm.nb"	"Growth Factor Signaling"	"NM_005238.3:1305"
CXCL5-mRNA	-0.472	0.893	-2.22	1.28	0.721	0.214	2.43	0.601	1	"lm.nb"	"Chemokine signaling	Cytokine Signaling"
EMP1-mRNA	0.43	0.815	-1.17	2.03	1.35	0.445	4.08	0.601	1	"lm.nb"	"Cell Migration and Adhesion"	"NM_001423.1:2000"
CCRL2-mRNA	0.217	0.412	-0.59	1.02	1.16	0.664	2.03	0.602	1	"lm.nb"	"Chemokine signaling"	"NM_003965.4:1110"
ENC1-mRNA	-0.189	0.359	-0.892	0.514	0.877	0.539	1.43	0.603	1	"lm.nb"	"Lymphocyte activation"	"NM_003633.2:4710"
MAP2K3-mRNA	-0.251	0.485	-1.2	0.7	0.84	0.435	1.62	0.609	1	"lm.nb"	"Cytokine Signaling	Growth Factor Signaling
ID2-mRNA	-0.106	0.206	-0.509	0.297	0.929	0.703	1.23	0.61	1	"lm.nb"	"Differentiation and Maintenance of Myeloid Cells"	"NM_002166.4:505"
IFNG-mRNA	-0.249	0.484	-1.2	0.699	0.841	0.436	1.62	0.61	1	"lm.nb"	"Antigen Presentation	Growth Factor Signaling
SELP-mRNA	-0.317	0.617	-1.53	0.893	0.803	0.347	1.86	0.612	1	"lm.nb"	"Cell Migration and Adhesion"	"NM_003005.2:1295"
TNFSF9-mRNA	0.338	0.659	-0.953	1.63	1.26	0.516	3.09	0.612	1	"lm.nb"	"Cytokine Signaling	T-cell Activation and Checkpoint Signaling"
TNFSF4-mRNA	-0.21	0.409	-1.01	0.592	0.865	0.496	1.51	0.612	1	"lm.nb"	"Cytokine Signaling"	"NM_003326.2:545"
ATF3-mRNA	-0.221	0.438	-1.08	0.637	0.858	0.473	1.56	0.617	1	"lm.nb"	"Cytokine Signaling	Lymphocyte activation"
PTGDS-mRNA	0.383	0.759	-1.1	1.87	1.3	0.465	3.65	0.618	1	"lm.nb"	"Metabolism"	"NM_000954.5:180"
LTB4R-mRNA	-0.194	0.387	-0.952	0.564	0.874	0.517	1.48	0.619	1	"lm.nb"	"Lymphocyte activation"	"NM_181657.3:2400"
CD84-mRNA	0.0823	0.164	-0.24	0.404	1.06	0.847	1.32	0.62	1	"lm.nb"	"Cell Migration and Adhesion"	"NM_003874.3:680"
GSN-mRNA	-0.196	0.392	-0.964	0.572	0.873	0.513	1.49	0.621	1	"lm.nb"	"Pathogen Response"	"NM_000177.4:1075"
MAPK11-mRNA	0.411	0.823	-1.2	2.02	1.33	0.435	4.07	0.621	1	"lm.nb"	"Angiogenesis	Cytokine Signaling
PRKCI-mRNA	-0.0752	0.151	-0.371	0.221	0.949	0.773	1.17	0.622	1	"lm.nb"	"Growth Factor Signaling"	"NM_002740.4:530"
ITGAX-mRNA	-0.164	0.33	-0.81	0.483	0.893	0.57	1.4	0.623	1	"lm.nb"	"Cell Migration and Adhesion	Complement Activation
ZNF77-mRNA	-0.248	0.501	-1.23	0.734	0.842	0.426	1.66	0.624	1	"lm.nb"	"Lymphocyte activation"	"NM_021217.2:1560"
RICTOR-mRNA	-0.134	0.276	-0.675	0.407	0.911	0.626	1.33	0.63	1	"lm.nb"	"Angiogenesis	Fc Receptor Signaling
BCL6-mRNA	-0.294	0.606	-1.48	0.893	0.815	0.358	1.86	0.63	1	"lm.nb"	"Cytokine Signaling"	"NM_001706.2:675"
SKI-mRNA	-0.123	0.254	-0.621	0.376	0.918	0.65	1.3	0.633	1	"lm.nb"	"Growth Factor Signaling"	"NM_003036.2:3335"
CAMP-mRNA	0.268	0.557	-0.824	1.36	1.2	0.565	2.57	0.634	1	"lm.nb"	"Pathogen Response"	"NM_004345.3:220"
KRBA1-mRNA	0.436	0.916	-1.36	2.23	1.35	0.39	4.7	0.637	1	"lm.nb"	"Pathogen Response"	"NM_032534.2:3671"
OLR1-mRNA	-0.193	0.405	-0.986	0.601	0.875	0.505	1.52	0.638	1	"lm.nb"	"Cell Migration and Adhesion"	"NM_002543.3:295"
ICAM1-mRNA	0.192	0.407	-0.607	0.99	1.14	0.657	1.99	0.641	1	"lm.nb"	"Cell Migration and Adhesion	Cytokine Signaling
DUSP2-mRNA	-0.207	0.44	-1.07	0.656	0.866	0.476	1.58	0.642	1	"lm.nb"	"Angiogenesis	Cytokine Signaling
HLA-DOB-mRNA	0.125	0.267	-0.397	0.648	1.09	0.759	1.57	0.642	1	"lm.nb"	"Antigen Presentation	Cell Migration and Adhesion"
BCL10-mRNA	-0.0872	0.187	-0.453	0.279	0.941	0.73	1.21	0.644	1	"lm.nb"	"Antigen Presentation	Fc Receptor Signaling
TNFRSF14-mRNA	-0.192	0.411	-0.996	0.613	0.876	0.501	1.53	0.644	1	"lm.nb"	"Cytokine Signaling	T-cell Activation and Checkpoint Signaling"
TGFBR3-mRNA	-0.232	0.499	-1.21	0.747	0.852	0.432	1.68	0.646	1	"lm.nb"	"Growth Factor Signaling"	"NM_003243.3:1950"
TNF-mRNA	-0.158	0.343	-0.83	0.514	0.896	0.562	1.43	0.648	1	"lm.nb"	"Antigen Presentation	Cytokine Signaling
BTLA-mRNA	-0.0879	0.193	-0.466	0.29	0.941	0.724	1.22	0.652	1	"lm.nb"	"T-cell Activation and Checkpoint Signaling"	"NM_181780.2:305"
TLR6-mRNA	-0.145	0.323	-0.779	0.488	0.904	0.583	1.4	0.656	1	"lm.nb"	"TLR signaling"	"NM_006068.2:2530"
TNFRSF8-mRNA	0.224	0.501	-0.758	1.21	1.17	0.591	2.31	0.658	1	"lm.nb"	"Cytokine Signaling"	"NM_152942.2:2030"
TLR9-mRNA	0.39	0.873	-1.32	2.1	1.31	0.4	4.29	0.659	1	"lm.nb"	"TLR signaling"	"NM_017442.2:985"
SOCS3-mRNA	-0.168	0.378	-0.909	0.573	0.89	0.532	1.49	0.66	1	"lm.nb"	"Antigen Presentation	Cytokine Signaling
CD74-mRNA	-0.131	0.297	-0.713	0.451	0.913	0.61	1.37	0.663	1	"lm.nb"	"Antigen Presentation	Cell Migration and Adhesion"
HGF-mRNA	-0.126	0.287	-0.688	0.436	0.916	0.621	1.35	0.664	1	"lm.nb"	"Cytokine Signaling	Growth Factor Signaling"
GPR65-mRNA	0.0698	0.159	-0.242	0.382	1.05	0.845	1.3	0.664	1	"lm.nb"	"Lymphocyte activation"	"NM_003608.2:1095"
CXCR2-mRNA	0.403	0.925	-1.41	2.22	1.32	0.376	4.65	0.667	1	"lm.nb"	"Chemokine signaling"	"NM_001168298.1:676"
DPP4-mRNA	0.0863	0.2	-0.305	0.478	1.06	0.81	1.39	0.668	1	"lm.nb"	"T-cell Activation and Checkpoint Signaling"	"NM_001935.3:2700"
CXCL8-mRNA	0.324	0.755	-1.16	1.8	1.25	0.449	3.49	0.671	1	"lm.nb"	"Chemokine signaling	Pathogen Response
SMAD7-mRNA	-0.125	0.291	-0.695	0.446	0.917	0.618	1.36	0.672	1	"lm.nb"	"Growth Factor Signaling"	"NM_005904.2:1835"
S1PR1-mRNA	-0.171	0.403	-0.961	0.618	0.888	0.514	1.53	0.673	1	"lm.nb"	"Cytokine Signaling"	"NM_001400.3:1065"
GPR183-mRNA	0.0761	0.181	-0.279	0.431	1.05	0.824	1.35	0.678	1	"lm.nb"	"Cell Migration and Adhesion	Lymphocyte activation"
BCL2-mRNA	-0.0775	0.185	-0.441	0.286	0.948	0.737	1.22	0.679	1	"lm.nb"	"Growth Factor Signaling	Pathogen Response"
WAS-mRNA	-0.147	0.358	-0.848	0.554	0.903	0.556	1.47	0.684	1	"lm.nb"	"Chemokine signaling	Fc Receptor Signaling"
FCGR2B-mRNA	-0.114	0.276	-0.656	0.428	0.924	0.635	1.35	0.684	1	"lm.nb"	"Lymphocyte activation"	"NM_001002273.1:870"
PGLYRP1-mRNA	0.275	0.673	-1.04	1.59	1.21	0.485	3.02	0.686	1	"lm.nb"	"Pathogen Response"	"NM_005091.1:356"
ACLY-mRNA	-0.116	0.286	-0.676	0.444	0.923	0.626	1.36	0.687	1	"lm.nb"	"Metabolism"	"NM_001096.2:3195"
FCGR2A-mRNA	-0.209	0.518	-1.22	0.807	0.865	0.428	1.75	0.689	1	"lm.nb"	"Fc Receptor Signaling"	"NM_021642.3:60"
TPSAB1-mRNA	0.404	1.01	-1.58	2.39	1.32	0.335	5.23	0.693	1	"lm.nb"	"ECM remodeling"	"NM_003294.3:579"
ADGRE5-mRNA	-0.127	0.323	-0.761	0.507	0.915	0.59	1.42	0.696	1	"lm.nb"	"Cell Migration and Adhesion"	"NM_078481.2:1370"
CXCR6-mRNA	-0.214	0.546	-1.28	0.856	0.862	0.411	1.81	0.698	1	"lm.nb"	"Chemokine signaling	TH1 Activation"
SEMA4A-mRNA	-0.151	0.386	-0.907	0.606	0.901	0.533	1.52	0.699	1	"lm.nb"	"Metabolism	T-cell Activation and Checkpoint Signaling"
HLA-DPB1-mRNA	-0.0906	0.234	-0.548	0.367	0.939	0.684	1.29	0.701	1	"lm.nb"	"Antigen Presentation	Cell Migration and Adhesion
ALOX5AP-mRNA	-0.126	0.329	-0.771	0.518	0.916	0.586	1.43	0.703	1	"lm.nb"	"Metabolism"	"NM_001629.2:367"
STAT6-mRNA	-0.0894	0.233	-0.545	0.366	0.94	0.685	1.29	0.703	1	"lm.nb"	"Growth Factor Signaling	Pathogen Response"
TLR1-mRNA	-0.118	0.309	-0.723	0.488	0.922	0.606	1.4	0.706	1	"lm.nb"	"TLR signaling"	"NM_003263.3:545"
C5AR1-mRNA	-0.2	0.528	-1.24	0.835	0.87	0.425	1.78	0.707	1	"lm.nb"	"Complement Activation"	"NM_001736.2:1195"
ARG1-mRNA	-0.231	0.612	-1.43	0.968	0.852	0.371	1.96	0.708	1	"lm.nb"	"Metabolism"	"NM_000045.3:673"
VAMP2-mRNA	-0.101	0.266	-0.623	0.422	0.933	0.65	1.34	0.708	1	"lm.nb"	"Metabolism"	"NM_014232.2:1479"
HIP1R-mRNA	-0.174	0.465	-1.09	0.738	0.887	0.471	1.67	0.712	1	"lm.nb"	"Differentiation and Maintenance of Myeloid Cells"	"NM_003959.2:434"
CD244-mRNA	-0.179	0.482	-1.12	0.765	0.883	0.459	1.7	0.712	1	"lm.nb"	"Cell Migration and Adhesion"	"NM_001166663.1:22"
IRF8-mRNA	-0.0897	0.242	-0.564	0.385	0.94	0.676	1.31	0.714	1	"lm.nb"	"Interferon Signaling"	"NM_002163.2:253"
FOSB-mRNA	-0.218	0.591	-1.38	0.941	0.86	0.385	1.92	0.715	1	"lm.nb"	"Growth Factor Signaling"	"NM_006732.1:3200"
CD151-mRNA	-0.187	0.509	-1.19	0.811	0.878	0.44	1.75	0.716	1	"lm.nb"	"ECM remodeling"	"NM_139029.1:980"
IL1R2-mRNA	0.295	0.806	-1.28	1.88	1.23	0.41	3.67	0.717	1	"lm.nb"	"Cytokine Signaling	Growth Factor Signaling"
CCR3-mRNA	0.161	0.443	-0.707	1.03	1.12	0.613	2.04	0.719	1	"lm.nb"	"Chemokine signaling	TH2 Activation"
HLA-DRA-mRNA	-0.0979	0.272	-0.631	0.435	0.934	0.646	1.35	0.721	1	"lm.nb"	"Antigen Presentation	Cell Migration and Adhesion
LAMP3-mRNA	0.285	0.794	-1.27	1.84	1.22	0.414	3.58	0.722	1	"lm.nb"	"Antigen Presentation"	"NM_014398.3:878"
TAP2-mRNA	-0.0746	0.209	-0.484	0.335	0.95	0.715	1.26	0.723	1	"lm.nb"	"Antigen Presentation"	"NM_000544.3:909"
PTPRK-mRNA	0.248	0.699	-1.12	1.62	1.19	0.46	3.07	0.725	1	"lm.nb"	"Growth Factor Signaling"	"NM_001135648.1:472"
IL27RA-mRNA	-0.0591	0.167	-0.387	0.269	0.96	0.765	1.2	0.727	1	"lm.nb"	"Cytokine Signaling	Growth Factor Signaling"
SEMA4B-mRNA	-0.131	0.374	-0.864	0.602	0.913	0.549	1.52	0.729	1	"lm.nb"	"Lymphocyte activation"	"NM_020210.3:3470"
CDH13-mRNA	0.445	1.27	-2.05	2.93	1.36	0.242	7.65	0.729	1	"lm.nb"	"Cell Migration and Adhesion"	"NM_001220488.1:210"
TGFB1-mRNA	-0.103	0.295	-0.681	0.476	0.931	0.624	1.39	0.73	1	"lm.nb"	"Cell Migration and Adhesion	ECM remodeling
CD40-mRNA	-0.148	0.425	-0.981	0.686	0.903	0.507	1.61	0.731	1	"lm.nb"	"Cell Migration and Adhesion	Lymphocyte activation
DUSP6-mRNA	-0.15	0.437	-1.01	0.707	0.901	0.497	1.63	0.733	1	"lm.nb"	"Angiogenesis	Cytokine Signaling
CD27-mRNA	-0.0552	0.163	-0.374	0.264	0.962	0.771	1.2	0.737	1	"lm.nb"	"Cytokine Signaling"	"NM_001242.4:330"
CXCL1-mRNA	0.261	0.774	-1.26	1.78	1.2	0.419	3.43	0.738	1	"lm.nb"	"Chemokine signaling	Cytokine Signaling
IL1RN-mRNA	-0.197	0.588	-1.35	0.955	0.872	0.392	1.94	0.74	1	"lm.nb"	"Cytokine Signaling"	"NM_000577.3:480"
CNN2-mRNA	-0.069	0.208	-0.477	0.339	0.953	0.718	1.27	0.743	1	"lm.nb"	"Pathogen Response"	"NM_004368.3:609"
PROK2-mRNA	0.263	0.797	-1.3	1.83	1.2	0.406	3.54	0.744	1	"lm.nb"	"Angiogenesis"	"NM_021935.3:827"
CD83-mRNA	0.103	0.313	-0.51	0.716	1.07	0.702	1.64	0.744	1	"lm.nb"	"Antigen Presentation	Lymphocyte activation"
JUN-mRNA	-0.111	0.34	-0.778	0.556	0.926	0.583	1.47	0.747	1	"lm.nb"	"Cytokine Signaling	Fc Receptor Signaling
RGS1-mRNA	-0.0889	0.275	-0.628	0.45	0.94	0.647	1.37	0.748	1	"lm.nb"	"Cell Migration and Adhesion	Chemokine signaling"
DUSP1-mRNA	-0.15	0.467	-1.07	0.765	0.901	0.478	1.7	0.75	1	"lm.nb"	"Angiogenesis	Cytokine Signaling
EGR3-mRNA	0.188	0.588	-0.965	1.34	1.14	0.512	2.53	0.752	1	"lm.nb"	"Differentiation and Maintenance of Myeloid Cells"	"NM_004430.2:3170"
JAG1-mRNA	0.317	1.02	-1.69	2.32	1.25	0.31	5	0.759	1	"lm.nb"	"Cytokine Signaling	Growth Factor Signaling"
CD80-mRNA	-0.2	0.658	-1.49	1.09	0.871	0.356	2.13	0.764	1	"lm.nb"	"Cell Migration and Adhesion	Fc Receptor Signaling
CXCL3-mRNA	0.236	0.788	-1.31	1.78	1.18	0.403	3.44	0.767	1	"lm.nb"	"Chemokine signaling	Cytokine Signaling"
GATA3-mRNA	-0.0817	0.274	-0.618	0.455	0.945	0.651	1.37	0.767	1	"lm.nb"	"TH2 Activation"	"NM_001002295.1:1691"
MOK-mRNA	0.282	0.944	-1.57	2.13	1.22	0.337	4.39	0.767	1	"lm.nb"	"Pathogen Response"	"NM_014226.2:826"
VWA5A-mRNA	-0.0785	0.265	-0.597	0.44	0.947	0.661	1.36	0.769	1	"lm.nb"	"Angiogenesis"	"NM_001130142.1:980"
HLA-DMB-mRNA	-0.0682	0.231	-0.522	0.385	0.954	0.697	1.31	0.77	1	"lm.nb"	"Antigen Presentation	Cell Migration and Adhesion"
ISG15-mRNA	-0.147	0.503	-1.13	0.839	0.903	0.456	1.79	0.772	1	"lm.nb"	"Interferon Signaling	Pathogen Response"
FPR2-mRNA	-0.143	0.49	-1.1	0.818	0.906	0.465	1.76	0.773	1	"lm.nb"	"Pathogen Response"	"NM_001462.3:1200"
TNFRSF1B-mRNA	-0.0854	0.294	-0.661	0.49	0.943	0.632	1.4	0.773	1	"lm.nb"	"Cytokine Signaling"	"NM_001066.2:835"
CCL3L1-mRNA	0.0971	0.337	-0.563	0.757	1.07	0.677	1.69	0.775	1	"lm.nb"	"Chemokine signaling	TLR signaling"
ID1-mRNA	0.115	0.403	-0.675	0.905	1.08	0.626	1.87	0.777	1	"lm.nb"	"Cell Cycle and Apoptosis"	"NM_002165.2:345"
DAXX-mRNA	-0.0362	0.128	-0.286	0.214	0.975	0.82	1.16	0.778	1	"lm.nb"	"Growth Factor Signaling"	"NM_001350.3:1875"
EPHB6-mRNA	0.138	0.489	-0.82	1.1	1.1	0.566	2.14	0.779	1	"lm.nb"	"Cell Migration and Adhesion"	"NM_004445.3:3784"
GTF2H2-mRNA	0.0783	0.28	-0.47	0.627	1.06	0.722	1.54	0.782	1	"lm.nb"	"Pathogen Response"	"NM_001515.2:895"
TTK-mRNA	-0.204	0.735	-1.64	1.24	0.868	0.32	2.36	0.783	1	"lm.nb"	"Differentiation and Maintenance of Myeloid Cells"	"NM_003318.3:1200"
KLRK1-mRNA	-0.065	0.236	-0.528	0.398	0.956	0.694	1.32	0.785	1	"lm.nb"	"Lymphocyte activation"	"NM_007360.1:760"
FCAR-mRNA	-0.14	0.51	-1.14	0.86	0.907	0.454	1.81	0.785	1	"lm.nb"	"Pathogen Response"	"NM_002000.2:1415"
NFATC1-mRNA	-0.103	0.385	-0.857	0.651	0.931	0.552	1.57	0.791	1	"lm.nb"	"Antigen Presentation	Fc Receptor Signaling
TAP1-mRNA	-0.0661	0.254	-0.564	0.432	0.955	0.676	1.35	0.797	1	"lm.nb"	"Antigen Presentation"	"NM_000593.5:2075"
CSF3R-mRNA	-0.163	0.67	-1.48	1.15	0.893	0.359	2.22	0.809	1	"lm.nb"	"Growth Factor Signaling"	"NM_000760.3:2066"
CCR4-mRNA	-0.0745	0.311	-0.684	0.536	0.95	0.622	1.45	0.812	1	"lm.nb"	"Chemokine signaling	TH2 Activation"
IRF2-mRNA	0.0435	0.184	-0.318	0.405	1.03	0.802	1.32	0.815	1	"lm.nb"	"Interferon Signaling"	"NM_002199.3:1624"
EGR2-mRNA	0.13	0.557	-0.961	1.22	1.09	0.514	2.33	0.817	1	"lm.nb"	"Differentiation and Maintenance of Myeloid Cells"	"NM_000399.3:1891"
TAPBP-mRNA	-0.0752	0.336	-0.733	0.583	0.949	0.601	1.5	0.824	1	"lm.nb"	"Antigen Presentation"	"NM_003190.4:1536"
LAG3-mRNA	-0.111	0.51	-1.11	0.889	0.926	0.463	1.85	0.83	1	"lm.nb"	"T-cell Activation and Checkpoint Signaling"	"NM_002286.5:1735"
B4GALT4-mRNA	-0.0652	0.303	-0.658	0.528	0.956	0.634	1.44	0.831	1	"lm.nb"	"Metabolism"	"NM_003778.3:625"
CD247-mRNA	-0.0537	0.253	-0.55	0.443	0.963	0.683	1.36	0.834	1	"lm.nb"	"Fc Receptor Signaling	Lymphocyte activation
CCR6-mRNA	-0.0924	0.449	-0.973	0.789	0.938	0.509	1.73	0.839	1	"lm.nb"	"Chemokine signaling"	"NM_031409.2:935"
BTG2-mRNA	-0.081	0.395	-0.856	0.694	0.945	0.553	1.62	0.839	1	"lm.nb"	"Cell Cycle and Apoptosis"	"NM_006763.2:1700"
STAT5A-mRNA	-0.0372	0.184	-0.398	0.324	0.975	0.759	1.25	0.841	1	"lm.nb"	"Cytokine Signaling	Growth Factor Signaling"
SELL-mRNA	-0.0467	0.232	-0.502	0.409	0.968	0.706	1.33	0.842	1	"lm.nb"	"Cell Migration and Adhesion	Lymphocyte activation"
CXCR4-mRNA	0.045	0.224	-0.394	0.484	1.03	0.761	1.4	0.842	1	"lm.nb"	"Chemokine signaling	TH2 Activation"
NFATC2-mRNA	0.0622	0.318	-0.56	0.685	1.04	0.678	1.61	0.846	1	"lm.nb"	"Antigen Presentation	Fc Receptor Signaling
CCR8-mRNA	-0.15	0.789	-1.7	1.4	0.902	0.308	2.63	0.851	1	"lm.nb"	"Chemokine signaling	TH2 Activation"
BATF3-mRNA	0.0985	0.526	-0.932	1.13	1.07	0.524	2.19	0.853	1	"lm.nb"	"Antigen Presentation"	"NM_018664.2:770"
GZMA-mRNA	0.0551	0.301	-0.535	0.645	1.04	0.69	1.56	0.856	1	"lm.nb"	"Pathogen Response	T-cell Activation and Checkpoint Signaling"
KIF20A-mRNA	0.182	1.01	-1.81	2.17	1.13	0.286	4.5	0.859	1	"lm.nb"	"Antigen Presentation"	"NM_005733.2:1209"
FLNB-mRNA	-0.0538	0.303	-0.648	0.54	0.963	0.638	1.45	0.86	1	"lm.nb"	"Growth Factor Signaling	Interferon Signaling"
ITGB7-mRNA	0.0497	0.281	-0.5	0.6	1.04	0.707	1.52	0.861	1	"lm.nb"	"Cell Migration and Adhesion	ECM remodeling
MMP13-mRNA	0.179	1.01	-1.81	2.16	1.13	0.286	4.48	0.861	1	"lm.nb"	"ECM remodeling"	"NM_002427.2:951"
CCL3-mRNA	-0.102	0.583	-1.25	1.04	0.932	0.422	2.06	0.863	1	"lm.nb"	"Chemokine signaling	TLR signaling"
NKG7-mRNA	-0.081	0.466	-0.994	0.832	0.945	0.502	1.78	0.863	1	"lm.nb"	"Differentiation and Maintenance of Myeloid Cells"	"NM_005601.3:632"
HLA-DQB1-mRNA	-0.522	3.04	-6.48	5.44	0.697	0.0112	43.4	0.865	1	"loglinear"	"Antigen Presentation	Cell Migration and Adhesion
CSF2RA-mRNA	-0.0505	0.297	-0.633	0.532	0.966	0.645	1.45	0.866	1	"lm.nb"	"Angiogenesis	Cytokine Signaling
CXCL2-mRNA	0.0502	0.317	-0.57	0.671	1.04	0.673	1.59	0.875	1	"lm.nb"	"Chemokine signaling	Cytokine Signaling
IL6R-mRNA	0.0424	0.275	-0.497	0.581	1.03	0.709	1.5	0.878	1	"lm.nb"	"Cytokine Signaling	Growth Factor Signaling"
PBX1-mRNA	-0.115	0.753	-1.59	1.36	0.924	0.332	2.57	0.88	1	"lm.nb"	"Differentiation and Maintenance of Myeloid Cells"	"NM_002585.2:368"
ACOD1-mRNA	0.169	1.16	-2.11	2.45	1.12	0.231	5.46	0.886	1	"lm.nb"	"Metabolism	Pathogen Response"
NR4A1-mRNA	0.0825	0.588	-1.07	1.23	1.06	0.476	2.35	0.889	1	"lm.nb"	"Fc Receptor Signaling	Growth Factor Signaling
FCGR3A-mRNA	-0.0815	0.583	-1.22	1.06	0.945	0.428	2.09	0.89	1	"lm.nb"	"Fc Receptor Signaling	Lymphocyte activation"
MSH2-mRNA	0.0147	0.108	-0.197	0.226	1.01	0.873	1.17	0.893	1	"loglinear"	"Differentiation and Maintenance of Myeloid Cells"	"NM_000251.1:2105"
TUBA1A-mRNA	-0.129	0.956	-2	1.74	0.914	0.249	3.35	0.893	1	"lm.nb"	"Antigen Presentation"	"NM_001270399.1:36"
HIVEP1-mRNA	0.0187	0.142	-0.26	0.298	1.01	0.835	1.23	0.896	1	"lm.nb"	"Pathogen Response"	"NM_002114.2:4040"
CXCR3-mRNA	0.0539	0.412	-0.754	0.861	1.04	0.593	1.82	0.897	1	"lm.nb"	"Chemokine signaling	TH1 Activation"
VTCN1-mRNA	-0.172	1.32	-2.76	2.42	0.888	0.148	5.34	0.897	1	"lm.nb"	"Cell Migration and Adhesion"	"NM_024626.2:1375"
BIRC3-mRNA	-0.0214	0.165	-0.345	0.302	0.985	0.787	1.23	0.898	1	"lm.nb"	"Cytokine Signaling	Pathogen Response
OSM-mRNA	0.0639	0.519	-0.953	1.08	1.05	0.517	2.12	0.903	1	"lm.nb"	"Cytokine Signaling	Growth Factor Signaling"
CXCL16-mRNA	0.0704	0.586	-1.08	1.22	1.05	0.474	2.33	0.905	1	"lm.nb"	"Chemokine signaling"	"NM_001100812.1:850"
FASN-mRNA	-0.0704	0.589	-1.22	1.08	0.952	0.428	2.12	0.906	1	"lm.nb"	"Metabolism"	"NM_004104.4:5387"
TNFAIP8-mRNA	0.0137	0.117	-0.216	0.243	1.01	0.861	1.18	0.908	1	"lm.nb"	"Cytokine Signaling"	"NM_001077654.1:260"
IL18-mRNA	-0.0888	0.764	-1.59	1.41	0.94	0.333	2.66	0.908	1	"lm.nb"	"Cytokine Signaling	Pathogen Response
IL5RA-mRNA	0.0697	0.606	-1.12	1.26	1.05	0.461	2.39	0.909	1	"lm.nb"	"Angiogenesis	Cytokine Signaling
TRAF2-mRNA	-0.0505	0.449	-0.931	0.83	0.966	0.525	1.78	0.911	1	"lm.nb"	"Cytokine Signaling	Growth Factor Signaling
XCR1-mRNA	-0.102	0.977	-2.02	1.81	0.932	0.247	3.51	0.917	1	"lm.nb"	"Chemokine signaling"	"NM_005283.2:700"
BMP6-mRNA	0.0866	0.845	-1.57	1.74	1.06	0.337	3.35	0.919	1	"lm.nb"	"ECM remodeling"	"NM_001718.2:1045"
PTGS2-mRNA	0.0743	0.729	-1.35	1.5	1.05	0.391	2.83	0.919	1	"lm.nb"	"Cytokine Signaling	Metabolism"
TREM1-mRNA	-0.0594	0.645	-1.32	1.2	0.96	0.399	2.31	0.927	1	"lm.nb"	"Cell Migration and Adhesion	Lymphocyte activation"
BTK-mRNA	0.0178	0.194	-0.362	0.397	1.01	0.778	1.32	0.928	1	"lm.nb"	"Fc Receptor Signaling	Lymphocyte activation
CCL4-mRNA	-0.0328	0.365	-0.748	0.683	0.978	0.595	1.61	0.929	1	"lm.nb"	"Chemokine signaling	Pathogen Response
HIST1H1C-mRNA	-0.0168	0.189	-0.388	0.354	0.988	0.764	1.28	0.93	1	"lm.nb"	"Cell Cycle and Apoptosis"	"NM_005319.3:401"
CD1B-mRNA	0.083	0.932	-1.74	1.91	1.06	0.299	3.76	0.93	1	"lm.nb"	"Antigen Presentation	T-cell Activation and Checkpoint Signaling"
CASP5-mRNA	0.0409	0.468	-0.877	0.959	1.03	0.544	1.94	0.931	1	"lm.nb"	"Pathogen Response"	"NM_004347.1:580"
FLT1-mRNA	-0.0952	1.09	-2.24	2.05	0.936	0.212	4.14	0.931	1	"lm.nb"	"Angiogenesis	Growth Factor Signaling"
NR4A2-mRNA	-0.04	0.476	-0.973	0.893	0.973	0.509	1.86	0.934	1	"lm.nb"	"Lymphocyte activation"	"NM_006186.3:1380"
MAFB-mRNA	-0.0307	0.412	-0.838	0.777	0.979	0.559	1.71	0.941	1	"lm.nb"	"Differentiation and Maintenance of Myeloid Cells"	"NM_005461.3:1655"
NFKBIA-mRNA	-0.0246	0.346	-0.702	0.653	0.983	0.615	1.57	0.944	1	"lm.nb"	"Antigen Presentation	Chemokine signaling
FURIN-mRNA	0.0305	0.433	-0.818	0.879	1.02	0.567	1.84	0.944	1	"lm.nb"	"ECM remodeling	Growth Factor Signaling"
TEP1-mRNA	-0.0195	0.34	-0.686	0.647	0.987	0.621	1.57	0.955	1	"lm.nb"	"Lymphocyte activation"	"NM_007110.3:3115"
PTGDR-mRNA	-0.0362	0.661	-1.33	1.26	0.975	0.397	2.39	0.957	1	"lm.nb"	"Cell Migration and Adhesion	Lymphocyte activation"
LDLR-mRNA	0.0294	0.556	-1.06	1.12	1.02	0.479	2.17	0.958	1	"lm.nb"	"Metabolism"	"NM_000527.2:4625"
MS4A1-mRNA	0.0147	0.28	-0.534	0.564	1.01	0.69	1.48	0.959	1	"lm.nb"	"Differentiation and Maintenance of Myeloid Cells"	"NM_152866.2:620"
IL23A-mRNA	-0.0179	0.343	-0.689	0.653	0.988	0.62	1.57	0.959	1	"lm.nb"	"Cytokine Signaling	Growth Factor Signaling"
HIST2H2AA3-mRNA	0.0079	0.159	-0.304	0.32	1.01	0.81	1.25	0.961	1	"lm.nb"	"Cell Cycle and Apoptosis"	"NM_003516.2:137"
TLR10-mRNA	-0.0115	0.242	-0.485	0.462	0.992	0.714	1.38	0.962	1	"lm.nb"	"TLR signaling"	"NM_030956.2:2246"
ADAMTS1-mRNA	0.0272	0.622	-1.19	1.25	1.02	0.438	2.37	0.965	1	"lm.nb"	"ECM remodeling"	"NM_006988.3:2840"
ADAM19-mRNA	-0.0135	0.318	-0.637	0.61	0.991	0.643	1.53	0.966	1	"lm.nb"	"ECM remodeling"	"NM_023038.3:1690"
ICOS-mRNA	-0.00585	0.142	-0.284	0.272	0.996	0.821	1.21	0.967	1	"lm.nb"	"Cell Migration and Adhesion	T-cell Activation and Checkpoint Signaling
NAMPT-mRNA	0.0287	0.699	-1.34	1.4	1.02	0.395	2.64	0.967	1	"lm.nb"	"Metabolism"	"NM_005746.2:290"
HLA-DQA1-mRNA	-0.141	3.7	-7.39	7.11	0.907	0.00597	138	0.97	1	"loglinear"	"Antigen Presentation	Cell Migration and Adhesion
SESN1-mRNA	-0.0189	0.542	-1.08	1.04	0.987	0.472	2.06	0.972	1	"lm.nb"	"Metabolism"	"NM_014454.2:2223"
MSC-mRNA	-0.031	0.947	-1.89	1.82	0.979	0.27	3.54	0.974	1	"lm.nb"	"Differentiation and Maintenance of Myeloid Cells"	"NM_005098.3:1595"
PTGDR2-mRNA	0.0168	0.586	-1.13	1.16	1.01	0.457	2.24	0.977	1	"lm.nb"	"Cell Migration and Adhesion	Lymphocyte activation"
SQSTM1-mRNA	-0.00491	0.18	-0.358	0.348	0.997	0.78	1.27	0.978	1	"lm.nb"	"Cytokine Signaling	Growth Factor Signaling"
SERPINE3-mRNA	-0.0128	0.938	-1.85	1.82	0.991	0.277	3.54	0.989	1	"lm.nb"	"ECM remodeling"	"NM_001101320.1:132"
IL15-mRNA	-0.00765	0.578	-1.14	1.12	0.995	0.454	2.18	0.99	1	"lm.nb"	"Cytokine Signaling	Growth Factor Signaling"
ADORA2A-mRNA	0.00541	0.488	-0.951	0.961	1	0.517	1.95	0.991	1	"lm.nb"	"Growth Factor Signaling"	"NM_000675.3:1095"

## Sheet: DE results - ConditionIVM 0
Column1.1	Column1.2	Column1.3	Column1.4	Column1.5	Column1.6	Column1.7	Column1.8	Column1.9	Column1.10	Column1.11	Column1.12	Column1.13
	"Log2 fold change"	"std error (log2)"	"Lower confidence limit (log2)"	"Upper confidence limit (log2)"	"Linear fold change"	"Lower confidence limit (linear)"	"Upper confidence limit (linear)"	"P-value"	"BY.p.value"	"method"	"Gene.sets"	"probe.ID"
IFNG-mRNA	1.19	0.411	0.383	1.99	2.28	1.3	3.98	0.00706	1	"lm.nb"	"Antigen Presentation	Growth Factor Signaling
PDE4A-mRNA	0.833	0.305	0.234	1.43	1.78	1.18	2.7	0.0105	1	"lm.nb"	"Metabolism"	"NM_006202.2:3945"
ERCC1-mRNA	0.299	0.111	0.0808	0.517	1.23	1.06	1.43	0.0117	1	"loglinear"	"Lymphocyte activation"	"NM_001983.3:458"
LTB-mRNA	-0.444	0.168	-0.773	-0.115	0.735	0.585	0.923	0.0128	1	"lm.nb"	"Cytokine Signaling"	"NM_002341.1:330"
DPP4-mRNA	-0.454	0.175	-0.797	-0.112	0.73	0.575	0.926	0.0144	1	"lm.nb"	"T-cell Activation and Checkpoint Signaling"	"NM_001935.3:2700"
SELPLG-mRNA	0.87	0.383	0.119	1.62	1.83	1.09	3.08	0.0306	1	"lm.nb"	"Cell Migration and Adhesion"	"NM_003006.3:2297"
BIRC2-mRNA	-0.293	0.132	-0.551	-0.0352	0.816	0.683	0.976	0.0335	1	"lm.nb"	"Cytokine Signaling	Pathogen Response
KLRK1-mRNA	0.454	0.204	0.0531	0.854	1.37	1.04	1.81	0.0341	1	"lm.nb"	"Lymphocyte activation"	"NM_007360.1:760"
GZMA-mRNA	0.576	0.261	0.0651	1.09	1.49	1.05	2.12	0.0349	1	"lm.nb"	"Pathogen Response	T-cell Activation and Checkpoint Signaling"
NR2F6-mRNA	0.719	0.348	0.0369	1.4	1.65	1.03	2.64	0.0476	1	"lm.nb"	"T-cell Activation and Checkpoint Signaling"	"NM_005234.3:1231"
LAG3-mRNA	0.896	0.436	0.0417	1.75	1.86	1.03	3.36	0.0486	1	"lm.nb"	"T-cell Activation and Checkpoint Signaling"	"NM_002286.5:1735"
GPR183-mRNA	-0.321	0.157	-0.629	-0.0129	0.801	0.647	0.991	0.05	1	"lm.nb"	"Cell Migration and Adhesion	Lymphocyte activation"
CCL4-mRNA	0.629	0.316	0.0104	1.25	1.55	1.01	2.37	0.0554	1	"lm.nb"	"Chemokine signaling	Pathogen Response
CCL5-mRNA	0.457	0.232	0.00227	0.911	1.37	1	1.88	0.0582	1	"lm.nb"	"Chemokine signaling	Cytokine Signaling
NFKBIZ-mRNA	-0.399	0.206	-0.802	0.0046	0.759	0.574	1	0.0621	1	"lm.nb"	"Cytokine Signaling	Lymphocyte activation"
IFIT1-mRNA	1.46	0.77	-0.0524	2.97	2.74	0.964	7.81	0.0682	1	"lm.nb"	"Interferon Signaling"	"NM_001548.3:1440"
SOCS2-mRNA	-0.382	0.204	-0.781	0.0181	0.768	0.582	1.01	0.0711	1	"lm.nb"	"Growth Factor Signaling"	"NM_003877.3:1020"
MAP2K2-mRNA	0.192	0.103	-0.0104	0.394	1.14	0.993	1.31	0.0728	1	"lm.nb"	"Angiogenesis	Cytokine Signaling
TIGIT-mRNA	0.325	0.176	-0.0196	0.67	1.25	0.986	1.59	0.0744	1	"lm.nb"	"Cell Migration and Adhesion"	"NM_173799.2:1968"
PDZK1IP1-mRNA	-0.91	0.494	-1.88	0.0573	0.532	0.272	1.04	0.0751	1	"lm.nb"	"Differentiation and Maintenance of Myeloid Cells"	"NM_005764.3:293"
BIRC3-mRNA	-0.263	0.143	-0.543	0.0173	0.833	0.686	1.01	0.0758	1	"lm.nb"	"Cytokine Signaling	Pathogen Response
SLC16A6-mRNA	0.295	0.161	-0.0206	0.61	1.23	0.986	1.53	0.0769	1	"lm.nb"	"Metabolism"	"NM_001174166.1:855"
CDH1-mRNA	1.34	0.734	-0.0973	2.78	2.53	0.935	6.86	0.0776	1	"lm.nb"	"Cell Migration and Adhesion	ECM remodeling
PTAFR-mRNA	0.376	0.207	-0.0303	0.783	1.3	0.979	1.72	0.0797	1	"lm.nb"	"Interferon Signaling"	"NM_000952.3:1035"
PFDN6-mRNA	-0.253	0.14	-0.528	0.0225	0.839	0.694	1.02	0.0819	1	"lm.nb"	"Differentiation and Maintenance of Myeloid Cells"	"NM_014260.2:215"
MS4A1-mRNA	-0.431	0.243	-0.907	0.0445	0.742	0.533	1.03	0.0858	1	"lm.nb"	"Differentiation and Maintenance of Myeloid Cells"	"NM_152866.2:620"
NOX1-mRNA	0.987	0.561	-0.113	2.09	1.98	0.925	4.25	0.0889	1	"lm.nb"	"Metabolism"	"NM_007052.4:455"
HDAC5-mRNA	0.249	0.142	-0.0291	0.528	1.19	0.98	1.44	0.0894	1	"lm.nb"	"Growth Factor Signaling"	"NM_005474.4:3160"
NKG7-mRNA	0.706	0.403	-0.0846	1.5	1.63	0.943	2.82	0.0903	1	"lm.nb"	"Differentiation and Maintenance of Myeloid Cells"	"NM_005601.3:632"
NMB-mRNA	0.68	0.394	-0.0918	1.45	1.6	0.938	2.73	0.0945	1	"lm.nb"	"Differentiation and Maintenance of Myeloid Cells"	"NM_021077.3:761"
CSF1R-mRNA	0.55	0.319	-0.0751	1.17	1.46	0.949	2.26	0.0949	1	"lm.nb"	"Growth Factor Signaling"	"NM_005211.2:3775"
PTGS1-mRNA	-0.499	0.293	-1.07	0.0757	0.707	0.475	1.05	0.0991	1	"lm.nb"	"Metabolism"	"NM_000962.2:700"
SPRY2-mRNA	0.552	0.328	-0.0897	1.19	1.47	0.94	2.29	0.102	1	"lm.nb"	"Growth Factor Signaling"	"NM_005842.2:1481"
LTA4H-mRNA	-0.407	0.245	-0.886	0.0726	0.754	0.541	1.05	0.107	1	"lm.nb"	"Metabolism"	"NM_001256643.1:1140"
HDAC6-mRNA	0.353	0.214	-0.0676	0.773	1.28	0.954	1.71	0.111	1	"lm.nb"	"Growth Factor Signaling"	"NM_001321225.1:470"
CCR5-mRNA	0.596	0.368	-0.125	1.32	1.51	0.917	2.49	0.116	1	"lm.nb"	"Chemokine signaling"	"NM_000579.1:2730"
SMAD7-mRNA	0.406	0.251	-0.0855	0.898	1.33	0.942	1.86	0.116	1	"lm.nb"	"Growth Factor Signaling"	"NM_005904.2:1835"
CASP5-mRNA	0.65	0.403	-0.14	1.44	1.57	0.907	2.71	0.118	1	"lm.nb"	"Pathogen Response"	"NM_004347.1:580"
HLA-DPB1-mRNA	-0.325	0.202	-0.722	0.0709	0.798	0.606	1.05	0.118	1	"lm.nb"	"Antigen Presentation	Cell Migration and Adhesion
YES1-mRNA	0.464	0.291	-0.106	1.03	1.38	0.929	2.05	0.121	1	"lm.nb"	"Cell Migration and Adhesion	Cytokine Signaling
CD27-mRNA	-0.223	0.141	-0.5	0.0538	0.857	0.707	1.04	0.125	1	"lm.nb"	"Cytokine Signaling"	"NM_001242.4:330"
ICAM1-mRNA	0.554	0.352	-0.135	1.24	1.47	0.911	2.37	0.125	1	"lm.nb"	"Cell Migration and Adhesion	Cytokine Signaling
HMGB1-mRNA	-0.19	0.123	-0.43	0.051	0.877	0.742	1.04	0.133	1	"lm.nb"	"Pathogen Response	TLR signaling"
TREM2-mRNA	1.13	0.732	-0.305	2.57	2.19	0.81	5.92	0.133	1	"lm.nb"	"Lymphocyte activation"	"NM_018965.3:355"
ENC1-mRNA	0.475	0.309	-0.13	1.08	1.39	0.914	2.11	0.134	1	"lm.nb"	"Lymphocyte activation"	"NM_003633.2:4710"
CTLA4-mRNA	-0.339	0.221	-0.772	0.0935	0.79	0.586	1.07	0.135	1	"lm.nb"	"Cell Migration and Adhesion	T-cell Activation and Checkpoint Signaling"
SEMA4A-mRNA	0.507	0.331	-0.142	1.16	1.42	0.906	2.23	0.136	1	"lm.nb"	"Metabolism	T-cell Activation and Checkpoint Signaling"
TGFBR3-mRNA	0.654	0.431	-0.19	1.5	1.57	0.876	2.82	0.14	1	"lm.nb"	"Growth Factor Signaling"	"NM_003243.3:1950"
SPTBN1-mRNA	-0.189	0.125	-0.434	0.0569	0.877	0.74	1.04	0.143	1	"lm.nb"	"Angiogenesis	Cytokine Signaling
ROS1-mRNA	1.12	0.754	-0.358	2.6	2.17	0.78	6.05	0.148	1	"lm.nb"	"Growth Factor Signaling"	"NM_002944.2:4250"
ADAMTS1-mRNA	0.796	0.537	-0.257	1.85	1.74	0.837	3.6	0.149	1	"lm.nb"	"ECM remodeling"	"NM_006988.3:2840"
PF4-mRNA	-0.644	0.437	-1.5	0.212	0.64	0.354	1.16	0.151	1	"lm.nb"	"Cell Migration and Adhesion	Chemokine signaling"
CD40LG-mRNA	-0.214	0.145	-0.499	0.0709	0.862	0.708	1.05	0.151	1	"lm.nb"	"Cell Migration and Adhesion	Lymphocyte activation"
MOK-mRNA	1.2	0.816	-0.401	2.8	2.29	0.757	6.95	0.152	1	"lm.nb"	"Pathogen Response"	"NM_014226.2:826"
MSH2-mRNA	0.133	0.0934	-0.0502	0.316	1.1	0.966	1.24	0.165	1	"loglinear"	"Differentiation and Maintenance of Myeloid Cells"	"NM_000251.1:2105"
LGALS3-mRNA	-0.42	0.302	-1.01	0.173	0.748	0.496	1.13	0.176	1	"lm.nb"	"Pathogen Response"	"NM_001177388.1:495"
ISG15-mRNA	0.6	0.435	-0.252	1.45	1.52	0.84	2.74	0.178	1	"lm.nb"	"Interferon Signaling	Pathogen Response"
IDO1-mRNA	0.696	0.507	-0.298	1.69	1.62	0.814	3.22	0.18	1	"lm.nb"	"Metabolism"	"NM_002164.3:50"
IL1R2-mRNA	0.954	0.696	-0.411	2.32	1.94	0.752	4.99	0.181	1	"lm.nb"	"Cytokine Signaling	Growth Factor Signaling"
CXCL11-mRNA	1.34	0.98	-0.58	3.26	2.54	0.669	9.6	0.181	1	"lm.nb"	"Chemokine signaling	TLR signaling"
PTGDR-mRNA	0.768	0.569	-0.348	1.88	1.7	0.786	3.69	0.188	1	"lm.nb"	"Cell Migration and Adhesion	Lymphocyte activation"
BTLA-mRNA	-0.222	0.167	-0.55	0.105	0.857	0.683	1.08	0.193	1	"lm.nb"	"T-cell Activation and Checkpoint Signaling"	"NM_181780.2:305"
MX1-mRNA	0.486	0.373	-0.245	1.22	1.4	0.844	2.33	0.202	1	"lm.nb"	"Interferon Signaling"	"NM_002462.2:1485"
PRG2-mRNA	0.846	0.661	-0.45	2.14	1.8	0.732	4.41	0.211	1	"lm.nb"	"Pathogen Response"	"NM_002728.4:256"
CTNNB1-mRNA	-0.166	0.13	-0.42	0.0885	0.891	0.747	1.06	0.211	1	"lm.nb"	"Angiogenesis	Growth Factor Signaling
GATA2-mRNA	-0.585	0.458	-1.48	0.314	0.667	0.358	1.24	0.212	1	"lm.nb"	"Differentiation and Maintenance of Myeloid Cells"	"NM_032638.3:1495"
CD36-mRNA	-0.437	0.343	-1.11	0.235	0.739	0.463	1.18	0.212	1	"lm.nb"	"Antigen Presentation	ECM remodeling
LDLR-mRNA	0.6	0.478	-0.338	1.54	1.52	0.791	2.9	0.22	1	"lm.nb"	"Metabolism"	"NM_000527.2:4625"
NOD2-mRNA	0.332	0.267	-0.192	0.856	1.26	0.876	1.81	0.224	1	"lm.nb"	"Cytokine Signaling	Pathogen Response
CXCL9-mRNA	0.983	0.798	-0.582	2.55	1.98	0.668	5.84	0.228	1	"lm.nb"	"Chemokine signaling	TLR signaling"
ACAD10-mRNA	0.212	0.172	-0.126	0.55	1.16	0.916	1.46	0.229	1	"lm.nb"	"Metabolism"	"NM_001136538.1:1905"
CCRL2-mRNA	0.437	0.356	-0.261	1.13	1.35	0.834	2.2	0.23	1	"lm.nb"	"Chemokine signaling"	"NM_003965.4:1110"
ELOVL6-mRNA	0.698	0.572	-0.424	1.82	1.62	0.745	3.53	0.232	1	"lm.nb"	"Metabolism"	"NM_001130721.1:1035"
PTGDR2-mRNA	0.616	0.505	-0.375	1.61	1.53	0.771	3.04	0.233	1	"lm.nb"	"Cell Migration and Adhesion	Lymphocyte activation"
IL15-mRNA	0.605	0.498	-0.372	1.58	1.52	0.773	2.99	0.234	1	"lm.nb"	"Cytokine Signaling	Growth Factor Signaling"
COASY-mRNA	0.691	0.571	-0.428	1.81	1.61	0.743	3.51	0.236	1	"lm.nb"	"Metabolism"	"NM_025233.5:1109"
CD28-mRNA	-0.191	0.159	-0.503	0.121	0.876	0.706	1.09	0.24	1	"lm.nb"	"Cell Migration and Adhesion	Fc Receptor Signaling
LAMP3-mRNA	0.819	0.686	-0.526	2.16	1.76	0.694	4.48	0.242	1	"lm.nb"	"Antigen Presentation"	"NM_014398.3:878"
SKIL-mRNA	-0.134	0.112	-0.354	0.0862	0.911	0.782	1.06	0.242	1	"loglinear"	"Growth Factor Signaling"	"NM_005414.2:945"
CXCR1-mRNA	0.89	0.749	-0.577	2.36	1.85	0.67	5.12	0.244	1	"lm.nb"	"Chemokine signaling"	"NM_000634.2:1950"
TAP2-mRNA	0.211	0.18	-0.142	0.563	1.16	0.906	1.48	0.251	1	"lm.nb"	"Antigen Presentation"	"NM_000544.3:909"
GPR65-mRNA	0.161	0.138	-0.109	0.431	1.12	0.927	1.35	0.253	1	"lm.nb"	"Lymphocyte activation"	"NM_003608.2:1095"
SOCS3-mRNA	-0.377	0.328	-1.02	0.265	0.77	0.493	1.2	0.259	1	"lm.nb"	"Antigen Presentation	Cytokine Signaling
CCL3-mRNA	0.579	0.504	-0.409	1.57	1.49	0.753	2.96	0.26	1	"lm.nb"	"Chemokine signaling	TLR signaling"
TAP1-mRNA	0.251	0.219	-0.179	0.681	1.19	0.883	1.6	0.262	1	"lm.nb"	"Antigen Presentation"	"NM_000593.5:2075"
IL18R1-mRNA	0.406	0.356	-0.292	1.1	1.32	0.817	2.15	0.263	1	"lm.nb"	"Cytokine Signaling	TH1 Activation"
IL1RAP-mRNA	0.308	0.271	-0.223	0.84	1.24	0.857	1.79	0.265	1	"lm.nb"	"Cytokine Signaling"	"NM_001167928.1:1186"
CXCR5-mRNA	-0.435	0.386	-1.19	0.322	0.74	0.438	1.25	0.269	1	"lm.nb"	"Chemokine signaling	TH2 Activation"
ARMC1-mRNA	-0.104	0.0931	-0.286	0.0787	0.931	0.82	1.06	0.274	1	"loglinear"	"Lymphocyte activation"	"NM_018120.5:250"
CXCR6-mRNA	0.523	0.47	-0.399	1.44	1.44	0.758	2.72	0.275	1	"lm.nb"	"Chemokine signaling	TH1 Activation"
CXCR2-mRNA	0.886	0.801	-0.684	2.46	1.85	0.622	5.49	0.278	1	"lm.nb"	"Chemokine signaling"	"NM_001168298.1:676"
HLA-DPA1-mRNA	-0.244	0.223	-0.682	0.194	0.844	0.623	1.14	0.283	1	"lm.nb"	"Antigen Presentation	Cell Migration and Adhesion
IL5RA-mRNA	0.571	0.522	-0.453	1.59	1.49	0.73	3.02	0.283	1	"lm.nb"	"Angiogenesis	Cytokine Signaling
VEGFA-mRNA	-0.379	0.352	-1.07	0.31	0.769	0.477	1.24	0.289	1	"lm.nb"	"Angiogenesis	Growth Factor Signaling"
TNFRSF1B-mRNA	0.272	0.254	-0.226	0.77	1.21	0.855	1.71	0.292	1	"lm.nb"	"Cytokine Signaling"	"NM_001066.2:835"
CYSLTR1-mRNA	-0.218	0.205	-0.62	0.183	0.86	0.651	1.14	0.295	1	"lm.nb"	"Lymphocyte activation"	"NM_006639.2:90"
BCL2-mRNA	-0.17	0.161	-0.485	0.144	0.889	0.714	1.11	0.297	1	"lm.nb"	"Growth Factor Signaling	Pathogen Response"
CCL15-mRNA	0.847	0.802	-0.725	2.42	1.8	0.605	5.35	0.299	1	"lm.nb"	"Chemokine signaling"	"NM_032965.3:112"
TGFA-mRNA	0.585	0.555	-0.503	1.67	1.5	0.706	3.19	0.3	1	"lm.nb"	"Growth Factor Signaling"	"NM_003236.2:780"
XCR1-mRNA	0.888	0.843	-0.764	2.54	1.85	0.589	5.81	0.301	1	"lm.nb"	"Chemokine signaling"	"NM_005283.2:700"
MMP13-mRNA	0.92	0.876	-0.797	2.64	1.89	0.576	6.21	0.302	1	"lm.nb"	"ECM remodeling"	"NM_002427.2:951"
EMP1-mRNA	0.739	0.706	-0.644	2.12	1.67	0.64	4.35	0.303	1	"lm.nb"	"Cell Migration and Adhesion"	"NM_001423.1:2000"
P2RX1-mRNA	0.365	0.349	-0.319	1.05	1.29	0.802	2.07	0.304	1	"lm.nb"	"Pathogen Response"	"NM_002558.2:2120"
CCL13-mRNA	0.826	0.795	-0.732	2.38	1.77	0.602	5.22	0.307	1	"lm.nb"	"Chemokine signaling"	"NM_005408.2:320"
RIN2-mRNA	0.597	0.578	-0.536	1.73	1.51	0.689	3.32	0.31	1	"lm.nb"	"Pathogen Response"	"NM_018993.2:690"
CCR7-mRNA	-0.174	0.17	-0.508	0.159	0.886	0.703	1.12	0.314	1	"lm.nb"	"Chemokine signaling	TH2 Activation"
TNFAIP8-mRNA	-0.104	0.101	-0.303	0.095	0.931	0.811	1.07	0.315	1	"lm.nb"	"Cytokine Signaling"	"NM_001077654.1:260"
CYTIP-mRNA	-0.146	0.143	-0.427	0.134	0.904	0.744	1.1	0.315	1	"lm.nb"	"Differentiation and Maintenance of Myeloid Cells"	"NM_004288.4:1065"
GCH1-mRNA	-0.191	0.187	-0.558	0.177	0.876	0.679	1.13	0.317	1	"lm.nb"	"Metabolism"	"NM_000161.2:1910"
CASP10-mRNA	-0.163	0.16	-0.477	0.152	0.893	0.718	1.11	0.318	1	"lm.nb"	"Cytokine Signaling	Pathogen Response"
MARCKSL1-mRNA	0.189	0.187	-0.177	0.555	1.14	0.884	1.47	0.321	1	"lm.nb"	"Angiogenesis"	"NM_023009.5:1005"
NFATC2-mRNA	0.278	0.275	-0.261	0.817	1.21	0.834	1.76	0.321	1	"lm.nb"	"Antigen Presentation	Fc Receptor Signaling
MX2-mRNA	0.276	0.275	-0.263	0.816	1.21	0.833	1.76	0.323	1	"lm.nb"	"Interferon Signaling"	"NM_002463.1:2188"
HIST1H1C-mRNA	-0.164	0.164	-0.486	0.157	0.892	0.714	1.11	0.324	1	"lm.nb"	"Cell Cycle and Apoptosis"	"NM_005319.3:401"
HLA-DRA-mRNA	-0.236	0.235	-0.698	0.225	0.849	0.617	1.17	0.324	1	"lm.nb"	"Antigen Presentation	Cell Migration and Adhesion
CD14-mRNA	-0.289	0.289	-0.856	0.278	0.818	0.553	1.21	0.325	1	"lm.nb"	"Growth Factor Signaling	TLR signaling"
BATF3-mRNA	0.454	0.454	-0.437	1.34	1.37	0.739	2.54	0.326	1	"lm.nb"	"Antigen Presentation"	"NM_018664.2:770"
IRF5-mRNA	0.319	0.324	-0.316	0.953	1.25	0.803	1.94	0.333	1	"lm.nb"	"Interferon Signaling	TLR signaling"
THBD-mRNA	0.374	0.38	-0.371	1.12	1.3	0.773	2.17	0.333	1	"lm.nb"	"Cell Migration and Adhesion	Complement Activation"
TNFRSF8-mRNA	0.424	0.433	-0.426	1.27	1.34	0.744	2.42	0.336	1	"lm.nb"	"Cytokine Signaling"	"NM_152942.2:2030"
CCL3L1-mRNA	0.285	0.292	-0.287	0.856	1.22	0.82	1.81	0.336	1	"lm.nb"	"Chemokine signaling	TLR signaling"
ARHGEF6-mRNA	-0.141	0.145	-0.425	0.143	0.907	0.745	1.1	0.34	1	"lm.nb"	"Growth Factor Signaling"	"NM_004840.2:1465"
IL4I1-mRNA	0.657	0.678	-0.671	1.98	1.58	0.628	3.96	0.34	1	"lm.nb"	"Cytokine Signaling	Metabolism"
KIF20A-mRNA	0.846	0.878	-0.874	2.57	1.8	0.546	5.93	0.343	1	"lm.nb"	"Antigen Presentation"	"NM_005733.2:1209"
NDUFA7-mRNA	-0.129	0.134	-0.391	0.133	0.914	0.762	1.1	0.343	1	"lm.nb"	"Metabolism"	"NM_005001.2:373"
IER3-mRNA	0.313	0.325	-0.325	0.95	1.24	0.798	1.93	0.344	1	"lm.nb"	"Lymphocyte activation"	"NM_003897.3:178"
VAV1-mRNA	-0.221	0.23	-0.672	0.23	0.858	0.627	1.17	0.345	1	"lm.nb"	"Angiogenesis	Chemokine signaling
PLAUR-mRNA	0.208	0.217	-0.217	0.633	1.16	0.86	1.55	0.345	1	"lm.nb"	"Complement Activation"	"NM_001005376.1:440"
IRF7-mRNA	0.242	0.253	-0.254	0.739	1.18	0.838	1.67	0.347	1	"lm.nb"	"Interferon Signaling	Pathogen Response
CD244-mRNA	0.395	0.414	-0.416	1.21	1.31	0.749	2.31	0.348	1	"lm.nb"	"Cell Migration and Adhesion"	"NM_001166663.1:22"
MPEG1-mRNA	-0.274	0.287	-0.837	0.289	0.827	0.56	1.22	0.348	1	"lm.nb"	"Pathogen Response"	"NM_001039396.1:470"
CTSS-mRNA	-0.304	0.322	-0.936	0.328	0.81	0.523	1.25	0.353	1	"lm.nb"	"Antigen Presentation	ECM remodeling
MMP9-mRNA	0.59	0.626	-0.636	1.82	1.51	0.643	3.52	0.353	1	"lm.nb"	"Cytokine Signaling	ECM remodeling"
PTPRK-mRNA	0.57	0.605	-0.615	1.76	1.48	0.653	3.38	0.353	1	"lm.nb"	"Growth Factor Signaling"	"NM_001135648.1:472"
AIF1-mRNA	-0.258	0.275	-0.797	0.28	0.836	0.575	1.21	0.355	1	"lm.nb"	"Cell Migration and Adhesion	Chemokine signaling"
GSN-mRNA	0.315	0.337	-0.345	0.975	1.24	0.787	1.97	0.357	1	"lm.nb"	"Pathogen Response"	"NM_000177.4:1075"
SMAD1-mRNA	0.397	0.428	-0.441	1.24	1.32	0.737	2.36	0.36	1	"lm.nb"	"Growth Factor Signaling"	"NM_005900.2:1850"
IL1RN-mRNA	0.468	0.506	-0.523	1.46	1.38	0.696	2.75	0.362	1	"lm.nb"	"Cytokine Signaling"	"NM_000577.3:480"
TAPBP-mRNA	0.268	0.291	-0.302	0.837	1.2	0.811	1.79	0.364	1	"lm.nb"	"Antigen Presentation"	"NM_003190.4:1536"
C1QB-mRNA	0.681	0.739	-0.768	2.13	1.6	0.587	4.38	0.364	1	"lm.nb"	"Complement Activation"	"NM_000491.3:819"
TNFSF9-mRNA	0.522	0.57	-0.596	1.64	1.44	0.662	3.12	0.367	1	"lm.nb"	"Cytokine Signaling	T-cell Activation and Checkpoint Signaling"
ICOSLG-mRNA	-0.257	0.281	-0.809	0.295	0.837	0.571	1.23	0.368	1	"lm.nb"	"Cell Migration and Adhesion	T-cell Activation and Checkpoint Signaling"
FCER2-mRNA	-0.397	0.436	-1.25	0.458	0.759	0.42	1.37	0.37	1	"lm.nb"	"Growth Factor Signaling"	"NM_002002.4:420"
CLC-mRNA	-0.388	0.427	-1.22	0.449	0.764	0.428	1.37	0.371	1	"lm.nb"	"Metabolism"	"NM_001828.4:90"
FPR3-mRNA	0.544	0.605	-0.642	1.73	1.46	0.641	3.32	0.376	1	"lm.nb"	"Differentiation and Maintenance of Myeloid Cells"	"NM_002030.3:190"
CCL19-mRNA	0.88	0.98	-1.04	2.8	1.84	0.486	6.96	0.376	1	"lm.nb"	"Chemokine signaling"	"NM_006274.2:401"
TGFB1-mRNA	0.229	0.255	-0.272	0.73	1.17	0.828	1.66	0.377	1	"lm.nb"	"Cell Migration and Adhesion	ECM remodeling
CD70-mRNA	0.603	0.673	-0.716	1.92	1.52	0.609	3.79	0.377	1	"lm.nb"	"T-cell Activation and Checkpoint Signaling"	"NM_001252.2:190"
CXCL3-mRNA	0.604	0.682	-0.733	1.94	1.52	0.602	3.84	0.383	1	"lm.nb"	"Chemokine signaling	Cytokine Signaling"
JAG1-mRNA	0.782	0.886	-0.954	2.52	1.72	0.516	5.73	0.384	1	"lm.nb"	"Cytokine Signaling	Growth Factor Signaling"
TM7SF3-mRNA	-0.0785	0.0891	-0.253	0.0962	0.947	0.839	1.07	0.385	1	"loglinear"	"Cytokine Signaling"	"NM_016551.2:1784"
CX3CR1-mRNA	0.286	0.325	-0.351	0.922	1.22	0.784	1.89	0.386	1	"lm.nb"	"Chemokine signaling"	"NM_001337.3:1040"
CXCR4-mRNA	-0.17	0.194	-0.551	0.21	0.889	0.683	1.16	0.387	1	"lm.nb"	"Chemokine signaling	TH2 Activation"
TEP1-mRNA	0.257	0.292	-0.317	0.83	1.19	0.803	1.78	0.387	1	"lm.nb"	"Lymphocyte activation"	"NM_007110.3:3115"
CASP1-mRNA	-0.178	0.204	-0.578	0.223	0.884	0.67	1.17	0.392	1	"lm.nb"	"Cytokine Signaling	Pathogen Response"
PRKCA-mRNA	-0.207	0.238	-0.674	0.26	0.866	0.627	1.2	0.392	1	"lm.nb"	"Angiogenesis	ECM remodeling
FPR2-mRNA	0.367	0.424	-0.463	1.2	1.29	0.725	2.29	0.393	1	"lm.nb"	"Pathogen Response"	"NM_001462.3:1200"
CRIP1-mRNA	-0.147	0.169	-0.479	0.186	0.903	0.718	1.14	0.394	1	"lm.nb"	"TH2 Activation"	"NM_001311.4:269"
ICOS-mRNA	-0.106	0.123	-0.347	0.135	0.929	0.786	1.1	0.396	1	"lm.nb"	"Cell Migration and Adhesion	T-cell Activation and Checkpoint Signaling
TTK-mRNA	0.543	0.633	-0.698	1.78	1.46	0.616	3.45	0.398	1	"lm.nb"	"Differentiation and Maintenance of Myeloid Cells"	"NM_003318.3:1200"
IRF4-mRNA	0.143	0.167	-0.184	0.469	1.1	0.88	1.38	0.398	1	"lm.nb"	"Interferon Signaling"	"NM_002460.1:325"
BMP8A-mRNA	0.536	0.63	-0.699	1.77	1.45	0.616	3.41	0.402	1	"lm.nb"	"ECM remodeling"	"NM_181809.3:5015"
FCGR2B-mRNA	-0.204	0.239	-0.673	0.266	0.868	0.627	1.2	0.402	1	"lm.nb"	"Lymphocyte activation"	"NM_001002273.1:870"
CXCL14-mRNA	0.791	0.931	-1.03	2.62	1.73	0.488	6.13	0.402	1	"lm.nb"	"Chemokine signaling"	"NM_004887.4:1125"
CXCL5-mRNA	0.654	0.77	-0.856	2.16	1.57	0.553	4.48	0.402	1	"lm.nb"	"Chemokine signaling	Cytokine Signaling"
CYBB-mRNA	-0.253	0.3	-0.841	0.335	0.839	0.558	1.26	0.406	1	"lm.nb"	"Angiogenesis	Antigen Presentation"
ITGAL-mRNA	0.241	0.286	-0.319	0.801	1.18	0.801	1.74	0.406	1	"lm.nb"	"Cell Migration and Adhesion	ECM remodeling
RNASE3-mRNA	0.462	0.552	-0.619	1.54	1.38	0.651	2.92	0.409	1	"lm.nb"	"Pathogen Response"	"NM_002935.2:300"
TLR9-mRNA	0.633	0.756	-0.849	2.11	1.55	0.555	4.33	0.409	1	"lm.nb"	"TLR signaling"	"NM_017442.2:985"
IRF3-mRNA	-0.239	0.286	-0.798	0.321	0.847	0.575	1.25	0.41	1	"lm.nb"	"Interferon Signaling	Pathogen Response
STAT5A-mRNA	0.133	0.159	-0.179	0.445	1.1	0.883	1.36	0.411	1	"lm.nb"	"Cytokine Signaling	Growth Factor Signaling"
TPSAB1-mRNA	0.726	0.876	-0.992	2.44	1.65	0.503	5.44	0.414	1	"lm.nb"	"ECM remodeling"	"NM_003294.3:579"
BCL6-mRNA	-0.434	0.525	-1.46	0.594	0.74	0.363	1.51	0.415	1	"lm.nb"	"Cytokine Signaling"	"NM_001706.2:675"
HLA-DMB-mRNA	-0.164	0.2	-0.557	0.229	0.892	0.68	1.17	0.419	1	"lm.nb"	"Antigen Presentation	Cell Migration and Adhesion"
BATF-mRNA	0.196	0.239	-0.273	0.664	1.15	0.827	1.58	0.42	1	"lm.nb"	"Lymphocyte activation"	"NM_006399.3:293"
HLA-DRB3-mRNA	0.187	0.229	-0.263	0.636	1.14	0.833	1.55	0.422	1	"lm.nb"	"Antigen Presentation	Cell Migration and Adhesion
TUBA1A-mRNA	0.668	0.826	-0.95	2.29	1.59	0.518	4.88	0.425	1	"lm.nb"	"Antigen Presentation"	"NM_001270399.1:36"
CCR1-mRNA	0.277	0.344	-0.397	0.95	1.21	0.759	1.93	0.427	1	"lm.nb"	"Chemokine signaling	TH1 Activation"
MOB3C-mRNA	0.268	0.333	-0.385	0.92	1.2	0.766	1.89	0.428	1	"lm.nb"	"Lymphocyte activation"	"NM_145279.4:1630"
MYC-mRNA	-0.162	0.202	-0.557	0.233	0.894	0.68	1.18	0.428	1	"lm.nb"	"Growth Factor Signaling"	"NM_002467.3:1610"
BMP6-mRNA	0.587	0.731	-0.846	2.02	1.5	0.556	4.06	0.428	1	"lm.nb"	"ECM remodeling"	"NM_001718.2:1045"
CLEC7A-mRNA	-0.267	0.336	-0.926	0.391	0.831	0.526	1.31	0.433	1	"lm.nb"	"Antigen Presentation	Lymphocyte activation"
IL15RA-mRNA	0.525	0.663	-0.775	1.82	1.44	0.584	3.54	0.435	1	"lm.nb"	"Cytokine Signaling	Growth Factor Signaling"
FOSB-mRNA	0.404	0.511	-0.597	1.41	1.32	0.661	2.65	0.435	1	"lm.nb"	"Growth Factor Signaling"	"NM_006732.1:3200"
TSPAN7-mRNA	0.483	0.611	-0.714	1.68	1.4	0.61	3.21	0.435	1	"lm.nb"	"Cell Migration and Adhesion"	"NM_004615.3:725"
HSPG2-mRNA	0.613	0.779	-0.913	2.14	1.53	0.531	4.41	0.437	1	"lm.nb"	"ECM remodeling	Metabolism"
PIM2-mRNA	-0.184	0.235	-0.645	0.277	0.88	0.64	1.21	0.44	1	"lm.nb"	"Growth Factor Signaling"	"NM_006875.2:620"
ALOX5AP-mRNA	-0.223	0.285	-0.781	0.336	0.857	0.582	1.26	0.441	1	"lm.nb"	"Metabolism"	"NM_001629.2:367"
TLR7-mRNA	0.284	0.368	-0.437	1.01	1.22	0.739	2.01	0.446	1	"lm.nb"	"TLR signaling"	"NM_016562.3:4120"
CD80-mRNA	0.437	0.567	-0.675	1.55	1.35	0.626	2.93	0.447	1	"lm.nb"	"Cell Migration and Adhesion	Fc Receptor Signaling
CXCL10-mRNA	0.503	0.668	-0.807	1.81	1.42	0.572	3.51	0.458	1	"lm.nb"	"Chemokine signaling	Cytokine Signaling
MARCO-mRNA	0.494	0.659	-0.798	1.79	1.41	0.575	3.45	0.459	1	"lm.nb"	"Differentiation and Maintenance of Myeloid Cells"	"NM_006770.3:61"
HLA-DOB-mRNA	-0.173	0.231	-0.626	0.28	0.887	0.648	1.21	0.46	1	"lm.nb"	"Antigen Presentation	Cell Migration and Adhesion"
MALT1-mRNA	-0.0765	0.103	-0.279	0.126	0.948	0.824	1.09	0.465	1	"lm.nb"	"Antigen Presentation	Fc Receptor Signaling
CSTB-mRNA	-0.122	0.165	-0.445	0.202	0.919	0.735	1.15	0.467	1	"lm.nb"	"Pathogen Response"	"NM_000100.2:320"
DUSP1-mRNA	0.296	0.405	-0.497	1.09	1.23	0.708	2.13	0.47	1	"lm.nb"	"Angiogenesis	Cytokine Signaling
AREG-mRNA	-0.331	0.455	-1.22	0.561	0.795	0.428	1.48	0.472	1	"lm.nb"	"Lymphocyte activation"	"NM_001657.2:547"
ADORA2A-mRNA	0.307	0.422	-0.52	1.13	1.24	0.698	2.19	0.473	1	"lm.nb"	"Growth Factor Signaling"	"NM_000675.3:1095"
SERINC2-mRNA	0.298	0.412	-0.509	1.1	1.23	0.703	2.15	0.475	1	"lm.nb"	"Metabolism"	"NM_018565.3:795"
FCGR1A-mRNA	-0.423	0.588	-1.57	0.729	0.746	0.336	1.66	0.477	1	"lm.nb"	"Antigen Presentation	Fc Receptor Signaling
ANXA4-mRNA	-0.267	0.374	-1	0.466	0.831	0.5	1.38	0.481	1	"lm.nb"	"Antigen Presentation"	"NM_001153.2:430"
ANXA1-mRNA	-0.14	0.196	-0.523	0.244	0.908	0.696	1.18	0.481	1	"lm.nb"	"Cytokine Signaling"	"NM_000700.1:515"
VAV2-mRNA	-0.248	0.348	-0.931	0.435	0.842	0.525	1.35	0.482	1	"lm.nb"	"Angiogenesis	Chemokine signaling
CCR8-mRNA	0.484	0.682	-0.852	1.82	1.4	0.554	3.53	0.483	1	"lm.nb"	"Chemokine signaling	TH2 Activation"
KRBA1-mRNA	0.561	0.794	-0.994	2.12	1.48	0.502	4.34	0.485	1	"lm.nb"	"Pathogen Response"	"NM_032534.2:3671"
ITGAX-mRNA	0.199	0.285	-0.36	0.758	1.15	0.779	1.69	0.49	1	"lm.nb"	"Cell Migration and Adhesion	Complement Activation
FBP1-mRNA	-0.249	0.357	-0.948	0.45	0.841	0.518	1.37	0.49	1	"lm.nb"	"Metabolism"	"NM_000507.3:590"
SMAD2-mRNA	-0.0907	0.13	-0.345	0.164	0.939	0.787	1.12	0.491	1	"lm.nb"	"Growth Factor Signaling"	"NM_005901.5:1678"
MAP2K3-mRNA	-0.293	0.42	-1.12	0.53	0.816	0.461	1.44	0.491	1	"lm.nb"	"Cytokine Signaling	Growth Factor Signaling
LTB4R-mRNA	0.232	0.333	-0.42	0.884	1.17	0.747	1.85	0.491	1	"lm.nb"	"Lymphocyte activation"	"NM_181657.3:2400"
SP4-mRNA	-0.0966	0.139	-0.369	0.175	0.935	0.775	1.13	0.492	1	"lm.nb"	"Cell Migration and Adhesion"	"NM_003112.3:1305"
PRDX1-mRNA	-0.0979	0.141	-0.374	0.178	0.934	0.772	1.13	0.492	1	"lm.nb"	"Metabolism"	"NM_002574.2:632"
IL18-mRNA	0.457	0.66	-0.835	1.75	1.37	0.56	3.36	0.493	1	"lm.nb"	"Cytokine Signaling	Pathogen Response
NAMPT-mRNA	0.419	0.606	-0.768	1.61	1.34	0.587	3.04	0.494	1	"lm.nb"	"Metabolism"	"NM_005746.2:290"
MAP3K4-mRNA	-0.0873	0.126	-0.335	0.16	0.941	0.793	1.12	0.495	1	"lm.nb"	"Growth Factor Signaling"	"NM_005922.2:1165"
JAML-mRNA	-0.182	0.263	-0.698	0.335	0.882	0.616	1.26	0.496	1	"lm.nb"	"Cell Migration and Adhesion	Lymphocyte activation"
CXCR3-mRNA	0.243	0.356	-0.456	0.942	1.18	0.729	1.92	0.501	1	"lm.nb"	"Chemokine signaling	TH1 Activation"
CCR3-mRNA	0.26	0.383	-0.492	1.01	1.2	0.711	2.02	0.503	1	"lm.nb"	"Chemokine signaling	TH2 Activation"
ALCAM-mRNA	-0.118	0.176	-0.463	0.226	0.921	0.726	1.17	0.505	1	"lm.nb"	"Cell Migration and Adhesion"	"NM_001627.3:789"
PTGER2-mRNA	-0.124	0.184	-0.484	0.237	0.918	0.715	1.18	0.507	1	"lm.nb"	"Cell Migration and Adhesion	Lymphocyte activation"
ITGA4-mRNA	-0.0961	0.143	-0.377	0.185	0.936	0.77	1.14	0.508	1	"lm.nb"	"Cell Migration and Adhesion	ECM remodeling
TNFSF10-mRNA	-0.186	0.278	-0.732	0.359	0.879	0.602	1.28	0.508	1	"lm.nb"	"Cytokine Signaling"	"NM_003810.2:115"
MCM5-mRNA	-0.126	0.189	-0.496	0.244	0.916	0.709	1.18	0.509	1	"lm.nb"	"Cell Cycle and Apoptosis	Differentiation and Maintenance of Myeloid Cells"
CD180-mRNA	-0.156	0.235	-0.616	0.303	0.897	0.652	1.23	0.51	1	"lm.nb"	"TLR signaling"	"NM_005582.2:1036"
ANGPT1-mRNA	0.448	0.675	-0.874	1.77	1.36	0.545	3.41	0.512	1	"lm.nb"	"Angiogenesis	Cell Migration and Adhesion
CLIC4-mRNA	-0.159	0.241	-0.631	0.312	0.895	0.646	1.24	0.513	1	"lm.nb"	"Differentiation and Maintenance of Myeloid Cells	Pathogen Response"
MSC-mRNA	0.54	0.818	-1.06	2.14	1.45	0.478	4.42	0.514	1	"lm.nb"	"Differentiation and Maintenance of Myeloid Cells"	"NM_005098.3:1595"
MIF-mRNA	-0.1	0.152	-0.398	0.198	0.933	0.759	1.15	0.515	1	"lm.nb"	"Cell Migration and Adhesion"	"NM_002415.1:319"
RAPGEF4-mRNA	0.551	0.841	-1.1	2.2	1.47	0.467	4.6	0.517	1	"lm.nb"	"Metabolism"	"NM_007023.3:1992"
PGLYRP1-mRNA	0.379	0.583	-0.763	1.52	1.3	0.589	2.87	0.52	1	"lm.nb"	"Pathogen Response"	"NM_005091.1:356"
GOLIM4-mRNA	0.133	0.204	-0.268	0.533	1.1	0.831	1.45	0.521	1	"lm.nb"	"Lymphocyte activation"	"NM_014498.3:2398"
TYROBP-mRNA	-0.208	0.321	-0.837	0.421	0.866	0.56	1.34	0.522	1	"lm.nb"	"Lymphocyte activation"	"NM_003332.3:361"
ALOX5-mRNA	-0.189	0.291	-0.759	0.382	0.877	0.591	1.3	0.522	1	"lm.nb"	"Metabolism"	"NM_000698.2:735"
TRAF2-mRNA	0.251	0.388	-0.509	1.01	1.19	0.703	2.02	0.522	1	"lm.nb"	"Cytokine Signaling	Growth Factor Signaling
LTB4R2-mRNA	0.205	0.317	-0.416	0.826	1.15	0.75	1.77	0.522	1	"lm.nb"	"Lymphocyte activation"	"NM_019839.4:1250"
FLT1-mRNA	0.61	0.945	-1.24	2.46	1.53	0.423	5.51	0.523	1	"lm.nb"	"Angiogenesis	Growth Factor Signaling"
IFNA2-mRNA	0.429	0.665	-0.874	1.73	1.35	0.546	3.32	0.524	1	"lm.nb"	"Growth Factor Signaling	Interferon Signaling
PSME2-mRNA	0.086	0.134	-0.176	0.348	1.06	0.885	1.27	0.525	1	"lm.nb"	"Angiogenesis	Antigen Presentation
FCER1A-mRNA	-0.254	0.397	-1.03	0.524	0.839	0.489	1.44	0.528	1	"lm.nb"	"Fc Receptor Signaling	Lymphocyte activation"
HIST2H2AA3-mRNA	0.0879	0.138	-0.182	0.358	1.06	0.881	1.28	0.528	1	"lm.nb"	"Cell Cycle and Apoptosis"	"NM_003516.2:137"
RASGRF2-mRNA	-0.246	0.388	-1.01	0.514	0.843	0.498	1.43	0.531	1	"lm.nb"	"Angiogenesis	Cytokine Signaling
ZNF77-mRNA	0.271	0.431	-0.575	1.12	1.21	0.671	2.17	0.535	1	"lm.nb"	"Lymphocyte activation"	"NM_021217.2:1560"
CDH4-mRNA	0.32	0.511	-0.682	1.32	1.25	0.623	2.5	0.536	1	"lm.nb"	"Cell Migration and Adhesion"	"NM_001794.2:1060"
LST1-mRNA	-0.246	0.393	-1.02	0.524	0.843	0.495	1.44	0.536	1	"lm.nb"	"Antigen Presentation"	"NM_007161.3:492"
C3AR1-mRNA	0.178	0.286	-0.382	0.738	1.13	0.767	1.67	0.538	1	"lm.nb"	"Complement Activation"	"NM_004054.2:415"
CD40-mRNA	-0.229	0.368	-0.951	0.492	0.853	0.517	1.41	0.538	1	"lm.nb"	"Cell Migration and Adhesion	Lymphocyte activation
VWA5A-mRNA	0.141	0.226	-0.303	0.585	1.1	0.811	1.5	0.538	1	"lm.nb"	"Angiogenesis"	"NM_001130142.1:980"
SIGLEC5-mRNA	0.209	0.337	-0.451	0.87	1.16	0.732	1.83	0.539	1	"lm.nb"	"Lymphocyte activation"	"NM_003830.2:2145"
IL6-mRNA	0.266	0.427	-0.572	1.1	1.2	0.673	2.15	0.539	1	"lm.nb"	"Cytokine Signaling	Growth Factor Signaling
RUNX2-mRNA	0.196	0.315	-0.422	0.814	1.15	0.746	1.76	0.539	1	"lm.nb"	"Differentiation and Maintenance of Myeloid Cells"	"NM_001024630.3:34"
IFNAR1-mRNA	-0.139	0.223	-0.576	0.299	0.908	0.671	1.23	0.54	1	"lm.nb"	"Growth Factor Signaling	Interferon Signaling
SERPINE3-mRNA	0.502	0.81	-1.09	2.09	1.42	0.471	4.26	0.54	1	"lm.nb"	"ECM remodeling"	"NM_001101320.1:132"
FLT3-mRNA	0.206	0.334	-0.449	0.861	1.15	0.733	1.82	0.542	1	"lm.nb"	"Cytokine Signaling"	"NM_004119.2:2374"
CCR4-mRNA	-0.166	0.27	-0.695	0.362	0.891	0.618	1.29	0.542	1	"lm.nb"	"Chemokine signaling	TH2 Activation"
CD1B-mRNA	0.497	0.806	-1.08	2.08	1.41	0.472	4.22	0.542	1	"lm.nb"	"Antigen Presentation	T-cell Activation and Checkpoint Signaling"
CD247-mRNA	0.134	0.219	-0.296	0.563	1.1	0.814	1.48	0.547	1	"lm.nb"	"Fc Receptor Signaling	Lymphocyte activation
HGF-mRNA	0.149	0.247	-0.335	0.633	1.11	0.793	1.55	0.551	1	"lm.nb"	"Cytokine Signaling	Growth Factor Signaling"
F11R-mRNA	0.189	0.32	-0.438	0.817	1.14	0.738	1.76	0.558	1	"lm.nb"	"Cell Migration and Adhesion	ECM remodeling"
CD83-mRNA	-0.16	0.271	-0.692	0.372	0.895	0.619	1.29	0.56	1	"lm.nb"	"Antigen Presentation	Lymphocyte activation"
MYD88-mRNA	0.105	0.179	-0.246	0.457	1.08	0.843	1.37	0.561	1	"lm.nb"	"Cytokine Signaling	Growth Factor Signaling
ARG1-mRNA	-0.311	0.53	-1.35	0.727	0.806	0.393	1.66	0.562	1	"lm.nb"	"Metabolism"	"NM_000045.3:673"
TNF-mRNA	0.173	0.296	-0.407	0.753	1.13	0.754	1.69	0.563	1	"lm.nb"	"Antigen Presentation	Cytokine Signaling
ACOX1-mRNA	0.158	0.27	-0.371	0.687	1.12	0.773	1.61	0.563	1	"lm.nb"	"Metabolism"	"NM_004035.5:2950"
FUT4-mRNA	0.152	0.261	-0.359	0.663	1.11	0.78	1.58	0.564	1	"lm.nb"	"Metabolism"	"NM_002033.3:1221"
HIF1A-mRNA	-0.0821	0.143	-0.363	0.198	0.945	0.778	1.15	0.57	1	"lm.nb"	"Growth Factor Signaling"	"NM_001530.2:1985"
DNAJB6-mRNA	0.052	0.0908	-0.126	0.23	1.04	0.916	1.17	0.571	1	"loglinear"	"Lymphocyte activation"	"NM_005494.2:636"
CSF3R-mRNA	0.332	0.58	-0.805	1.47	1.26	0.572	2.77	0.572	1	"lm.nb"	"Growth Factor Signaling"	"NM_000760.3:2066"
PTGDS-mRNA	0.374	0.658	-0.915	1.66	1.3	0.53	3.17	0.574	1	"lm.nb"	"Metabolism"	"NM_000954.5:180"
CD163-mRNA	0.246	0.433	-0.603	1.1	1.19	0.658	2.14	0.574	1	"lm.nb"	"Differentiation and Maintenance of Myeloid Cells"	"NM_004244.4:1630"
VTCN1-mRNA	0.645	1.14	-1.59	2.88	1.56	0.332	7.38	0.576	1	"lm.nb"	"Cell Migration and Adhesion"	"NM_024626.2:1375"
CD99-mRNA	0.127	0.227	-0.317	0.571	1.09	0.803	1.49	0.578	1	"lm.nb"	"Cell Migration and Adhesion"	"NM_002414.4:592"
HPGDS-mRNA	0.322	0.573	-0.802	1.45	1.25	0.574	2.72	0.579	1	"lm.nb"	"Metabolism"	"NM_014485.2:430"
VRK2-mRNA	0.0663	0.118	-0.165	0.298	1.05	0.892	1.23	0.579	1	"lm.nb"	"Cell Cycle and Apoptosis"	"NM_006296.3:875"
CD69-mRNA	-0.12	0.214	-0.54	0.3	0.92	0.688	1.23	0.579	1	"lm.nb"	"T-cell Activation and Checkpoint Signaling"	"NM_001781.1:460"
TFCP2-mRNA	-0.066	0.118	-0.297	0.165	0.955	0.814	1.12	0.58	1	"loglinear"	"Cell Cycle and Apoptosis"	"NM_005653.3:1970"
TRAFD1-mRNA	-0.142	0.255	-0.643	0.359	0.906	0.64	1.28	0.582	1	"lm.nb"	"Cytokine Signaling"	"NM_001143906.1:1475"
MAPK14-mRNA	-0.0837	0.151	-0.38	0.212	0.944	0.769	1.16	0.584	1	"lm.nb"	"Angiogenesis	Cytokine Signaling
PRKCI-mRNA	0.0715	0.13	-0.183	0.326	1.05	0.881	1.25	0.586	1	"lm.nb"	"Growth Factor Signaling"	"NM_002740.4:530"
SELL-mRNA	-0.109	0.201	-0.503	0.285	0.927	0.705	1.22	0.592	1	"lm.nb"	"Cell Migration and Adhesion	Lymphocyte activation"
CRABP2-mRNA	0.444	0.821	-1.17	2.05	1.36	0.446	4.15	0.593	1	"lm.nb"	"Metabolism"	"NM_001199723.1:802"
CBR1-mRNA	-0.127	0.236	-0.589	0.336	0.916	0.665	1.26	0.596	1	"lm.nb"	"Metabolism"	"NM_001757.2:367"
BTG2-mRNA	-0.183	0.342	-0.854	0.488	0.881	0.553	1.4	0.597	1	"lm.nb"	"Cell Cycle and Apoptosis"	"NM_006763.2:1700"
EGR3-mRNA	0.269	0.509	-0.729	1.27	1.21	0.603	2.41	0.601	1	"lm.nb"	"Differentiation and Maintenance of Myeloid Cells"	"NM_004430.2:3170"
TLR4-mRNA	-0.209	0.397	-0.988	0.57	0.865	0.504	1.48	0.603	1	"lm.nb"	"Growth Factor Signaling	TLR signaling"
S100A4-mRNA	-0.102	0.195	-0.485	0.281	0.932	0.715	1.21	0.606	1	"lm.nb"	"Cell Migration and Adhesion	Differentiation and Maintenance of Myeloid Cells"
CTSL-mRNA	-0.189	0.363	-0.901	0.523	0.877	0.535	1.44	0.606	1	"lm.nb"	"Antigen Presentation	ECM remodeling
RAF1-mRNA	-0.123	0.237	-0.588	0.342	0.918	0.665	1.27	0.607	1	"lm.nb"	"Angiogenesis	Antigen Presentation
OSCAR-mRNA	0.136	0.264	-0.381	0.654	1.1	0.768	1.57	0.609	1	"lm.nb"	"Lymphocyte activation"	"NM_130771.3:990"
ITGB2-mRNA	0.169	0.327	-0.473	0.81	1.12	0.72	1.75	0.611	1	"lm.nb"	"Cell Migration and Adhesion	Complement Activation
ADAM19-mRNA	-0.141	0.276	-0.682	0.401	0.907	0.623	1.32	0.614	1	"lm.nb"	"ECM remodeling"	"NM_023038.3:1690"
IRF8-mRNA	-0.107	0.209	-0.517	0.304	0.929	0.699	1.23	0.614	1	"lm.nb"	"Interferon Signaling"	"NM_002163.2:253"
LIPA-mRNA	-0.155	0.305	-0.753	0.442	0.898	0.593	1.36	0.614	1	"lm.nb"	"Metabolism"	"NM_000235.3:1220"
TREM1-mRNA	0.283	0.558	-0.811	1.38	1.22	0.57	2.6	0.616	1	"lm.nb"	"Cell Migration and Adhesion	Lymphocyte activation"
GATA3-mRNA	0.119	0.237	-0.345	0.584	1.09	0.787	1.5	0.618	1	"lm.nb"	"TH2 Activation"	"NM_001002295.1:1691"
PRDX3-mRNA	-0.0864	0.172	-0.424	0.251	0.942	0.745	1.19	0.619	1	"lm.nb"	"Metabolism"	"NM_014098.3:963"
TLR5-mRNA	-0.134	0.269	-0.662	0.394	0.911	0.632	1.31	0.622	1	"lm.nb"	"TLR signaling"	"NM_003268.5:2863"
FGFR1-mRNA	0.185	0.378	-0.555	0.926	1.14	0.681	1.9	0.627	1	"lm.nb"	"Angiogenesis	Cytokine Signaling
NFYC-mRNA	0.0613	0.126	-0.185	0.308	1.04	0.88	1.24	0.629	1	"lm.nb"	"Antigen Presentation	Metabolism"
ACOD1-mRNA	0.489	1.01	-1.48	2.46	1.4	0.357	5.51	0.631	1	"lm.nb"	"Metabolism	Pathogen Response"
CCR2-mRNA	-0.146	0.302	-0.738	0.445	0.903	0.6	1.36	0.631	1	"lm.nb"	"Chemokine signaling"	"NM_001123041.2:743"
CTSD-mRNA	0.106	0.221	-0.326	0.539	1.08	0.797	1.45	0.634	1	"lm.nb"	"Antigen Presentation	ECM remodeling"
LAT2-mRNA	-0.123	0.256	-0.625	0.38	0.918	0.648	1.3	0.635	1	"lm.nb"	"Fc Receptor Signaling	Lymphocyte activation"
CCR6-mRNA	0.184	0.388	-0.578	0.945	1.14	0.67	1.93	0.64	1	"lm.nb"	"Chemokine signaling"	"NM_031409.2:935"
FEM1C-mRNA	0.133	0.285	-0.425	0.691	1.1	0.745	1.61	0.644	1	"lm.nb"	"Lymphocyte activation"	"NM_020177.2:555"
IL3RA-mRNA	-0.15	0.321	-0.779	0.48	0.901	0.583	1.39	0.645	1	"lm.nb"	"Angiogenesis	Cytokine Signaling
PELI1-mRNA	-0.121	0.262	-0.634	0.392	0.919	0.644	1.31	0.646	1	"lm.nb"	"Cytokine Signaling	TLR signaling"
RIPK2-mRNA	-0.0812	0.175	-0.425	0.262	0.945	0.745	1.2	0.647	1	"lm.nb"	"Cytokine Signaling	Growth Factor Signaling
OLR1-mRNA	0.16	0.347	-0.52	0.84	1.12	0.697	1.79	0.648	1	"lm.nb"	"Cell Migration and Adhesion"	"NM_002543.3:295"
FCGR3A-mRNA	0.232	0.505	-0.758	1.22	1.17	0.591	2.33	0.649	1	"lm.nb"	"Fc Receptor Signaling	Lymphocyte activation"
NFIL3-mRNA	-0.116	0.253	-0.612	0.381	0.923	0.654	1.3	0.652	1	"lm.nb"	"Angiogenesis"	"NM_005384.2:1795"
IL17RA-mRNA	0.102	0.226	-0.342	0.545	1.07	0.789	1.46	0.656	1	"lm.nb"	"Cytokine Signaling"	"NM_014339.4:3020"
CPA3-mRNA	0.214	0.477	-0.721	1.15	1.16	0.607	2.22	0.657	1	"lm.nb"	"Metabolism"	"NM_001870.2:220"
SELP-mRNA	-0.239	0.534	-1.29	0.807	0.847	0.41	1.75	0.657	1	"lm.nb"	"Cell Migration and Adhesion"	"NM_003005.2:1295"
TLR10-mRNA	-0.0929	0.21	-0.504	0.318	0.938	0.705	1.25	0.661	1	"lm.nb"	"TLR signaling"	"NM_030956.2:2246"
RHOC-mRNA	0.103	0.234	-0.355	0.561	1.07	0.782	1.48	0.663	1	"lm.nb"	"Cell Cycle and Apoptosis	Cell Migration and Adhesion
LAPTM5-mRNA	-0.0884	0.201	-0.483	0.306	0.941	0.716	1.24	0.663	1	"lm.nb"	"Differentiation and Maintenance of Myeloid Cells"	"NM_006762.2:1825"
IL1B-mRNA	0.153	0.352	-0.536	0.843	1.11	0.69	1.79	0.666	1	"lm.nb"	"Antigen Presentation	Cytokine Signaling
ADAM8-mRNA	0.162	0.372	-0.568	0.892	1.12	0.675	1.86	0.667	1	"lm.nb"	"ECM remodeling"	"NM_001109.4:762"
SOCS1-mRNA	-0.344	0.799	-1.91	1.22	0.788	0.266	2.33	0.67	1	"loglinear"	"Antigen Presentation	Growth Factor Signaling
CEBPG-mRNA	-0.052	0.122	-0.291	0.187	0.965	0.817	1.14	0.673	1	"lm.nb"	"Cell Cycle and Apoptosis	Cytokine Signaling
CD44-mRNA	-0.0627	0.148	-0.353	0.228	0.957	0.783	1.17	0.675	1	"lm.nb"	"Cell Migration and Adhesion	ECM remodeling
CXCL1-mRNA	0.283	0.671	-1.03	1.6	1.22	0.489	3.03	0.676	1	"lm.nb"	"Chemokine signaling	Cytokine Signaling
KLF4-mRNA	-0.132	0.314	-0.747	0.484	0.913	0.596	1.4	0.677	1	"lm.nb"	"Differentiation and Maintenance of Myeloid Cells"	"NM_004235.4:1980"
STK17A-mRNA	-0.0694	0.168	-0.398	0.259	0.953	0.759	1.2	0.682	1	"lm.nb"	"Cell Cycle and Apoptosis"	"NM_004760.2:528"
S100A9-mRNA	-0.154	0.372	-0.883	0.576	0.899	0.542	1.49	0.683	1	"lm.nb"	"Differentiation and Maintenance of Myeloid Cells"	"NM_002965.2:75"
CDH13-mRNA	0.453	1.1	-1.7	2.61	1.37	0.307	6.1	0.684	1	"lm.nb"	"Cell Migration and Adhesion"	"NM_001220488.1:210"
CSF2RA-mRNA	0.104	0.257	-0.399	0.608	1.08	0.758	1.52	0.687	1	"lm.nb"	"Angiogenesis	Cytokine Signaling
CCL2-mRNA	0.265	0.658	-1.02	1.55	1.2	0.491	2.94	0.69	1	"lm.nb"	"Chemokine signaling	Cytokine Signaling
HIVEP1-mRNA	-0.0496	0.124	-0.292	0.193	0.966	0.817	1.14	0.691	1	"lm.nb"	"Pathogen Response"	"NM_002114.2:4040"
CXCL16-mRNA	0.202	0.507	-0.792	1.2	1.15	0.578	2.29	0.694	1	"lm.nb"	"Chemokine signaling"	"NM_001100812.1:850"
AKAP13-mRNA	-0.0698	0.176	-0.414	0.275	0.953	0.75	1.21	0.694	1	"lm.nb"	"Growth Factor Signaling"	"NM_006738.4:5261"
GTF2H2-mRNA	-0.0961	0.243	-0.571	0.379	0.936	0.673	1.3	0.695	1	"lm.nb"	"Pathogen Response"	"NM_001515.2:895"
PGGT1B-mRNA	0.0307	0.0786	-0.123	0.185	1.02	0.918	1.14	0.699	1	"loglinear"	"Metabolism"	"NM_005023.3:1002"
EIF4EBP2-mRNA	0.0767	0.198	-0.311	0.465	1.05	0.806	1.38	0.701	1	"lm.nb"	"Metabolism"	"NM_004096.4:4490"
FPR1-mRNA	0.17	0.442	-0.696	1.04	1.13	0.617	2.05	0.703	1	"lm.nb"	"Chemokine signaling	Pathogen Response"
S100A8-mRNA	-0.137	0.358	-0.838	0.564	0.91	0.56	1.48	0.705	1	"lm.nb"	"Differentiation and Maintenance of Myeloid Cells"	"NM_002964.3:115"
NR4A1-mRNA	0.193	0.509	-0.804	1.19	1.14	0.573	2.28	0.708	1	"lm.nb"	"Fc Receptor Signaling	Growth Factor Signaling
EGF-mRNA	0.234	0.623	-0.987	1.45	1.18	0.505	2.74	0.71	1	"lm.nb"	"Angiogenesis	Cytokine Signaling
BCL10-mRNA	0.0594	0.161	-0.257	0.376	1.04	0.837	1.3	0.715	1	"lm.nb"	"Antigen Presentation	Fc Receptor Signaling
TNFRSF14-mRNA	0.129	0.353	-0.564	0.821	1.09	0.677	1.77	0.718	1	"lm.nb"	"Cytokine Signaling	T-cell Activation and Checkpoint Signaling"
HDC-mRNA	-0.14	0.386	-0.896	0.616	0.907	0.537	1.53	0.719	1	"lm.nb"	"Metabolism"	"NM_002112.3:1555"
TERF2IP-mRNA	0.0429	0.119	-0.19	0.276	1.03	0.876	1.21	0.721	1	"lm.nb"	"Cell Cycle and Apoptosis"	"NM_018975.2:1380"
NOD1-mRNA	0.109	0.307	-0.492	0.71	1.08	0.711	1.64	0.724	1	"lm.nb"	"Cytokine Signaling	Pathogen Response
CREM-mRNA	0.103	0.29	-0.464	0.671	1.07	0.725	1.59	0.724	1	"lm.nb"	"Pathogen Response"	"NM_181571.2:767"
FURIN-mRNA	0.132	0.375	-0.602	0.867	1.1	0.659	1.82	0.727	1	"lm.nb"	"ECM remodeling	Growth Factor Signaling"
PTX3-mRNA	0.139	0.395	-0.635	0.913	1.1	0.644	1.88	0.727	1	"lm.nb"	"Pathogen Response"	"NM_002852.3:1152"
RHOG-mRNA	0.0891	0.254	-0.409	0.588	1.06	0.753	1.5	0.729	1	"lm.nb"	"Cell Cycle and Apoptosis	Cell Migration and Adhesion
CEBPB-mRNA	0.131	0.374	-0.602	0.863	1.09	0.659	1.82	0.729	1	"lm.nb"	"Cytokine Signaling"	"NM_005194.2:1420"
NLRP3-mRNA	0.118	0.339	-0.547	0.783	1.09	0.685	1.72	0.73	1	"lm.nb"	"Pathogen Response"	"NM_001079821.2:415"
TREX1-mRNA	0.258	0.743	-1.2	1.71	1.2	0.436	3.28	0.731	1	"loglinear"	"Pathogen Response"	"NM_016381.3:1486"
EPHB6-mRNA	0.147	0.424	-0.684	0.978	1.11	0.622	1.97	0.732	1	"lm.nb"	"Cell Migration and Adhesion"	"NM_004445.3:3784"
PTGS2-mRNA	0.217	0.631	-1.02	1.45	1.16	0.493	2.74	0.733	1	"lm.nb"	"Cytokine Signaling	Metabolism"
ATF3-mRNA	0.129	0.377	-0.611	0.869	1.09	0.655	1.83	0.735	1	"lm.nb"	"Cytokine Signaling	Lymphocyte activation"
ADGRE5-mRNA	0.0955	0.28	-0.453	0.644	1.07	0.73	1.56	0.735	1	"lm.nb"	"Cell Migration and Adhesion"	"NM_078481.2:1370"
HLA-DMA-mRNA	-0.0943	0.278	-0.639	0.45	0.937	0.642	1.37	0.736	1	"lm.nb"	"Antigen Presentation	Cell Migration and Adhesion"
NFKBIE-mRNA	-0.126	0.375	-0.86	0.608	0.916	0.551	1.52	0.738	1	"lm.nb"	"Lymphocyte activation"	"NM_004556.2:1115"
ITGA5-mRNA	0.0965	0.287	-0.467	0.66	1.07	0.724	1.58	0.739	1	"lm.nb"	"Cell Migration and Adhesion	ECM remodeling
TLR1-mRNA	-0.0886	0.267	-0.613	0.436	0.94	0.654	1.35	0.743	1	"lm.nb"	"TLR signaling"	"NM_003263.3:545"
KLF10-mRNA	0.0934	0.283	-0.462	0.648	1.07	0.726	1.57	0.744	1	"lm.nb"	"Growth Factor Signaling"	"NM_005655.3:2092"
GK5-mRNA	0.116	0.354	-0.578	0.809	1.08	0.67	1.75	0.746	1	"lm.nb"	"Metabolism"	"NM_001039547.2:1102"
HLA-DQA1-mRNA	-1.04	3.2	-7.32	5.24	0.486	0.00627	37.7	0.747	1	"loglinear"	"Antigen Presentation	Cell Migration and Adhesion
CLEC5A-mRNA	0.179	0.552	-0.903	1.26	1.13	0.535	2.4	0.748	1	"lm.nb"	"Lymphocyte activation"	"NM_013252.2:3250"
LTA-mRNA	0.0873	0.279	-0.459	0.634	1.06	0.727	1.55	0.757	1	"lm.nb"	"Cytokine Signaling	TH1 Activation"
TXNDC16-mRNA	0.0549	0.176	-0.289	0.399	1.04	0.818	1.32	0.757	1	"lm.nb"	"Lymphocyte activation"	"NM_001160047.1:1260"
ACLY-mRNA	0.0772	0.247	-0.407	0.562	1.05	0.754	1.48	0.757	1	"lm.nb"	"Metabolism"	"NM_001096.2:3195"
CTSA-mRNA	-0.0964	0.31	-0.703	0.511	0.935	0.614	1.42	0.758	1	"lm.nb"	"Antigen Presentation	Metabolism"
TUBA4A-mRNA	-0.0583	0.189	-0.429	0.313	0.96	0.743	1.24	0.76	1	"lm.nb"	"Antigen Presentation"	"NM_006000.1:217"
FCN1-mRNA	-0.114	0.375	-0.849	0.62	0.924	0.555	1.54	0.763	1	"lm.nb"	"Complement Activation"	"NM_002003.3:932"
SERPINB6-mRNA	0.0718	0.237	-0.393	0.537	1.05	0.762	1.45	0.764	1	"lm.nb"	"Pathogen Response"	"NM_004568.4:681"
NCOR1-mRNA	-0.056	0.187	-0.422	0.31	0.962	0.746	1.24	0.767	1	"lm.nb"	"Growth Factor Signaling	Metabolism"
TNFAIP3-mRNA	0.0665	0.225	-0.375	0.508	1.05	0.771	1.42	0.77	1	"lm.nb"	"Cytokine Signaling	Pathogen Response"
GRN-mRNA	0.0645	0.222	-0.371	0.5	1.05	0.773	1.41	0.773	1	"lm.nb"	"Pathogen Response"	"NM_002087.2:546"
NDC80-mRNA	0.123	0.426	-0.711	0.957	1.09	0.611	1.94	0.775	1	"lm.nb"	"Cell Cycle and Apoptosis"	"NM_006101.2:96"
C5-mRNA	0.126	0.451	-0.758	1.01	1.09	0.591	2.01	0.781	1	"lm.nb"	"Complement Activation"	"NM_001735.2:466"
DAGLB-mRNA	0.086	0.308	-0.517	0.689	1.06	0.699	1.61	0.782	1	"lm.nb"	"Metabolism"	"NM_139179.3:265"
CD86-mRNA	-0.105	0.386	-0.862	0.653	0.93	0.55	1.57	0.789	1	"lm.nb"	"Cell Migration and Adhesion	Fc Receptor Signaling
CD84-mRNA	0.0384	0.143	-0.241	0.318	1.03	0.846	1.25	0.789	1	"lm.nb"	"Cell Migration and Adhesion"	"NM_003874.3:680"
OSM-mRNA	-0.12	0.45	-1	0.761	0.92	0.499	1.7	0.791	1	"lm.nb"	"Cytokine Signaling	Growth Factor Signaling"
CALR-mRNA	0.0534	0.201	-0.34	0.447	1.04	0.79	1.36	0.792	1	"lm.nb"	"Antigen Presentation"	"NM_004343.2:965"
SIRPA-mRNA	0.112	0.421	-0.713	0.937	1.08	0.61	1.91	0.792	1	"lm.nb"	"Cell Migration and Adhesion"	"NM_080792.2:3115"
IRF1-mRNA	-0.0592	0.224	-0.498	0.379	0.96	0.708	1.3	0.793	1	"lm.nb"	"Interferon Signaling"	"NM_002198.1:510"
STAT1-mRNA	0.047	0.178	-0.303	0.397	1.03	0.811	1.32	0.794	1	"lm.nb"	"Chemokine signaling	Cytokine Signaling
INSIG1-mRNA	0.0583	0.224	-0.382	0.498	1.04	0.768	1.41	0.797	1	"lm.nb"	"Metabolism"	"NM_005542.3:1120"
ID1-mRNA	0.0895	0.35	-0.596	0.775	1.06	0.662	1.71	0.8	1	"lm.nb"	"Cell Cycle and Apoptosis"	"NM_002165.2:345"
B4GALT4-mRNA	-0.0652	0.262	-0.579	0.448	0.956	0.67	1.36	0.805	1	"lm.nb"	"Metabolism"	"NM_003778.3:625"
ITGB1-mRNA	0.0379	0.154	-0.265	0.34	1.03	0.832	1.27	0.807	1	"lm.nb"	"Cell Migration and Adhesion	ECM remodeling
HAVCR2-mRNA	-0.0838	0.342	-0.754	0.586	0.944	0.593	1.5	0.808	1	"lm.nb"	"Cytokine Signaling	TH1 Activation"
FLNB-mRNA	0.0637	0.262	-0.45	0.577	1.05	0.732	1.49	0.81	1	"lm.nb"	"Growth Factor Signaling	Interferon Signaling"
HLA-DQB1-mRNA	-0.631	2.63	-5.79	4.53	0.646	0.018	23.1	0.812	1	"loglinear"	"Antigen Presentation	Cell Migration and Adhesion
FASN-mRNA	0.121	0.507	-0.874	1.12	1.09	0.546	2.17	0.813	1	"lm.nb"	"Metabolism"	"NM_004104.4:5387"
STAT3-mRNA	0.0598	0.256	-0.442	0.561	1.04	0.736	1.48	0.817	1	"lm.nb"	"Chemokine signaling	Cytokine Signaling
NR4A2-mRNA	-0.0961	0.412	-0.904	0.712	0.936	0.534	1.64	0.817	1	"lm.nb"	"Lymphocyte activation"	"NM_006186.3:1380"
NFKB1-mRNA	-0.168	0.726	-1.59	1.26	0.89	0.332	2.39	0.819	1	"loglinear"	"Antigen Presentation	Chemokine signaling
TNFRSF1A-mRNA	0.0901	0.39	-0.675	0.855	1.06	0.626	1.81	0.819	1	"lm.nb"	"Cytokine Signaling	Growth Factor Signaling"
ZMPSTE24-mRNA	0.031	0.136	-0.235	0.297	1.02	0.85	1.23	0.821	1	"lm.nb"	"Pathogen Response"	"NM_005857.3:540"
SGPP1-mRNA	0.0294	0.129	-0.224	0.283	1.02	0.856	1.22	0.822	1	"lm.nb"	"Metabolism"	"NM_030791.3:1060"
MAP3K14-mRNA	0.0742	0.332	-0.577	0.725	1.05	0.67	1.65	0.825	1	"lm.nb"	"Antigen Presentation	Cytokine Signaling
PIK3CG-mRNA	0.0369	0.169	-0.295	0.368	1.03	0.815	1.29	0.829	1	"lm.nb"	"Chemokine signaling	Cytokine Signaling
C5AR1-mRNA	0.098	0.457	-0.798	0.994	1.07	0.575	1.99	0.832	1	"lm.nb"	"Complement Activation"	"NM_001736.2:1195"
MAPK11-mRNA	0.153	0.715	-1.25	1.55	1.11	0.421	2.94	0.832	1	"lm.nb"	"Angiogenesis	Cytokine Signaling
ELL2-mRNA	0.0737	0.347	-0.607	0.754	1.05	0.657	1.69	0.833	1	"lm.nb"	"Differentiation and Maintenance of Myeloid Cells"	"NM_012081.5:1226"
ITGB7-mRNA	-0.0514	0.243	-0.528	0.425	0.965	0.693	1.34	0.834	1	"lm.nb"	"Cell Migration and Adhesion	ECM remodeling
NFATC1-mRNA	-0.0703	0.333	-0.723	0.582	0.952	0.606	1.5	0.834	1	"lm.nb"	"Antigen Presentation	Fc Receptor Signaling
TLR8-mRNA	-0.0729	0.347	-0.753	0.607	0.951	0.593	1.52	0.835	1	"lm.nb"	"TLR signaling"	"NM_016610.2:2310"
TLR6-mRNA	0.0586	0.279	-0.489	0.606	1.04	0.713	1.52	0.835	1	"lm.nb"	"TLR signaling"	"NM_006068.2:2530"
ITGAM-mRNA	0.164	0.786	-1.38	1.7	1.12	0.385	3.26	0.836	1	"loglinear"	"Cell Migration and Adhesion	Complement Activation
STAT4-mRNA	-0.0257	0.123	-0.268	0.216	0.982	0.831	1.16	0.837	1	"lm.nb"	"Growth Factor Signaling	TH1 Activation"
FYN-mRNA	0.0571	0.275	-0.482	0.596	1.04	0.716	1.51	0.837	1	"lm.nb"	"Angiogenesis	Antigen Presentation
FAS-mRNA	0.0492	0.239	-0.42	0.518	1.03	0.748	1.43	0.838	1	"lm.nb"	"Cytokine Signaling	Growth Factor Signaling"
FADD-mRNA	0.0836	0.407	-0.713	0.88	1.06	0.61	1.84	0.839	1	"lm.nb"	"Cytokine Signaling	Pathogen Response
VAMP2-mRNA	0.0469	0.23	-0.405	0.499	1.03	0.755	1.41	0.84	1	"lm.nb"	"Metabolism"	"NM_014232.2:1479"
HES4-mRNA	0.0849	0.423	-0.744	0.914	1.06	0.597	1.88	0.842	1	"lm.nb"	"Differentiation and Maintenance of Myeloid Cells"	"NM_001142467.1:557"
IFNGR1-mRNA	-0.0461	0.23	-0.497	0.405	0.969	0.709	1.32	0.843	1	"lm.nb"	"Growth Factor Signaling	Interferon Signaling
DUSP2-mRNA	-0.0759	0.381	-0.823	0.671	0.949	0.565	1.59	0.843	1	"lm.nb"	"Angiogenesis	Cytokine Signaling
TWISTNB-mRNA	-0.0301	0.153	-0.33	0.27	0.979	0.796	1.21	0.845	1	"lm.nb"	"Pathogen Response"	"NM_001002926.1:3246"
GLG1-mRNA	-0.0397	0.205	-0.441	0.362	0.973	0.736	1.29	0.848	1	"lm.nb"	"Cell Migration and Adhesion"	"NM_001145666.1:2468"
TLR2-mRNA	-0.0615	0.319	-0.687	0.564	0.958	0.621	1.48	0.848	1	"lm.nb"	"Growth Factor Signaling	TLR signaling"
PTPRC-mRNA	0.0336	0.176	-0.311	0.378	1.02	0.806	1.3	0.85	1	"lm.nb"	"Cell Migration and Adhesion"	"NM_080923.2:154"
EGR2-mRNA	-0.091	0.483	-1.04	0.856	0.939	0.487	1.81	0.852	1	"lm.nb"	"Differentiation and Maintenance of Myeloid Cells"	"NM_000399.3:1891"
ZNF148-mRNA	0.015	0.082	-0.146	0.176	1.01	0.904	1.13	0.856	1	"loglinear"	"Pathogen Response"	"NM_021964.1:2220"
CEBPD-mRNA	0.0763	0.42	-0.748	0.9	1.05	0.595	1.87	0.857	1	"lm.nb"	"Cell Cycle and Apoptosis	Cytokine Signaling
ID2-mRNA	-0.0322	0.178	-0.381	0.317	0.978	0.768	1.25	0.858	1	"lm.nb"	"Differentiation and Maintenance of Myeloid Cells"	"NM_002166.4:505"
PSMB8-mRNA	-0.0296	0.167	-0.357	0.298	0.98	0.781	1.23	0.861	1	"lm.nb"	"Angiogenesis	Antigen Presentation
S100A11-mRNA	-0.0511	0.29	-0.62	0.517	0.965	0.651	1.43	0.861	1	"lm.nb"	"Differentiation and Maintenance of Myeloid Cells"	"NM_005620.1:127"
CDKN1A-mRNA	0.0399	0.229	-0.408	0.488	1.03	0.754	1.4	0.863	1	"lm.nb"	"Fc Receptor Signaling	Growth Factor Signaling
TMEM173-mRNA	-0.0398	0.234	-0.499	0.419	0.973	0.708	1.34	0.866	1	"lm.nb"	"Pathogen Response"	"NM_198282.1:725"
SKI-mRNA	0.0371	0.22	-0.394	0.468	1.03	0.761	1.38	0.867	1	"lm.nb"	"Growth Factor Signaling"	"NM_003036.2:3335"
CXCL2-mRNA	0.0461	0.274	-0.492	0.584	1.03	0.711	1.5	0.868	1	"lm.nb"	"Chemokine signaling	Cytokine Signaling
PSMB9-mRNA	0.0262	0.159	-0.286	0.338	1.02	0.82	1.26	0.87	1	"lm.nb"	"Angiogenesis	Antigen Presentation
HIP1R-mRNA	0.0658	0.401	-0.72	0.851	1.05	0.607	1.8	0.871	1	"lm.nb"	"Differentiation and Maintenance of Myeloid Cells"	"NM_003959.2:434"
RAB20-mRNA	0.0566	0.346	-0.621	0.734	1.04	0.65	1.66	0.871	1	"lm.nb"	"Metabolism"	"NM_017817.1:758"
FCGR2A-mRNA	0.0734	0.449	-0.806	0.953	1.05	0.572	1.94	0.871	1	"lm.nb"	"Fc Receptor Signaling"	"NM_021642.3:60"
CD47-mRNA	0.0242	0.149	-0.268	0.317	1.02	0.83	1.25	0.872	1	"lm.nb"	"Cell Migration and Adhesion	ECM remodeling"
PROK2-mRNA	0.112	0.691	-1.24	1.47	1.08	0.423	2.76	0.873	1	"lm.nb"	"Angiogenesis"	"NM_021935.3:827"
IL23A-mRNA	0.046	0.296	-0.535	0.627	1.03	0.69	1.54	0.878	1	"lm.nb"	"Cytokine Signaling	Growth Factor Signaling"
ARF6-mRNA	-0.0318	0.21	-0.443	0.379	0.978	0.736	1.3	0.88	1	"lm.nb"	"Growth Factor Signaling"	"NM_001663.3:1362"
MAP2K1-mRNA	-0.0218	0.149	-0.314	0.27	0.985	0.804	1.21	0.885	1	"lm.nb"	"Angiogenesis	Chemokine signaling
SQSTM1-mRNA	-0.0222	0.156	-0.328	0.284	0.985	0.797	1.22	0.888	1	"lm.nb"	"Cytokine Signaling	Growth Factor Signaling"
LAT-mRNA	0.0293	0.206	-0.374	0.433	1.02	0.772	1.35	0.888	1	"lm.nb"	"Angiogenesis	Cytokine Signaling
IKZF1-mRNA	0.0218	0.154	-0.28	0.324	1.02	0.823	1.25	0.888	1	"lm.nb"	"Differentiation and Maintenance of Myeloid Cells"	"NM_006060.4:225"
S1PR1-mRNA	0.0489	0.348	-0.633	0.731	1.03	0.645	1.66	0.889	1	"lm.nb"	"Cytokine Signaling"	"NM_001400.3:1065"
FAF1-mRNA	0.0216	0.154	-0.279	0.323	1.02	0.824	1.25	0.889	1	"lm.nb"	"Pathogen Response"	"NM_007051.2:1530"
PBX1-mRNA	0.0907	0.651	-1.19	1.37	1.06	0.44	2.58	0.89	1	"lm.nb"	"Differentiation and Maintenance of Myeloid Cells"	"NM_002585.2:368"
MAP2K4-mRNA	0.035	0.255	-0.465	0.535	1.02	0.724	1.45	0.892	1	"lm.nb"	"Cytokine Signaling	Fc Receptor Signaling
DHRS3-mRNA	0.0427	0.313	-0.571	0.656	1.03	0.673	1.58	0.892	1	"lm.nb"	"Metabolism"	"NM_004753.4:1266"
STAT6-mRNA	0.0272	0.201	-0.367	0.422	1.02	0.775	1.34	0.894	1	"lm.nb"	"Growth Factor Signaling	Pathogen Response"
CD68-mRNA	-0.0453	0.341	-0.714	0.623	0.969	0.61	1.54	0.895	1	"lm.nb"	"Metabolism"	"NM_001251.2:1140"
JUN-mRNA	-0.0391	0.295	-0.617	0.539	0.973	0.652	1.45	0.895	1	"lm.nb"	"Cytokine Signaling	Fc Receptor Signaling
CCL28-mRNA	-0.0206	0.159	-0.332	0.291	0.986	0.794	1.22	0.898	1	"lm.nb"	"Chemokine signaling"	"NM_148672.2:407"
MAN2B1-mRNA	-0.0995	0.771	-1.61	1.41	0.933	0.328	2.66	0.898	1	"loglinear"	"Metabolism"	"NM_001173498.1:380"
SYK-mRNA	-0.0385	0.302	-0.63	0.553	0.974	0.646	1.47	0.899	1	"lm.nb"	"Antigen Presentation	Cytokine Signaling
TRAF6-mRNA	0.0921	0.744	-1.37	1.55	1.07	0.388	2.93	0.902	1	"loglinear"	"Antigen Presentation	Cytokine Signaling
JAK3-mRNA	0.0999	0.816	-1.5	1.7	1.07	0.354	3.25	0.903	1	"loglinear"	"Angiogenesis	Chemokine signaling
BTK-mRNA	-0.0202	0.168	-0.349	0.309	0.986	0.785	1.24	0.905	1	"lm.nb"	"Fc Receptor Signaling	Lymphocyte activation
PBX3-mRNA	0.0344	0.287	-0.528	0.597	1.02	0.693	1.51	0.905	1	"lm.nb"	"Differentiation and Maintenance of Myeloid Cells"	"NM_006195.5:2050"
S100A10-mRNA	-0.0255	0.215	-0.447	0.395	0.982	0.734	1.32	0.906	1	"lm.nb"	"Differentiation and Maintenance of Myeloid Cells"	"NM_002966.1:245"
NCF2-mRNA	-0.041	0.358	-0.743	0.661	0.972	0.597	1.58	0.91	1	"lm.nb"	"Angiogenesis	Antigen Presentation"
IFNAR2-mRNA	-0.0149	0.136	-0.282	0.253	0.99	0.822	1.19	0.914	1	"lm.nb"	"Growth Factor Signaling	Interferon Signaling
CD151-mRNA	0.0479	0.439	-0.813	0.909	1.03	0.569	1.88	0.914	1	"lm.nb"	"ECM remodeling"	"NM_139029.1:980"
MAFB-mRNA	0.0385	0.357	-0.66	0.737	1.03	0.633	1.67	0.915	1	"lm.nb"	"Differentiation and Maintenance of Myeloid Cells"	"NM_005461.3:1655"
ETS1-mRNA	-0.0218	0.205	-0.423	0.38	0.985	0.746	1.3	0.916	1	"lm.nb"	"Growth Factor Signaling"	"NM_005238.3:1305"
CEBPA-mRNA	0.0419	0.406	-0.754	0.838	1.03	0.593	1.79	0.918	1	"lm.nb"	"Cell Cycle and Apoptosis	Differentiation and Maintenance of Myeloid Cells"
GNAI3-mRNA	-0.0173	0.17	-0.35	0.315	0.988	0.785	1.24	0.92	1	"lm.nb"	"Chemokine signaling"	"NM_006496.1:1150"
AOAH-mRNA	-0.0299	0.297	-0.613	0.553	0.979	0.654	1.47	0.921	1	"lm.nb"	"Pathogen Response"	"NM_001637.3:1303"
CNN2-mRNA	0.0172	0.18	-0.336	0.371	1.01	0.792	1.29	0.925	1	"lm.nb"	"Pathogen Response"	"NM_004368.3:609"
RGS1-mRNA	0.0227	0.238	-0.443	0.489	1.02	0.735	1.4	0.925	1	"lm.nb"	"Cell Migration and Adhesion	Chemokine signaling"
TXN-mRNA	0.0172	0.182	-0.339	0.373	1.01	0.791	1.3	0.925	1	"lm.nb"	"Metabolism	Pathogen Response"
STAT5B-mRNA	0.0219	0.231	-0.431	0.474	1.02	0.742	1.39	0.925	1	"lm.nb"	"Chemokine signaling	Cytokine Signaling
SERPINB9-mRNA	0.0273	0.288	-0.538	0.592	1.02	0.689	1.51	0.925	1	"lm.nb"	"Pathogen Response"	"NM_004155.3:950"
IL27RA-mRNA	-0.0136	0.145	-0.297	0.27	0.991	0.814	1.21	0.926	1	"lm.nb"	"Cytokine Signaling	Growth Factor Signaling"
DUSP6-mRNA	-0.0344	0.379	-0.777	0.708	0.976	0.584	1.63	0.928	1	"lm.nb"	"Angiogenesis	Cytokine Signaling
MERTK-mRNA	0.0428	0.48	-0.898	0.984	1.03	0.537	1.98	0.93	1	"lm.nb"	"Cell Migration and Adhesion"	"NM_006343.2:665"
CASP7-mRNA	0.0307	0.346	-0.647	0.708	1.02	0.639	1.63	0.93	1	"lm.nb"	"Cytokine Signaling"	"NM_001227.3:915"
BID-mRNA	0.0226	0.256	-0.48	0.525	1.02	0.717	1.44	0.93	1	"lm.nb"	"Cell Cycle and Apoptosis"	"NM_197966.2:964"
TOP2A-mRNA	0.0258	0.317	-0.595	0.647	1.02	0.662	1.57	0.936	1	"lm.nb"	"Differentiation and Maintenance of Myeloid Cells"	"NM_001067.3:3563"
RICTOR-mRNA	-0.0187	0.239	-0.487	0.449	0.987	0.714	1.37	0.938	1	"lm.nb"	"Angiogenesis	Fc Receptor Signaling
IKBKE-mRNA	-0.0176	0.227	-0.462	0.427	0.988	0.726	1.34	0.939	1	"lm.nb"	"Pathogen Response	TLR signaling"
CEACAM8-mRNA	-0.0483	0.628	-1.28	1.18	0.967	0.412	2.27	0.939	1	"lm.nb"	"Cell Migration and Adhesion	ECM remodeling"
VSIR-mRNA	0.0676	0.89	-1.68	1.81	1.05	0.313	3.51	0.94	1	"loglinear"	"T-cell Activation and Checkpoint Signaling"	"NM_022153.1:1955"
ZNRF2-mRNA	-0.013	0.178	-0.362	0.336	0.991	0.778	1.26	0.942	1	"lm.nb"	"Metabolism"	"NM_147128.3:1594"
IL4R-mRNA	-0.0578	0.809	-1.64	1.53	0.961	0.32	2.88	0.943	1	"loglinear"	"Cytokine Signaling	Growth Factor Signaling"
IL6R-mRNA	0.0167	0.238	-0.45	0.484	1.01	0.732	1.4	0.945	1	"lm.nb"	"Cytokine Signaling	Growth Factor Signaling"
CD74-mRNA	-0.018	0.257	-0.522	0.486	0.988	0.696	1.4	0.945	1	"lm.nb"	"Antigen Presentation	Cell Migration and Adhesion"
IL10RA-mRNA	-0.0657	0.95	-1.93	1.8	0.955	0.263	3.47	0.945	1	"loglinear"	"Cytokine Signaling	Growth Factor Signaling"
TRAF1-mRNA	0.0092	0.133	-0.252	0.27	1.01	0.84	1.21	0.945	1	"lm.nb"	"Cytokine Signaling"	"NM_005658.3:3735"
DAXX-mRNA	0.00751	0.11	-0.209	0.224	1.01	0.865	1.17	0.946	1	"lm.nb"	"Growth Factor Signaling"	"NM_001350.3:1875"
RAB3D-mRNA	0.0229	0.351	-0.665	0.711	1.02	0.631	1.64	0.948	1	"lm.nb"	"Pathogen Response"	"NM_004283.3:2610"
TNFSF4-mRNA	-0.0223	0.354	-0.715	0.671	0.985	0.609	1.59	0.95	1	"lm.nb"	"Cytokine Signaling"	"NM_003326.2:545"
IL21R-mRNA	-0.0209	0.333	-0.674	0.632	0.986	0.627	1.55	0.95	1	"lm.nb"	"Cytokine Signaling	Growth Factor Signaling"
PYCARD-mRNA	-0.0107	0.172	-0.349	0.327	0.993	0.785	1.25	0.951	1	"lm.nb"	"Antigen Presentation	Lymphocyte activation
GADD45B-mRNA	-0.0186	0.314	-0.634	0.596	0.987	0.645	1.51	0.953	1	"lm.nb"	"Differentiation and Maintenance of Myeloid Cells	Growth Factor Signaling"
FCAR-mRNA	0.0254	0.442	-0.84	0.891	1.02	0.559	1.85	0.955	1	"lm.nb"	"Pathogen Response"	"NM_002000.2:1415"
VASP-mRNA	0.0164	0.288	-0.548	0.58	1.01	0.684	1.5	0.955	1	"lm.nb"	"Cell Migration and Adhesion"	"NM_003370.3:1500"
SESN1-mRNA	-0.0253	0.47	-0.946	0.895	0.983	0.519	1.86	0.957	1	"lm.nb"	"Metabolism"	"NM_014454.2:2223"
SMARCD3-mRNA	0.0123	0.24	-0.458	0.483	1.01	0.728	1.4	0.959	1	"lm.nb"	"Metabolism"	"NM_001003801.1:570"
CYP1B1-mRNA	0.0229	0.464	-0.886	0.932	1.02	0.541	1.91	0.961	1	"lm.nb"	"Metabolism"	"NM_000104.3:1715"
CXCL8-mRNA	0.032	0.654	-1.25	1.31	1.02	0.421	2.48	0.961	1	"lm.nb"	"Chemokine signaling	Pathogen Response
ADGRE1-mRNA	-0.0186	0.381	-0.765	0.728	0.987	0.588	1.66	0.961	1	"lm.nb"	"Cell Migration and Adhesion"	"NM_001974.3:1520"
HAVCR1-mRNA	-0.0143	0.305	-0.611	0.583	0.99	0.655	1.5	0.963	1	"lm.nb"	"Pathogen Response"	"NM_001173393.1:834"
CAMP-mRNA	0.0214	0.483	-0.925	0.968	1.01	0.527	1.96	0.965	1	"lm.nb"	"Pathogen Response"	"NM_004345.3:220"
WAS-mRNA	-0.0136	0.31	-0.62	0.593	0.991	0.651	1.51	0.965	1	"lm.nb"	"Chemokine signaling	Fc Receptor Signaling"
RNASE2-mRNA	-0.0133	0.344	-0.687	0.661	0.991	0.621	1.58	0.969	1	"lm.nb"	"Pathogen Response"	"NM_002934.2:296"
NFKBIA-mRNA	0.00873	0.299	-0.578	0.596	1.01	0.67	1.51	0.977	1	"lm.nb"	"Antigen Presentation	Chemokine signaling
PROS1-mRNA	0.0137	0.483	-0.932	0.96	1.01	0.524	1.94	0.978	1	"lm.nb"	"Cell Migration and Adhesion	Complement Activation"
MMP8-mRNA	-0.0124	0.465	-0.924	0.899	0.991	0.527	1.87	0.979	1	"lm.nb"	"ECM remodeling"	"NM_002424.2:2590"
SEMA4B-mRNA	-0.00826	0.323	-0.642	0.626	0.994	0.641	1.54	0.98	1	"lm.nb"	"Lymphocyte activation"	"NM_020210.3:3470"
CD1C-mRNA	0.00456	0.383	-0.746	0.755	1	0.596	1.69	0.991	1	"lm.nb"	"Antigen Presentation	T-cell Activation and Checkpoint Signaling"
IRF2-mRNA	-0.000761	0.16	-0.314	0.312	0.999	0.804	1.24	0.996	1	"lm.nb"	"Interferon Signaling"	"NM_002199.3:1624"
MAPK13-mRNA	1.03e-15	0.215	-0.422	0.422	1	0.747	1.34	1	1	"lm.nb"	"Angiogenesis	Cytokine Signaling
CD38-mRNA	4.46e-16	0.383	-0.751	0.751	1	0.594	1.68	1	1	"lm.nb"	"Differentiation and Maintenance of Myeloid Cells	Metabolism"

## Sheet: DE results - ConditionIVM 4
Column1.1	Column1.2	Column1.3	Column1.4	Column1.5	Column1.6	Column1.7	Column1.8	Column1.9	Column1.10	Column1.11	Column1.12	Column1.13
	"Log2 fold change"	"std error (log2)"	"Lower confidence limit (log2)"	"Upper confidence limit (log2)"	"Linear fold change"	"Lower confidence limit (linear)"	"Upper confidence limit (linear)"	"P-value"	"BY.p.value"	"method"	"Gene.sets"	"probe.ID"
IFIT1-mRNA	2.54	0.769	1.03	4.05	5.82	2.05	16.5	0.00247	1	"lm.nb"	"Interferon Signaling"	"NM_001548.3:1440"
GRN-mRNA	0.732	0.222	0.297	1.17	1.66	1.23	2.25	0.0025	1	"lm.nb"	"Pathogen Response"	"NM_002087.2:546"
ISG15-mRNA	1.31	0.434	0.455	2.16	2.47	1.37	4.46	0.00527	1	"lm.nb"	"Interferon Signaling	Pathogen Response"
MAFB-mRNA	1.05	0.354	0.357	1.75	2.07	1.28	3.36	0.00583	1	"lm.nb"	"Differentiation and Maintenance of Myeloid Cells"	"NM_005461.3:1655"
TNFRSF1B-mRNA	0.747	0.254	0.25	1.24	1.68	1.19	2.37	0.00618	1	"lm.nb"	"Cytokine Signaling"	"NM_001066.2:835"
CCL3L1-mRNA	0.84	0.291	0.269	1.41	1.79	1.21	2.66	0.00719	1	"lm.nb"	"Chemokine signaling	TLR signaling"
CCR1-mRNA	0.981	0.343	0.308	1.65	1.97	1.24	3.14	0.00766	1	"lm.nb"	"Chemokine signaling	TH1 Activation"
CTSD-mRNA	0.623	0.22	0.191	1.05	1.54	1.14	2.08	0.00834	1	"lm.nb"	"Antigen Presentation	ECM remodeling"
GPR65-mRNA	0.376	0.137	0.107	0.645	1.3	1.08	1.56	0.0103	1	"lm.nb"	"Lymphocyte activation"	"NM_003608.2:1095"
ICAM1-mRNA	0.936	0.35	0.249	1.62	1.91	1.19	3.08	0.0121	1	"lm.nb"	"Cell Migration and Adhesion	Cytokine Signaling
CCL5-mRNA	0.616	0.232	0.162	1.07	1.53	1.12	2.1	0.0125	1	"lm.nb"	"Chemokine signaling	Cytokine Signaling
BCL2-mRNA	-0.426	0.161	-0.741	-0.11	0.745	0.598	0.927	0.013	1	"lm.nb"	"Growth Factor Signaling	Pathogen Response"
MYD88-mRNA	0.463	0.179	0.112	0.813	1.38	1.08	1.76	0.0149	1	"lm.nb"	"Cytokine Signaling	Growth Factor Signaling
IRF5-mRNA	0.816	0.323	0.184	1.45	1.76	1.14	2.73	0.0169	1	"lm.nb"	"Interferon Signaling	TLR signaling"
GZMA-mRNA	0.658	0.261	0.147	1.17	1.58	1.11	2.25	0.0171	1	"lm.nb"	"Pathogen Response	T-cell Activation and Checkpoint Signaling"
MX1-mRNA	0.933	0.373	0.202	1.66	1.91	1.15	3.17	0.018	1	"lm.nb"	"Interferon Signaling"	"NM_002462.2:1485"
PSME2-mRNA	0.333	0.134	0.0712	0.595	1.26	1.05	1.51	0.0184	1	"lm.nb"	"Angiogenesis	Antigen Presentation
IL1B-mRNA	0.87	0.351	0.182	1.56	1.83	1.13	2.94	0.0191	1	"lm.nb"	"Antigen Presentation	Cytokine Signaling
AREG-mRNA	-1.12	0.458	-2.02	-0.226	0.459	0.246	0.855	0.0202	1	"lm.nb"	"Lymphocyte activation"	"NM_001657.2:547"
HLA-DRB3-mRNA	0.545	0.229	0.0954	0.994	1.46	1.07	1.99	0.0241	1	"lm.nb"	"Antigen Presentation	Cell Migration and Adhesion
IFNG-mRNA	0.971	0.411	0.165	1.78	1.96	1.12	3.43	0.025	1	"lm.nb"	"Antigen Presentation	Growth Factor Signaling
SPRY2-mRNA	0.761	0.327	0.121	1.4	1.69	1.09	2.64	0.0267	1	"lm.nb"	"Growth Factor Signaling"	"NM_005842.2:1481"
ICOS-mRNA	-0.287	0.124	-0.529	-0.0449	0.82	0.693	0.969	0.0271	1	"lm.nb"	"Cell Migration and Adhesion	T-cell Activation and Checkpoint Signaling
MX2-mRNA	0.636	0.275	0.0975	1.17	1.55	1.07	2.26	0.0276	1	"lm.nb"	"Interferon Signaling"	"NM_002463.1:2188"
CCR7-mRNA	-0.387	0.17	-0.721	-0.0527	0.765	0.607	0.964	0.0306	1	"lm.nb"	"Chemokine signaling	TH2 Activation"
CEBPA-mRNA	0.915	0.405	0.121	1.71	1.89	1.09	3.27	0.0314	1	"lm.nb"	"Cell Cycle and Apoptosis	Differentiation and Maintenance of Myeloid Cells"
BID-mRNA	0.57	0.256	0.0683	1.07	1.48	1.05	2.1	0.0336	1	"lm.nb"	"Cell Cycle and Apoptosis"	"NM_197966.2:964"
PDE4A-mRNA	0.679	0.306	0.0798	1.28	1.6	1.06	2.43	0.0341	1	"lm.nb"	"Metabolism"	"NM_006202.2:3945"
NOD2-mRNA	0.579	0.266	0.0571	1.1	1.49	1.04	2.15	0.0377	1	"lm.nb"	"Cytokine Signaling	Pathogen Response
LAG3-mRNA	0.943	0.436	0.0889	1.8	1.92	1.06	3.47	0.0385	1	"lm.nb"	"T-cell Activation and Checkpoint Signaling"	"NM_002286.5:1735"
DPP4-mRNA	-0.377	0.175	-0.719	-0.0346	0.77	0.608	0.976	0.039	1	"lm.nb"	"T-cell Activation and Checkpoint Signaling"	"NM_001935.3:2700"
MAP2K2-mRNA	0.219	0.103	0.0165	0.421	1.16	1.01	1.34	0.0424	1	"lm.nb"	"Angiogenesis	Cytokine Signaling
PLAUR-mRNA	0.455	0.216	0.0315	0.879	1.37	1.02	1.84	0.0437	1	"lm.nb"	"Complement Activation"	"NM_001005376.1:440"
CEBPB-mRNA	0.783	0.373	0.0513	1.51	1.72	1.04	2.86	0.0445	1	"lm.nb"	"Cytokine Signaling"	"NM_005194.2:1420"
CX3CR1-mRNA	0.677	0.325	0.0411	1.31	1.6	1.03	2.49	0.0455	1	"lm.nb"	"Chemokine signaling"	"NM_001337.3:1040"
DUSP6-mRNA	0.79	0.379	0.0478	1.53	1.73	1.03	2.89	0.0456	1	"lm.nb"	"Angiogenesis	Cytokine Signaling
TNF-mRNA	0.614	0.295	0.0359	1.19	1.53	1.03	2.28	0.046	1	"lm.nb"	"Antigen Presentation	Cytokine Signaling
ITGAX-mRNA	0.589	0.285	0.0303	1.15	1.5	1.02	2.21	0.0475	1	"lm.nb"	"Cell Migration and Adhesion	Complement Activation
OSCAR-mRNA	0.543	0.263	0.0278	1.06	1.46	1.02	2.08	0.0476	1	"lm.nb"	"Lymphocyte activation"	"NM_130771.3:990"
SEMA4A-mRNA	0.677	0.33	0.0296	1.32	1.6	1.02	2.51	0.0492	1	"lm.nb"	"Metabolism	T-cell Activation and Checkpoint Signaling"
PYCARD-mRNA	0.349	0.171	0.0146	0.684	1.27	1.01	1.61	0.0497	1	"lm.nb"	"Antigen Presentation	Lymphocyte activation
EGR3-mRNA	1.03	0.509	0.035	2.03	2.04	1.02	4.08	0.0514	1	"lm.nb"	"Differentiation and Maintenance of Myeloid Cells"	"NM_004430.2:3170"
CSF2RA-mRNA	0.515	0.256	0.013	1.02	1.43	1.01	2.02	0.0534	1	"lm.nb"	"Angiogenesis	Cytokine Signaling
BIRC2-mRNA	-0.263	0.132	-0.52	-0.00474	0.834	0.697	0.997	0.0551	1	"lm.nb"	"Cytokine Signaling	Pathogen Response
KLRK1-mRNA	0.408	0.204	0.00718	0.808	1.33	1	1.75	0.0552	1	"lm.nb"	"Lymphocyte activation"	"NM_007360.1:760"
TXN-mRNA	0.36	0.181	0.00471	0.716	1.28	1	1.64	0.0562	1	"lm.nb"	"Metabolism	Pathogen Response"
CD27-mRNA	-0.279	0.141	-0.556	-0.00235	0.824	0.68	0.998	0.0573	1	"lm.nb"	"Cytokine Signaling"	"NM_001242.4:330"
ERCC1-mRNA	0.218	0.111	-0.000129	0.436	1.16	1	1.35	0.0595	1	"loglinear"	"Lymphocyte activation"	"NM_001983.3:458"
RHOG-mRNA	0.495	0.254	-0.00317	0.993	1.41	0.998	1.99	0.0609	1	"lm.nb"	"Cell Cycle and Apoptosis	Cell Migration and Adhesion
TIGIT-mRNA	0.337	0.176	-0.00726	0.682	1.26	0.995	1.6	0.0646	1	"lm.nb"	"Cell Migration and Adhesion"	"NM_173799.2:1968"
CSTB-mRNA	0.315	0.165	-0.00815	0.638	1.24	0.994	1.56	0.0657	1	"lm.nb"	"Pathogen Response"	"NM_000100.2:320"
CTLA4-mRNA	-0.418	0.221	-0.851	0.0146	0.748	0.554	1.01	0.0679	1	"lm.nb"	"Cell Migration and Adhesion	T-cell Activation and Checkpoint Signaling"
CD40LG-mRNA	-0.274	0.146	-0.56	0.0109	0.827	0.679	1.01	0.0691	1	"lm.nb"	"Cell Migration and Adhesion	Lymphocyte activation"
THBD-mRNA	0.711	0.379	-0.0319	1.45	1.64	0.978	2.74	0.0704	1	"lm.nb"	"Cell Migration and Adhesion	Complement Activation"
GNAI3-mRNA	0.315	0.169	-0.017	0.646	1.24	0.988	1.57	0.0728	1	"lm.nb"	"Chemokine signaling"	"NM_006496.1:1150"
VRK2-mRNA	0.217	0.118	-0.0132	0.448	1.16	0.991	1.36	0.0745	1	"lm.nb"	"Cell Cycle and Apoptosis"	"NM_006296.3:875"
CEBPG-mRNA	0.224	0.122	-0.0146	0.462	1.17	0.99	1.38	0.0757	1	"lm.nb"	"Cell Cycle and Apoptosis	Cytokine Signaling
IRF7-mRNA	0.465	0.253	-0.0304	0.961	1.38	0.979	1.95	0.0757	1	"lm.nb"	"Interferon Signaling	Pathogen Response
CASP1-mRNA	0.373	0.204	-0.027	0.774	1.3	0.981	1.71	0.0775	1	"lm.nb"	"Cytokine Signaling	Pathogen Response"
SIRPA-mRNA	0.753	0.42	-0.0707	1.58	1.69	0.952	2.98	0.0833	1	"lm.nb"	"Cell Migration and Adhesion"	"NM_080792.2:3115"
NFIL3-mRNA	0.453	0.253	-0.0431	0.949	1.37	0.971	1.93	0.0836	1	"lm.nb"	"Angiogenesis"	"NM_005384.2:1795"
DUSP1-mRNA	0.724	0.405	-0.069	1.52	1.65	0.953	2.86	0.0837	1	"lm.nb"	"Angiogenesis	Cytokine Signaling
P2RX1-mRNA	0.621	0.348	-0.0607	1.3	1.54	0.959	2.47	0.0843	1	"lm.nb"	"Pathogen Response"	"NM_002558.2:2120"
FPR1-mRNA	0.789	0.442	-0.0772	1.66	1.73	0.948	3.15	0.0843	1	"lm.nb"	"Chemokine signaling	Pathogen Response"
IL17RA-mRNA	0.403	0.226	-0.0405	0.846	1.32	0.972	1.8	0.0851	1	"lm.nb"	"Cytokine Signaling"	"NM_014339.4:3020"
CXCR2-mRNA	1.42	0.801	-0.146	2.99	2.68	0.904	7.97	0.0856	1	"lm.nb"	"Chemokine signaling"	"NM_001168298.1:676"
NLRP3-mRNA	0.6	0.338	-0.0633	1.26	1.52	0.957	2.4	0.0864	1	"lm.nb"	"Pathogen Response"	"NM_001079821.2:415"
RAB3D-mRNA	0.62	0.35	-0.0663	1.31	1.54	0.955	2.47	0.0868	1	"lm.nb"	"Pathogen Response"	"NM_004283.3:2610"
CXCR1-mRNA	1.32	0.748	-0.142	2.79	2.5	0.906	6.92	0.0869	1	"lm.nb"	"Chemokine signaling"	"NM_000634.2:1950"
S100A11-mRNA	0.513	0.29	-0.0557	1.08	1.43	0.962	2.12	0.0872	1	"lm.nb"	"Differentiation and Maintenance of Myeloid Cells"	"NM_005620.1:127"
PSMB9-mRNA	0.279	0.159	-0.0321	0.591	1.21	0.978	1.51	0.089	1	"lm.nb"	"Angiogenesis	Antigen Presentation
TREM1-mRNA	0.979	0.557	-0.114	2.07	1.97	0.924	4.2	0.0893	1	"lm.nb"	"Cell Migration and Adhesion	Lymphocyte activation"
CSF3R-mRNA	1.01	0.58	-0.122	2.15	2.02	0.919	4.44	0.0903	1	"lm.nb"	"Growth Factor Signaling"	"NM_000760.3:2066"
CXCL1-mRNA	1.17	0.67	-0.141	2.48	2.25	0.907	5.6	0.0905	1	"lm.nb"	"Chemokine signaling	Cytokine Signaling
TAP1-mRNA	0.382	0.219	-0.0474	0.812	1.3	0.968	1.76	0.0915	1	"lm.nb"	"Antigen Presentation"	"NM_000593.5:2075"
FCGR2A-mRNA	0.778	0.449	-0.101	1.66	1.72	0.933	3.15	0.093	1	"lm.nb"	"Fc Receptor Signaling"	"NM_021642.3:60"
PTAFR-mRNA	0.356	0.207	-0.0507	0.763	1.28	0.965	1.7	0.0965	1	"lm.nb"	"Interferon Signaling"	"NM_000952.3:1035"
NAMPT-mRNA	1.04	0.605	-0.151	2.22	2.05	0.9	4.67	0.0976	1	"lm.nb"	"Metabolism"	"NM_005746.2:290"
NR2F6-mRNA	0.594	0.348	-0.0892	1.28	1.51	0.94	2.42	0.0987	1	"lm.nb"	"T-cell Activation and Checkpoint Signaling"	"NM_005234.3:1231"
PTGS2-mRNA	1.07	0.631	-0.167	2.31	2.1	0.891	4.95	0.1	1	"lm.nb"	"Cytokine Signaling	Metabolism"
S100A9-mRNA	0.63	0.372	-0.0994	1.36	1.55	0.933	2.57	0.101	1	"lm.nb"	"Differentiation and Maintenance of Myeloid Cells"	"NM_002965.2:75"
FUT4-mRNA	0.439	0.26	-0.0694	0.948	1.36	0.953	1.93	0.101	1	"lm.nb"	"Metabolism"	"NM_002033.3:1221"
NKG7-mRNA	0.682	0.403	-0.108	1.47	1.6	0.928	2.78	0.101	1	"lm.nb"	"Differentiation and Maintenance of Myeloid Cells"	"NM_005601.3:632"
S100A4-mRNA	0.33	0.195	-0.0532	0.712	1.26	0.964	1.64	0.102	1	"lm.nb"	"Cell Migration and Adhesion	Differentiation and Maintenance of Myeloid Cells"
CXCL16-mRNA	0.85	0.505	-0.139	1.84	1.8	0.908	3.58	0.102	1	"lm.nb"	"Chemokine signaling"	"NM_001100812.1:850"
FCN1-mRNA	0.628	0.375	-0.106	1.36	1.55	0.929	2.57	0.104	1	"lm.nb"	"Complement Activation"	"NM_002003.3:932"
CTSL-mRNA	0.597	0.357	-0.103	1.3	1.51	0.931	2.46	0.105	1	"lm.nb"	"Antigen Presentation	ECM remodeling
STAT5A-mRNA	0.266	0.159	-0.0462	0.578	1.2	0.968	1.49	0.105	1	"lm.nb"	"Cytokine Signaling	Growth Factor Signaling"
PSMB8-mRNA	0.276	0.167	-0.0511	0.603	1.21	0.965	1.52	0.109	1	"lm.nb"	"Angiogenesis	Antigen Presentation
VASP-mRNA	0.475	0.288	-0.0892	1.04	1.39	0.94	2.05	0.109	1	"lm.nb"	"Cell Migration and Adhesion"	"NM_003370.3:1500"
ITGB2-mRNA	0.537	0.327	-0.105	1.18	1.45	0.93	2.26	0.112	1	"lm.nb"	"Cell Migration and Adhesion	Complement Activation
HIST2H2AA3-mRNA	0.225	0.138	-0.0446	0.494	1.17	0.97	1.41	0.112	1	"lm.nb"	"Cell Cycle and Apoptosis"	"NM_003516.2:137"
C3AR1-mRNA	0.466	0.285	-0.0929	1.03	1.38	0.938	2.04	0.113	1	"lm.nb"	"Complement Activation"	"NM_004054.2:415"
TGFB1-mRNA	0.406	0.255	-0.0943	0.907	1.33	0.937	1.87	0.122	1	"lm.nb"	"Cell Migration and Adhesion	ECM remodeling
FPR2-mRNA	0.673	0.423	-0.157	1.5	1.59	0.897	2.83	0.122	1	"lm.nb"	"Pathogen Response"	"NM_001462.3:1200"
FBP1-mRNA	0.563	0.355	-0.134	1.26	1.48	0.912	2.39	0.124	1	"lm.nb"	"Metabolism"	"NM_000507.3:590"
LTB-mRNA	-0.266	0.168	-0.594	0.0631	0.832	0.662	1.04	0.124	1	"lm.nb"	"Cytokine Signaling"	"NM_002341.1:330"
CCR5-mRNA	0.581	0.368	-0.141	1.3	1.5	0.907	2.47	0.125	1	"lm.nb"	"Chemokine signaling"	"NM_000579.1:2730"
PIK3CG-mRNA	0.263	0.169	-0.0682	0.594	1.2	0.954	1.51	0.13	1	"lm.nb"	"Chemokine signaling	Cytokine Signaling
CD28-mRNA	-0.248	0.159	-0.56	0.0648	0.842	0.678	1.05	0.131	1	"lm.nb"	"Cell Migration and Adhesion	Fc Receptor Signaling
S100A8-mRNA	0.556	0.358	-0.145	1.26	1.47	0.904	2.39	0.131	1	"lm.nb"	"Differentiation and Maintenance of Myeloid Cells"	"NM_002964.3:115"
BCL10-mRNA	0.247	0.161	-0.0688	0.563	1.19	0.953	1.48	0.136	1	"lm.nb"	"Antigen Presentation	Fc Receptor Signaling
TLR1-mRNA	0.408	0.267	-0.115	0.932	1.33	0.923	1.91	0.137	1	"lm.nb"	"TLR signaling"	"NM_003263.3:545"
FCGR3A-mRNA	0.766	0.505	-0.224	1.75	1.7	0.856	3.38	0.14	1	"lm.nb"	"Fc Receptor Signaling	Lymphocyte activation"
BIRC3-mRNA	-0.216	0.143	-0.496	0.064	0.861	0.709	1.05	0.141	1	"lm.nb"	"Cytokine Signaling	Pathogen Response
STAT1-mRNA	0.27	0.178	-0.0801	0.619	1.21	0.946	1.54	0.141	1	"lm.nb"	"Chemokine signaling	Cytokine Signaling
BTLA-mRNA	-0.251	0.167	-0.578	0.0767	0.84	0.67	1.05	0.144	1	"lm.nb"	"T-cell Activation and Checkpoint Signaling"	"NM_181780.2:305"
MMP9-mRNA	0.937	0.624	-0.287	2.16	1.91	0.82	4.47	0.144	1	"lm.nb"	"Cytokine Signaling	ECM remodeling"
HIVEP1-mRNA	-0.186	0.124	-0.429	0.0574	0.879	0.743	1.04	0.145	1	"lm.nb"	"Pathogen Response"	"NM_002114.2:4040"
MAP3K4-mRNA	-0.189	0.127	-0.437	0.0587	0.877	0.739	1.04	0.145	1	"lm.nb"	"Growth Factor Signaling"	"NM_005922.2:1165"
CCL4-mRNA	0.469	0.316	-0.149	1.09	1.38	0.902	2.13	0.148	1	"lm.nb"	"Chemokine signaling	Pathogen Response
AOAH-mRNA	0.44	0.297	-0.143	1.02	1.36	0.906	2.03	0.149	1	"lm.nb"	"Pathogen Response"	"NM_001637.3:1303"
CD68-mRNA	0.501	0.341	-0.167	1.17	1.42	0.891	2.25	0.152	1	"lm.nb"	"Metabolism"	"NM_001251.2:1140"
F11R-mRNA	0.469	0.32	-0.158	1.1	1.38	0.896	2.14	0.153	1	"lm.nb"	"Cell Migration and Adhesion	ECM remodeling"
PRDX3-mRNA	0.252	0.172	-0.0853	0.589	1.19	0.943	1.5	0.154	1	"lm.nb"	"Metabolism"	"NM_014098.3:963"
RNASE2-mRNA	0.501	0.343	-0.172	1.17	1.41	0.887	2.26	0.155	1	"lm.nb"	"Pathogen Response"	"NM_002934.2:296"
S100A10-mRNA	0.31	0.215	-0.11	0.731	1.24	0.926	1.66	0.159	1	"lm.nb"	"Differentiation and Maintenance of Myeloid Cells"	"NM_002966.1:245"
MPEG1-mRNA	0.415	0.287	-0.148	0.978	1.33	0.902	1.97	0.159	1	"lm.nb"	"Pathogen Response"	"NM_001039396.1:470"
IL23A-mRNA	-0.43	0.298	-1.01	0.155	0.742	0.495	1.11	0.16	1	"lm.nb"	"Cytokine Signaling	Growth Factor Signaling"
HDAC6-mRNA	0.308	0.215	-0.113	0.729	1.24	0.925	1.66	0.162	1	"lm.nb"	"Growth Factor Signaling"	"NM_001321225.1:470"
NCF2-mRNA	0.513	0.358	-0.189	1.22	1.43	0.877	2.32	0.162	1	"lm.nb"	"Angiogenesis	Antigen Presentation"
CDKN1A-mRNA	0.326	0.228	-0.121	0.772	1.25	0.92	1.71	0.163	1	"lm.nb"	"Fc Receptor Signaling	Growth Factor Signaling
IFNGR1-mRNA	0.328	0.23	-0.122	0.779	1.26	0.919	1.72	0.163	1	"lm.nb"	"Growth Factor Signaling	Interferon Signaling
HDAC5-mRNA	0.2	0.142	-0.0787	0.479	1.15	0.947	1.39	0.17	1	"lm.nb"	"Growth Factor Signaling"	"NM_005474.4:3160"
AIF1-mRNA	0.386	0.275	-0.152	0.925	1.31	0.9	1.9	0.17	1	"lm.nb"	"Cell Migration and Adhesion	Chemokine signaling"
HLA-DRA-mRNA	0.329	0.235	-0.132	0.791	1.26	0.912	1.73	0.172	1	"lm.nb"	"Antigen Presentation	Cell Migration and Adhesion
HMGB1-mRNA	-0.171	0.123	-0.412	0.0691	0.888	0.752	1.05	0.173	1	"lm.nb"	"Pathogen Response	TLR signaling"
SPTBN1-mRNA	-0.175	0.125	-0.42	0.0708	0.886	0.747	1.05	0.173	1	"lm.nb"	"Angiogenesis	Cytokine Signaling
TEP1-mRNA	0.407	0.292	-0.165	0.978	1.33	0.892	1.97	0.173	1	"lm.nb"	"Lymphocyte activation"	"NM_007110.3:3115"
CCR2-mRNA	0.418	0.301	-0.173	1.01	1.34	0.887	2.01	0.176	1	"lm.nb"	"Chemokine signaling"	"NM_001123041.2:743"
SESN1-mRNA	-0.651	0.472	-1.58	0.275	0.637	0.335	1.21	0.179	1	"lm.nb"	"Metabolism"	"NM_014454.2:2223"
TAPBP-mRNA	0.398	0.291	-0.171	0.968	1.32	0.888	1.96	0.18	1	"lm.nb"	"Antigen Presentation"	"NM_003190.4:1536"
CXCL2-mRNA	0.375	0.273	-0.161	0.91	1.3	0.894	1.88	0.181	1	"lm.nb"	"Chemokine signaling	Cytokine Signaling
TYROBP-mRNA	0.439	0.321	-0.19	1.07	1.36	0.877	2.1	0.182	1	"lm.nb"	"Lymphocyte activation"	"NM_003332.3:361"
TLR6-mRNA	0.38	0.279	-0.166	0.926	1.3	0.891	1.9	0.183	1	"lm.nb"	"TLR signaling"	"NM_006068.2:2530"
CYTIP-mRNA	-0.194	0.143	-0.475	0.086	0.874	0.719	1.06	0.184	1	"lm.nb"	"Differentiation and Maintenance of Myeloid Cells"	"NM_004288.4:1065"
IRF2-mRNA	0.216	0.16	-0.0966	0.529	1.16	0.935	1.44	0.186	1	"lm.nb"	"Interferon Signaling"	"NM_002199.3:1624"
SMARCD3-mRNA	0.323	0.239	-0.145	0.791	1.25	0.904	1.73	0.187	1	"lm.nb"	"Metabolism"	"NM_001003801.1:570"
C5AR1-mRNA	0.617	0.456	-0.278	1.51	1.53	0.825	2.85	0.187	1	"lm.nb"	"Complement Activation"	"NM_001736.2:1195"
SOCS2-mRNA	-0.275	0.204	-0.674	0.124	0.827	0.627	1.09	0.187	1	"lm.nb"	"Growth Factor Signaling"	"NM_003877.3:1020"
FAF1-mRNA	0.207	0.153	-0.0936	0.507	1.15	0.937	1.42	0.187	1	"lm.nb"	"Pathogen Response"	"NM_007051.2:1530"
CYBB-mRNA	0.404	0.3	-0.184	0.992	1.32	0.881	1.99	0.188	1	"lm.nb"	"Angiogenesis	Antigen Presentation"
ADAM8-mRNA	0.5	0.371	-0.228	1.23	1.41	0.854	2.34	0.188	1	"lm.nb"	"ECM remodeling"	"NM_001109.4:762"
CD74-mRNA	0.346	0.257	-0.158	0.85	1.27	0.896	1.8	0.189	1	"lm.nb"	"Antigen Presentation	Cell Migration and Adhesion"
KLF4-mRNA	0.42	0.314	-0.195	1.03	1.34	0.873	2.05	0.191	1	"lm.nb"	"Differentiation and Maintenance of Myeloid Cells"	"NM_004235.4:1980"
CXCL8-mRNA	0.874	0.654	-0.407	2.16	1.83	0.754	4.45	0.191	1	"lm.nb"	"Chemokine signaling	Pathogen Response
SQSTM1-mRNA	0.208	0.156	-0.0972	0.513	1.15	0.935	1.43	0.192	1	"lm.nb"	"Cytokine Signaling	Growth Factor Signaling"
ALOX5-mRNA	0.388	0.291	-0.182	0.958	1.31	0.881	1.94	0.192	1	"lm.nb"	"Metabolism"	"NM_000698.2:735"
ACOX1-mRNA	0.358	0.27	-0.17	0.887	1.28	0.889	1.85	0.194	1	"lm.nb"	"Metabolism"	"NM_004035.5:2950"
CSF1R-mRNA	0.425	0.32	-0.202	1.05	1.34	0.869	2.07	0.194	1	"lm.nb"	"Growth Factor Signaling"	"NM_005211.2:3775"
TLR2-mRNA	0.422	0.319	-0.203	1.05	1.34	0.869	2.07	0.196	1	"lm.nb"	"Growth Factor Signaling	TLR signaling"
SYK-mRNA	0.398	0.302	-0.193	0.989	1.32	0.875	1.98	0.197	1	"lm.nb"	"Antigen Presentation	Cytokine Signaling
ITGA5-mRNA	0.377	0.287	-0.185	0.94	1.3	0.88	1.92	0.198	1	"lm.nb"	"Cell Migration and Adhesion	ECM remodeling
TNFSF10-mRNA	0.366	0.278	-0.18	0.911	1.29	0.883	1.88	0.199	1	"lm.nb"	"Cytokine Signaling"	"NM_003810.2:115"
NMB-mRNA	0.518	0.395	-0.255	1.29	1.43	0.838	2.45	0.199	1	"lm.nb"	"Differentiation and Maintenance of Myeloid Cells"	"NM_021077.3:761"
ATF3-mRNA	0.492	0.376	-0.246	1.23	1.41	0.844	2.35	0.201	1	"lm.nb"	"Cytokine Signaling	Lymphocyte activation"
SLC16A6-mRNA	0.208	0.161	-0.108	0.524	1.16	0.928	1.44	0.206	1	"lm.nb"	"Metabolism"	"NM_001174166.1:855"
PRDX1-mRNA	0.18	0.14	-0.0949	0.456	1.13	0.936	1.37	0.209	1	"lm.nb"	"Metabolism"	"NM_002574.2:632"
TRAFD1-mRNA	0.327	0.255	-0.173	0.826	1.25	0.887	1.77	0.21	1	"lm.nb"	"Cytokine Signaling"	"NM_001143906.1:1475"
MERTK-mRNA	0.608	0.476	-0.325	1.54	1.52	0.798	2.91	0.211	1	"lm.nb"	"Cell Migration and Adhesion"	"NM_006343.2:665"
IL6R-mRNA	0.302	0.238	-0.164	0.768	1.23	0.893	1.7	0.213	1	"lm.nb"	"Cytokine Signaling	Growth Factor Signaling"
STAT3-mRNA	0.324	0.256	-0.177	0.825	1.25	0.884	1.77	0.215	1	"lm.nb"	"Chemokine signaling	Cytokine Signaling
GPR183-mRNA	-0.196	0.157	-0.504	0.111	0.873	0.705	1.08	0.221	1	"lm.nb"	"Cell Migration and Adhesion	Lymphocyte activation"
LAPTM5-mRNA	0.251	0.201	-0.143	0.645	1.19	0.905	1.56	0.222	1	"lm.nb"	"Differentiation and Maintenance of Myeloid Cells"	"NM_006762.2:1825"
MS4A1-mRNA	-0.302	0.243	-0.778	0.174	0.811	0.583	1.13	0.223	1	"lm.nb"	"Differentiation and Maintenance of Myeloid Cells"	"NM_152866.2:620"
TNFRSF1A-mRNA	0.484	0.39	-0.281	1.25	1.4	0.823	2.37	0.225	1	"lm.nb"	"Cytokine Signaling	Growth Factor Signaling"
TLR8-mRNA	0.429	0.346	-0.25	1.11	1.35	0.841	2.15	0.225	1	"lm.nb"	"TLR signaling"	"NM_016610.2:2310"
FAS-mRNA	0.296	0.239	-0.173	0.764	1.23	0.887	1.7	0.225	1	"lm.nb"	"Cytokine Signaling	Growth Factor Signaling"
GCH1-mRNA	0.229	0.187	-0.138	0.595	1.17	0.909	1.51	0.23	1	"lm.nb"	"Metabolism"	"NM_000161.2:1910"
HLA-DPA1-mRNA	0.273	0.223	-0.165	0.71	1.21	0.892	1.64	0.232	1	"lm.nb"	"Antigen Presentation	Cell Migration and Adhesion
IRF1-mRNA	0.272	0.223	-0.166	0.71	1.21	0.891	1.64	0.233	1	"lm.nb"	"Interferon Signaling"	"NM_002198.1:510"
LAT2-mRNA	0.311	0.256	-0.191	0.813	1.24	0.876	1.76	0.234	1	"lm.nb"	"Fc Receptor Signaling	Lymphocyte activation"
MARCKSL1-mRNA	0.226	0.187	-0.14	0.592	1.17	0.908	1.51	0.235	1	"lm.nb"	"Angiogenesis"	"NM_023009.5:1005"
SELPLG-mRNA	0.466	0.386	-0.291	1.22	1.38	0.817	2.33	0.237	1	"lm.nb"	"Cell Migration and Adhesion"	"NM_003006.3:2297"
TNFSF4-mRNA	-0.427	0.355	-1.12	0.268	0.744	0.459	1.2	0.238	1	"lm.nb"	"Cytokine Signaling"	"NM_003326.2:545"
TOP2A-mRNA	0.373	0.313	-0.24	0.986	1.3	0.847	1.98	0.242	1	"lm.nb"	"Differentiation and Maintenance of Myeloid Cells"	"NM_001067.3:3563"
STAT4-mRNA	-0.147	0.124	-0.39	0.0952	0.903	0.763	1.07	0.243	1	"lm.nb"	"Growth Factor Signaling	TH1 Activation"
PROS1-mRNA	-0.571	0.484	-1.52	0.378	0.673	0.349	1.3	0.247	1	"lm.nb"	"Cell Migration and Adhesion	Complement Activation"
SKIL-mRNA	-0.132	0.112	-0.353	0.0878	0.912	0.783	1.06	0.248	1	"loglinear"	"Growth Factor Signaling"	"NM_005414.2:945"
BTK-mRNA	0.197	0.167	-0.131	0.525	1.15	0.913	1.44	0.248	1	"lm.nb"	"Fc Receptor Signaling	Lymphocyte activation
TWISTNB-mRNA	-0.18	0.153	-0.481	0.12	0.882	0.716	1.09	0.249	1	"lm.nb"	"Pathogen Response"	"NM_001002926.1:3246"
CEBPD-mRNA	0.494	0.42	-0.33	1.32	1.41	0.795	2.49	0.249	1	"lm.nb"	"Cell Cycle and Apoptosis	Cytokine Signaling
CD14-mRNA	0.339	0.289	-0.227	0.905	1.26	0.855	1.87	0.249	1	"lm.nb"	"Growth Factor Signaling	TLR signaling"
SMAD7-mRNA	0.294	0.251	-0.198	0.786	1.23	0.872	1.72	0.251	1	"lm.nb"	"Growth Factor Signaling"	"NM_005904.2:1835"
ITGB1-mRNA	0.179	0.154	-0.124	0.481	1.13	0.918	1.4	0.255	1	"lm.nb"	"Cell Migration and Adhesion	ECM remodeling
CLEC7A-mRNA	0.388	0.336	-0.27	1.05	1.31	0.83	2.07	0.256	1	"lm.nb"	"Antigen Presentation	Lymphocyte activation"
TNFRSF8-mRNA	0.499	0.433	-0.35	1.35	1.41	0.785	2.55	0.259	1	"lm.nb"	"Cytokine Signaling"	"NM_152942.2:2030"
LTB4R-mRNA	0.381	0.332	-0.271	1.03	1.3	0.829	2.05	0.261	1	"lm.nb"	"Lymphocyte activation"	"NM_181657.3:2400"
CBR1-mRNA	0.268	0.235	-0.193	0.729	1.2	0.875	1.66	0.264	1	"lm.nb"	"Metabolism"	"NM_001757.2:367"
RHOC-mRNA	0.263	0.234	-0.194	0.721	1.2	0.874	1.65	0.268	1	"lm.nb"	"Cell Cycle and Apoptosis	Cell Migration and Adhesion
RUNX2-mRNA	-0.356	0.317	-0.977	0.265	0.781	0.508	1.2	0.27	1	"lm.nb"	"Differentiation and Maintenance of Myeloid Cells"	"NM_001024630.3:34"
ACLY-mRNA	0.276	0.247	-0.208	0.76	1.21	0.866	1.69	0.272	1	"lm.nb"	"Metabolism"	"NM_001096.2:3195"
ID1-mRNA	0.389	0.349	-0.294	1.07	1.31	0.816	2.1	0.273	1	"lm.nb"	"Cell Cycle and Apoptosis"	"NM_002165.2:345"
PTGDR-mRNA	0.632	0.57	-0.485	1.75	1.55	0.715	3.36	0.276	1	"lm.nb"	"Cell Migration and Adhesion	Lymphocyte activation"
TRAF1-mRNA	-0.147	0.134	-0.409	0.115	0.903	0.753	1.08	0.28	1	"lm.nb"	"Cytokine Signaling"	"NM_005658.3:3735"
TUBA4A-mRNA	0.207	0.189	-0.163	0.577	1.15	0.893	1.49	0.281	1	"lm.nb"	"Antigen Presentation"	"NM_006000.1:217"
TLR4-mRNA	0.435	0.397	-0.343	1.21	1.35	0.789	2.32	0.282	1	"lm.nb"	"Growth Factor Signaling	TLR signaling"
SERINC2-mRNA	-0.455	0.417	-1.27	0.362	0.729	0.414	1.29	0.284	1	"lm.nb"	"Metabolism"	"NM_018565.3:795"
BCL6-mRNA	0.568	0.522	-0.455	1.59	1.48	0.73	3.01	0.285	1	"lm.nb"	"Cytokine Signaling"	"NM_001706.2:675"
RAB20-mRNA	0.372	0.345	-0.303	1.05	1.29	0.811	2.07	0.288	1	"lm.nb"	"Metabolism"	"NM_017817.1:758"
HLA-DMB-mRNA	0.216	0.2	-0.176	0.609	1.16	0.885	1.52	0.289	1	"lm.nb"	"Antigen Presentation	Cell Migration and Adhesion"
CYP1B1-mRNA	0.496	0.462	-0.409	1.4	1.41	0.753	2.64	0.292	1	"lm.nb"	"Metabolism"	"NM_000104.3:1715"
SERPINB6-mRNA	0.254	0.237	-0.211	0.718	1.19	0.864	1.65	0.293	1	"lm.nb"	"Pathogen Response"	"NM_004568.4:681"
NDC80-mRNA	-0.456	0.43	-1.3	0.387	0.729	0.406	1.31	0.297	1	"lm.nb"	"Cell Cycle and Apoptosis"	"NM_006101.2:96"
INSIG1-mRNA	0.237	0.224	-0.203	0.676	1.18	0.869	1.6	0.3	1	"lm.nb"	"Metabolism"	"NM_005542.3:1120"
NFKBIA-mRNA	0.315	0.299	-0.271	0.902	1.24	0.829	1.87	0.3	1	"lm.nb"	"Antigen Presentation	Chemokine signaling
PROK2-mRNA	0.727	0.69	-0.626	2.08	1.66	0.648	4.23	0.301	1	"lm.nb"	"Angiogenesis"	"NM_021935.3:827"
MMP8-mRNA	-0.491	0.468	-1.41	0.425	0.711	0.377	1.34	0.302	1	"lm.nb"	"ECM remodeling"	"NM_002424.2:2590"
ITGAL-mRNA	0.3	0.286	-0.26	0.861	1.23	0.835	1.82	0.302	1	"lm.nb"	"Cell Migration and Adhesion	ECM remodeling
LTA-mRNA	-0.294	0.28	-0.844	0.255	0.815	0.557	1.19	0.302	1	"lm.nb"	"Cytokine Signaling	TH1 Activation"
ETS1-mRNA	-0.21	0.205	-0.612	0.191	0.864	0.654	1.14	0.313	1	"lm.nb"	"Growth Factor Signaling"	"NM_005238.3:1305"
DAXX-mRNA	0.113	0.11	-0.103	0.329	1.08	0.931	1.26	0.314	1	"lm.nb"	"Growth Factor Signaling"	"NM_001350.3:1875"
CTSS-mRNA	0.329	0.322	-0.303	0.961	1.26	0.811	1.95	0.316	1	"lm.nb"	"Antigen Presentation	ECM remodeling
CCL28-mRNA	-0.162	0.16	-0.474	0.151	0.894	0.72	1.11	0.319	1	"lm.nb"	"Chemokine signaling"	"NM_148672.2:407"
RASGRF2-mRNA	-0.394	0.389	-1.16	0.369	0.761	0.449	1.29	0.32	1	"lm.nb"	"Angiogenesis	Cytokine Signaling
ARF6-mRNA	0.21	0.21	-0.201	0.621	1.16	0.87	1.54	0.324	1	"lm.nb"	"Growth Factor Signaling"	"NM_001663.3:1362"
EIF4EBP2-mRNA	0.198	0.198	-0.189	0.586	1.15	0.877	1.5	0.324	1	"lm.nb"	"Metabolism"	"NM_004096.4:4490"
FCAR-mRNA	0.44	0.441	-0.425	1.3	1.36	0.745	2.47	0.327	1	"lm.nb"	"Pathogen Response"	"NM_002000.2:1415"
FASN-mRNA	0.498	0.504	-0.489	1.49	1.41	0.712	2.8	0.33	1	"lm.nb"	"Metabolism"	"NM_004104.4:5387"
ICOSLG-mRNA	-0.278	0.282	-0.83	0.274	0.825	0.563	1.21	0.332	1	"lm.nb"	"Cell Migration and Adhesion	T-cell Activation and Checkpoint Signaling"
LIPA-mRNA	0.299	0.305	-0.298	0.897	1.23	0.814	1.86	0.334	1	"lm.nb"	"Metabolism"	"NM_000235.3:1220"
BATF3-mRNA	0.445	0.454	-0.445	1.34	1.36	0.734	2.52	0.335	1	"lm.nb"	"Antigen Presentation"	"NM_018664.2:770"
JAML-mRNA	0.258	0.263	-0.259	0.774	1.2	0.836	1.71	0.336	1	"lm.nb"	"Cell Migration and Adhesion	Lymphocyte activation"
TLR5-mRNA	0.262	0.268	-0.264	0.788	1.2	0.833	1.73	0.336	1	"lm.nb"	"TLR signaling"	"NM_003268.5:2863"
PTGDR2-mRNA	0.492	0.506	-0.499	1.48	1.41	0.708	2.8	0.338	1	"lm.nb"	"Cell Migration and Adhesion	Lymphocyte activation"
PTPRC-mRNA	0.171	0.176	-0.174	0.516	1.13	0.887	1.43	0.338	1	"lm.nb"	"Cell Migration and Adhesion"	"NM_080923.2:154"
TERF2IP-mRNA	0.115	0.119	-0.118	0.348	1.08	0.922	1.27	0.34	1	"lm.nb"	"Cell Cycle and Apoptosis"	"NM_018975.2:1380"
IL1R2-mRNA	0.675	0.697	-0.692	2.04	1.6	0.619	4.12	0.341	1	"lm.nb"	"Cytokine Signaling	Growth Factor Signaling"
MYC-mRNA	-0.195	0.202	-0.59	0.201	0.874	0.664	1.15	0.342	1	"lm.nb"	"Growth Factor Signaling"	"NM_002467.3:1610"
EGR2-mRNA	0.462	0.481	-0.481	1.41	1.38	0.716	2.65	0.344	1	"lm.nb"	"Differentiation and Maintenance of Myeloid Cells"	"NM_000399.3:1891"
TAP2-mRNA	0.172	0.18	-0.181	0.525	1.13	0.882	1.44	0.347	1	"lm.nb"	"Antigen Presentation"	"NM_000544.3:909"
CXCR4-mRNA	-0.183	0.194	-0.564	0.197	0.881	0.677	1.15	0.352	1	"lm.nb"	"Chemokine signaling	TH2 Activation"
CTSA-mRNA	0.292	0.309	-0.314	0.899	1.22	0.804	1.86	0.352	1	"lm.nb"	"Antigen Presentation	Metabolism"
CD99-mRNA	0.214	0.226	-0.23	0.657	1.16	0.853	1.58	0.352	1	"lm.nb"	"Cell Migration and Adhesion"	"NM_002414.4:592"
PRKCA-mRNA	-0.222	0.238	-0.69	0.245	0.857	0.62	1.18	0.358	1	"lm.nb"	"Angiogenesis	ECM remodeling
HLA-DMA-mRNA	0.259	0.277	-0.285	0.802	1.2	0.821	1.74	0.359	1	"lm.nb"	"Antigen Presentation	Cell Migration and Adhesion"
TLR7-mRNA	0.341	0.368	-0.379	1.06	1.27	0.769	2.09	0.361	1	"lm.nb"	"TLR signaling"	"NM_016562.3:4120"
PTGDS-mRNA	0.606	0.657	-0.682	1.89	1.52	0.623	3.72	0.364	1	"lm.nb"	"Metabolism"	"NM_000954.5:180"
C5-mRNA	0.412	0.448	-0.466	1.29	1.33	0.724	2.45	0.365	1	"lm.nb"	"Complement Activation"	"NM_001735.2:466"
WAS-mRNA	0.284	0.309	-0.322	0.89	1.22	0.8	1.85	0.366	1	"lm.nb"	"Chemokine signaling	Fc Receptor Signaling"
MOB3C-mRNA	0.302	0.333	-0.35	0.954	1.23	0.785	1.94	0.371	1	"lm.nb"	"Lymphocyte activation"	"NM_145279.4:1630"
NR4A1-mRNA	0.458	0.507	-0.536	1.45	1.37	0.69	2.74	0.374	1	"lm.nb"	"Fc Receptor Signaling	Growth Factor Signaling
CD86-mRNA	0.343	0.386	-0.413	1.1	1.27	0.751	2.14	0.381	1	"lm.nb"	"Cell Migration and Adhesion	Fc Receptor Signaling
BTG2-mRNA	0.304	0.342	-0.367	0.975	1.23	0.775	1.97	0.382	1	"lm.nb"	"Cell Cycle and Apoptosis"	"NM_006763.2:1700"
HGF-mRNA	0.217	0.247	-0.267	0.7	1.16	0.831	1.62	0.387	1	"lm.nb"	"Cytokine Signaling	Growth Factor Signaling"
CASP7-mRNA	-0.304	0.348	-0.986	0.378	0.81	0.505	1.3	0.389	1	"lm.nb"	"Cytokine Signaling"	"NM_001227.3:915"
PIM2-mRNA	-0.205	0.235	-0.666	0.256	0.868	0.63	1.19	0.391	1	"lm.nb"	"Growth Factor Signaling"	"NM_006875.2:620"
B4GALT4-mRNA	-0.229	0.263	-0.744	0.286	0.853	0.597	1.22	0.391	1	"lm.nb"	"Metabolism"	"NM_003778.3:625"
CD180-mRNA	0.202	0.234	-0.256	0.661	1.15	0.837	1.58	0.394	1	"lm.nb"	"TLR signaling"	"NM_005582.2:1036"
TPSAB1-mRNA	0.753	0.876	-0.965	2.47	1.69	0.512	5.54	0.397	1	"lm.nb"	"ECM remodeling"	"NM_003294.3:579"
RAF1-mRNA	0.203	0.237	-0.261	0.668	1.15	0.835	1.59	0.397	1	"lm.nb"	"Angiogenesis	Antigen Presentation
TNFAIP3-mRNA	-0.186	0.225	-0.627	0.255	0.879	0.647	1.19	0.416	1	"lm.nb"	"Cytokine Signaling	Pathogen Response"
CD151-mRNA	0.36	0.438	-0.497	1.22	1.28	0.708	2.33	0.417	1	"lm.nb"	"ECM remodeling"	"NM_139029.1:980"
SIGLEC5-mRNA	0.277	0.337	-0.383	0.936	1.21	0.767	1.91	0.418	1	"lm.nb"	"Lymphocyte activation"	"NM_003830.2:2145"
CEACAM8-mRNA	-0.512	0.629	-1.74	0.721	0.701	0.298	1.65	0.422	1	"lm.nb"	"Cell Migration and Adhesion	ECM remodeling"
CYSLTR1-mRNA	0.165	0.204	-0.235	0.566	1.12	0.85	1.48	0.424	1	"lm.nb"	"Lymphocyte activation"	"NM_006639.2:90"
IL18R1-mRNA	0.286	0.356	-0.412	0.984	1.22	0.752	1.98	0.428	1	"lm.nb"	"Cytokine Signaling	TH1 Activation"
NR4A2-mRNA	-0.331	0.413	-1.14	0.479	0.795	0.453	1.39	0.429	1	"lm.nb"	"Lymphocyte activation"	"NM_006186.3:1380"
PDZK1IP1-mRNA	-0.387	0.492	-1.35	0.578	0.765	0.392	1.49	0.438	1	"lm.nb"	"Differentiation and Maintenance of Myeloid Cells"	"NM_005764.3:293"
CALR-mRNA	0.156	0.201	-0.237	0.55	1.11	0.849	1.46	0.442	1	"lm.nb"	"Antigen Presentation"	"NM_004343.2:965"
STAT6-mRNA	0.157	0.201	-0.238	0.551	1.11	0.848	1.46	0.442	1	"lm.nb"	"Growth Factor Signaling	Pathogen Response"
NFATC2-mRNA	0.214	0.275	-0.325	0.753	1.16	0.798	1.69	0.443	1	"lm.nb"	"Antigen Presentation	Fc Receptor Signaling
SKI-mRNA	0.17	0.22	-0.261	0.6	1.12	0.834	1.52	0.447	1	"lm.nb"	"Growth Factor Signaling"	"NM_003036.2:3335"
FCGR1A-mRNA	0.451	0.586	-0.697	1.6	1.37	0.617	3.03	0.447	1	"lm.nb"	"Antigen Presentation	Fc Receptor Signaling
MIF-mRNA	0.116	0.152	-0.181	0.413	1.08	0.882	1.33	0.45	1	"lm.nb"	"Cell Migration and Adhesion"	"NM_002415.1:319"
RIPK2-mRNA	0.134	0.175	-0.209	0.476	1.1	0.865	1.39	0.45	1	"lm.nb"	"Cytokine Signaling	Growth Factor Signaling
ZNRF2-mRNA	0.135	0.178	-0.213	0.484	1.1	0.863	1.4	0.453	1	"lm.nb"	"Metabolism"	"NM_147128.3:1594"
NFYC-mRNA	0.0945	0.126	-0.152	0.341	1.07	0.9	1.27	0.458	1	"lm.nb"	"Antigen Presentation	Metabolism"
CXCR5-mRNA	-0.284	0.386	-1.04	0.471	0.821	0.486	1.39	0.466	1	"lm.nb"	"Chemokine signaling	TH2 Activation"
ID2-mRNA	0.131	0.178	-0.218	0.48	1.1	0.86	1.39	0.467	1	"lm.nb"	"Differentiation and Maintenance of Myeloid Cells"	"NM_002166.4:505"
IFNAR2-mRNA	0.1	0.136	-0.167	0.368	1.07	0.891	1.29	0.467	1	"lm.nb"	"Growth Factor Signaling	Interferon Signaling
ZMPSTE24-mRNA	0.0993	0.136	-0.167	0.365	1.07	0.891	1.29	0.47	1	"lm.nb"	"Pathogen Response"	"NM_005857.3:540"
ADGRE1-mRNA	0.278	0.38	-0.467	1.02	1.21	0.724	2.03	0.47	1	"lm.nb"	"Cell Migration and Adhesion"	"NM_001974.3:1520"
MAP2K1-mRNA	0.108	0.149	-0.184	0.399	1.08	0.88	1.32	0.476	1	"lm.nb"	"Angiogenesis	Chemokine signaling
SELP-mRNA	-0.385	0.534	-1.43	0.663	0.766	0.371	1.58	0.477	1	"lm.nb"	"Cell Migration and Adhesion"	"NM_003005.2:1295"
CREM-mRNA	-0.208	0.291	-0.779	0.362	0.866	0.583	1.29	0.479	1	"lm.nb"	"Pathogen Response"	"NM_181571.2:767"
RICTOR-mRNA	0.169	0.238	-0.298	0.636	1.12	0.813	1.55	0.484	1	"lm.nb"	"Angiogenesis	Fc Receptor Signaling
HLA-DOB-mRNA	-0.162	0.231	-0.615	0.291	0.894	0.653	1.22	0.489	1	"lm.nb"	"Antigen Presentation	Cell Migration and Adhesion"
IL3RA-mRNA	-0.225	0.321	-0.855	0.406	0.856	0.553	1.32	0.49	1	"lm.nb"	"Angiogenesis	Cytokine Signaling
CD1C-mRNA	0.266	0.382	-0.483	1.02	1.2	0.715	2.02	0.492	1	"lm.nb"	"Antigen Presentation	T-cell Activation and Checkpoint Signaling"
CXCR6-mRNA	0.327	0.471	-0.595	1.25	1.25	0.662	2.38	0.492	1	"lm.nb"	"Chemokine signaling	TH1 Activation"
FPR3-mRNA	-0.419	0.608	-1.61	0.772	0.748	0.327	1.71	0.495	1	"lm.nb"	"Differentiation and Maintenance of Myeloid Cells"	"NM_002030.3:190"
CXCL10-mRNA	0.459	0.668	-0.85	1.77	1.38	0.555	3.41	0.497	1	"lm.nb"	"Chemokine signaling	Cytokine Signaling
LST1-mRNA	0.268	0.392	-0.502	1.04	1.2	0.706	2.05	0.501	1	"lm.nb"	"Antigen Presentation"	"NM_007161.3:492"
TGFBR3-mRNA	0.291	0.431	-0.554	1.14	1.22	0.681	2.2	0.504	1	"lm.nb"	"Growth Factor Signaling"	"NM_003243.3:1950"
PF4-mRNA	-0.294	0.436	-1.15	0.561	0.816	0.451	1.48	0.506	1	"lm.nb"	"Cell Migration and Adhesion	Chemokine signaling"
CXCR3-mRNA	0.24	0.356	-0.459	0.939	1.18	0.728	1.92	0.506	1	"lm.nb"	"Chemokine signaling	TH1 Activation"
IL15-mRNA	0.333	0.499	-0.646	1.31	1.26	0.639	2.48	0.51	1	"lm.nb"	"Cytokine Signaling	Growth Factor Signaling"
GADD45B-mRNA	0.208	0.313	-0.406	0.822	1.16	0.755	1.77	0.512	1	"lm.nb"	"Differentiation and Maintenance of Myeloid Cells	Growth Factor Signaling"
PTGS1-mRNA	-0.193	0.293	-0.767	0.38	0.875	0.588	1.3	0.514	1	"lm.nb"	"Metabolism"	"NM_000962.2:700"
SOCS1-mRNA	-0.526	0.799	-2.09	1.04	0.694	0.235	2.05	0.515	1	"loglinear"	"Antigen Presentation	Growth Factor Signaling
TREX1-mRNA	0.489	0.743	-0.967	1.94	1.4	0.511	3.85	0.516	1	"loglinear"	"Pathogen Response"	"NM_016381.3:1486"
CCL3-mRNA	0.331	0.505	-0.658	1.32	1.26	0.634	2.5	0.516	1	"lm.nb"	"Chemokine signaling	TLR signaling"
GSN-mRNA	0.22	0.337	-0.441	0.881	1.16	0.737	1.84	0.519	1	"lm.nb"	"Pathogen Response"	"NM_000177.4:1075"
NFKBIE-mRNA	0.242	0.374	-0.491	0.975	1.18	0.711	1.97	0.523	1	"lm.nb"	"Lymphocyte activation"	"NM_004556.2:1115"
SOCS3-mRNA	-0.211	0.328	-0.853	0.431	0.864	0.554	1.35	0.525	1	"lm.nb"	"Antigen Presentation	Cytokine Signaling
MAP2K4-mRNA	0.163	0.255	-0.337	0.663	1.12	0.792	1.58	0.527	1	"lm.nb"	"Cytokine Signaling	Fc Receptor Signaling
HLA-DPB1-mRNA	0.128	0.202	-0.268	0.525	1.09	0.83	1.44	0.53	1	"lm.nb"	"Antigen Presentation	Cell Migration and Adhesion
CDH13-mRNA	-0.698	1.1	-2.86	1.47	0.617	0.138	2.76	0.532	1	"lm.nb"	"Cell Migration and Adhesion"	"NM_001220488.1:210"
CD163-mRNA	0.272	0.433	-0.577	1.12	1.21	0.671	2.18	0.534	1	"lm.nb"	"Differentiation and Maintenance of Myeloid Cells"	"NM_004244.4:1630"
CD247-mRNA	0.136	0.219	-0.294	0.566	1.1	0.816	1.48	0.539	1	"lm.nb"	"Fc Receptor Signaling	Lymphocyte activation
NFKBIZ-mRNA	-0.126	0.206	-0.529	0.277	0.916	0.693	1.21	0.545	1	"lm.nb"	"Cytokine Signaling	Lymphocyte activation"
IFNAR1-mRNA	0.136	0.223	-0.301	0.574	1.1	0.812	1.49	0.546	1	"lm.nb"	"Growth Factor Signaling	Interferon Signaling
PTX3-mRNA	0.24	0.394	-0.533	1.01	1.18	0.691	2.02	0.547	1	"lm.nb"	"Pathogen Response"	"NM_002852.3:1152"
GOLIM4-mRNA	0.121	0.204	-0.28	0.522	1.09	0.824	1.44	0.558	1	"lm.nb"	"Lymphocyte activation"	"NM_014498.3:2398"
SERPINE3-mRNA	-0.463	0.814	-2.06	1.13	0.726	0.24	2.19	0.574	1	"lm.nb"	"ECM remodeling"	"NM_001101320.1:132"
ITGAM-mRNA	0.444	0.786	-1.1	1.98	1.36	0.468	3.96	0.576	1	"loglinear"	"Cell Migration and Adhesion	Complement Activation
SELL-mRNA	0.114	0.201	-0.281	0.508	1.08	0.823	1.42	0.576	1	"lm.nb"	"Cell Migration and Adhesion	Lymphocyte activation"
CD70-mRNA	-0.379	0.676	-1.7	0.945	0.769	0.307	1.92	0.579	1	"lm.nb"	"T-cell Activation and Checkpoint Signaling"	"NM_001252.2:190"
GTF2H2-mRNA	0.136	0.242	-0.339	0.611	1.1	0.79	1.53	0.58	1	"lm.nb"	"Pathogen Response"	"NM_001515.2:895"
MAPK11-mRNA	0.398	0.714	-1	1.8	1.32	0.5	3.47	0.581	1	"lm.nb"	"Angiogenesis	Cytokine Signaling
PGGT1B-mRNA	0.0432	0.0786	-0.111	0.197	1.03	0.926	1.15	0.587	1	"loglinear"	"Metabolism"	"NM_005023.3:1002"
MAPK13-mRNA	0.117	0.215	-0.304	0.538	1.08	0.81	1.45	0.589	1	"lm.nb"	"Angiogenesis	Cytokine Signaling
CD38-mRNA	0.208	0.383	-0.542	0.959	1.16	0.687	1.94	0.59	1	"lm.nb"	"Differentiation and Maintenance of Myeloid Cells	Metabolism"
HAVCR1-mRNA	-0.166	0.306	-0.765	0.434	0.891	0.588	1.35	0.592	1	"lm.nb"	"Pathogen Response"	"NM_001173393.1:834"
ANXA1-mRNA	0.106	0.196	-0.278	0.489	1.08	0.825	1.4	0.593	1	"lm.nb"	"Cytokine Signaling"	"NM_000700.1:515"
SMAD1-mRNA	0.23	0.428	-0.609	1.07	1.17	0.656	2.1	0.595	1	"lm.nb"	"Growth Factor Signaling"	"NM_005900.2:1850"
CDH1-mRNA	0.396	0.737	-1.05	1.84	1.32	0.483	3.58	0.595	1	"lm.nb"	"Cell Migration and Adhesion	ECM remodeling
CRABP2-mRNA	-0.441	0.824	-2.06	1.17	0.737	0.241	2.26	0.596	1	"lm.nb"	"Metabolism"	"NM_001199723.1:802"
ENC1-mRNA	0.165	0.309	-0.441	0.772	1.12	0.737	1.71	0.597	1	"lm.nb"	"Lymphocyte activation"	"NM_003633.2:4710"
IL5RA-mRNA	0.278	0.524	-0.748	1.31	1.21	0.595	2.47	0.599	1	"lm.nb"	"Angiogenesis	Cytokine Signaling
IL4I1-mRNA	0.36	0.679	-0.969	1.69	1.28	0.511	3.23	0.599	1	"lm.nb"	"Cytokine Signaling	Metabolism"
FOSB-mRNA	0.269	0.511	-0.733	1.27	1.21	0.602	2.41	0.602	1	"lm.nb"	"Growth Factor Signaling"	"NM_006732.1:3200"
CD69-mRNA	-0.112	0.214	-0.532	0.307	0.925	0.691	1.24	0.603	1	"lm.nb"	"T-cell Activation and Checkpoint Signaling"	"NM_001781.1:460"
TXNDC16-mRNA	-0.0911	0.176	-0.436	0.254	0.939	0.739	1.19	0.609	1	"lm.nb"	"Lymphocyte activation"	"NM_001160047.1:1260"
OLR1-mRNA	-0.18	0.35	-0.865	0.506	0.883	0.549	1.42	0.611	1	"lm.nb"	"Cell Migration and Adhesion"	"NM_002543.3:295"
VWA5A-mRNA	0.115	0.227	-0.33	0.559	1.08	0.796	1.47	0.616	1	"lm.nb"	"Angiogenesis"	"NM_001130142.1:980"
FURIN-mRNA	0.189	0.375	-0.545	0.924	1.14	0.685	1.9	0.617	1	"lm.nb"	"ECM remodeling	Growth Factor Signaling"
ADGRE5-mRNA	0.141	0.28	-0.408	0.689	1.1	0.754	1.61	0.619	1	"lm.nb"	"Cell Migration and Adhesion"	"NM_078481.2:1370"
NCOR1-mRNA	0.0938	0.187	-0.272	0.46	1.07	0.828	1.38	0.619	1	"lm.nb"	"Growth Factor Signaling	Metabolism"
MSC-mRNA	-0.412	0.821	-2.02	1.2	0.752	0.246	2.29	0.62	1	"lm.nb"	"Differentiation and Maintenance of Myeloid Cells"	"NM_005098.3:1595"
IL1RAP-mRNA	0.136	0.272	-0.396	0.669	1.1	0.76	1.59	0.62	1	"lm.nb"	"Cytokine Signaling"	"NM_001167928.1:1186"
FGFR1-mRNA	-0.19	0.379	-0.933	0.553	0.877	0.524	1.47	0.62	1	"lm.nb"	"Angiogenesis	Cytokine Signaling
PBX1-mRNA	-0.326	0.653	-1.61	0.953	0.798	0.329	1.94	0.621	1	"lm.nb"	"Differentiation and Maintenance of Myeloid Cells"	"NM_002585.2:368"
CLIC4-mRNA	0.119	0.24	-0.352	0.59	1.09	0.783	1.51	0.624	1	"lm.nb"	"Differentiation and Maintenance of Myeloid Cells	Pathogen Response"
ARG1-mRNA	-0.261	0.529	-1.3	0.776	0.835	0.407	1.71	0.625	1	"lm.nb"	"Metabolism"	"NM_000045.3:673"
STAT5B-mRNA	0.112	0.231	-0.34	0.565	1.08	0.79	1.48	0.63	1	"lm.nb"	"Chemokine signaling	Cytokine Signaling
CASP10-mRNA	-0.0776	0.16	-0.392	0.236	0.948	0.762	1.18	0.632	1	"lm.nb"	"Cytokine Signaling	Pathogen Response"
IKZF1-mRNA	0.0742	0.154	-0.228	0.376	1.05	0.854	1.3	0.634	1	"lm.nb"	"Differentiation and Maintenance of Myeloid Cells"	"NM_006060.4:225"
CXCL11-mRNA	0.471	0.984	-1.46	2.4	1.39	0.364	5.27	0.636	1	"lm.nb"	"Chemokine signaling	TLR signaling"
TREM2-mRNA	0.351	0.734	-1.09	1.79	1.28	0.471	3.46	0.636	1	"lm.nb"	"Lymphocyte activation"	"NM_018965.3:355"
HES4-mRNA	0.199	0.422	-0.629	1.03	1.15	0.647	2.04	0.641	1	"lm.nb"	"Differentiation and Maintenance of Myeloid Cells"	"NM_001142467.1:557"
CD36-mRNA	0.161	0.343	-0.511	0.833	1.12	0.702	1.78	0.642	1	"lm.nb"	"Antigen Presentation	ECM remodeling
CNN2-mRNA	0.0842	0.18	-0.269	0.438	1.06	0.83	1.35	0.644	1	"lm.nb"	"Pathogen Response"	"NM_004368.3:609"
VAV2-mRNA	0.161	0.346	-0.518	0.841	1.12	0.699	1.79	0.645	1	"lm.nb"	"Angiogenesis	Chemokine signaling
IL1RN-mRNA	0.235	0.506	-0.757	1.23	1.18	0.592	2.34	0.645	1	"lm.nb"	"Cytokine Signaling"	"NM_000577.3:480"
IRF8-mRNA	0.0966	0.209	-0.313	0.506	1.07	0.805	1.42	0.647	1	"lm.nb"	"Interferon Signaling"	"NM_002163.2:253"
COASY-mRNA	0.264	0.573	-0.859	1.39	1.2	0.552	2.62	0.648	1	"lm.nb"	"Metabolism"	"NM_025233.5:1109"
CD84-mRNA	0.0654	0.142	-0.214	0.345	1.05	0.862	1.27	0.65	1	"lm.nb"	"Cell Migration and Adhesion"	"NM_003874.3:680"
ALOX5AP-mRNA	0.13	0.285	-0.428	0.688	1.09	0.743	1.61	0.652	1	"lm.nb"	"Metabolism"	"NM_001629.2:367"
PRKCI-mRNA	0.0589	0.13	-0.196	0.314	1.04	0.873	1.24	0.654	1	"lm.nb"	"Growth Factor Signaling"	"NM_002740.4:530"
HIF1A-mRNA	-0.0647	0.143	-0.345	0.216	0.956	0.787	1.16	0.654	1	"lm.nb"	"Growth Factor Signaling"	"NM_001530.2:1985"
VEGFA-mRNA	0.158	0.35	-0.528	0.843	1.12	0.694	1.79	0.655	1	"lm.nb"	"Angiogenesis	Growth Factor Signaling"
CD83-mRNA	0.121	0.271	-0.41	0.652	1.09	0.753	1.57	0.658	1	"lm.nb"	"Antigen Presentation	Lymphocyte activation"
NFATC1-mRNA	0.148	0.332	-0.503	0.799	1.11	0.706	1.74	0.659	1	"lm.nb"	"Antigen Presentation	Fc Receptor Signaling
HIP1R-mRNA	-0.179	0.402	-0.967	0.609	0.883	0.511	1.53	0.66	1	"lm.nb"	"Differentiation and Maintenance of Myeloid Cells"	"NM_003959.2:434"
IL27RA-mRNA	0.0641	0.144	-0.219	0.347	1.05	0.859	1.27	0.66	1	"lm.nb"	"Cytokine Signaling	Growth Factor Signaling"
ARMC1-mRNA	-0.041	0.0931	-0.223	0.141	0.972	0.856	1.1	0.662	1	"loglinear"	"Lymphocyte activation"	"NM_018120.5:250"
JUN-mRNA	0.13	0.295	-0.448	0.707	1.09	0.733	1.63	0.663	1	"lm.nb"	"Cytokine Signaling	Fc Receptor Signaling
IKBKE-mRNA	0.0998	0.227	-0.345	0.544	1.07	0.788	1.46	0.663	1	"lm.nb"	"Pathogen Response	TLR signaling"
TMEM173-mRNA	0.102	0.234	-0.357	0.561	1.07	0.781	1.48	0.666	1	"lm.nb"	"Pathogen Response"	"NM_198282.1:725"
VTCN1-mRNA	-0.497	1.14	-2.74	1.74	0.709	0.15	3.35	0.667	1	"lm.nb"	"Cell Migration and Adhesion"	"NM_024626.2:1375"
KLF10-mRNA	0.123	0.283	-0.432	0.678	1.09	0.741	1.6	0.668	1	"lm.nb"	"Growth Factor Signaling"	"NM_005655.3:2092"
DHRS3-mRNA	-0.135	0.313	-0.749	0.478	0.91	0.595	1.39	0.668	1	"lm.nb"	"Metabolism"	"NM_004753.4:1266"
GK5-mRNA	-0.153	0.354	-0.847	0.542	0.9	0.556	1.46	0.67	1	"lm.nb"	"Metabolism"	"NM_001039547.2:1102"
ANXA4-mRNA	0.156	0.373	-0.575	0.888	1.11	0.671	1.85	0.678	1	"lm.nb"	"Antigen Presentation"	"NM_001153.2:430"
FCER2-mRNA	-0.183	0.436	-1.04	0.671	0.881	0.487	1.59	0.678	1	"lm.nb"	"Growth Factor Signaling"	"NM_002002.4:420"
VSIR-mRNA	0.366	0.89	-1.38	2.11	1.29	0.385	4.32	0.684	1	"loglinear"	"T-cell Activation and Checkpoint Signaling"	"NM_022153.1:1955"
VAV1-mRNA	0.0939	0.23	-0.357	0.545	1.07	0.781	1.46	0.686	1	"lm.nb"	"Angiogenesis	Chemokine signaling
TUBA1A-mRNA	-0.335	0.829	-1.96	1.29	0.793	0.257	2.44	0.689	1	"lm.nb"	"Antigen Presentation"	"NM_001270399.1:36"
CD80-mRNA	-0.228	0.569	-1.34	0.888	0.854	0.394	1.85	0.692	1	"lm.nb"	"Cell Migration and Adhesion	Fc Receptor Signaling
IL6-mRNA	-0.17	0.429	-1.01	0.671	0.889	0.496	1.59	0.694	1	"lm.nb"	"Cytokine Signaling	Growth Factor Signaling
CCR8-mRNA	-0.271	0.684	-1.61	1.07	0.829	0.327	2.1	0.695	1	"lm.nb"	"Chemokine signaling	TH2 Activation"
EGF-mRNA	-0.247	0.625	-1.47	0.978	0.843	0.361	1.97	0.696	1	"lm.nb"	"Angiogenesis	Cytokine Signaling
MAPK14-mRNA	0.059	0.151	-0.237	0.355	1.04	0.849	1.28	0.699	1	"lm.nb"	"Angiogenesis	Cytokine Signaling
IRF4-mRNA	0.0651	0.167	-0.262	0.392	1.05	0.834	1.31	0.699	1	"lm.nb"	"Interferon Signaling"	"NM_002460.1:325"
CASP5-mRNA	0.157	0.405	-0.637	0.951	1.11	0.643	1.93	0.701	1	"lm.nb"	"Pathogen Response"	"NM_004347.1:580"
BMP6-mRNA	-0.283	0.733	-1.72	1.15	0.822	0.304	2.23	0.703	1	"lm.nb"	"ECM remodeling"	"NM_001718.2:1045"
CXCL5-mRNA	0.288	0.771	-1.22	1.8	1.22	0.428	3.48	0.711	1	"lm.nb"	"Chemokine signaling	Cytokine Signaling"
MOK-mRNA	-0.306	0.821	-1.92	1.3	0.809	0.265	2.47	0.712	1	"lm.nb"	"Pathogen Response"	"NM_014226.2:826"
CD1B-mRNA	-0.3	0.809	-1.88	1.29	0.813	0.271	2.44	0.714	1	"lm.nb"	"Antigen Presentation	T-cell Activation and Checkpoint Signaling"
CCR3-mRNA	0.141	0.384	-0.611	0.894	1.1	0.655	1.86	0.715	1	"lm.nb"	"Chemokine signaling	TH2 Activation"
MCM5-mRNA	0.0688	0.187	-0.297	0.435	1.05	0.814	1.35	0.715	1	"lm.nb"	"Cell Cycle and Apoptosis	Differentiation and Maintenance of Myeloid Cells"
IDO1-mRNA	0.179	0.509	-0.819	1.18	1.13	0.567	2.26	0.727	1	"lm.nb"	"Metabolism"	"NM_002164.3:50"
ADAMTS1-mRNA	0.187	0.538	-0.869	1.24	1.14	0.548	2.37	0.731	1	"lm.nb"	"ECM remodeling"	"NM_006988.3:2840"
GATA3-mRNA	-0.0807	0.237	-0.545	0.384	0.946	0.685	1.3	0.736	1	"lm.nb"	"TH2 Activation"	"NM_001002295.1:1691"
MSH2-mRNA	0.0317	0.0934	-0.151	0.215	1.02	0.9	1.16	0.737	1	"loglinear"	"Differentiation and Maintenance of Myeloid Cells"	"NM_000251.1:2105"
KIF20A-mRNA	-0.297	0.88	-2.02	1.43	0.814	0.246	2.69	0.738	1	"lm.nb"	"Antigen Presentation"	"NM_005733.2:1209"
CPA3-mRNA	-0.159	0.478	-1.1	0.777	0.895	0.468	1.71	0.741	1	"lm.nb"	"Metabolism"	"NM_001870.2:220"
LAMP3-mRNA	0.229	0.689	-1.12	1.58	1.17	0.46	2.99	0.741	1	"lm.nb"	"Antigen Presentation"	"NM_014398.3:878"
CCRL2-mRNA	0.118	0.357	-0.582	0.819	1.09	0.668	1.76	0.743	1	"lm.nb"	"Chemokine signaling"	"NM_003965.4:1110"
ZNF148-mRNA	0.027	0.082	-0.134	0.188	1.02	0.912	1.14	0.744	1	"loglinear"	"Pathogen Response"	"NM_021964.1:2220"
TNFSF9-mRNA	0.184	0.572	-0.937	1.31	1.14	0.522	2.47	0.749	1	"lm.nb"	"Cytokine Signaling	T-cell Activation and Checkpoint Signaling"
ITGA4-mRNA	-0.045	0.143	-0.326	0.236	0.969	0.798	1.18	0.755	1	"lm.nb"	"Cell Migration and Adhesion	ECM remodeling
NFKB1-mRNA	-0.228	0.726	-1.65	1.2	0.854	0.318	2.29	0.756	1	"loglinear"	"Antigen Presentation	Chemokine signaling
CCL15-mRNA	-0.253	0.806	-1.83	1.33	0.839	0.281	2.51	0.756	1	"lm.nb"	"Chemokine signaling"	"NM_032965.3:112"
IL18-mRNA	0.201	0.66	-1.09	1.5	1.15	0.469	2.82	0.763	1	"lm.nb"	"Cytokine Signaling	Pathogen Response
SP4-mRNA	-0.042	0.139	-0.314	0.23	0.971	0.805	1.17	0.764	1	"lm.nb"	"Cell Migration and Adhesion"	"NM_003112.3:1305"
STK17A-mRNA	-0.0507	0.168	-0.379	0.278	0.965	0.769	1.21	0.764	1	"lm.nb"	"Cell Cycle and Apoptosis"	"NM_004760.2:528"
SEMA4B-mRNA	0.0971	0.323	-0.536	0.731	1.07	0.689	1.66	0.766	1	"lm.nb"	"Lymphocyte activation"	"NM_020210.3:3470"
ARHGEF6-mRNA	0.0433	0.145	-0.24	0.327	1.03	0.847	1.25	0.767	1	"lm.nb"	"Growth Factor Signaling"	"NM_004840.2:1465"
MALT1-mRNA	0.0309	0.103	-0.172	0.233	1.02	0.888	1.18	0.767	1	"lm.nb"	"Antigen Presentation	Fc Receptor Signaling
SMAD2-mRNA	0.0384	0.13	-0.216	0.293	1.03	0.861	1.23	0.769	1	"lm.nb"	"Growth Factor Signaling"	"NM_005901.5:1678"
CXCL9-mRNA	0.236	0.8	-1.33	1.8	1.18	0.397	3.49	0.77	1	"lm.nb"	"Chemokine signaling	TLR signaling"
GATA2-mRNA	-0.134	0.456	-1.03	0.761	0.911	0.49	1.69	0.771	1	"lm.nb"	"Differentiation and Maintenance of Myeloid Cells"	"NM_032638.3:1495"
TFCP2-mRNA	0.0346	0.118	-0.197	0.266	1.02	0.873	1.2	0.771	1	"loglinear"	"Cell Cycle and Apoptosis"	"NM_005653.3:1970"
CD244-mRNA	-0.122	0.417	-0.939	0.694	0.919	0.522	1.62	0.771	1	"lm.nb"	"Cell Migration and Adhesion"	"NM_001166663.1:22"
HIST1H1C-mRNA	-0.048	0.164	-0.369	0.273	0.967	0.774	1.21	0.771	1	"lm.nb"	"Cell Cycle and Apoptosis"	"NM_005319.3:401"
FEM1C-mRNA	0.0821	0.285	-0.476	0.64	1.06	0.719	1.56	0.775	1	"lm.nb"	"Lymphocyte activation"	"NM_020177.2:555"
IL21R-mRNA	-0.0928	0.334	-0.746	0.561	0.938	0.596	1.48	0.783	1	"lm.nb"	"Cytokine Signaling	Growth Factor Signaling"
MAP3K14-mRNA	-0.0925	0.333	-0.745	0.559	0.938	0.597	1.47	0.783	1	"lm.nb"	"Antigen Presentation	Cytokine Signaling
HLA-DQA1-mRNA	-0.885	3.2	-7.16	5.39	0.542	0.00698	42	0.784	1	"loglinear"	"Antigen Presentation	Cell Migration and Adhesion
CLC-mRNA	-0.115	0.427	-0.951	0.721	0.923	0.517	1.65	0.789	1	"lm.nb"	"Metabolism"	"NM_001828.4:90"
ITGB7-mRNA	0.0654	0.243	-0.411	0.542	1.05	0.752	1.46	0.79	1	"lm.nb"	"Cell Migration and Adhesion	ECM remodeling
RIN2-mRNA	0.156	0.581	-0.983	1.29	1.11	0.506	2.45	0.791	1	"lm.nb"	"Pathogen Response"	"NM_018993.2:690"
HSPG2-mRNA	0.204	0.78	-1.32	1.73	1.15	0.399	3.32	0.795	1	"lm.nb"	"ECM remodeling	Metabolism"
TGFA-mRNA	-0.142	0.559	-1.24	0.953	0.907	0.424	1.94	0.802	1	"lm.nb"	"Growth Factor Signaling"	"NM_003236.2:780"
CTNNB1-mRNA	-0.0322	0.13	-0.286	0.222	0.978	0.82	1.17	0.806	1	"lm.nb"	"Angiogenesis	Growth Factor Signaling
ACAD10-mRNA	-0.042	0.174	-0.382	0.298	0.971	0.767	1.23	0.811	1	"lm.nb"	"Metabolism"	"NM_001136538.1:1905"
HAVCR2-mRNA	-0.0826	0.342	-0.753	0.587	0.944	0.594	1.5	0.811	1	"lm.nb"	"Cytokine Signaling	TH1 Activation"
CXCL14-mRNA	0.225	0.933	-1.6	2.05	1.17	0.329	4.15	0.811	1	"lm.nb"	"Chemokine signaling"	"NM_004887.4:1125"
LTB4R2-mRNA	0.0761	0.317	-0.545	0.698	1.05	0.685	1.62	0.812	1	"lm.nb"	"Lymphocyte activation"	"NM_019839.4:1250"
IL4R-mRNA	-0.193	0.809	-1.78	1.39	0.875	0.291	2.63	0.813	1	"loglinear"	"Cytokine Signaling	Growth Factor Signaling"
CXCL3-mRNA	0.16	0.684	-1.18	1.5	1.12	0.441	2.83	0.817	1	"lm.nb"	"Chemokine signaling	Cytokine Signaling"
MAP2K3-mRNA	0.0974	0.42	-0.725	0.92	1.07	0.605	1.89	0.818	1	"lm.nb"	"Cytokine Signaling	Growth Factor Signaling
CLEC5A-mRNA	-0.123	0.553	-1.21	0.961	0.918	0.433	1.95	0.825	1	"lm.nb"	"Lymphocyte activation"	"NM_013252.2:3250"
NOX1-mRNA	0.122	0.564	-0.983	1.23	1.09	0.506	2.34	0.831	1	"lm.nb"	"Metabolism"	"NM_007052.4:455"
PGLYRP1-mRNA	0.126	0.584	-1.02	1.27	1.09	0.494	2.41	0.831	1	"lm.nb"	"Pathogen Response"	"NM_005091.1:356"
CCL2-mRNA	-0.141	0.66	-1.43	1.15	0.907	0.37	2.22	0.832	1	"lm.nb"	"Chemokine signaling	Cytokine Signaling
SERPINB9-mRNA	0.0609	0.288	-0.504	0.626	1.04	0.705	1.54	0.834	1	"lm.nb"	"Pathogen Response"	"NM_004155.3:950"
KRBA1-mRNA	0.167	0.795	-1.39	1.73	1.12	0.381	3.31	0.835	1	"lm.nb"	"Pathogen Response"	"NM_032534.2:3671"
TNFAIP8-mRNA	-0.021	0.101	-0.22	0.178	0.986	0.859	1.13	0.837	1	"lm.nb"	"Cytokine Signaling"	"NM_001077654.1:260"
CDH4-mRNA	0.102	0.512	-0.901	1.11	1.07	0.535	2.15	0.843	1	"lm.nb"	"Cell Migration and Adhesion"	"NM_001794.2:1060"
OSM-mRNA	0.0887	0.449	-0.792	0.97	1.06	0.578	1.96	0.845	1	"lm.nb"	"Cytokine Signaling	Growth Factor Signaling"
AKAP13-mRNA	0.0346	0.176	-0.31	0.379	1.02	0.807	1.3	0.845	1	"lm.nb"	"Growth Factor Signaling"	"NM_006738.4:5261"
DAGLB-mRNA	0.0589	0.308	-0.545	0.662	1.04	0.686	1.58	0.85	1	"lm.nb"	"Metabolism"	"NM_139179.3:265"
CCL19-mRNA	-0.187	0.982	-2.11	1.74	0.878	0.231	3.34	0.85	1	"lm.nb"	"Chemokine signaling"	"NM_006274.2:401"
MAN2B1-mRNA	0.146	0.771	-1.36	1.66	1.11	0.388	3.15	0.851	1	"loglinear"	"Metabolism"	"NM_001173498.1:380"
ACOD1-mRNA	-0.191	1.01	-2.17	1.79	0.876	0.223	3.45	0.851	1	"lm.nb"	"Metabolism	Pathogen Response"
JAG1-mRNA	0.167	0.887	-1.57	1.91	1.12	0.336	3.75	0.852	1	"lm.nb"	"Cytokine Signaling	Growth Factor Signaling"
IER3-mRNA	0.0603	0.326	-0.578	0.699	1.04	0.67	1.62	0.854	1	"lm.nb"	"Lymphocyte activation"	"NM_003897.3:178"
NOD1-mRNA	-0.054	0.307	-0.656	0.548	0.963	0.635	1.46	0.862	1	"lm.nb"	"Cytokine Signaling	Pathogen Response
EPHB6-mRNA	-0.0745	0.425	-0.908	0.759	0.95	0.533	1.69	0.862	1	"lm.nb"	"Cell Migration and Adhesion"	"NM_004445.3:3784"
HDC-mRNA	-0.0671	0.385	-0.823	0.688	0.955	0.565	1.61	0.863	1	"lm.nb"	"Metabolism"	"NM_002112.3:1555"
CD47-mRNA	0.0255	0.149	-0.267	0.318	1.02	0.831	1.25	0.866	1	"lm.nb"	"Cell Migration and Adhesion	ECM remodeling"
FLNB-mRNA	-0.0429	0.262	-0.557	0.472	0.971	0.68	1.39	0.871	1	"lm.nb"	"Growth Factor Signaling	Interferon Signaling"
CD40-mRNA	-0.0579	0.368	-0.779	0.663	0.961	0.583	1.58	0.876	1	"lm.nb"	"Cell Migration and Adhesion	Lymphocyte activation
TSPAN7-mRNA	0.0952	0.613	-1.11	1.3	1.07	0.464	2.46	0.878	1	"lm.nb"	"Cell Migration and Adhesion"	"NM_004615.3:725"
TTK-mRNA	-0.0983	0.636	-1.34	1.15	0.934	0.394	2.22	0.878	1	"lm.nb"	"Differentiation and Maintenance of Myeloid Cells"	"NM_003318.3:1200"
HLA-DQB1-mRNA	-0.392	2.63	-5.55	4.77	0.762	0.0213	27.3	0.883	1	"loglinear"	"Antigen Presentation	Cell Migration and Adhesion
FYN-mRNA	0.0408	0.275	-0.498	0.579	1.03	0.708	1.49	0.883	1	"lm.nb"	"Angiogenesis	Antigen Presentation
RGS1-mRNA	-0.0351	0.238	-0.501	0.431	0.976	0.706	1.35	0.884	1	"lm.nb"	"Cell Migration and Adhesion	Chemokine signaling"
LAT-mRNA	0.0302	0.206	-0.373	0.434	1.02	0.772	1.35	0.885	1	"lm.nb"	"Angiogenesis	Cytokine Signaling
FADD-mRNA	0.0584	0.407	-0.739	0.856	1.04	0.599	1.81	0.887	1	"lm.nb"	"Cytokine Signaling	Pathogen Response
FCER1A-mRNA	0.0566	0.397	-0.721	0.834	1.04	0.607	1.78	0.887	1	"lm.nb"	"Fc Receptor Signaling	Lymphocyte activation"
ELOVL6-mRNA	0.0796	0.574	-1.04	1.2	1.06	0.485	2.3	0.891	1	"lm.nb"	"Metabolism"	"NM_001130721.1:1035"
XCR1-mRNA	-0.115	0.846	-1.77	1.54	0.923	0.293	2.91	0.892	1	"lm.nb"	"Chemokine signaling"	"NM_005283.2:700"
PBX3-mRNA	-0.039	0.287	-0.602	0.524	0.973	0.659	1.44	0.893	1	"lm.nb"	"Differentiation and Maintenance of Myeloid Cells"	"NM_006195.5:2050"
BATF-mRNA	-0.0324	0.241	-0.504	0.439	0.978	0.705	1.36	0.894	1	"lm.nb"	"Lymphocyte activation"	"NM_006399.3:293"
RNASE3-mRNA	-0.0689	0.553	-1.15	1.02	0.953	0.45	2.02	0.902	1	"lm.nb"	"Pathogen Response"	"NM_002935.2:300"
MARCO-mRNA	-0.0757	0.661	-1.37	1.22	0.949	0.386	2.33	0.91	1	"lm.nb"	"Differentiation and Maintenance of Myeloid Cells"	"NM_006770.3:61"
LTA4H-mRNA	-0.0279	0.245	-0.507	0.451	0.981	0.704	1.37	0.91	1	"lm.nb"	"Metabolism"	"NM_001256643.1:1140"
NDUFA7-mRNA	-0.0152	0.134	-0.277	0.247	0.99	0.825	1.19	0.91	1	"lm.nb"	"Metabolism"	"NM_005001.2:373"
IL15RA-mRNA	-0.0756	0.666	-1.38	1.23	0.949	0.384	2.35	0.91	1	"lm.nb"	"Cytokine Signaling	Growth Factor Signaling"
FLT3-mRNA	-0.0379	0.335	-0.695	0.619	0.974	0.618	1.54	0.911	1	"lm.nb"	"Cytokine Signaling"	"NM_004119.2:2374"
CCL13-mRNA	0.09	0.797	-1.47	1.65	1.06	0.361	3.14	0.911	1	"lm.nb"	"Chemokine signaling"	"NM_005408.2:320"
TLR10-mRNA	0.0228	0.209	-0.387	0.433	1.02	0.765	1.35	0.914	1	"lm.nb"	"TLR signaling"	"NM_030956.2:2246"
LGALS3-mRNA	0.0329	0.302	-0.559	0.625	1.02	0.679	1.54	0.914	1	"lm.nb"	"Pathogen Response"	"NM_001177388.1:495"
TLR9-mRNA	-0.0805	0.758	-1.57	1.41	0.946	0.338	2.65	0.916	1	"lm.nb"	"TLR signaling"	"NM_017442.2:985"
GLG1-mRNA	-0.0217	0.205	-0.423	0.38	0.985	0.746	1.3	0.916	1	"lm.nb"	"Cell Migration and Adhesion"	"NM_001145666.1:2468"
FLT1-mRNA	-0.0952	0.947	-1.95	1.76	0.936	0.258	3.39	0.921	1	"lm.nb"	"Angiogenesis	Growth Factor Signaling"
YES1-mRNA	0.028	0.292	-0.544	0.6	1.02	0.686	1.52	0.924	1	"lm.nb"	"Cell Migration and Adhesion	Cytokine Signaling
PELI1-mRNA	0.0249	0.262	-0.488	0.538	1.02	0.713	1.45	0.925	1	"lm.nb"	"Cytokine Signaling	TLR signaling"
C1QB-mRNA	-0.0689	0.741	-1.52	1.38	0.953	0.348	2.61	0.927	1	"lm.nb"	"Complement Activation"	"NM_000491.3:819"
ZNF77-mRNA	0.0399	0.432	-0.807	0.887	1.03	0.571	1.85	0.927	1	"lm.nb"	"Lymphocyte activation"	"NM_021217.2:1560"
CCR6-mRNA	-0.0359	0.389	-0.798	0.727	0.975	0.575	1.65	0.927	1	"lm.nb"	"Chemokine signaling"	"NM_031409.2:935"
CAMP-mRNA	-0.0438	0.483	-0.99	0.903	0.97	0.503	1.87	0.928	1	"lm.nb"	"Pathogen Response"	"NM_004345.3:220"
TRAF6-mRNA	-0.0673	0.744	-1.53	1.39	0.954	0.347	2.62	0.929	1	"loglinear"	"Antigen Presentation	Cytokine Signaling
S1PR1-mRNA	0.0308	0.348	-0.651	0.713	1.02	0.637	1.64	0.93	1	"lm.nb"	"Cytokine Signaling"	"NM_001400.3:1065"
BMP8A-mRNA	0.0556	0.632	-1.18	1.29	1.04	0.441	2.45	0.93	1	"lm.nb"	"ECM remodeling"	"NM_181809.3:5015"
CRIP1-mRNA	-0.0146	0.169	-0.347	0.317	0.99	0.786	1.25	0.932	1	"lm.nb"	"TH2 Activation"	"NM_001311.4:269"
TNFRSF14-mRNA	-0.0302	0.354	-0.724	0.664	0.979	0.605	1.58	0.933	1	"lm.nb"	"Cytokine Signaling	T-cell Activation and Checkpoint Signaling"
ADAM19-mRNA	0.0233	0.275	-0.516	0.563	1.02	0.699	1.48	0.933	1	"lm.nb"	"ECM remodeling"	"NM_023038.3:1690"
PRG2-mRNA	-0.0547	0.664	-1.36	1.25	0.963	0.39	2.37	0.935	1	"lm.nb"	"Pathogen Response"	"NM_002728.4:256"
ROS1-mRNA	0.0609	0.756	-1.42	1.54	1.04	0.373	2.92	0.936	1	"lm.nb"	"Growth Factor Signaling"	"NM_002944.2:4250"
ELL2-mRNA	-0.0265	0.347	-0.707	0.654	0.982	0.612	1.57	0.94	1	"lm.nb"	"Differentiation and Maintenance of Myeloid Cells"	"NM_012081.5:1226"
CD44-mRNA	0.00931	0.148	-0.281	0.3	1.01	0.823	1.23	0.95	1	"lm.nb"	"Cell Migration and Adhesion	ECM remodeling
SGPP1-mRNA	0.00774	0.129	-0.246	0.261	1.01	0.843	1.2	0.953	1	"lm.nb"	"Metabolism"	"NM_030791.3:1060"
RAPGEF4-mRNA	-0.0421	0.844	-1.7	1.61	0.971	0.309	3.06	0.961	1	"lm.nb"	"Metabolism"	"NM_007023.3:1992"
CCR4-mRNA	-0.0134	0.269	-0.542	0.515	0.991	0.687	1.43	0.961	1	"lm.nb"	"Chemokine signaling	TH2 Activation"
DNAJB6-mRNA	0.00437	0.0908	-0.174	0.182	1	0.887	1.13	0.962	1	"loglinear"	"Lymphocyte activation"	"NM_005494.2:636"
IFNA2-mRNA	-0.032	0.667	-1.34	1.28	0.978	0.395	2.42	0.962	1	"lm.nb"	"Growth Factor Signaling	Interferon Signaling
LDLR-mRNA	0.0221	0.482	-0.923	0.967	1.02	0.528	1.95	0.964	1	"lm.nb"	"Metabolism"	"NM_000527.2:4625"
ADORA2A-mRNA	0.0189	0.422	-0.809	0.847	1.01	0.571	1.8	0.965	1	"lm.nb"	"Growth Factor Signaling"	"NM_000675.3:1095"
VAMP2-mRNA	0.0102	0.231	-0.442	0.462	1.01	0.736	1.38	0.965	1	"lm.nb"	"Metabolism"	"NM_014232.2:1479"
IL10RA-mRNA	0.0421	0.95	-1.82	1.9	1.03	0.283	3.74	0.965	1	"loglinear"	"Cytokine Signaling	Growth Factor Signaling"
FCGR2B-mRNA	-0.00866	0.239	-0.477	0.46	0.994	0.718	1.38	0.971	1	"lm.nb"	"Lymphocyte activation"	"NM_001002273.1:870"
HPGDS-mRNA	0.0199	0.575	-1.11	1.15	1.01	0.464	2.21	0.973	1	"lm.nb"	"Metabolism"	"NM_014485.2:430"
PTGER2-mRNA	0.00584	0.184	-0.355	0.366	1	0.782	1.29	0.975	1	"lm.nb"	"Cell Migration and Adhesion	Lymphocyte activation"
MMP13-mRNA	0.027	0.878	-1.69	1.75	1.02	0.309	3.36	0.976	1	"lm.nb"	"ECM remodeling"	"NM_002427.2:951"
JAK3-mRNA	-0.0191	0.816	-1.62	1.58	0.987	0.326	2.99	0.981	1	"loglinear"	"Angiogenesis	Chemokine signaling
PTPRK-mRNA	-0.00877	0.607	-1.2	1.18	0.994	0.436	2.27	0.989	1	"lm.nb"	"Growth Factor Signaling"	"NM_001135648.1:472"
TRAF2-mRNA	-0.00533	0.389	-0.767	0.757	0.996	0.588	1.69	0.989	1	"lm.nb"	"Cytokine Signaling	Growth Factor Signaling
PFDN6-mRNA	-0.00189	0.14	-0.276	0.272	0.999	0.826	1.21	0.989	1	"lm.nb"	"Differentiation and Maintenance of Myeloid Cells"	"NM_014260.2:215"
ANGPT1-mRNA	0.00699	0.677	-1.32	1.33	1	0.401	2.52	0.992	1	"lm.nb"	"Angiogenesis	Cell Migration and Adhesion
EMP1-mRNA	-0.00613	0.708	-1.39	1.38	0.996	0.38	2.61	0.993	1	"lm.nb"	"Cell Migration and Adhesion"	"NM_001423.1:2000"
ALCAM-mRNA	0.00139	0.175	-0.342	0.345	1	0.789	1.27	0.994	1	"lm.nb"	"Cell Migration and Adhesion"	"NM_001627.3:789"
TM7SF3-mRNA	0.000479	0.0891	-0.174	0.175	1	0.886	1.13	0.996	1	"loglinear"	"Cytokine Signaling"	"NM_016551.2:1784"
DUSP2-mRNA	0.000725	0.381	-0.746	0.747	1	0.596	1.68	0.998	1	"lm.nb"	"Angiogenesis	Cytokine Signaling
IRF3-mRNA	-1.07e-15	0.284	-0.556	0.556	1	0.68	1.47	1	1	"lm.nb"	"Interferon Signaling	Pathogen Response

## Sheet: DE Results - ConditionIVM 24
Column1.1	Column1.2	Column1.3	Column1.4	Column1.5	Column1.6	Column1.7	Column1.8	Column1.9	Column1.10	Column1.11	Column1.12	Column1.13
	"Log2 fold change"	"std error (log2)"	"Lower confidence limit (log2)"	"Upper confidence limit (log2)"	"Linear fold change"	"Lower confidence limit (linear)"	"Upper confidence limit (linear)"	"P-value"	"BY.p.value"	"method"	"Gene.sets"	"probe.ID"
GPR65-mRNA	0.468	0.137	0.199	0.737	1.38	1.15	1.67	0.00186	1	"lm.nb"	"Lymphocyte activation"	"NM_003608.2:1095"
GZMA-mRNA	0.877	0.261	0.366	1.39	1.84	1.29	2.62	0.00211	1	"lm.nb"	"Pathogen Response	T-cell Activation and Checkpoint Signaling"
KLRK1-mRNA	0.644	0.204	0.244	1.04	1.56	1.18	2.06	0.00366	1	"lm.nb"	"Lymphocyte activation"	"NM_007360.1:760"
CCL4-mRNA	0.98	0.315	0.361	1.6	1.97	1.28	3.03	0.00413	1	"lm.nb"	"Chemokine signaling	Pathogen Response
CCL5-mRNA	0.679	0.232	0.225	1.13	1.6	1.17	2.19	0.00641	1	"lm.nb"	"Chemokine signaling	Cytokine Signaling
ERCC1-mRNA	0.299	0.111	0.0806	0.517	1.23	1.06	1.43	0.0117	1	"loglinear"	"Lymphocyte activation"	"NM_001983.3:458"
CCL3L1-mRNA	0.776	0.291	0.206	1.35	1.71	1.15	2.54	0.0122	1	"lm.nb"	"Chemokine signaling	TLR signaling"
PTGS1-mRNA	-0.739	0.294	-1.32	-0.163	0.599	0.402	0.893	0.0175	1	"lm.nb"	"Metabolism"	"NM_000962.2:700"
NKG7-mRNA	0.962	0.403	0.171	1.75	1.95	1.13	3.37	0.0237	1	"lm.nb"	"Differentiation and Maintenance of Myeloid Cells"	"NM_005601.3:632"
TIGIT-mRNA	0.404	0.176	0.0597	0.748	1.32	1.04	1.68	0.0286	1	"lm.nb"	"Cell Migration and Adhesion"	"NM_173799.2:1968"
SKIL-mRNA	-0.254	0.112	-0.475	-0.0342	0.838	0.72	0.977	0.031	1	"loglinear"	"Growth Factor Signaling"	"NM_005414.2:945"
IFNG-mRNA	0.852	0.412	0.0452	1.66	1.81	1.03	3.16	0.0472	1	"lm.nb"	"Antigen Presentation	Growth Factor Signaling
CX3CR1-mRNA	0.632	0.325	-0.00465	1.27	1.55	0.997	2.41	0.0611	1	"lm.nb"	"Chemokine signaling"	"NM_001337.3:1040"
LTB-mRNA	-0.326	0.168	-0.655	0.00283	0.798	0.635	1	0.0614	1	"lm.nb"	"Cytokine Signaling"	"NM_002341.1:330"
MAP2K2-mRNA	0.198	0.103	-0.00445	0.4	1.15	0.997	1.32	0.0648	1	"lm.nb"	"Angiogenesis	Cytokine Signaling
TNFRSF1B-mRNA	0.482	0.254	-0.0152	0.98	1.4	0.99	1.97	0.067	1	"lm.nb"	"Cytokine Signaling"	"NM_001066.2:835"
TNFSF4-mRNA	-0.675	0.356	-1.37	0.022	0.626	0.386	1.02	0.0673	1	"lm.nb"	"Cytokine Signaling"	"NM_003326.2:545"
IL23A-mRNA	-0.549	0.299	-1.13	0.0375	0.684	0.455	1.03	0.0765	1	"lm.nb"	"Cytokine Signaling	Growth Factor Signaling"
LAG3-mRNA	0.794	0.436	-0.0611	1.65	1.73	0.959	3.14	0.0788	1	"lm.nb"	"T-cell Activation and Checkpoint Signaling"	"NM_002286.5:1735"
DPP4-mRNA	-0.313	0.174	-0.655	0.0282	0.805	0.635	1.02	0.0822	1	"lm.nb"	"T-cell Activation and Checkpoint Signaling"	"NM_001935.3:2700"
ISG15-mRNA	0.766	0.435	-0.086	1.62	1.7	0.942	3.07	0.0882	1	"lm.nb"	"Interferon Signaling	Pathogen Response"
PRKCI-mRNA	-0.225	0.132	-0.483	0.0331	0.856	0.716	1.02	0.0979	1	"lm.nb"	"Growth Factor Signaling"	"NM_002740.4:530"
SPRY2-mRNA	0.559	0.328	-0.083	1.2	1.47	0.944	2.3	0.0982	1	"lm.nb"	"Growth Factor Signaling"	"NM_005842.2:1481"
GRN-mRNA	0.379	0.222	-0.0565	0.814	1.3	0.962	1.76	0.0985	1	"lm.nb"	"Pathogen Response"	"NM_002087.2:546"
LTA-mRNA	-0.478	0.281	-1.03	0.0733	0.718	0.49	1.05	0.0996	1	"lm.nb"	"Cytokine Signaling	TH1 Activation"
IFIT1-mRNA	1.3	0.77	-0.211	2.81	2.46	0.864	7	0.102	1	"lm.nb"	"Interferon Signaling"	"NM_001548.3:1440"
MX1-mRNA	0.616	0.373	-0.116	1.35	1.53	0.923	2.54	0.109	1	"lm.nb"	"Interferon Signaling"	"NM_002462.2:1485"
ICAM1-mRNA	0.577	0.352	-0.112	1.27	1.49	0.925	2.41	0.111	1	"lm.nb"	"Cell Migration and Adhesion	Cytokine Signaling
PF4-mRNA	-0.697	0.437	-1.55	0.158	0.617	0.341	1.12	0.121	1	"lm.nb"	"Cell Migration and Adhesion	Chemokine signaling"
EPHB6-mRNA	-0.662	0.429	-1.5	0.179	0.632	0.353	1.13	0.134	1	"lm.nb"	"Cell Migration and Adhesion"	"NM_004445.3:3784"
ID2-mRNA	0.268	0.178	-0.0808	0.617	1.2	0.946	1.53	0.143	1	"lm.nb"	"Differentiation and Maintenance of Myeloid Cells"	"NM_002166.4:505"
C5-mRNA	0.67	0.446	-0.204	1.55	1.59	0.868	2.92	0.143	1	"lm.nb"	"Complement Activation"	"NM_001735.2:466"
IL1B-mRNA	0.519	0.351	-0.17	1.21	1.43	0.889	2.31	0.15	1	"lm.nb"	"Antigen Presentation	Cytokine Signaling
CD40LG-mRNA	-0.213	0.145	-0.498	0.0723	0.863	0.708	1.05	0.154	1	"lm.nb"	"Cell Migration and Adhesion	Lymphocyte activation"
PTPRC-mRNA	0.256	0.176	-0.0888	0.601	1.19	0.94	1.52	0.156	1	"lm.nb"	"Cell Migration and Adhesion"	"NM_080923.2:154"
RASGRF2-mRNA	-0.566	0.391	-1.33	0.199	0.675	0.397	1.15	0.158	1	"lm.nb"	"Angiogenesis	Cytokine Signaling
CCR5-mRNA	0.52	0.368	-0.201	1.24	1.43	0.87	2.37	0.168	1	"lm.nb"	"Chemokine signaling"	"NM_000579.1:2730"
TAP1-mRNA	0.309	0.219	-0.121	0.739	1.24	0.92	1.67	0.169	1	"lm.nb"	"Antigen Presentation"	"NM_000593.5:2075"
MYD88-mRNA	0.251	0.179	-0.0997	0.603	1.19	0.933	1.52	0.171	1	"lm.nb"	"Cytokine Signaling	Growth Factor Signaling
CTLA4-mRNA	-0.309	0.221	-0.742	0.123	0.807	0.598	1.09	0.171	1	"lm.nb"	"Cell Migration and Adhesion	T-cell Activation and Checkpoint Signaling"
ICOSLG-mRNA	-0.392	0.282	-0.945	0.161	0.762	0.519	1.12	0.175	1	"lm.nb"	"Cell Migration and Adhesion	T-cell Activation and Checkpoint Signaling"
DUSP1-mRNA	0.559	0.405	-0.234	1.35	1.47	0.85	2.55	0.177	1	"lm.nb"	"Angiogenesis	Cytokine Signaling
CD28-mRNA	-0.218	0.159	-0.53	0.0944	0.86	0.693	1.07	0.182	1	"lm.nb"	"Cell Migration and Adhesion	Fc Receptor Signaling
PSME2-mRNA	0.182	0.134	-0.0797	0.444	1.13	0.946	1.36	0.183	1	"lm.nb"	"Angiogenesis	Antigen Presentation
SELP-mRNA	-0.729	0.536	-1.78	0.322	0.603	0.291	1.25	0.184	1	"lm.nb"	"Cell Migration and Adhesion"	"NM_003005.2:1295"
CTSD-mRNA	0.297	0.221	-0.136	0.729	1.23	0.91	1.66	0.189	1	"lm.nb"	"Antigen Presentation	ECM remodeling"
PDE4A-mRNA	0.41	0.307	-0.192	1.01	1.33	0.876	2.02	0.192	1	"lm.nb"	"Metabolism"	"NM_006202.2:3945"
SERINC2-mRNA	-0.555	0.418	-1.37	0.264	0.68	0.386	1.2	0.194	1	"lm.nb"	"Metabolism"	"NM_018565.3:795"
ACAD10-mRNA	-0.231	0.175	-0.573	0.111	0.852	0.672	1.08	0.196	1	"lm.nb"	"Metabolism"	"NM_001136538.1:1905"
IRF5-mRNA	0.425	0.323	-0.209	1.06	1.34	0.865	2.08	0.199	1	"lm.nb"	"Interferon Signaling	TLR signaling"
HLA-DRB3-mRNA	0.301	0.229	-0.148	0.751	1.23	0.902	1.68	0.199	1	"lm.nb"	"Antigen Presentation	Cell Migration and Adhesion
CD247-mRNA	0.287	0.219	-0.143	0.716	1.22	0.906	1.64	0.201	1	"lm.nb"	"Fc Receptor Signaling	Lymphocyte activation
MAPK13-mRNA	0.279	0.214	-0.141	0.699	1.21	0.907	1.62	0.203	1	"lm.nb"	"Angiogenesis	Cytokine Signaling
CASP7-mRNA	-0.454	0.349	-1.14	0.231	0.73	0.454	1.17	0.204	1	"lm.nb"	"Cytokine Signaling"	"NM_001227.3:915"
BIRC2-mRNA	-0.171	0.131	-0.428	0.0869	0.888	0.743	1.06	0.204	1	"lm.nb"	"Cytokine Signaling	Pathogen Response
CEBPB-mRNA	0.485	0.373	-0.247	1.22	1.4	0.843	2.32	0.204	1	"lm.nb"	"Cytokine Signaling"	"NM_005194.2:1420"
SOCS2-mRNA	-0.263	0.204	-0.662	0.135	0.833	0.632	1.1	0.205	1	"lm.nb"	"Growth Factor Signaling"	"NM_003877.3:1020"
SEMA4A-mRNA	0.427	0.331	-0.222	1.08	1.34	0.857	2.11	0.207	1	"lm.nb"	"Metabolism	T-cell Activation and Checkpoint Signaling"
PSMB8-mRNA	0.215	0.167	-0.112	0.542	1.16	0.925	1.46	0.207	1	"lm.nb"	"Angiogenesis	Antigen Presentation
ITGAL-mRNA	0.365	0.286	-0.195	0.925	1.29	0.873	1.9	0.211	1	"lm.nb"	"Cell Migration and Adhesion	ECM remodeling
NFATC2-mRNA	0.349	0.275	-0.189	0.888	1.27	0.877	1.85	0.214	1	"lm.nb"	"Antigen Presentation	Fc Receptor Signaling
CSTB-mRNA	0.209	0.165	-0.114	0.532	1.16	0.924	1.45	0.214	1	"lm.nb"	"Pathogen Response"	"NM_000100.2:320"
CD99-mRNA	0.287	0.226	-0.156	0.73	1.22	0.897	1.66	0.215	1	"lm.nb"	"Cell Migration and Adhesion"	"NM_002414.4:592"
OLR1-mRNA	-0.445	0.352	-1.14	0.245	0.734	0.455	1.19	0.216	1	"lm.nb"	"Cell Migration and Adhesion"	"NM_002543.3:295"
MX2-mRNA	0.346	0.275	-0.193	0.885	1.27	0.875	1.85	0.218	1	"lm.nb"	"Interferon Signaling"	"NM_002463.1:2188"
PBX1-mRNA	-0.824	0.656	-2.11	0.462	0.565	0.232	1.38	0.219	1	"lm.nb"	"Differentiation and Maintenance of Myeloid Cells"	"NM_002585.2:368"
CXCL16-mRNA	0.632	0.505	-0.358	1.62	1.55	0.78	3.08	0.221	1	"lm.nb"	"Chemokine signaling"	"NM_001100812.1:850"
DAXX-mRNA	0.137	0.11	-0.0789	0.353	1.1	0.947	1.28	0.223	1	"lm.nb"	"Growth Factor Signaling"	"NM_001350.3:1875"
MERTK-mRNA	0.591	0.476	-0.342	1.52	1.51	0.789	2.88	0.224	1	"lm.nb"	"Cell Migration and Adhesion"	"NM_006343.2:665"
NMB-mRNA	0.488	0.395	-0.285	1.26	1.4	0.821	2.4	0.226	1	"lm.nb"	"Differentiation and Maintenance of Myeloid Cells"	"NM_021077.3:761"
ITGAX-mRNA	0.349	0.285	-0.209	0.908	1.27	0.865	1.88	0.23	1	"lm.nb"	"Cell Migration and Adhesion	Complement Activation
STAT1-mRNA	0.219	0.178	-0.131	0.568	1.16	0.913	1.48	0.23	1	"lm.nb"	"Chemokine signaling	Cytokine Signaling
GNAI3-mRNA	0.207	0.169	-0.125	0.539	1.15	0.917	1.45	0.23	1	"lm.nb"	"Chemokine signaling"	"NM_006496.1:1150"
TGFB1-mRNA	0.311	0.255	-0.189	0.812	1.24	0.877	1.76	0.233	1	"lm.nb"	"Cell Migration and Adhesion	ECM remodeling
ITGB2-mRNA	0.398	0.327	-0.244	1.04	1.32	0.844	2.06	0.234	1	"lm.nb"	"Cell Migration and Adhesion	Complement Activation
TXN-mRNA	0.22	0.181	-0.136	0.576	1.16	0.91	1.49	0.235	1	"lm.nb"	"Metabolism	Pathogen Response"
HIVEP1-mRNA	-0.147	0.124	-0.39	0.0955	0.903	0.763	1.07	0.243	1	"lm.nb"	"Pathogen Response"	"NM_002114.2:4040"
IKZF1-mRNA	0.182	0.154	-0.12	0.484	1.13	0.92	1.4	0.246	1	"lm.nb"	"Differentiation and Maintenance of Myeloid Cells"	"NM_006060.4:225"
CXCR5-mRNA	-0.455	0.386	-1.21	0.302	0.73	0.432	1.23	0.248	1	"lm.nb"	"Chemokine signaling	TH2 Activation"
BCL2-mRNA	-0.187	0.161	-0.502	0.128	0.879	0.706	1.09	0.254	1	"lm.nb"	"Growth Factor Signaling	Pathogen Response"
EGF-mRNA	-0.728	0.627	-1.96	0.501	0.604	0.258	1.42	0.255	1	"lm.nb"	"Angiogenesis	Cytokine Signaling
FCER2-mRNA	-0.506	0.437	-1.36	0.35	0.704	0.389	1.27	0.255	1	"lm.nb"	"Growth Factor Signaling"	"NM_002002.4:420"
TNFRSF14-mRNA	-0.413	0.356	-1.11	0.286	0.751	0.463	1.22	0.256	1	"lm.nb"	"Cytokine Signaling	T-cell Activation and Checkpoint Signaling"
CCR1-mRNA	0.397	0.343	-0.276	1.07	1.32	0.826	2.1	0.256	1	"lm.nb"	"Chemokine signaling	TH1 Activation"
MSH2-mRNA	0.107	0.0934	-0.0756	0.291	1.08	0.949	1.22	0.259	1	"loglinear"	"Differentiation and Maintenance of Myeloid Cells"	"NM_000251.1:2105"
IRF7-mRNA	0.291	0.253	-0.206	0.787	1.22	0.867	1.73	0.26	1	"lm.nb"	"Interferon Signaling	Pathogen Response
MAFB-mRNA	0.407	0.356	-0.29	1.1	1.33	0.818	2.15	0.262	1	"lm.nb"	"Differentiation and Maintenance of Myeloid Cells"	"NM_005461.3:1655"
EGR3-mRNA	0.581	0.509	-0.417	1.58	1.5	0.749	2.99	0.263	1	"lm.nb"	"Differentiation and Maintenance of Myeloid Cells"	"NM_004430.2:3170"
STAT3-mRNA	0.29	0.256	-0.211	0.792	1.22	0.864	1.73	0.265	1	"lm.nb"	"Chemokine signaling	Cytokine Signaling
SMAD7-mRNA	0.285	0.251	-0.207	0.777	1.22	0.866	1.71	0.266	1	"lm.nb"	"Growth Factor Signaling"	"NM_005904.2:1835"
IL1RN-mRNA	-0.577	0.511	-1.58	0.425	0.67	0.335	1.34	0.268	1	"lm.nb"	"Cytokine Signaling"	"NM_000577.3:480"
EIF4EBP2-mRNA	0.223	0.198	-0.165	0.611	1.17	0.892	1.53	0.268	1	"lm.nb"	"Metabolism"	"NM_004096.4:4490"
PSMB9-mRNA	0.179	0.159	-0.133	0.491	1.13	0.912	1.41	0.269	1	"lm.nb"	"Angiogenesis	Antigen Presentation
NR2F6-mRNA	0.394	0.349	-0.291	1.08	1.31	0.817	2.11	0.269	1	"lm.nb"	"T-cell Activation and Checkpoint Signaling"	"NM_005234.3:1231"
TAPBP-mRNA	0.327	0.291	-0.243	0.896	1.25	0.845	1.86	0.27	1	"lm.nb"	"Antigen Presentation"	"NM_003190.4:1536"
NAMPT-mRNA	0.68	0.605	-0.507	1.87	1.6	0.704	3.65	0.27	1	"lm.nb"	"Metabolism"	"NM_005746.2:290"
MMP8-mRNA	-0.52	0.468	-1.44	0.396	0.697	0.369	1.32	0.275	1	"lm.nb"	"ECM remodeling"	"NM_002424.2:2590"
STAT5A-mRNA	0.176	0.159	-0.136	0.488	1.13	0.91	1.4	0.278	1	"lm.nb"	"Cytokine Signaling	Growth Factor Signaling"
PLAUR-mRNA	0.239	0.217	-0.186	0.664	1.18	0.879	1.58	0.279	1	"lm.nb"	"Complement Activation"	"NM_001005376.1:440"
BID-mRNA	0.281	0.256	-0.221	0.783	1.22	0.858	1.72	0.281	1	"lm.nb"	"Cell Cycle and Apoptosis"	"NM_197966.2:964"
TUBA1A-mRNA	-0.91	0.831	-2.54	0.719	0.532	0.172	1.65	0.282	1	"lm.nb"	"Antigen Presentation"	"NM_001270399.1:36"
CD47-mRNA	0.161	0.149	-0.132	0.453	1.12	0.913	1.37	0.29	1	"lm.nb"	"Cell Migration and Adhesion	ECM remodeling"
SELPLG-mRNA	0.415	0.387	-0.343	1.17	1.33	0.789	2.25	0.291	1	"lm.nb"	"Cell Migration and Adhesion"	"NM_003006.3:2297"
FAS-mRNA	0.255	0.239	-0.213	0.723	1.19	0.863	1.65	0.294	1	"lm.nb"	"Cytokine Signaling	Growth Factor Signaling"
CALR-mRNA	0.214	0.201	-0.18	0.607	1.16	0.883	1.52	0.296	1	"lm.nb"	"Antigen Presentation"	"NM_004343.2:965"
RHOC-mRNA	0.248	0.234	-0.209	0.706	1.19	0.865	1.63	0.296	1	"lm.nb"	"Cell Cycle and Apoptosis	Cell Migration and Adhesion
CXCR1-mRNA	0.795	0.749	-0.673	2.26	1.73	0.627	4.8	0.297	1	"lm.nb"	"Chemokine signaling"	"NM_000634.2:1950"
CXCR2-mRNA	0.847	0.801	-0.724	2.42	1.8	0.605	5.34	0.299	1	"lm.nb"	"Chemokine signaling"	"NM_001168298.1:676"
DUSP6-mRNA	0.399	0.379	-0.343	1.14	1.32	0.788	2.21	0.301	1	"lm.nb"	"Angiogenesis	Cytokine Signaling
BIRC3-mRNA	-0.15	0.143	-0.43	0.13	0.901	0.742	1.09	0.303	1	"lm.nb"	"Cytokine Signaling	Pathogen Response
FCGR3A-mRNA	0.523	0.505	-0.466	1.51	1.44	0.724	2.85	0.308	1	"lm.nb"	"Fc Receptor Signaling	Lymphocyte activation"
FAF1-mRNA	0.159	0.153	-0.142	0.459	1.12	0.906	1.37	0.309	1	"lm.nb"	"Pathogen Response"	"NM_007051.2:1530"
PDZK1IP1-mRNA	-0.508	0.493	-1.47	0.457	0.703	0.36	1.37	0.311	1	"lm.nb"	"Differentiation and Maintenance of Myeloid Cells"	"NM_005764.3:293"
MS4A1-mRNA	-0.247	0.243	-0.723	0.228	0.842	0.606	1.17	0.316	1	"lm.nb"	"Differentiation and Maintenance of Myeloid Cells"	"NM_152866.2:620"
ITGA5-mRNA	0.288	0.287	-0.274	0.851	1.22	0.827	1.8	0.323	1	"lm.nb"	"Cell Migration and Adhesion	ECM remodeling
VASP-mRNA	0.288	0.288	-0.276	0.852	1.22	0.826	1.8	0.325	1	"lm.nb"	"Cell Migration and Adhesion"	"NM_003370.3:1500"
MMP9-mRNA	0.625	0.626	-0.601	1.85	1.54	0.659	3.61	0.325	1	"lm.nb"	"Cytokine Signaling	ECM remodeling"
ENC1-mRNA	0.308	0.309	-0.298	0.914	1.24	0.814	1.88	0.327	1	"lm.nb"	"Lymphocyte activation"	"NM_003633.2:4710"
NFIL3-mRNA	0.252	0.253	-0.244	0.748	1.19	0.844	1.68	0.327	1	"lm.nb"	"Angiogenesis"	"NM_005384.2:1795"
TGFBR3-mRNA	0.428	0.431	-0.416	1.27	1.35	0.749	2.42	0.328	1	"lm.nb"	"Growth Factor Signaling"	"NM_003243.3:1950"
HLA-DOB-mRNA	-0.229	0.231	-0.683	0.224	0.853	0.623	1.17	0.329	1	"lm.nb"	"Antigen Presentation	Cell Migration and Adhesion"
CD27-mRNA	-0.14	0.141	-0.416	0.137	0.908	0.749	1.1	0.33	1	"lm.nb"	"Cytokine Signaling"	"NM_001242.4:330"
CEBPA-mRNA	0.399	0.406	-0.396	1.19	1.32	0.76	2.29	0.334	1	"lm.nb"	"Cell Cycle and Apoptosis	Differentiation and Maintenance of Myeloid Cells"
ITGB1-mRNA	0.151	0.154	-0.151	0.454	1.11	0.901	1.37	0.335	1	"lm.nb"	"Cell Migration and Adhesion	ECM remodeling
FPR2-mRNA	0.414	0.424	-0.416	1.24	1.33	0.749	2.37	0.336	1	"lm.nb"	"Pathogen Response"	"NM_001462.3:1200"
PROS1-mRNA	-0.47	0.484	-1.42	0.478	0.722	0.374	1.39	0.339	1	"lm.nb"	"Cell Migration and Adhesion	Complement Activation"
CEBPD-mRNA	0.407	0.42	-0.417	1.23	1.33	0.749	2.35	0.341	1	"lm.nb"	"Cell Cycle and Apoptosis	Cytokine Signaling
CTSL-mRNA	0.346	0.359	-0.357	1.05	1.27	0.781	2.07	0.343	1	"lm.nb"	"Antigen Presentation	ECM remodeling
MAP3K14-mRNA	-0.32	0.333	-0.973	0.333	0.801	0.509	1.26	0.345	1	"lm.nb"	"Antigen Presentation	Cytokine Signaling
FPR1-mRNA	0.424	0.442	-0.442	1.29	1.34	0.736	2.45	0.345	1	"lm.nb"	"Chemokine signaling	Pathogen Response"
SPTBN1-mRNA	-0.12	0.125	-0.365	0.126	0.92	0.777	1.09	0.347	1	"lm.nb"	"Angiogenesis	Cytokine Signaling
LTA4H-mRNA	-0.233	0.245	-0.712	0.247	0.851	0.61	1.19	0.349	1	"lm.nb"	"Metabolism"	"NM_001256643.1:1140"
TUBA4A-mRNA	0.179	0.189	-0.191	0.549	1.13	0.876	1.46	0.349	1	"lm.nb"	"Antigen Presentation"	"NM_006000.1:217"
SOCS3-mRNA	-0.311	0.328	-0.953	0.331	0.806	0.516	1.26	0.35	1	"lm.nb"	"Antigen Presentation	Cytokine Signaling
ACLY-mRNA	0.234	0.247	-0.25	0.719	1.18	0.841	1.65	0.35	1	"lm.nb"	"Metabolism"	"NM_001096.2:3195"
ICOS-mRNA	-0.117	0.123	-0.358	0.125	0.922	0.78	1.09	0.351	1	"lm.nb"	"Cell Migration and Adhesion	T-cell Activation and Checkpoint Signaling
CDH13-mRNA	-1.04	1.11	-3.21	1.12	0.485	0.108	2.18	0.352	1	"lm.nb"	"Cell Migration and Adhesion"	"NM_001220488.1:210"
CCR8-mRNA	-0.644	0.685	-1.99	0.699	0.64	0.252	1.62	0.355	1	"lm.nb"	"Chemokine signaling	TH2 Activation"
RHOG-mRNA	0.239	0.254	-0.259	0.737	1.18	0.835	1.67	0.355	1	"lm.nb"	"Cell Cycle and Apoptosis	Cell Migration and Adhesion
PTGDS-mRNA	0.61	0.657	-0.678	1.9	1.53	0.625	3.73	0.361	1	"lm.nb"	"Metabolism"	"NM_000954.5:180"
IFNGR1-mRNA	0.213	0.23	-0.238	0.663	1.16	0.848	1.58	0.362	1	"lm.nb"	"Growth Factor Signaling	Interferon Signaling
HAVCR1-mRNA	0.28	0.302	-0.313	0.872	1.21	0.805	1.83	0.363	1	"lm.nb"	"Pathogen Response"	"NM_001173393.1:834"
TREM1-mRNA	0.514	0.558	-0.579	1.61	1.43	0.669	3.05	0.364	1	"lm.nb"	"Cell Migration and Adhesion	Lymphocyte activation"
C3AR1-mRNA	0.263	0.286	-0.297	0.823	1.2	0.814	1.77	0.364	1	"lm.nb"	"Complement Activation"	"NM_004054.2:415"
PTGDR-mRNA	0.524	0.57	-0.593	1.64	1.44	0.663	3.12	0.365	1	"lm.nb"	"Cell Migration and Adhesion	Lymphocyte activation"
BCL10-mRNA	0.147	0.161	-0.169	0.464	1.11	0.889	1.38	0.369	1	"lm.nb"	"Antigen Presentation	Fc Receptor Signaling
NLRP3-mRNA	0.307	0.339	-0.357	0.971	1.24	0.781	1.96	0.372	1	"lm.nb"	"Pathogen Response"	"NM_001079821.2:415"
VEGFA-mRNA	-0.317	0.351	-1.01	0.372	0.803	0.498	1.29	0.374	1	"lm.nb"	"Angiogenesis	Growth Factor Signaling"
IL17RA-mRNA	0.204	0.226	-0.239	0.647	1.15	0.847	1.57	0.375	1	"lm.nb"	"Cytokine Signaling"	"NM_014339.4:3020"
IL18R1-mRNA	0.314	0.356	-0.384	1.01	1.24	0.766	2.02	0.385	1	"lm.nb"	"Cytokine Signaling	TH1 Activation"
S100A11-mRNA	0.255	0.29	-0.313	0.824	1.19	0.805	1.77	0.385	1	"lm.nb"	"Differentiation and Maintenance of Myeloid Cells"	"NM_005620.1:127"
NFKBIA-mRNA	0.26	0.299	-0.326	0.847	1.2	0.798	1.8	0.391	1	"lm.nb"	"Antigen Presentation	Chemokine signaling
CCR7-mRNA	-0.148	0.17	-0.481	0.185	0.903	0.716	1.14	0.391	1	"lm.nb"	"Chemokine signaling	TH2 Activation"
STK17A-mRNA	0.144	0.167	-0.184	0.473	1.11	0.88	1.39	0.396	1	"lm.nb"	"Cell Cycle and Apoptosis"	"NM_004760.2:528"
NR4A2-mRNA	-0.356	0.413	-1.17	0.454	0.781	0.446	1.37	0.396	1	"lm.nb"	"Lymphocyte activation"	"NM_006186.3:1380"
SERPINB6-mRNA	0.202	0.237	-0.263	0.667	1.15	0.834	1.59	0.401	1	"lm.nb"	"Pathogen Response"	"NM_004568.4:681"
VRK2-mRNA	0.1	0.118	-0.131	0.331	1.07	0.913	1.26	0.402	1	"lm.nb"	"Cell Cycle and Apoptosis"	"NM_006296.3:875"
TLR10-mRNA	-0.177	0.21	-0.589	0.235	0.885	0.665	1.18	0.407	1	"lm.nb"	"TLR signaling"	"NM_030956.2:2246"
NFKBIZ-mRNA	-0.172	0.206	-0.575	0.231	0.887	0.671	1.17	0.409	1	"lm.nb"	"Cytokine Signaling	Lymphocyte activation"
S100A4-mRNA	0.163	0.195	-0.22	0.546	1.12	0.859	1.46	0.411	1	"lm.nb"	"Cell Migration and Adhesion	Differentiation and Maintenance of Myeloid Cells"
TERF2IP-mRNA	0.099	0.119	-0.134	0.332	1.07	0.911	1.26	0.412	1	"lm.nb"	"Cell Cycle and Apoptosis"	"NM_018975.2:1380"
AREG-mRNA	-0.377	0.456	-1.27	0.516	0.77	0.415	1.43	0.414	1	"lm.nb"	"Lymphocyte activation"	"NM_001657.2:547"
RUNX2-mRNA	-0.261	0.316	-0.881	0.359	0.835	0.543	1.28	0.416	1	"lm.nb"	"Differentiation and Maintenance of Myeloid Cells"	"NM_001024630.3:34"
S100A10-mRNA	0.177	0.215	-0.244	0.598	1.13	0.844	1.51	0.416	1	"lm.nb"	"Differentiation and Maintenance of Myeloid Cells"	"NM_002966.1:245"
ZNRF2-mRNA	0.146	0.178	-0.203	0.494	1.11	0.869	1.41	0.419	1	"lm.nb"	"Metabolism"	"NM_147128.3:1594"
ADGRE5-mRNA	0.229	0.28	-0.32	0.778	1.17	0.801	1.71	0.419	1	"lm.nb"	"Cell Migration and Adhesion"	"NM_078481.2:1370"
MAPK11-mRNA	-0.589	0.72	-2	0.822	0.665	0.25	1.77	0.42	1	"lm.nb"	"Angiogenesis	Cytokine Signaling
ADORA2A-mRNA	-0.344	0.424	-1.17	0.486	0.788	0.443	1.4	0.423	1	"lm.nb"	"Growth Factor Signaling"	"NM_000675.3:1095"
FASN-mRNA	0.406	0.505	-0.583	1.4	1.33	0.668	2.63	0.427	1	"lm.nb"	"Metabolism"	"NM_004104.4:5387"
ARF6-mRNA	0.166	0.21	-0.244	0.577	1.12	0.844	1.49	0.434	1	"lm.nb"	"Growth Factor Signaling"	"NM_001663.3:1362"
CD74-mRNA	0.204	0.257	-0.3	0.708	1.15	0.812	1.63	0.434	1	"lm.nb"	"Antigen Presentation	Cell Migration and Adhesion"
CRABP2-mRNA	-0.651	0.825	-2.27	0.965	0.637	0.208	1.95	0.436	1	"lm.nb"	"Metabolism"	"NM_001199723.1:802"
TNF-mRNA	0.231	0.296	-0.348	0.811	1.17	0.785	1.75	0.44	1	"lm.nb"	"Antigen Presentation	Cytokine Signaling
ADAMTS1-mRNA	0.42	0.538	-0.634	1.47	1.34	0.644	2.78	0.441	1	"lm.nb"	"ECM remodeling"	"NM_006988.3:2840"
IRF2-mRNA	0.125	0.16	-0.188	0.437	1.09	0.878	1.35	0.442	1	"lm.nb"	"Interferon Signaling"	"NM_002199.3:1624"
IRF1-mRNA	0.173	0.223	-0.265	0.611	1.13	0.832	1.53	0.445	1	"lm.nb"	"Interferon Signaling"	"NM_002198.1:510"
NDUFA7-mRNA	-0.103	0.134	-0.365	0.159	0.931	0.776	1.12	0.447	1	"lm.nb"	"Metabolism"	"NM_005001.2:373"
ADAM8-mRNA	0.284	0.372	-0.445	1.01	1.22	0.735	2.02	0.451	1	"lm.nb"	"ECM remodeling"	"NM_001109.4:762"
OSCAR-mRNA	0.201	0.264	-0.316	0.718	1.15	0.803	1.64	0.453	1	"lm.nb"	"Lymphocyte activation"	"NM_130771.3:990"
AOAH-mRNA	0.226	0.297	-0.357	0.809	1.17	0.781	1.75	0.453	1	"lm.nb"	"Pathogen Response"	"NM_001637.3:1303"
TRAF1-mRNA	-0.101	0.133	-0.362	0.161	0.933	0.778	1.12	0.457	1	"lm.nb"	"Cytokine Signaling"	"NM_005658.3:3735"
CD36-mRNA	-0.258	0.343	-0.93	0.415	0.836	0.525	1.33	0.458	1	"lm.nb"	"Antigen Presentation	ECM remodeling
RAB3D-mRNA	0.263	0.351	-0.424	0.95	1.2	0.745	1.93	0.459	1	"lm.nb"	"Pathogen Response"	"NM_004283.3:2610"
LAPTM5-mRNA	0.151	0.201	-0.243	0.545	1.11	0.845	1.46	0.459	1	"lm.nb"	"Differentiation and Maintenance of Myeloid Cells"	"NM_006762.2:1825"
BMP6-mRNA	-0.55	0.734	-1.99	0.889	0.683	0.252	1.85	0.46	1	"lm.nb"	"ECM remodeling"	"NM_001718.2:1045"
CSF1R-mRNA	0.239	0.321	-0.391	0.869	1.18	0.763	1.83	0.463	1	"lm.nb"	"Growth Factor Signaling"	"NM_005211.2:3775"
CBR1-mRNA	0.175	0.235	-0.287	0.636	1.13	0.82	1.55	0.464	1	"lm.nb"	"Metabolism"	"NM_001757.2:367"
CD40-mRNA	-0.273	0.368	-0.995	0.449	0.828	0.502	1.37	0.464	1	"lm.nb"	"Cell Migration and Adhesion	Lymphocyte activation
SQSTM1-mRNA	0.114	0.156	-0.191	0.419	1.08	0.876	1.34	0.469	1	"lm.nb"	"Cytokine Signaling	Growth Factor Signaling"
MAP3K4-mRNA	-0.0918	0.126	-0.339	0.156	0.938	0.79	1.11	0.473	1	"lm.nb"	"Growth Factor Signaling"	"NM_005922.2:1165"
PRDX3-mRNA	0.124	0.172	-0.213	0.462	1.09	0.863	1.38	0.475	1	"lm.nb"	"Metabolism"	"NM_014098.3:963"
RIPK2-mRNA	0.126	0.175	-0.217	0.469	1.09	0.861	1.38	0.477	1	"lm.nb"	"Cytokine Signaling	Growth Factor Signaling
CSF3R-mRNA	0.418	0.58	-0.719	1.55	1.34	0.607	2.94	0.477	1	"lm.nb"	"Growth Factor Signaling"	"NM_000760.3:2066"
SMAD2-mRNA	0.0933	0.13	-0.161	0.348	1.07	0.894	1.27	0.478	1	"lm.nb"	"Growth Factor Signaling"	"NM_005901.5:1678"
TOP2A-mRNA	0.225	0.314	-0.391	0.841	1.17	0.763	1.79	0.48	1	"lm.nb"	"Differentiation and Maintenance of Myeloid Cells"	"NM_001067.3:3563"
IL6R-mRNA	0.17	0.238	-0.296	0.637	1.13	0.814	1.55	0.48	1	"lm.nb"	"Cytokine Signaling	Growth Factor Signaling"
SEMA4B-mRNA	-0.232	0.324	-0.867	0.403	0.852	0.548	1.32	0.48	1	"lm.nb"	"Lymphocyte activation"	"NM_020210.3:3470"
HIST2H2AA3-mRNA	0.0982	0.138	-0.172	0.368	1.07	0.888	1.29	0.481	1	"lm.nb"	"Cell Cycle and Apoptosis"	"NM_003516.2:137"
HDAC5-mRNA	0.101	0.143	-0.179	0.381	1.07	0.883	1.3	0.486	1	"lm.nb"	"Growth Factor Signaling"	"NM_005474.4:3160"
FCGR2A-mRNA	0.315	0.449	-0.564	1.19	1.24	0.676	2.29	0.488	1	"lm.nb"	"Fc Receptor Signaling"	"NM_021642.3:60"
MSC-mRNA	-0.577	0.822	-2.19	1.03	0.67	0.219	2.05	0.488	1	"lm.nb"	"Differentiation and Maintenance of Myeloid Cells"	"NM_005098.3:1595"
SIRPA-mRNA	0.293	0.421	-0.532	1.12	1.22	0.692	2.17	0.492	1	"lm.nb"	"Cell Migration and Adhesion"	"NM_080792.2:3115"
RICTOR-mRNA	0.164	0.238	-0.303	0.632	1.12	0.81	1.55	0.497	1	"lm.nb"	"Angiogenesis	Fc Receptor Signaling
TNFAIP3-mRNA	0.155	0.225	-0.286	0.596	1.11	0.82	1.51	0.497	1	"lm.nb"	"Cytokine Signaling	Pathogen Response"
CXCL1-mRNA	0.459	0.67	-0.855	1.77	1.37	0.553	3.42	0.499	1	"lm.nb"	"Chemokine signaling	Cytokine Signaling
BTLA-mRNA	-0.114	0.167	-0.441	0.213	0.924	0.737	1.16	0.5	1	"lm.nb"	"T-cell Activation and Checkpoint Signaling"	"NM_181780.2:305"
VTCN1-mRNA	-0.779	1.14	-3.02	1.46	0.583	0.123	2.76	0.502	1	"lm.nb"	"Cell Migration and Adhesion"	"NM_024626.2:1375"
CDH4-mRNA	-0.349	0.514	-1.36	0.658	0.785	0.391	1.58	0.503	1	"lm.nb"	"Cell Migration and Adhesion"	"NM_001794.2:1060"
FCGR2B-mRNA	-0.162	0.239	-0.631	0.307	0.894	0.646	1.24	0.503	1	"lm.nb"	"Lymphocyte activation"	"NM_001002273.1:870"
CD69-mRNA	0.145	0.214	-0.275	0.565	1.11	0.826	1.48	0.504	1	"lm.nb"	"T-cell Activation and Checkpoint Signaling"	"NM_001781.1:460"
CYP1B1-mRNA	-0.314	0.466	-1.23	0.599	0.804	0.427	1.51	0.506	1	"lm.nb"	"Metabolism"	"NM_000104.3:1715"
SKI-mRNA	0.147	0.22	-0.284	0.578	1.11	0.822	1.49	0.508	1	"lm.nb"	"Growth Factor Signaling"	"NM_003036.2:3335"
CEACAM8-mRNA	-0.418	0.629	-1.65	0.815	0.749	0.319	1.76	0.512	1	"lm.nb"	"Cell Migration and Adhesion	ECM remodeling"
CXCL8-mRNA	0.425	0.654	-0.856	1.71	1.34	0.552	3.26	0.521	1	"lm.nb"	"Chemokine signaling	Pathogen Response
PTGS2-mRNA	0.402	0.631	-0.835	1.64	1.32	0.561	3.12	0.529	1	"lm.nb"	"Cytokine Signaling	Metabolism"
IER3-mRNA	0.207	0.326	-0.431	0.845	1.15	0.742	1.8	0.529	1	"lm.nb"	"Lymphocyte activation"	"NM_003897.3:178"
CCL15-mRNA	-0.504	0.807	-2.09	1.08	0.705	0.236	2.11	0.538	1	"lm.nb"	"Chemokine signaling"	"NM_032965.3:112"
SERPINE3-mRNA	-0.507	0.814	-2.1	1.09	0.704	0.233	2.13	0.538	1	"lm.nb"	"ECM remodeling"	"NM_001101320.1:132"
BATF-mRNA	0.149	0.239	-0.32	0.619	1.11	0.801	1.54	0.538	1	"lm.nb"	"Lymphocyte activation"	"NM_006399.3:293"
NOD2-mRNA	0.167	0.268	-0.359	0.692	1.12	0.78	1.62	0.539	1	"lm.nb"	"Cytokine Signaling	Pathogen Response
CD80-mRNA	-0.352	0.57	-1.47	0.766	0.784	0.361	1.7	0.542	1	"lm.nb"	"Cell Migration and Adhesion	Fc Receptor Signaling
IFNAR2-mRNA	0.084	0.136	-0.183	0.351	1.06	0.881	1.28	0.543	1	"lm.nb"	"Growth Factor Signaling	Interferon Signaling
YES1-mRNA	0.178	0.291	-0.393	0.749	1.13	0.761	1.68	0.546	1	"lm.nb"	"Cell Migration and Adhesion	Cytokine Signaling
CCL19-mRNA	-0.6	0.984	-2.53	1.33	0.66	0.173	2.51	0.546	1	"lm.nb"	"Chemokine signaling"	"NM_006274.2:401"
IL5RA-mRNA	0.319	0.524	-0.707	1.35	1.25	0.612	2.54	0.547	1	"lm.nb"	"Angiogenesis	Cytokine Signaling
INSIG1-mRNA	0.137	0.224	-0.303	0.576	1.1	0.811	1.49	0.547	1	"lm.nb"	"Metabolism"	"NM_005542.3:1120"
HDAC6-mRNA	0.131	0.216	-0.293	0.555	1.1	0.816	1.47	0.548	1	"lm.nb"	"Growth Factor Signaling"	"NM_001321225.1:470"
PIM2-mRNA	-0.142	0.235	-0.603	0.318	0.906	0.658	1.25	0.55	1	"lm.nb"	"Growth Factor Signaling"	"NM_006875.2:620"
CXCL3-mRNA	-0.415	0.686	-1.76	0.93	0.75	0.295	1.91	0.55	1	"lm.nb"	"Chemokine signaling	Cytokine Signaling"
IL3RA-mRNA	-0.194	0.321	-0.824	0.436	0.874	0.565	1.35	0.55	1	"lm.nb"	"Angiogenesis	Cytokine Signaling
GCH1-mRNA	0.112	0.187	-0.255	0.479	1.08	0.838	1.39	0.554	1	"lm.nb"	"Metabolism"	"NM_000161.2:1910"
MAP2K4-mRNA	0.152	0.255	-0.347	0.652	1.11	0.786	1.57	0.554	1	"lm.nb"	"Cytokine Signaling	Fc Receptor Signaling
CXCL2-mRNA	-0.164	0.275	-0.704	0.375	0.892	0.614	1.3	0.555	1	"lm.nb"	"Chemokine signaling	Cytokine Signaling
PIK3CG-mRNA	0.101	0.169	-0.231	0.432	1.07	0.852	1.35	0.556	1	"lm.nb"	"Chemokine signaling	Cytokine Signaling
CXCR6-mRNA	0.28	0.471	-0.643	1.2	1.21	0.641	2.3	0.556	1	"lm.nb"	"Chemokine signaling	TH1 Activation"
CSF2RA-mRNA	0.153	0.257	-0.35	0.656	1.11	0.784	1.58	0.556	1	"lm.nb"	"Angiogenesis	Cytokine Signaling
TLR9-mRNA	-0.449	0.76	-1.94	1.04	0.733	0.261	2.06	0.559	1	"lm.nb"	"TLR signaling"	"NM_017442.2:985"
MCM5-mRNA	0.11	0.186	-0.256	0.475	1.08	0.838	1.39	0.56	1	"lm.nb"	"Cell Cycle and Apoptosis	Differentiation and Maintenance of Myeloid Cells"
CDH1-mRNA	0.432	0.737	-1.01	1.88	1.35	0.496	3.67	0.563	1	"lm.nb"	"Cell Migration and Adhesion	ECM remodeling
CD1B-mRNA	-0.473	0.809	-2.06	1.11	0.72	0.24	2.16	0.563	1	"lm.nb"	"Antigen Presentation	T-cell Activation and Checkpoint Signaling"
ZNF148-mRNA	0.0477	0.082	-0.113	0.208	1.03	0.925	1.16	0.565	1	"loglinear"	"Pathogen Response"	"NM_021964.1:2220"
CLEC5A-mRNA	-0.321	0.554	-1.41	0.764	0.8	0.377	1.7	0.566	1	"lm.nb"	"Lymphocyte activation"	"NM_013252.2:3250"
PTGDR2-mRNA	0.293	0.506	-0.699	1.29	1.23	0.616	2.44	0.567	1	"lm.nb"	"Cell Migration and Adhesion	Lymphocyte activation"
HIF1A-mRNA	-0.0826	0.143	-0.363	0.198	0.944	0.778	1.15	0.568	1	"lm.nb"	"Growth Factor Signaling"	"NM_001530.2:1985"
TWISTNB-mRNA	-0.0882	0.153	-0.388	0.212	0.941	0.764	1.16	0.569	1	"lm.nb"	"Pathogen Response"	"NM_001002926.1:3246"
PRDX1-mRNA	0.0807	0.141	-0.195	0.356	1.06	0.874	1.28	0.57	1	"lm.nb"	"Metabolism"	"NM_002574.2:632"
TLR2-mRNA	0.183	0.319	-0.442	0.808	1.13	0.736	1.75	0.571	1	"lm.nb"	"Growth Factor Signaling	TLR signaling"
CCL3-mRNA	0.286	0.505	-0.703	1.28	1.22	0.614	2.42	0.575	1	"lm.nb"	"Chemokine signaling	TLR signaling"
TNFRSF1A-mRNA	0.221	0.39	-0.544	0.985	1.17	0.686	1.98	0.576	1	"lm.nb"	"Cytokine Signaling	Growth Factor Signaling"
GPR183-mRNA	-0.0878	0.157	-0.396	0.22	0.941	0.76	1.16	0.58	1	"lm.nb"	"Cell Migration and Adhesion	Lymphocyte activation"
FCN1-mRNA	0.208	0.375	-0.526	0.943	1.16	0.694	1.92	0.582	1	"lm.nb"	"Complement Activation"	"NM_002003.3:932"
IL18-mRNA	-0.366	0.663	-1.66	0.934	0.776	0.315	1.91	0.585	1	"lm.nb"	"Cytokine Signaling	Pathogen Response
SESN1-mRNA	-0.257	0.471	-1.18	0.665	0.837	0.442	1.59	0.589	1	"lm.nb"	"Metabolism"	"NM_014454.2:2223"
THBD-mRNA	0.207	0.381	-0.539	0.953	1.15	0.688	1.94	0.59	1	"lm.nb"	"Cell Migration and Adhesion	Complement Activation"
CD84-mRNA	0.0775	0.142	-0.202	0.357	1.06	0.87	1.28	0.59	1	"lm.nb"	"Cell Migration and Adhesion"	"NM_003874.3:680"
TTK-mRNA	-0.346	0.637	-1.59	0.903	0.787	0.331	1.87	0.591	1	"lm.nb"	"Differentiation and Maintenance of Myeloid Cells"	"NM_003318.3:1200"
ANXA1-mRNA	0.106	0.196	-0.277	0.49	1.08	0.825	1.4	0.592	1	"lm.nb"	"Cytokine Signaling"	"NM_000700.1:515"
ACOD1-mRNA	-0.543	1.01	-2.52	1.44	0.686	0.174	2.7	0.594	1	"lm.nb"	"Metabolism	Pathogen Response"
ANGPT1-mRNA	-0.365	0.679	-1.7	0.966	0.777	0.309	1.95	0.595	1	"lm.nb"	"Angiogenesis	Cell Migration and Adhesion
MYC-mRNA	-0.108	0.202	-0.503	0.287	0.928	0.706	1.22	0.596	1	"lm.nb"	"Growth Factor Signaling"	"NM_002467.3:1610"
C5AR1-mRNA	0.244	0.457	-0.652	1.14	1.18	0.637	2.2	0.598	1	"lm.nb"	"Complement Activation"	"NM_001736.2:1195"
MALT1-mRNA	0.0549	0.103	-0.147	0.257	1.04	0.903	1.2	0.599	1	"lm.nb"	"Antigen Presentation	Fc Receptor Signaling
MOB3C-mRNA	0.175	0.333	-0.478	0.828	1.13	0.718	1.77	0.603	1	"lm.nb"	"Lymphocyte activation"	"NM_145279.4:1630"
FOSB-mRNA	0.268	0.511	-0.733	1.27	1.2	0.601	2.41	0.603	1	"lm.nb"	"Growth Factor Signaling"	"NM_006732.1:3200"
ZNF77-mRNA	-0.227	0.434	-1.08	0.623	0.855	0.474	1.54	0.605	1	"lm.nb"	"Lymphocyte activation"	"NM_021217.2:1560"
ZMPSTE24-mRNA	0.0705	0.136	-0.196	0.337	1.05	0.873	1.26	0.607	1	"lm.nb"	"Pathogen Response"	"NM_005857.3:540"
EMP1-mRNA	-0.367	0.71	-1.76	1.02	0.775	0.296	2.03	0.609	1	"lm.nb"	"Cell Migration and Adhesion"	"NM_001423.1:2000"
VAV2-mRNA	-0.178	0.348	-0.86	0.504	0.884	0.551	1.42	0.612	1	"lm.nb"	"Angiogenesis	Chemokine signaling
FLT3-mRNA	0.171	0.334	-0.484	0.826	1.13	0.715	1.77	0.612	1	"lm.nb"	"Cytokine Signaling"	"NM_004119.2:2374"
FUT4-mRNA	0.133	0.261	-0.377	0.644	1.1	0.77	1.56	0.613	1	"lm.nb"	"Metabolism"	"NM_002033.3:1221"
TNFAIP8-mRNA	0.0517	0.101	-0.147	0.25	1.04	0.903	1.19	0.614	1	"lm.nb"	"Cytokine Signaling"	"NM_001077654.1:260"
S100A9-mRNA	0.188	0.372	-0.541	0.918	1.14	0.687	1.89	0.617	1	"lm.nb"	"Differentiation and Maintenance of Myeloid Cells"	"NM_002965.2:75"
ARHGEF6-mRNA	0.0727	0.145	-0.211	0.356	1.05	0.864	1.28	0.619	1	"lm.nb"	"Growth Factor Signaling"	"NM_004840.2:1465"
GSN-mRNA	-0.17	0.339	-0.834	0.494	0.889	0.561	1.41	0.62	1	"lm.nb"	"Pathogen Response"	"NM_000177.4:1075"
FYN-mRNA	0.138	0.275	-0.401	0.676	1.1	0.757	1.6	0.62	1	"lm.nb"	"Angiogenesis	Antigen Presentation
SERPINB9-mRNA	0.144	0.288	-0.421	0.709	1.1	0.747	1.63	0.621	1	"lm.nb"	"Pathogen Response"	"NM_004155.3:950"
CEBPG-mRNA	0.0606	0.122	-0.178	0.299	1.04	0.884	1.23	0.623	1	"lm.nb"	"Cell Cycle and Apoptosis	Cytokine Signaling
KLF4-mRNA	0.156	0.314	-0.46	0.771	1.11	0.727	1.71	0.624	1	"lm.nb"	"Differentiation and Maintenance of Myeloid Cells"	"NM_004235.4:1980"
CASP1-mRNA	0.101	0.204	-0.299	0.502	1.07	0.813	1.42	0.624	1	"lm.nb"	"Cytokine Signaling	Pathogen Response"
S100A8-mRNA	0.176	0.358	-0.525	0.877	1.13	0.695	1.84	0.626	1	"lm.nb"	"Differentiation and Maintenance of Myeloid Cells"	"NM_002964.3:115"
CCL13-mRNA	-0.393	0.799	-1.96	1.17	0.761	0.257	2.25	0.626	1	"lm.nb"	"Chemokine signaling"	"NM_005408.2:320"
P2RX1-mRNA	0.172	0.35	-0.514	0.858	1.13	0.7	1.81	0.627	1	"lm.nb"	"Pathogen Response"	"NM_002558.2:2120"
CXCR4-mRNA	0.0951	0.194	-0.285	0.475	1.07	0.821	1.39	0.628	1	"lm.nb"	"Chemokine signaling	TH2 Activation"
SIGLEC5-mRNA	-0.166	0.338	-0.829	0.497	0.892	0.563	1.41	0.628	1	"lm.nb"	"Lymphocyte activation"	"NM_003830.2:2145"
CCL28-mRNA	-0.0779	0.159	-0.39	0.234	0.947	0.763	1.18	0.628	1	"lm.nb"	"Chemokine signaling"	"NM_148672.2:407"
CD70-mRNA	-0.33	0.675	-1.65	0.994	0.796	0.318	1.99	0.629	1	"lm.nb"	"T-cell Activation and Checkpoint Signaling"	"NM_001252.2:190"
JAG1-mRNA	-0.432	0.89	-2.18	1.31	0.741	0.221	2.48	0.631	1	"lm.nb"	"Cytokine Signaling	Growth Factor Signaling"
KIF20A-mRNA	-0.427	0.881	-2.15	1.3	0.744	0.225	2.46	0.631	1	"lm.nb"	"Antigen Presentation"	"NM_005733.2:1209"
NOX1-mRNA	-0.274	0.565	-1.38	0.834	0.827	0.384	1.78	0.632	1	"lm.nb"	"Metabolism"	"NM_007052.4:455"
HLA-DRA-mRNA	0.114	0.235	-0.348	0.575	1.08	0.786	1.49	0.633	1	"lm.nb"	"Antigen Presentation	Cell Migration and Adhesion
CREM-mRNA	-0.138	0.291	-0.708	0.431	0.909	0.612	1.35	0.638	1	"lm.nb"	"Pathogen Response"	"NM_181571.2:767"
STAT5B-mRNA	0.109	0.231	-0.344	0.561	1.08	0.788	1.48	0.641	1	"lm.nb"	"Chemokine signaling	Cytokine Signaling
TRAFD1-mRNA	0.119	0.255	-0.381	0.619	1.09	0.768	1.54	0.643	1	"lm.nb"	"Cytokine Signaling"	"NM_001143906.1:1475"
ITGAM-mRNA	0.365	0.786	-1.17	1.91	1.29	0.443	3.75	0.645	1	"loglinear"	"Cell Migration and Adhesion	Complement Activation
TYROBP-mRNA	0.147	0.321	-0.482	0.776	1.11	0.716	1.71	0.65	1	"lm.nb"	"Lymphocyte activation"	"NM_003332.3:361"
LAT-mRNA	0.0942	0.206	-0.309	0.498	1.07	0.807	1.41	0.65	1	"lm.nb"	"Angiogenesis	Cytokine Signaling
CASP5-mRNA	-0.186	0.407	-0.983	0.612	0.879	0.506	1.53	0.652	1	"lm.nb"	"Pathogen Response"	"NM_004347.1:580"
PROK2-mRNA	0.314	0.691	-1.04	1.67	1.24	0.486	3.18	0.653	1	"lm.nb"	"Angiogenesis"	"NM_021935.3:827"
ATF3-mRNA	0.171	0.377	-0.568	0.911	1.13	0.674	1.88	0.653	1	"lm.nb"	"Cytokine Signaling	Lymphocyte activation"
PTAFR-mRNA	0.094	0.208	-0.314	0.502	1.07	0.804	1.42	0.655	1	"lm.nb"	"Interferon Signaling"	"NM_000952.3:1035"
F11R-mRNA	0.144	0.32	-0.483	0.772	1.11	0.715	1.71	0.655	1	"lm.nb"	"Cell Migration and Adhesion	ECM remodeling"
EGR2-mRNA	0.216	0.482	-0.729	1.16	1.16	0.603	2.24	0.658	1	"lm.nb"	"Differentiation and Maintenance of Myeloid Cells"	"NM_000399.3:1891"
CYSLTR1-mRNA	-0.0913	0.205	-0.492	0.31	0.939	0.711	1.24	0.659	1	"lm.nb"	"Lymphocyte activation"	"NM_006639.2:90"
TLR7-mRNA	-0.164	0.37	-0.89	0.562	0.893	0.54	1.48	0.661	1	"lm.nb"	"TLR signaling"	"NM_016562.3:4120"
FPR3-mRNA	-0.267	0.607	-1.46	0.923	0.831	0.364	1.9	0.663	1	"lm.nb"	"Differentiation and Maintenance of Myeloid Cells"	"NM_002030.3:190"
IRF4-mRNA	0.0707	0.167	-0.256	0.397	1.05	0.837	1.32	0.674	1	"lm.nb"	"Interferon Signaling"	"NM_002460.1:325"
LGALS3-mRNA	-0.128	0.302	-0.72	0.465	0.915	0.607	1.38	0.676	1	"lm.nb"	"Pathogen Response"	"NM_001177388.1:495"
TMEM173-mRNA	0.0968	0.234	-0.362	0.555	1.07	0.778	1.47	0.682	1	"lm.nb"	"Pathogen Response"	"NM_198282.1:725"
ALCAM-mRNA	-0.0725	0.176	-0.417	0.272	0.951	0.749	1.21	0.682	1	"lm.nb"	"Cell Migration and Adhesion"	"NM_001627.3:789"
TLR1-mRNA	0.11	0.267	-0.414	0.633	1.08	0.75	1.55	0.685	1	"lm.nb"	"TLR signaling"	"NM_003263.3:545"
MARCO-mRNA	-0.271	0.662	-1.57	1.03	0.828	0.337	2.04	0.685	1	"lm.nb"	"Differentiation and Maintenance of Myeloid Cells"	"NM_006770.3:61"
XCR1-mRNA	-0.347	0.847	-2.01	1.31	0.786	0.249	2.48	0.685	1	"lm.nb"	"Chemokine signaling"	"NM_005283.2:700"
RAF1-mRNA	0.0952	0.237	-0.369	0.559	1.07	0.774	1.47	0.691	1	"lm.nb"	"Angiogenesis	Antigen Presentation
C1QB-mRNA	-0.298	0.742	-1.75	1.16	0.813	0.297	2.23	0.691	1	"lm.nb"	"Complement Activation"	"NM_000491.3:819"
CD38-mRNA	0.153	0.383	-0.598	0.904	1.11	0.661	1.87	0.692	1	"lm.nb"	"Differentiation and Maintenance of Myeloid Cells	Metabolism"
CCR6-mRNA	-0.155	0.389	-0.918	0.608	0.898	0.529	1.52	0.693	1	"lm.nb"	"Chemokine signaling"	"NM_031409.2:935"
OSM-mRNA	-0.178	0.45	-1.06	0.704	0.884	0.479	1.63	0.695	1	"lm.nb"	"Cytokine Signaling	Growth Factor Signaling"
KRBA1-mRNA	-0.315	0.797	-1.88	1.25	0.804	0.272	2.37	0.696	1	"lm.nb"	"Pathogen Response"	"NM_032534.2:3671"
DAGLB-mRNA	0.121	0.308	-0.482	0.724	1.09	0.716	1.65	0.696	1	"lm.nb"	"Metabolism"	"NM_139179.3:265"
IL1R2-mRNA	0.275	0.699	-1.09	1.65	1.21	0.468	3.13	0.697	1	"lm.nb"	"Cytokine Signaling	Growth Factor Signaling"
ARMC1-mRNA	-0.0363	0.0931	-0.219	0.146	0.975	0.859	1.11	0.699	1	"loglinear"	"Lymphocyte activation"	"NM_018120.5:250"
HLA-DPA1-mRNA	0.0868	0.223	-0.351	0.525	1.06	0.784	1.44	0.7	1	"lm.nb"	"Antigen Presentation	Cell Migration and Adhesion
HIST1H1C-mRNA	-0.0635	0.164	-0.385	0.258	0.957	0.766	1.2	0.701	1	"lm.nb"	"Cell Cycle and Apoptosis"	"NM_005319.3:401"
PRKCA-mRNA	-0.0904	0.238	-0.557	0.376	0.939	0.68	1.3	0.707	1	"lm.nb"	"Angiogenesis	ECM remodeling
ACOX1-mRNA	0.102	0.27	-0.427	0.631	1.07	0.744	1.55	0.707	1	"lm.nb"	"Metabolism"	"NM_004035.5:2950"
NCF2-mRNA	0.135	0.358	-0.567	0.838	1.1	0.675	1.79	0.708	1	"lm.nb"	"Angiogenesis	Antigen Presentation"
RGS1-mRNA	0.0894	0.238	-0.376	0.555	1.06	0.77	1.47	0.71	1	"lm.nb"	"Cell Migration and Adhesion	Chemokine signaling"
IDO1-mRNA	0.19	0.509	-0.808	1.19	1.14	0.571	2.28	0.711	1	"lm.nb"	"Metabolism"	"NM_002164.3:50"
CXCL9-mRNA	-0.291	0.803	-1.86	1.28	0.817	0.275	2.43	0.719	1	"lm.nb"	"Chemokine signaling	TLR signaling"
BMP8A-mRNA	-0.228	0.633	-1.47	1.01	0.854	0.361	2.02	0.721	1	"lm.nb"	"ECM remodeling"	"NM_181809.3:5015"
PTGER2-mRNA	0.0663	0.184	-0.294	0.427	1.05	0.816	1.34	0.721	1	"lm.nb"	"Cell Migration and Adhesion	Lymphocyte activation"
FGFR1-mRNA	-0.137	0.379	-0.879	0.606	0.91	0.544	1.52	0.721	1	"lm.nb"	"Angiogenesis	Cytokine Signaling
WAS-mRNA	0.111	0.309	-0.495	0.718	1.08	0.71	1.64	0.721	1	"lm.nb"	"Chemokine signaling	Fc Receptor Signaling"
TNFSF10-mRNA	0.1	0.278	-0.445	0.646	1.07	0.734	1.56	0.721	1	"lm.nb"	"Cytokine Signaling"	"NM_003810.2:115"
NOD1-mRNA	-0.11	0.307	-0.713	0.493	0.927	0.61	1.41	0.723	1	"lm.nb"	"Cytokine Signaling	Pathogen Response
TM7SF3-mRNA	-0.0318	0.0891	-0.206	0.143	0.978	0.867	1.1	0.724	1	"loglinear"	"Cytokine Signaling"	"NM_016551.2:1784"
CXCR3-mRNA	0.125	0.357	-0.574	0.824	1.09	0.672	1.77	0.729	1	"lm.nb"	"Chemokine signaling	TH1 Activation"
SYK-mRNA	0.105	0.302	-0.486	0.697	1.08	0.714	1.62	0.73	1	"lm.nb"	"Antigen Presentation	Cytokine Signaling
MAPK14-mRNA	0.0512	0.151	-0.245	0.347	1.04	0.844	1.27	0.737	1	"lm.nb"	"Angiogenesis	Cytokine Signaling
STAT4-mRNA	0.0415	0.123	-0.2	0.283	1.03	0.87	1.22	0.739	1	"lm.nb"	"Growth Factor Signaling	TH1 Activation"
IL1RAP-mRNA	0.0907	0.272	-0.442	0.624	1.06	0.736	1.54	0.741	1	"lm.nb"	"Cytokine Signaling"	"NM_001167928.1:1186"
SLC16A6-mRNA	0.0537	0.162	-0.263	0.37	1.04	0.833	1.29	0.742	1	"lm.nb"	"Metabolism"	"NM_001174166.1:855"
FCAR-mRNA	0.143	0.441	-0.722	1.01	1.1	0.606	2.01	0.748	1	"lm.nb"	"Pathogen Response"	"NM_002000.2:1415"
NCOR1-mRNA	0.0589	0.187	-0.307	0.425	1.04	0.808	1.34	0.755	1	"lm.nb"	"Growth Factor Signaling	Metabolism"
CCR4-mRNA	-0.0847	0.27	-0.613	0.443	0.943	0.654	1.36	0.755	1	"lm.nb"	"Chemokine signaling	TH2 Activation"
CNN2-mRNA	0.0565	0.18	-0.297	0.41	1.04	0.814	1.33	0.756	1	"lm.nb"	"Pathogen Response"	"NM_004368.3:609"
IRF8-mRNA	0.0656	0.209	-0.344	0.476	1.05	0.788	1.39	0.756	1	"lm.nb"	"Interferon Signaling"	"NM_002163.2:253"
CXCL10-mRNA	0.208	0.669	-1.1	1.52	1.16	0.466	2.87	0.758	1	"lm.nb"	"Chemokine signaling	Cytokine Signaling
PGGT1B-mRNA	0.0245	0.0786	-0.13	0.179	1.02	0.914	1.13	0.758	1	"loglinear"	"Metabolism"	"NM_005023.3:1002"
KLF10-mRNA	0.0878	0.283	-0.467	0.643	1.06	0.723	1.56	0.759	1	"lm.nb"	"Growth Factor Signaling"	"NM_005655.3:2092"
CD244-mRNA	-0.127	0.417	-0.944	0.689	0.916	0.52	1.61	0.762	1	"lm.nb"	"Cell Migration and Adhesion"	"NM_001166663.1:22"
CTNNB1-mRNA	-0.0395	0.13	-0.294	0.215	0.973	0.816	1.16	0.763	1	"lm.nb"	"Angiogenesis	Growth Factor Signaling
LAT2-mRNA	0.0779	0.256	-0.424	0.58	1.06	0.745	1.49	0.763	1	"lm.nb"	"Fc Receptor Signaling	Lymphocyte activation"
HLA-DQA1-mRNA	-0.954	3.2	-7.23	5.32	0.516	0.00666	40	0.768	1	"loglinear"	"Antigen Presentation	Cell Migration and Adhesion
SELL-mRNA	0.0598	0.201	-0.335	0.454	1.04	0.793	1.37	0.768	1	"lm.nb"	"Cell Migration and Adhesion	Lymphocyte activation"
BATF3-mRNA	-0.136	0.457	-1.03	0.759	0.91	0.49	1.69	0.769	1	"lm.nb"	"Antigen Presentation"	"NM_018664.2:770"
MAP2K1-mRNA	0.0439	0.149	-0.248	0.336	1.03	0.842	1.26	0.77	1	"lm.nb"	"Angiogenesis	Chemokine signaling
GATA2-mRNA	-0.134	0.456	-1.03	0.761	0.911	0.49	1.69	0.771	1	"lm.nb"	"Differentiation and Maintenance of Myeloid Cells"	"NM_032638.3:1495"
CXCL5-mRNA	-0.221	0.772	-1.73	1.29	0.858	0.301	2.45	0.776	1	"lm.nb"	"Chemokine signaling	Cytokine Signaling"
MARCKSL1-mRNA	0.0532	0.187	-0.314	0.421	1.04	0.804	1.34	0.779	1	"lm.nb"	"Angiogenesis"	"NM_023009.5:1005"
NFATC1-mRNA	0.0938	0.332	-0.557	0.745	1.07	0.679	1.68	0.78	1	"lm.nb"	"Antigen Presentation	Fc Receptor Signaling
MOK-mRNA	-0.229	0.821	-1.84	1.38	0.853	0.28	2.6	0.782	1	"lm.nb"	"Pathogen Response"	"NM_014226.2:826"
TAP2-mRNA	0.0498	0.18	-0.304	0.403	1.04	0.81	1.32	0.784	1	"lm.nb"	"Antigen Presentation"	"NM_000544.3:909"
ITGB7-mRNA	0.0663	0.243	-0.41	0.543	1.05	0.753	1.46	0.787	1	"lm.nb"	"Cell Migration and Adhesion	ECM remodeling
TXNDC16-mRNA	-0.0479	0.176	-0.393	0.297	0.967	0.762	1.23	0.787	1	"lm.nb"	"Lymphocyte activation"	"NM_001160047.1:1260"
B4GALT4-mRNA	0.071	0.261	-0.441	0.583	1.05	0.737	1.5	0.788	1	"lm.nb"	"Metabolism"	"NM_003778.3:625"
CD68-mRNA	0.092	0.341	-0.577	0.761	1.07	0.671	1.69	0.789	1	"lm.nb"	"Metabolism"	"NM_001251.2:1140"
GTF2H2-mRNA	0.0653	0.242	-0.41	0.54	1.05	0.753	1.45	0.79	1	"lm.nb"	"Pathogen Response"	"NM_001515.2:895"
FCER1A-mRNA	0.105	0.396	-0.672	0.882	1.08	0.628	1.84	0.793	1	"lm.nb"	"Fc Receptor Signaling	Lymphocyte activation"
ID1-mRNA	-0.0928	0.35	-0.779	0.594	0.938	0.583	1.51	0.793	1	"lm.nb"	"Cell Cycle and Apoptosis"	"NM_002165.2:345"
RIN2-mRNA	-0.154	0.583	-1.3	0.99	0.899	0.407	1.99	0.794	1	"lm.nb"	"Pathogen Response"	"NM_018993.2:690"
VSIR-mRNA	0.233	0.89	-1.51	1.98	1.17	0.351	3.94	0.796	1	"loglinear"	"T-cell Activation and Checkpoint Signaling"	"NM_022153.1:1955"
NFKB1-mRNA	-0.19	0.726	-1.61	1.23	0.877	0.327	2.35	0.796	1	"loglinear"	"Antigen Presentation	Chemokine signaling
MMP13-mRNA	-0.228	0.879	-1.95	1.5	0.854	0.259	2.82	0.797	1	"lm.nb"	"ECM remodeling"	"NM_002427.2:951"
CPA3-mRNA	-0.123	0.477	-1.06	0.813	0.918	0.48	1.76	0.798	1	"lm.nb"	"Metabolism"	"NM_001870.2:220"
DUSP2-mRNA	0.0981	0.381	-0.648	0.844	1.07	0.638	1.8	0.798	1	"lm.nb"	"Angiogenesis	Cytokine Signaling
TFCP2-mRNA	0.0303	0.118	-0.201	0.262	1.02	0.87	1.2	0.799	1	"loglinear"	"Cell Cycle and Apoptosis"	"NM_005653.3:1970"
IL15-mRNA	0.128	0.5	-0.852	1.11	1.09	0.554	2.15	0.8	1	"lm.nb"	"Cytokine Signaling	Growth Factor Signaling"
MIF-mRNA	0.0385	0.152	-0.259	0.336	1.03	0.836	1.26	0.801	1	"lm.nb"	"Cell Migration and Adhesion"	"NM_002415.1:319"
IL6-mRNA	-0.109	0.429	-0.949	0.732	0.927	0.518	1.66	0.802	1	"lm.nb"	"Cytokine Signaling	Growth Factor Signaling
ANXA4-mRNA	0.0934	0.373	-0.638	0.825	1.07	0.642	1.77	0.804	1	"lm.nb"	"Antigen Presentation"	"NM_001153.2:430"
CXCL11-mRNA	0.244	0.985	-1.69	2.17	1.18	0.311	4.51	0.806	1	"lm.nb"	"Chemokine signaling	TLR signaling"
VWA5A-mRNA	0.0562	0.227	-0.389	0.502	1.04	0.764	1.42	0.806	1	"lm.nb"	"Angiogenesis"	"NM_001130142.1:980"
RNASE2-mRNA	0.0843	0.344	-0.59	0.758	1.06	0.665	1.69	0.808	1	"lm.nb"	"Pathogen Response"	"NM_002934.2:296"
GLG1-mRNA	0.0499	0.205	-0.352	0.451	1.04	0.784	1.37	0.809	1	"lm.nb"	"Cell Migration and Adhesion"	"NM_001145666.1:2468"
CCL2-mRNA	-0.159	0.66	-1.45	1.13	0.895	0.365	2.19	0.811	1	"lm.nb"	"Chemokine signaling	Cytokine Signaling
SP4-mRNA	-0.033	0.139	-0.305	0.239	0.977	0.81	1.18	0.813	1	"lm.nb"	"Cell Migration and Adhesion"	"NM_003112.3:1305"
NDC80-mRNA	-0.101	0.427	-0.939	0.736	0.932	0.522	1.67	0.814	1	"lm.nb"	"Cell Cycle and Apoptosis"	"NM_006101.2:96"
IL27RA-mRNA	-0.0342	0.145	-0.318	0.25	0.977	0.802	1.19	0.815	1	"lm.nb"	"Cytokine Signaling	Growth Factor Signaling"
GK5-mRNA	0.0834	0.354	-0.61	0.777	1.06	0.655	1.71	0.815	1	"lm.nb"	"Metabolism"	"NM_001039547.2:1102"
CD14-mRNA	-0.0677	0.289	-0.634	0.499	0.954	0.644	1.41	0.816	1	"lm.nb"	"Growth Factor Signaling	TLR signaling"
CD83-mRNA	-0.0634	0.271	-0.595	0.468	0.957	0.662	1.38	0.817	1	"lm.nb"	"Antigen Presentation	Lymphocyte activation"
LIPA-mRNA	0.0706	0.305	-0.527	0.668	1.05	0.694	1.59	0.818	1	"lm.nb"	"Metabolism"	"NM_000235.3:1220"
LTB4R-mRNA	-0.0773	0.334	-0.732	0.577	0.948	0.602	1.49	0.819	1	"lm.nb"	"Lymphocyte activation"	"NM_181657.3:2400"
ALOX5AP-mRNA	0.0644	0.285	-0.494	0.622	1.05	0.71	1.54	0.823	1	"lm.nb"	"Metabolism"	"NM_001629.2:367"
IFNAR1-mRNA	0.0498	0.223	-0.388	0.487	1.04	0.764	1.4	0.825	1	"lm.nb"	"Growth Factor Signaling	Interferon Signaling
TLR4-mRNA	0.0872	0.397	-0.691	0.865	1.06	0.619	1.82	0.828	1	"lm.nb"	"Growth Factor Signaling	TLR signaling"
RAPGEF4-mRNA	-0.176	0.844	-1.83	1.48	0.885	0.281	2.79	0.836	1	"lm.nb"	"Metabolism"	"NM_007023.3:1992"
CCR2-mRNA	0.0623	0.302	-0.529	0.653	1.04	0.693	1.57	0.838	1	"lm.nb"	"Chemokine signaling"	"NM_001123041.2:743"
FURIN-mRNA	-0.0768	0.375	-0.812	0.659	0.948	0.569	1.58	0.839	1	"lm.nb"	"ECM remodeling	Growth Factor Signaling"
ADGRE1-mRNA	0.0772	0.38	-0.669	0.823	1.05	0.629	1.77	0.841	1	"lm.nb"	"Cell Migration and Adhesion"	"NM_001974.3:1520"
TGFA-mRNA	0.113	0.557	-0.979	1.2	1.08	0.507	2.31	0.841	1	"lm.nb"	"Growth Factor Signaling"	"NM_003236.2:780"
CD163-mRNA	-0.0869	0.434	-0.937	0.764	0.942	0.522	1.7	0.843	1	"lm.nb"	"Differentiation and Maintenance of Myeloid Cells"	"NM_004244.4:1630"
RNASE3-mRNA	-0.11	0.553	-1.19	0.975	0.927	0.437	1.97	0.844	1	"lm.nb"	"Pathogen Response"	"NM_002935.2:300"
IFNA2-mRNA	-0.132	0.667	-1.44	1.18	0.912	0.368	2.26	0.844	1	"lm.nb"	"Growth Factor Signaling	Interferon Signaling
CYTIP-mRNA	-0.028	0.143	-0.308	0.252	0.981	0.808	1.19	0.846	1	"lm.nb"	"Differentiation and Maintenance of Myeloid Cells"	"NM_004288.4:1065"
PELI1-mRNA	0.0506	0.262	-0.462	0.563	1.04	0.726	1.48	0.848	1	"lm.nb"	"Cytokine Signaling	TLR signaling"
FCGR1A-mRNA	0.112	0.587	-1.04	1.26	1.08	0.487	2.4	0.85	1	"lm.nb"	"Antigen Presentation	Fc Receptor Signaling
IRF3-mRNA	-0.054	0.284	-0.611	0.503	0.963	0.655	1.42	0.851	1	"lm.nb"	"Interferon Signaling	Pathogen Response
FLT1-mRNA	-0.18	0.948	-2.04	1.68	0.883	0.244	3.2	0.851	1	"lm.nb"	"Angiogenesis	Growth Factor Signaling"
VAMP2-mRNA	-0.0436	0.231	-0.495	0.408	0.97	0.709	1.33	0.851	1	"lm.nb"	"Metabolism"	"NM_014232.2:1479"
IL4R-mRNA	-0.152	0.809	-1.74	1.43	0.9	0.3	2.7	0.853	1	"loglinear"	"Cytokine Signaling	Growth Factor Signaling"
RAB20-mRNA	-0.0644	0.346	-0.743	0.614	0.956	0.598	1.53	0.854	1	"lm.nb"	"Metabolism"	"NM_017817.1:758"
CLC-mRNA	-0.0786	0.427	-0.915	0.757	0.947	0.53	1.69	0.855	1	"lm.nb"	"Metabolism"	"NM_001828.4:90"
HLA-DQB1-mRNA	-0.482	2.63	-5.64	4.68	0.716	0.02	25.6	0.856	1	"loglinear"	"Antigen Presentation	Cell Migration and Adhesion
S1PR1-mRNA	-0.0636	0.348	-0.746	0.619	0.957	0.596	1.54	0.856	1	"lm.nb"	"Cytokine Signaling"	"NM_001400.3:1065"
TLR6-mRNA	0.0509	0.279	-0.496	0.598	1.04	0.709	1.51	0.857	1	"lm.nb"	"TLR signaling"	"NM_006068.2:2530"
NFYC-mRNA	-0.0228	0.126	-0.27	0.224	0.984	0.83	1.17	0.858	1	"lm.nb"	"Antigen Presentation	Metabolism"
AIF1-mRNA	0.0495	0.275	-0.489	0.588	1.03	0.712	1.5	0.858	1	"lm.nb"	"Cell Migration and Adhesion	Chemokine signaling"
ARG1-mRNA	0.0934	0.527	-0.94	1.13	1.07	0.521	2.18	0.861	1	"lm.nb"	"Metabolism"	"NM_000045.3:673"
IL21R-mRNA	-0.0588	0.333	-0.712	0.595	0.96	0.61	1.51	0.861	1	"lm.nb"	"Cytokine Signaling	Growth Factor Signaling"
CLIC4-mRNA	-0.0416	0.241	-0.513	0.43	0.972	0.701	1.35	0.864	1	"lm.nb"	"Differentiation and Maintenance of Myeloid Cells	Pathogen Response"
CD151-mRNA	-0.075	0.44	-0.937	0.787	0.949	0.522	1.73	0.866	1	"lm.nb"	"ECM remodeling"	"NM_139029.1:980"
PTPRK-mRNA	-0.0995	0.607	-1.29	1.09	0.933	0.409	2.13	0.871	1	"lm.nb"	"Growth Factor Signaling"	"NM_001135648.1:472"
SGPP1-mRNA	0.0212	0.129	-0.232	0.275	1.01	0.851	1.21	0.871	1	"lm.nb"	"Metabolism"	"NM_030791.3:1060"
FLNB-mRNA	-0.0429	0.262	-0.557	0.472	0.971	0.68	1.39	0.871	1	"lm.nb"	"Growth Factor Signaling	Interferon Signaling"
TREM2-mRNA	0.119	0.735	-1.32	1.56	1.09	0.4	2.95	0.872	1	"lm.nb"	"Lymphocyte activation"	"NM_018965.3:355"
LAMP3-mRNA	-0.112	0.691	-1.47	1.24	0.925	0.362	2.37	0.872	1	"lm.nb"	"Antigen Presentation"	"NM_014398.3:878"
VAV1-mRNA	0.0352	0.23	-0.416	0.486	1.02	0.75	1.4	0.879	1	"lm.nb"	"Angiogenesis	Chemokine signaling
PGLYRP1-mRNA	-0.0884	0.585	-1.23	1.06	0.941	0.425	2.08	0.881	1	"lm.nb"	"Pathogen Response"	"NM_005091.1:356"
TNFSF9-mRNA	0.0828	0.573	-1.04	1.21	1.06	0.487	2.31	0.886	1	"lm.nb"	"Cytokine Signaling	T-cell Activation and Checkpoint Signaling"
CASP10-mRNA	0.0229	0.16	-0.291	0.337	1.02	0.817	1.26	0.887	1	"lm.nb"	"Cytokine Signaling	Pathogen Response"
HDC-mRNA	0.0548	0.385	-0.7	0.809	1.04	0.616	1.75	0.888	1	"lm.nb"	"Metabolism"	"NM_002112.3:1555"
JAML-mRNA	0.0372	0.263	-0.479	0.553	1.03	0.717	1.47	0.889	1	"lm.nb"	"Cell Migration and Adhesion	Lymphocyte activation"
CD180-mRNA	-0.0329	0.234	-0.492	0.427	0.977	0.711	1.34	0.889	1	"lm.nb"	"TLR signaling"	"NM_005582.2:1036"
HLA-DPB1-mRNA	-0.0277	0.202	-0.424	0.369	0.981	0.745	1.29	0.892	1	"lm.nb"	"Antigen Presentation	Cell Migration and Adhesion
TLR5-mRNA	-0.0366	0.269	-0.564	0.491	0.975	0.676	1.41	0.893	1	"lm.nb"	"TLR signaling"	"NM_003268.5:2863"
HGF-mRNA	-0.0333	0.248	-0.519	0.452	0.977	0.698	1.37	0.894	1	"lm.nb"	"Cytokine Signaling	Growth Factor Signaling"
PTX3-mRNA	0.0522	0.395	-0.722	0.827	1.04	0.606	1.77	0.896	1	"lm.nb"	"Pathogen Response"	"NM_002852.3:1152"
HMGB1-mRNA	-0.0161	0.123	-0.256	0.224	0.989	0.837	1.17	0.896	1	"lm.nb"	"Pathogen Response	TLR signaling"
MPEG1-mRNA	0.0368	0.287	-0.526	0.6	1.03	0.694	1.52	0.899	1	"lm.nb"	"Pathogen Response"	"NM_001039396.1:470"
JAK3-mRNA	0.102	0.816	-1.5	1.7	1.07	0.354	3.25	0.901	1	"loglinear"	"Angiogenesis	Chemokine signaling
ALOX5-mRNA	0.0358	0.291	-0.534	0.606	1.03	0.69	1.52	0.903	1	"lm.nb"	"Metabolism"	"NM_000698.2:735"
DHRS3-mRNA	0.0378	0.313	-0.575	0.651	1.03	0.671	1.57	0.905	1	"lm.nb"	"Metabolism"	"NM_004753.4:1266"
HLA-DMA-mRNA	0.0335	0.278	-0.511	0.578	1.02	0.702	1.49	0.905	1	"lm.nb"	"Antigen Presentation	Cell Migration and Adhesion"
HIP1R-mRNA	0.0473	0.401	-0.738	0.833	1.03	0.599	1.78	0.907	1	"lm.nb"	"Differentiation and Maintenance of Myeloid Cells"	"NM_003959.2:434"
ELOVL6-mRNA	0.0652	0.574	-1.06	1.19	1.05	0.48	2.28	0.91	1	"lm.nb"	"Metabolism"	"NM_001130721.1:1035"
IKBKE-mRNA	-0.0247	0.227	-0.47	0.42	0.983	0.722	1.34	0.914	1	"lm.nb"	"Pathogen Response	TLR signaling"
PBX3-mRNA	0.0308	0.287	-0.532	0.593	1.02	0.692	1.51	0.915	1	"lm.nb"	"Differentiation and Maintenance of Myeloid Cells"	"NM_006195.5:2050"
HPGDS-mRNA	-0.0614	0.576	-1.19	1.07	0.958	0.438	2.09	0.916	1	"lm.nb"	"Metabolism"	"NM_014485.2:430"
TRAF2-mRNA	-0.0414	0.389	-0.803	0.721	0.972	0.573	1.65	0.916	1	"lm.nb"	"Cytokine Signaling	Growth Factor Signaling
ETS1-mRNA	0.0216	0.205	-0.38	0.423	1.02	0.769	1.34	0.917	1	"lm.nb"	"Growth Factor Signaling"	"NM_005238.3:1305"
AKAP13-mRNA	-0.0184	0.176	-0.363	0.326	0.987	0.778	1.25	0.917	1	"lm.nb"	"Growth Factor Signaling"	"NM_006738.4:5261"
CYBB-mRNA	0.0313	0.3	-0.556	0.619	1.02	0.68	1.54	0.917	1	"lm.nb"	"Angiogenesis	Antigen Presentation"
CRIP1-mRNA	-0.0171	0.169	-0.349	0.315	0.988	0.785	1.24	0.92	1	"lm.nb"	"TH2 Activation"	"NM_001311.4:269"
BTG2-mRNA	0.0344	0.342	-0.637	0.705	1.02	0.643	1.63	0.921	1	"lm.nb"	"Cell Cycle and Apoptosis"	"NM_006763.2:1700"
CTSS-mRNA	0.0319	0.322	-0.6	0.664	1.02	0.66	1.58	0.922	1	"lm.nb"	"Antigen Presentation	ECM remodeling
CCRL2-mRNA	0.0353	0.358	-0.666	0.736	1.02	0.63	1.67	0.922	1	"lm.nb"	"Chemokine signaling"	"NM_003965.4:1110"
STAT6-mRNA	0.0198	0.201	-0.375	0.414	1.01	0.771	1.33	0.922	1	"lm.nb"	"Growth Factor Signaling	Pathogen Response"
TEP1-mRNA	0.0288	0.294	-0.548	0.605	1.02	0.684	1.52	0.923	1	"lm.nb"	"Lymphocyte activation"	"NM_007110.3:3115"
CDKN1A-mRNA	0.0216	0.229	-0.426	0.47	1.02	0.744	1.38	0.925	1	"lm.nb"	"Fc Receptor Signaling	Growth Factor Signaling
CAMP-mRNA	-0.0451	0.483	-0.992	0.901	0.969	0.503	1.87	0.926	1	"lm.nb"	"Pathogen Response"	"NM_004345.3:220"
TRAF6-mRNA	-0.0691	0.744	-1.53	1.39	0.953	0.347	2.62	0.927	1	"loglinear"	"Antigen Presentation	Cytokine Signaling
SOCS1-mRNA	-0.0724	0.799	-1.64	1.49	0.951	0.321	2.81	0.928	1	"loglinear"	"Antigen Presentation	Growth Factor Signaling
TNFRSF8-mRNA	-0.0394	0.435	-0.893	0.814	0.973	0.539	1.76	0.928	1	"lm.nb"	"Cytokine Signaling"	"NM_152942.2:2030"
CXCL14-mRNA	-0.0834	0.934	-1.91	1.75	0.944	0.265	3.36	0.929	1	"lm.nb"	"Chemokine signaling"	"NM_004887.4:1125"
HES4-mRNA	0.0378	0.423	-0.791	0.867	1.03	0.578	1.82	0.929	1	"lm.nb"	"Differentiation and Maintenance of Myeloid Cells"	"NM_001142467.1:557"
IL4I1-mRNA	0.0573	0.68	-1.28	1.39	1.04	0.413	2.62	0.933	1	"lm.nb"	"Cytokine Signaling	Metabolism"
ITGA4-mRNA	0.0118	0.143	-0.269	0.292	1.01	0.83	1.22	0.935	1	"lm.nb"	"Cell Migration and Adhesion	ECM remodeling
BTK-mRNA	-0.0135	0.168	-0.342	0.315	0.991	0.789	1.24	0.937	1	"lm.nb"	"Fc Receptor Signaling	Lymphocyte activation
HSPG2-mRNA	0.0623	0.781	-1.47	1.59	1.04	0.362	3.02	0.937	1	"lm.nb"	"ECM remodeling	Metabolism"
ADAM19-mRNA	0.02	0.275	-0.519	0.559	1.01	0.698	1.47	0.943	1	"lm.nb"	"ECM remodeling"	"NM_023038.3:1690"
NR4A1-mRNA	-0.0368	0.51	-1.04	0.963	0.975	0.488	1.95	0.943	1	"lm.nb"	"Fc Receptor Signaling	Growth Factor Signaling
GOLIM4-mRNA	-0.0146	0.205	-0.416	0.387	0.99	0.749	1.31	0.944	1	"lm.nb"	"Lymphocyte activation"	"NM_014498.3:2398"
TREX1-mRNA	0.0508	0.743	-1.4	1.51	1.04	0.378	2.84	0.946	1	"loglinear"	"Pathogen Response"	"NM_016381.3:1486"
IL15RA-mRNA	-0.0449	0.666	-1.35	1.26	0.969	0.392	2.4	0.947	1	"lm.nb"	"Cytokine Signaling	Growth Factor Signaling"
FBP1-mRNA	0.0236	0.356	-0.674	0.722	1.02	0.627	1.65	0.948	1	"lm.nb"	"Metabolism"	"NM_000507.3:590"
FADD-mRNA	0.0262	0.407	-0.771	0.824	1.02	0.586	1.77	0.949	1	"lm.nb"	"Cytokine Signaling	Pathogen Response
COASY-mRNA	-0.0317	0.575	-1.16	1.09	0.978	0.448	2.14	0.956	1	"lm.nb"	"Metabolism"	"NM_025233.5:1109"
MAN2B1-mRNA	-0.0413	0.771	-1.55	1.47	0.972	0.341	2.77	0.958	1	"loglinear"	"Metabolism"	"NM_001173498.1:380"
MAP2K3-mRNA	-0.022	0.42	-0.845	0.801	0.985	0.557	1.74	0.959	1	"lm.nb"	"Cytokine Signaling	Growth Factor Signaling
SMARCD3-mRNA	-0.0125	0.24	-0.483	0.458	0.991	0.716	1.37	0.959	1	"lm.nb"	"Metabolism"	"NM_001003801.1:570"
LTB4R2-mRNA	-0.0161	0.317	-0.638	0.606	0.989	0.643	1.52	0.96	1	"lm.nb"	"Lymphocyte activation"	"NM_019839.4:1250"
ROS1-mRNA	0.0368	0.757	-1.45	1.52	1.03	0.367	2.87	0.961	1	"lm.nb"	"Growth Factor Signaling"	"NM_002944.2:4250"
NFKBIE-mRNA	-0.0179	0.374	-0.752	0.716	0.988	0.594	1.64	0.962	1	"lm.nb"	"Lymphocyte activation"	"NM_004556.2:1115"
GATA3-mRNA	-0.0113	0.237	-0.476	0.453	0.992	0.719	1.37	0.962	1	"lm.nb"	"TH2 Activation"	"NM_001002295.1:1691"
CTSA-mRNA	0.0144	0.31	-0.592	0.621	1.01	0.663	1.54	0.963	1	"lm.nb"	"Antigen Presentation	Metabolism"
CD1C-mRNA	-0.0172	0.383	-0.767	0.733	0.988	0.587	1.66	0.964	1	"lm.nb"	"Antigen Presentation	T-cell Activation and Checkpoint Signaling"
PRG2-mRNA	0.0295	0.664	-1.27	1.33	1.02	0.414	2.52	0.965	1	"lm.nb"	"Pathogen Response"	"NM_002728.4:256"
TSPAN7-mRNA	-0.0248	0.614	-1.23	1.18	0.983	0.427	2.26	0.968	1	"lm.nb"	"Cell Migration and Adhesion"	"NM_004615.3:725"
PFDN6-mRNA	-0.0052	0.14	-0.279	0.269	0.996	0.824	1.21	0.971	1	"lm.nb"	"Differentiation and Maintenance of Myeloid Cells"	"NM_014260.2:215"
IL10RA-mRNA	0.035	0.95	-1.83	1.9	1.02	0.282	3.72	0.971	1	"loglinear"	"Cytokine Signaling	Growth Factor Signaling"
CD86-mRNA	-0.0124	0.386	-0.769	0.745	0.991	0.587	1.68	0.975	1	"lm.nb"	"Cell Migration and Adhesion	Fc Receptor Signaling
BCL6-mRNA	-0.0167	0.523	-1.04	1.01	0.988	0.486	2.01	0.975	1	"lm.nb"	"Cytokine Signaling"	"NM_001706.2:675"
LDLR-mRNA	0.0148	0.482	-0.93	0.96	1.01	0.525	1.94	0.976	1	"lm.nb"	"Metabolism"	"NM_000527.2:4625"
JUN-mRNA	0.00897	0.295	-0.569	0.587	1.01	0.674	1.5	0.976	1	"lm.nb"	"Cytokine Signaling	Fc Receptor Signaling
CLEC7A-mRNA	0.00892	0.336	-0.649	0.667	1.01	0.638	1.59	0.979	1	"lm.nb"	"Antigen Presentation	Lymphocyte activation"
SMAD1-mRNA	0.0105	0.429	-0.831	0.852	1.01	0.562	1.8	0.981	1	"lm.nb"	"Growth Factor Signaling"	"NM_005900.2:1850"
LST1-mRNA	-0.00943	0.393	-0.779	0.76	0.993	0.583	1.69	0.981	1	"lm.nb"	"Antigen Presentation"	"NM_007161.3:492"
CCR3-mRNA	-0.00909	0.384	-0.762	0.744	0.994	0.59	1.67	0.981	1	"lm.nb"	"Chemokine signaling	TH2 Activation"
DNAJB6-mRNA	0.00192	0.0908	-0.176	0.18	1	0.885	1.13	0.983	1	"loglinear"	"Lymphocyte activation"	"NM_005494.2:636"
PYCARD-mRNA	-0.00355	0.172	-0.341	0.334	0.998	0.789	1.26	0.984	1	"lm.nb"	"Antigen Presentation	Lymphocyte activation
CD44-mRNA	-0.00226	0.148	-0.293	0.288	0.998	0.816	1.22	0.988	1	"lm.nb"	"Cell Migration and Adhesion	ECM remodeling
HLA-DMB-mRNA	-0.00303	0.2	-0.396	0.39	0.998	0.76	1.31	0.988	1	"lm.nb"	"Antigen Presentation	Cell Migration and Adhesion"
TLR8-mRNA	-0.00509	0.347	-0.685	0.675	0.996	0.622	1.6	0.988	1	"lm.nb"	"TLR signaling"	"NM_016610.2:2310"
FEM1C-mRNA	0.00331	0.285	-0.555	0.562	1	0.681	1.48	0.991	1	"lm.nb"	"Lymphocyte activation"	"NM_020177.2:555"
HAVCR2-mRNA	0.00233	0.342	-0.667	0.672	1	0.63	1.59	0.995	1	"lm.nb"	"Cytokine Signaling	TH1 Activation"
TPSAB1-mRNA	0.00567	0.878	-1.72	1.73	1	0.305	3.31	0.995	1	"lm.nb"	"ECM remodeling"	"NM_003294.3:579"
GADD45B-mRNA	0.00115	0.314	-0.614	0.616	1	0.653	1.53	0.997	1	"lm.nb"	"Differentiation and Maintenance of Myeloid Cells	Growth Factor Signaling"
ELL2-mRNA	1.15e-16	0.347	-0.681	0.681	1	0.624	1.6	1	1	"lm.nb"	"Differentiation and Maintenance of Myeloid Cells"	"NM_012081.5:1226"
