# Supplementary material for: Lack of detectable short-term effects of a single dose of ivermectin on the human immune system
Source: Parasit Vectors. 2021 Jun 5;14:304. doi: 10.1186/s13071-021-04810-6 (PMC8179708; doi:10.1186/s13071-021-04810-6)
Supplement: Supplementary file 3 — Additional file 3: Table S3. NanoString results for the changes in expression of the 770 genes of the myeloid gene panel in PMNs. In this Table all the results are compared to the Control, t = 0 sample. [file 13071_2021_4810_MOESM3_ESM.xlsx]

## Sheet: DE results - ConditionCONT.4
	Log2 fold change	std error (log2)	Lower confidence limit (log2)	Upper confidence limit (log2)	Linear fold change	Lower confidence limit (linear)	Upper confidence limit (linear)	P-value	BY.p.value	method	Gene.sets	probe.ID
HLA-DMB-mRNA	0.922	0.216	0.498	1.35	1.89	1.41	2.54	0.000186	0.655	lm.nb	Antigen Presentation, Cell Migration and Adhesion	NM_002118.3:20
IL15-mRNA	4.77	1.17	2.48	7.05	27.2	5.57	133	0.000306	0.655	lm.nb	Cytokine Signaling, Growth Factor Signaling	NM_172174.1:1685
ACOD1-mRNA	5.27	1.36	2.59	7.94	38.5	6.04	245	0.000555	0.792	lm.nb	Metabolism, Pathogen Response	NM_001258406.1:1334
CD1C-mRNA	2.01	0.555	0.925	3.1	4.03	1.9	8.57	0.00105	1	lm.nb	Antigen Presentation, T-cell Activation and Checkpoint Signaling	NM_001765.2:750
CD40-mRNA	1.48	0.425	0.65	2.32	2.79	1.57	4.98	0.00151	1	lm.nb	Cell Migration and Adhesion, Lymphocyte activation, TH1 Activation, TLR signaling	NM_001250.4:196
SERPINB6-mRNA	1.16	0.337	0.499	1.82	2.23	1.41	3.53	0.00174	1	lm.nb	Pathogen Response	NM_004568.4:681
CD38-mRNA	1.44	0.445	0.567	2.31	2.71	1.48	4.96	0.00295	1	lm.nb	Differentiation and Maintenance of Myeloid Cells, Metabolism	NM_001775.2:1035
MAFF-mRNA	1.43	0.448	0.555	2.31	2.7	1.47	4.97	0.00324	1	lm.nb	Differentiation and Maintenance of Myeloid Cells	NM_001161572.1:1373
RETNLB-mRNA	1.79	0.585	0.639	2.93	3.45	1.56	7.64	0.00474	1	lm.nb	Cell Migration and Adhesion	NM_032579.2:426
ANGPT1-mRNA	-0.676	0.226	-1.12	-0.234	0.626	0.461	0.85	0.00541	1	lm.nb	Angiogenesis, Cell Migration and Adhesion, Cytokine Signaling, Fc Receptor Signaling, Growth Factor Signaling, Lymphocyte activation	NM_001146.3:2080
SELP-mRNA	1.03	0.356	0.334	1.73	2.04	1.26	3.32	0.00696	1	lm.nb	Cell Migration and Adhesion	NM_003005.2:1295
MAFB-mRNA	2.82	0.979	0.906	4.74	7.08	1.87	26.8	0.00718	1	lm.nb	Differentiation and Maintenance of Myeloid Cells	NM_005461.3:1655
SPRY2-mRNA	1.51	0.525	0.477	2.54	2.84	1.39	5.8	0.00749	1	lm.nb	Growth Factor Signaling	NM_005842.2:1481
IL1A-mRNA	1.58	0.568	0.471	2.7	3	1.39	6.49	0.00909	1	lm.nb	Cytokine Signaling, Growth Factor Signaling	NM_000575.3:1085
CXCL9-mRNA	1.79	0.643	0.527	3.05	3.45	1.44	8.26	0.00928	1	lm.nb	Chemokine signaling, TLR signaling	NM_002416.1:1975
CBR1-mRNA	-1.48	0.532	-2.52	-0.432	0.36	0.175	0.741	0.00951	1	lm.nb	Metabolism	NM_001757.2:367
IL13-mRNA	2.78	1.01	0.802	4.76	6.88	1.74	27.2	0.00993	1	lm.nb	Cytokine Signaling, Growth Factor Signaling, TH2 Activation	NM_002188.2:516
EGR2-mRNA	2.48	0.931	0.657	4.31	5.58	1.58	19.8	0.0123	1	lm.nb	Differentiation and Maintenance of Myeloid Cells	NM_000399.3:1891
TLR3-mRNA	1.5	0.57	0.385	2.62	2.83	1.31	6.15	0.0132	1	lm.nb	Pathogen Response, TLR signaling	NM_003265.2:772
IL23A-mRNA	2.61	0.997	0.655	4.56	6.1	1.57	23.6	0.0138	1	lm.nb	Cytokine Signaling, Growth Factor Signaling	NM_016584.2:411
SELE-mRNA	2.28	0.871	0.57	3.98	4.85	1.48	15.8	0.0139	1	lm.nb	Cell Migration and Adhesion, Cytokine Signaling	NM_000450.2:1505
CDKN1A-mRNA	2.35	0.906	0.574	4.13	5.1	1.49	17.5	0.0146	1	lm.nb	Fc Receptor Signaling, Growth Factor Signaling, Lymphocyte activation	NM_000389.2:1975
EGF-mRNA	1.91	0.757	0.429	3.4	3.77	1.35	10.5	0.017	1	lm.nb	Angiogenesis, Cytokine Signaling, Fc Receptor Signaling, Growth Factor Signaling, Lymphocyte activation	NM_001963.4:1022
HNF1B-mRNA	2.44	0.988	0.506	4.38	5.43	1.42	20.8	0.0193	1	lm.nb	Differentiation and Maintenance of Myeloid Cells	NM_000458.3:837
IL1R1-mRNA	-0.694	0.281	-1.24	-0.143	0.618	0.422	0.905	0.0194	1	lm.nb	Cytokine Signaling, Growth Factor Signaling	NM_001320984.1:281
C1QA-mRNA	1.75	0.736	0.308	3.19	3.36	1.24	9.14	0.024	1	lm.nb	Complement Activation	NM_015991.2:718
CCL13-mRNA	1.62	0.698	0.247	2.98	3.06	1.19	7.91	0.0277	1	lm.nb	Chemokine signaling	NM_005408.2:320
FLNB-mRNA	1.19	0.523	0.163	2.21	2.28	1.12	4.64	0.0304	1	lm.nb	Growth Factor Signaling, Interferon Signaling	NM_001164317.1:2124
TREM2-mRNA	2.31	1.04	0.266	4.35	4.95	1.2	20.4	0.0344	1	lm.nb	Lymphocyte activation	NM_018965.3:355
CREM-mRNA	0.826	0.373	0.0951	1.56	1.77	1.07	2.94	0.0345	1	lm.nb	Pathogen Response	NM_181571.2:767
FBP1-mRNA	0.991	0.449	0.112	1.87	1.99	1.08	3.66	0.0349	1	lm.nb	Metabolism	NM_000507.3:590
ZNF77-mRNA	1.1	0.5	0.124	2.08	2.15	1.09	4.24	0.0351	1	lm.nb	Lymphocyte activation	NM_021217.2:1560
CCRL2-mRNA	-0.634	0.295	-1.21	-0.0564	0.645	0.432	0.962	0.0396	1	lm.nb	Chemokine signaling	NM_003965.4:1110
NR2F6-mRNA	1.18	0.555	0.0905	2.26	2.26	1.06	4.8	0.0421	1	lm.nb	T-cell Activation and Checkpoint Signaling	NM_005234.3:1231
TXNDC16-mRNA	-0.538	0.254	-1.04	-0.0404	0.689	0.488	0.972	0.0425	1	lm.nb	Lymphocyte activation	NM_001160047.1:1260
EPHB6-mRNA	1.4	0.664	0.0978	2.7	2.64	1.07	6.49	0.0436	1	lm.nb	Cell Migration and Adhesion	NM_004445.3:3784
TGFBR3-mRNA	1.9	0.91	0.117	3.68	3.73	1.08	12.8	0.0453	1	lm.nb	Growth Factor Signaling	NM_003243.3:1950
CD27-mRNA	1.36	0.653	0.0808	2.64	2.57	1.06	6.24	0.0458	1	lm.nb	Cytokine Signaling	NM_001242.4:330
PGGT1B-mRNA	-0.328	0.161	-0.644	-0.0115	0.797	0.64	0.992	0.0512	1	lm.nb	Metabolism	NM_005023.3:1002
TTK-mRNA	1.49	0.732	0.0515	2.92	2.8	1.04	7.56	0.0513	1	lm.nb	Differentiation and Maintenance of Myeloid Cells	NM_003318.3:1200
CCL25-mRNA	1.64	0.815	0.0458	3.24	3.13	1.03	9.46	0.0528	1	lm.nb	Chemokine signaling	NM_005624.2:325
NFATC1-mRNA	1.13	0.563	0.0313	2.24	2.2	1.02	4.72	0.0529	1	lm.nb	Antigen Presentation, Fc Receptor Signaling, Growth Factor Signaling, Lymphocyte activation	NM_172389.1:1984
CCR2-mRNA	1.25	0.62	0.0323	2.46	2.37	1.02	5.51	0.0533	1	lm.nb	Chemokine signaling	NM_001123041.2:743
ENPP2-mRNA	-0.867	0.434	-1.72	-0.0168	0.548	0.304	0.988	0.0548	1	lm.nb	Metabolism	NM_001040092.2:1980
MSC-mRNA	-0.857	0.431	-1.7	-0.0125	0.552	0.307	0.991	0.0559	1	lm.nb	Differentiation and Maintenance of Myeloid Cells	NM_005098.3:1595
IL1RN-mRNA	-0.708	0.357	-1.41	-0.00882	0.612	0.377	0.994	0.0564	1	lm.nb	Cytokine Signaling	NM_000577.3:480
NRIP3-mRNA	1.3	0.657	0.0137	2.59	2.46	1.01	6.02	0.0568	1	lm.nb	TH2 Activation	NM_020645.2:1700
DHRS3-mRNA	1.23	0.62	0.0126	2.44	2.34	1.01	5.43	0.0569	1	lm.nb	Metabolism	NM_004753.4:1266
CRABP2-mRNA	1.55	0.797	-0.0089	3.11	2.93	0.994	8.66	0.0607	1	lm.nb	Metabolism	NM_001199723.1:802
ELL2-mRNA	2.06	1.07	-0.0404	4.16	4.18	0.972	17.9	0.0641	1	lm.nb	Differentiation and Maintenance of Myeloid Cells	NM_012081.5:1226
CDH13-mRNA	1.41	0.737	-0.0327	2.86	2.66	0.978	7.25	0.065	1	lm.nb	Cell Migration and Adhesion	NM_001220488.1:210
PLAU-mRNA	-0.679	0.359	-1.38	0.0236	0.624	0.384	1.02	0.0679	1	lm.nb	Complement Activation	NM_002658.2:793
NFATC2-mRNA	1.52	0.802	-0.0558	3.09	2.86	0.962	8.51	0.0684	1	lm.nb	Antigen Presentation, Fc Receptor Signaling, Growth Factor Signaling, Lymphocyte activation	NM_012340.3:1815
CSF1R-mRNA	0.859	0.455	-0.0331	1.75	1.81	0.977	3.37	0.0688	1	lm.nb	Growth Factor Signaling	NM_005211.2:3775
IFNG-mRNA	0.823	0.437	-0.033	1.68	1.77	0.977	3.2	0.0692	1	lm.nb	Antigen Presentation, Growth Factor Signaling, Interferon Signaling, TH1 Activation	NM_000619.2:970
DAGLB-mRNA	0.371	0.197	-0.0162	0.757	1.29	0.989	1.69	0.0701	1	loglinear	Metabolism	NM_139179.3:265
TSPAN7-mRNA	-0.889	0.479	-1.83	0.0493	0.54	0.282	1.03	0.0731	1	lm.nb	Cell Migration and Adhesion	NM_004615.3:725
ELOVL6-mRNA	1.25	0.676	-0.0732	2.58	2.38	0.951	5.97	0.0739	1	lm.nb	Metabolism	NM_001130721.1:1035
NDUFA7-mRNA	0.956	0.518	-0.0586	1.97	1.94	0.96	3.92	0.0747	1	lm.nb	Metabolism	NM_005001.2:373
ADORA2A-mRNA	-0.442	0.242	-0.917	0.0323	0.736	0.53	1.02	0.0777	1	lm.nb	Growth Factor Signaling	NM_000675.3:1095
GCH1-mRNA	-0.58	0.325	-1.22	0.0571	0.669	0.43	1.04	0.0845	1	lm.nb	Metabolism	NM_000161.2:1910
TM7SF3-mRNA	-0.3	0.171	-0.635	0.0341	0.812	0.644	1.02	0.0886	1	lm.nb	Cytokine Signaling	NM_016551.2:1784
LPL-mRNA	1.25	0.713	-0.15	2.64	2.37	0.901	6.25	0.0905	1	lm.nb	Metabolism	NM_000237.2:2240
RND3-mRNA	1.03	0.59	-0.126	2.19	2.04	0.917	4.55	0.0909	1	lm.nb	Cell Cycle and Apoptosis, Cell Migration and Adhesion, Growth Factor Signaling	NM_005168.3:775
TNFSF9-mRNA	0.585	0.336	-0.0729	1.24	1.5	0.951	2.37	0.0916	1	lm.nb	Cytokine Signaling, T-cell Activation and Checkpoint Signaling	NM_003811.3:398
IL27-mRNA	1.48	0.86	-0.207	3.17	2.79	0.866	8.97	0.0959	1	lm.nb	Cytokine Signaling, TH1 Activation	NM_145659.3:143
CD80-mRNA	1.18	0.694	-0.184	2.54	2.26	0.88	5.8	0.1	1	lm.nb	Cell Migration and Adhesion, Fc Receptor Signaling, Growth Factor Signaling, Lymphocyte activation, T-cell Activation and Checkpoint Signaling, TLR signaling	NM_005191.3:674
HES4-mRNA	-1.14	0.673	-2.46	0.182	0.455	0.182	1.13	0.102	1	lm.nb	Differentiation and Maintenance of Myeloid Cells	NM_001142467.1:557
VTCN1-mRNA	1.12	0.665	-0.183	2.42	2.17	0.881	5.37	0.102	1	lm.nb	Cell Migration and Adhesion	NM_024626.2:1375
NOD1-mRNA	0.768	0.468	-0.148	1.68	1.7	0.902	3.21	0.111	1	lm.nb	Cytokine Signaling, Pathogen Response, TLR signaling	NM_006092.2:178
CD36-mRNA	1	0.61	-0.195	2.19	2	0.874	4.58	0.111	1	lm.nb	Antigen Presentation, ECM remodeling, Metabolism, TLR signaling	NM_000072.3:707
CAMP-mRNA	-0.574	0.351	-1.26	0.114	0.672	0.417	1.08	0.113	1	lm.nb	Pathogen Response	NM_004345.3:220
CCL23-mRNA	-0.778	0.481	-1.72	0.165	0.583	0.304	1.12	0.116	1	lm.nb	Chemokine signaling	NM_145898.1:336
CEBPG-mRNA	-0.438	0.273	-0.973	0.0965	0.738	0.509	1.07	0.119	1	lm.nb	Cell Cycle and Apoptosis, Cytokine Signaling, Differentiation and Maintenance of Myeloid Cells	NM_001806.2:680
ATF3-mRNA	1.17	0.729	-0.263	2.6	2.24	0.833	6.04	0.12	1	lm.nb	Cytokine Signaling, Lymphocyte activation	NM_001674.2:1757
FOSB-mRNA	1.03	0.65	-0.246	2.3	2.04	0.843	4.93	0.124	1	lm.nb	Growth Factor Signaling	NM_006732.1:3200
IL9-mRNA	-0.812	0.52	-1.83	0.207	0.57	0.281	1.15	0.129	1	lm.nb	Cytokine Signaling, Growth Factor Signaling	NM_000590.1:300
ARMC1-mRNA	0.646	0.415	-0.167	1.46	1.57	0.891	2.75	0.13	1	lm.nb	Lymphocyte activation	NM_018120.5:250
RASAL1-mRNA	1.26	0.807	-0.327	2.84	2.39	0.797	7.15	0.13	1	lm.nb	Angiogenesis, Cytokine Signaling, Fc Receptor Signaling, Growth Factor Signaling, Lymphocyte activation	NM_004658.1:2900
CCL16-mRNA	1.44	0.929	-0.379	3.26	2.71	0.769	9.58	0.131	1	lm.nb	Chemokine signaling	NM_004590.2:367
PTGER2-mRNA	-0.662	0.431	-1.51	0.182	0.632	0.352	1.13	0.135	1	lm.nb	Cell Migration and Adhesion, Lymphocyte activation	NM_000956.2:1410
DUSP2-mRNA	-0.934	0.611	-2.13	0.264	0.523	0.228	1.2	0.137	1	lm.nb	Angiogenesis, Cytokine Signaling, Fc Receptor Signaling, Growth Factor Signaling, Lymphocyte activation	NM_004418.3:1235
COL14A1-mRNA	0.916	0.601	-0.262	2.09	1.89	0.834	4.27	0.138	1	lm.nb	ECM remodeling	NM_021110.1:1865
CCL19-mRNA	-0.938	0.617	-2.15	0.271	0.522	0.226	1.21	0.139	1	lm.nb	Chemokine signaling	NM_006274.2:401
TPSAB1-mRNA	1.19	0.784	-0.35	2.72	2.28	0.784	6.61	0.141	1	lm.nb	ECM remodeling	NM_003294.3:579
TNFAIP8-mRNA	-0.542	0.361	-1.25	0.166	0.687	0.42	1.12	0.144	1	lm.nb	Cytokine Signaling	NM_001077654.1:260
ITGA4-mRNA	-0.621	0.416	-1.44	0.194	0.65	0.369	1.14	0.146	1	lm.nb	Cell Migration and Adhesion, ECM remodeling, Growth Factor Signaling, Lymphocyte activation	NM_000885.4:975
STAT4-mRNA	-1.07	0.723	-2.49	0.349	0.477	0.178	1.27	0.15	1	lm.nb	Growth Factor Signaling, TH1 Activation	NM_003151.2:789
CASP10-mRNA	-1	0.677	-2.33	0.327	0.5	0.199	1.25	0.15	1	lm.nb	Cytokine Signaling, Pathogen Response	NM_001230.4:350
ZFP92-mRNA	-0.9	0.612	-2.1	0.299	0.536	0.233	1.23	0.152	1	lm.nb	Differentiation and Maintenance of Myeloid Cells	NM_001136273.1:235
KIF20A-mRNA	1.06	0.724	-0.356	2.48	2.09	0.781	5.59	0.152	1	lm.nb	Antigen Presentation	NM_005733.2:1209
TLR5-mRNA	-0.462	0.316	-1.08	0.158	0.726	0.472	1.12	0.154	1	lm.nb	TLR signaling	NM_003268.5:2863
IL22-mRNA	1.04	0.714	-0.36	2.44	2.06	0.779	5.42	0.156	1	lm.nb	Cytokine Signaling, Growth Factor Signaling	NM_020525.4:319
TNFSF4-mRNA	1.12	0.767	-0.388	2.62	2.17	0.764	6.14	0.156	1	lm.nb	Cytokine Signaling	NM_003326.2:545
C4A-mRNA	1.15	0.797	-0.409	2.71	2.22	0.753	6.56	0.158	1	lm.nb	Complement Activation	NM_007293.2:1217
IDO1-mRNA	-0.755	0.522	-1.78	0.269	0.593	0.291	1.2	0.159	1	lm.nb	Metabolism	NM_002164.3:50
NECTIN1-mRNA	-1.12	0.778	-2.65	0.402	0.459	0.16	1.32	0.159	1	lm.nb	Cell Migration and Adhesion	NM_203285.1:220
BTLA-mRNA	0.626	0.434	-0.226	1.48	1.54	0.855	2.78	0.16	1	lm.nb	T-cell Activation and Checkpoint Signaling	NM_181780.2:305
VEGFC-mRNA	-1.16	0.808	-2.75	0.421	0.447	0.149	1.34	0.161	1	lm.nb	Angiogenesis, Cytokine Signaling, Growth Factor Signaling	NM_005429.2:565
CXCR3-mRNA	0.992	0.7	-0.381	2.36	1.99	0.768	5.15	0.167	1	lm.nb	Chemokine signaling, TH1 Activation	NM_001504.1:80
KLF4-mRNA	-0.598	0.424	-1.43	0.233	0.661	0.371	1.18	0.169	1	lm.nb	Differentiation and Maintenance of Myeloid Cells	NM_004235.4:1980
GATA2-mRNA	-0.834	0.594	-2	0.331	0.561	0.25	1.26	0.171	1	lm.nb	Differentiation and Maintenance of Myeloid Cells	NM_032638.3:1495
IGF2-mRNA	0.69	0.498	-0.286	1.67	1.61	0.82	3.17	0.176	1	lm.nb	Growth Factor Signaling	NM_000612.4:765
PTGS1-mRNA	-0.764	0.56	-1.86	0.334	0.589	0.275	1.26	0.183	1	lm.nb	Metabolism	NM_000962.2:700
MAN2B1-mRNA	-0.402	0.296	-0.981	0.178	0.757	0.507	1.13	0.184	1	lm.nb	Metabolism	NM_001173498.1:380
CXCL10-mRNA	0.949	0.706	-0.434	2.33	1.93	0.74	5.04	0.189	1	lm.nb	Chemokine signaling, Cytokine Signaling, Pathogen Response, TLR signaling	NM_001565.3:168
SOCS1-mRNA	-0.776	0.577	-1.91	0.355	0.584	0.267	1.28	0.189	1	lm.nb	Antigen Presentation, Growth Factor Signaling, Interferon Signaling, TLR signaling	NM_003745.1:1025
SERPINE3-mRNA	1.23	0.919	-0.574	3.03	2.34	0.672	8.15	0.192	1	lm.nb	ECM remodeling	NM_001101320.1:132
HLA-DMA-mRNA	0.413	0.31	-0.194	1.02	1.33	0.874	2.03	0.192	1	lm.nb	Antigen Presentation, Cell Migration and Adhesion	NM_006120.3:380
CDH4-mRNA	1.08	0.811	-0.512	2.67	2.11	0.701	6.36	0.194	1	lm.nb	Cell Migration and Adhesion	NM_001794.2:1060
DNAJB6-mRNA	-0.346	0.261	-0.857	0.166	0.787	0.552	1.12	0.195	1	lm.nb	Lymphocyte activation	NM_005494.2:636
COASY-mRNA	1.13	0.857	-0.547	2.81	2.19	0.684	7.03	0.196	1	lm.nb	Metabolism	NM_025233.5:1109
FUT4-mRNA	-0.725	0.556	-1.81	0.364	0.605	0.284	1.29	0.202	1	lm.nb	Metabolism	NM_002033.3:1221
YES1-mRNA	0.575	0.451	-0.308	1.46	1.49	0.808	2.75	0.212	1	lm.nb	Cell Migration and Adhesion, Cytokine Signaling, Fc Receptor Signaling, T-cell Activation and Checkpoint Signaling	NM_005433.3:265
CD40LG-mRNA	0.78	0.612	-0.42	1.98	1.72	0.748	3.94	0.212	1	lm.nb	Cell Migration and Adhesion, Lymphocyte activation	NM_000074.2:1225
HLA-DOB-mRNA	0.361	0.283	-0.194	0.916	1.28	0.874	1.89	0.212	1	lm.nb	Antigen Presentation, Cell Migration and Adhesion	NM_002120.3:230
CCL11-mRNA	0.903	0.709	-0.487	2.29	1.87	0.713	4.9	0.213	1	lm.nb	Chemokine signaling	NM_002986.2:378
C3AR1-mRNA	-0.621	0.492	-1.59	0.343	0.65	0.333	1.27	0.216	1	lm.nb	Complement Activation	NM_004054.2:415
ETS1-mRNA	-0.322	0.259	-0.829	0.185	0.8	0.563	1.14	0.223	1	lm.nb	Growth Factor Signaling	NM_005238.3:1305
ABCC8-mRNA	1.45	1.17	-0.848	3.74	2.73	0.555	13.4	0.226	1	lm.nb	Metabolism	NM_000352.4:1760
S100A10-mRNA	0.496	0.405	-0.298	1.29	1.41	0.813	2.44	0.23	1	lm.nb	Differentiation and Maintenance of Myeloid Cells	NM_002966.1:245
ADAMTS9-mRNA	-1.01	0.828	-2.63	0.613	0.496	0.161	1.53	0.232	1	lm.nb	ECM remodeling	NM_182920.1:145
TRAF1-mRNA	0.852	0.699	-0.518	2.22	1.8	0.698	4.66	0.232	1	lm.nb	Cytokine Signaling	NM_005658.3:3735
GOLIM4-mRNA	-0.19	0.156	-0.496	0.116	0.877	0.709	1.08	0.234	1	loglinear	Lymphocyte activation	NM_014498.3:2398
BIRC3-mRNA	0.501	0.412	-0.308	1.31	1.41	0.808	2.48	0.234	1	lm.nb	Cytokine Signaling, Pathogen Response, TLR signaling	NM_182962.2:275
CEACAM8-mRNA	-0.302	0.25	-0.792	0.187	0.811	0.578	1.14	0.235	1	lm.nb	Cell Migration and Adhesion, ECM remodeling	NM_001816.3:825
MAP3K4-mRNA	0.692	0.574	-0.434	1.82	1.62	0.74	3.52	0.238	1	lm.nb	Growth Factor Signaling	NM_005922.2:1165
SMAD7-mRNA	0.38	0.317	-0.241	1	1.3	0.846	2	0.24	1	lm.nb	Growth Factor Signaling	NM_005904.2:1835
COL11A1-mRNA	1.01	0.842	-0.641	2.66	2.01	0.641	6.33	0.24	1	lm.nb	ECM remodeling	NM_001854.3:674
FOSL1-mRNA	0.585	0.488	-0.372	1.54	1.5	0.773	2.91	0.24	1	lm.nb	Growth Factor Signaling	NM_005438.3:1086
CD99-mRNA	0.547	0.458	-0.351	1.45	1.46	0.784	2.72	0.242	1	lm.nb	Cell Migration and Adhesion	NM_002414.4:592
SELPLG-mRNA	0.425	0.356	-0.273	1.12	1.34	0.828	2.18	0.242	1	lm.nb	Cell Migration and Adhesion	NM_003006.3:2297
CD44-mRNA	-0.45	0.379	-1.19	0.291	0.732	0.438	1.22	0.243	1	lm.nb	Cell Migration and Adhesion, ECM remodeling, Interferon Signaling, Metabolism	NM_001001392.1:429
NGF-mRNA	1.25	1.06	-0.824	3.32	2.38	0.565	10	0.247	1	lm.nb	Growth Factor Signaling	NM_002506.2:634
IL6-mRNA	0.471	0.399	-0.311	1.25	1.39	0.806	2.38	0.247	1	lm.nb	Cytokine Signaling, Growth Factor Signaling, Pathogen Response, TH2 Activation, TLR signaling	NM_000600.3:364
PSME2-mRNA	0.284	0.241	-0.188	0.756	1.22	0.878	1.69	0.248	1	lm.nb	Angiogenesis, Antigen Presentation, Cytokine Signaling, Fc Receptor Signaling, Growth Factor Signaling, Lymphocyte activation, Metabolism	NM_002818.2:315
HLA-DPB1-mRNA	0.481	0.412	-0.327	1.29	1.4	0.797	2.44	0.252	1	lm.nb	Antigen Presentation, Cell Migration and Adhesion, Interferon Signaling, T-cell Activation and Checkpoint Signaling	NM_002121.4:931
CD83-mRNA	-0.515	0.442	-1.38	0.351	0.7	0.384	1.28	0.253	1	lm.nb	Antigen Presentation, Lymphocyte activation	NM_004233.3:1960
SMAD2-mRNA	-0.403	0.346	-1.08	0.275	0.756	0.473	1.21	0.253	1	lm.nb	Growth Factor Signaling	NM_005901.5:1678
MIF-mRNA	-0.505	0.434	-1.35	0.345	0.705	0.391	1.27	0.254	1	lm.nb	Cell Migration and Adhesion	NM_002415.1:319
TLR9-mRNA	0.729	0.632	-0.51	1.97	1.66	0.702	3.91	0.258	1	lm.nb	TLR signaling	NM_017442.2:985
TNFRSF14-mRNA	0.306	0.265	-0.214	0.825	1.24	0.862	1.77	0.258	1	lm.nb	Cytokine Signaling, T-cell Activation and Checkpoint Signaling	NM_003820.3:659
IL1R2-mRNA	-0.553	0.481	-1.5	0.389	0.681	0.355	1.31	0.259	1	lm.nb	Cytokine Signaling, Growth Factor Signaling	NM_173343.1:905
CLEC5A-mRNA	0.515	0.448	-0.363	1.39	1.43	0.778	2.62	0.259	1	lm.nb	Lymphocyte activation	NM_013252.2:3250
FGF10-mRNA	0.876	0.763	-0.62	2.37	1.84	0.651	5.18	0.26	1	lm.nb	Angiogenesis, Cytokine Signaling, Fc Receptor Signaling, Growth Factor Signaling, Lymphocyte activation	NM_004465.1:85
FBXL7-mRNA	-0.537	0.472	-1.46	0.387	0.689	0.363	1.31	0.263	1	lm.nb	Antigen Presentation	NM_012304.3:2735
TIMD4-mRNA	0.864	0.766	-0.637	2.37	1.82	0.643	5.15	0.268	1	lm.nb	Pathogen Response	NM_138379.1:92
CX3CL1-mRNA	1.04	0.925	-0.77	2.86	2.06	0.587	7.24	0.268	1	lm.nb	Chemokine signaling, Cytokine Signaling	NM_002996.3:1216
DDR2-mRNA	0.986	0.874	-0.728	2.7	1.98	0.604	6.49	0.269	1	lm.nb	ECM remodeling	NM_006182.2:1706
CSF2-mRNA	1.03	0.912	-0.763	2.81	2.04	0.589	7.03	0.27	1	lm.nb	Angiogenesis, Cytokine Signaling, Fc Receptor Signaling, Growth Factor Signaling, Lymphocyte activation	NM_000758.2:475
IL1B-mRNA	-0.68	0.607	-1.87	0.51	0.624	0.274	1.42	0.271	1	lm.nb	Antigen Presentation, Cytokine Signaling, Growth Factor Signaling, Lymphocyte activation, Pathogen Response, TLR signaling	NM_000576.2:840
RUNX2-mRNA	0.66	0.589	-0.496	1.82	1.58	0.709	3.52	0.272	1	lm.nb	Differentiation and Maintenance of Myeloid Cells	NM_001024630.3:34
CXCL14-mRNA	1	0.896	-0.756	2.76	2	0.592	6.75	0.273	1	lm.nb	Chemokine signaling	NM_004887.4:1125
ALOX15-mRNA	0.589	0.536	-0.461	1.64	1.5	0.727	3.12	0.28	1	lm.nb	Metabolism	NM_001140.3:1910
EIF4EBP2-mRNA	0.273	0.248	-0.213	0.758	1.21	0.863	1.69	0.28	1	lm.nb	Metabolism	NM_004096.4:4490
HAVCR2-mRNA	0.637	0.583	-0.505	1.78	1.56	0.705	3.43	0.283	1	lm.nb	Cytokine Signaling, TH1 Activation	NM_032782.3:955
CYBB-mRNA	-0.44	0.407	-1.24	0.357	0.737	0.424	1.28	0.288	1	lm.nb	Angiogenesis, Antigen Presentation	NM_000397.3:2686
EDN1-mRNA	0.725	0.671	-0.591	2.04	1.65	0.664	4.11	0.289	1	lm.nb	Cytokine Signaling	NM_001168319.1:613
IRF5-mRNA	0.432	0.405	-0.362	1.23	1.35	0.778	2.34	0.295	1	lm.nb	Interferon Signaling, TLR signaling	NM_001098627.1:2023
FAF1-mRNA	-0.705	0.661	-2	0.591	0.613	0.25	1.51	0.295	1	lm.nb	Pathogen Response	NM_007051.2:1530
PDGFA-mRNA	0.957	0.901	-0.809	2.72	1.94	0.571	6.6	0.297	1	lm.nb	Angiogenesis, Cytokine Signaling, ECM remodeling, Fc Receptor Signaling, Growth Factor Signaling, Lymphocyte activation	NM_002607.5:2460
XCR1-mRNA	-0.606	0.572	-1.73	0.515	0.657	0.302	1.43	0.298	1	lm.nb	Chemokine signaling	NM_005283.2:700
NDC80-mRNA	-0.642	0.607	-1.83	0.547	0.641	0.281	1.46	0.299	1	lm.nb	Cell Cycle and Apoptosis	NM_006101.2:96
HPGD-mRNA	0.852	0.816	-0.747	2.45	1.81	0.596	5.47	0.304	1	lm.nb	Metabolism	NM_001145816.2:96
ERCC1-mRNA	0.451	0.433	-0.399	1.3	1.37	0.759	2.46	0.307	1	lm.nb	Lymphocyte activation	NM_001983.3:458
EMP1-mRNA	0.562	0.54	-0.497	1.62	1.48	0.709	3.08	0.307	1	lm.nb	Cell Migration and Adhesion	NM_001423.1:2000
AREG-mRNA	-0.735	0.714	-2.13	0.665	0.601	0.228	1.59	0.312	1	lm.nb	Lymphocyte activation	NM_001657.2:547
COL12A1-mRNA	1.04	1.02	-0.949	3.03	2.06	0.518	8.17	0.313	1	lm.nb	ECM remodeling	NM_004370.5:5829
BATF3-mRNA	-0.643	0.631	-1.88	0.594	0.64	0.271	1.51	0.316	1	lm.nb	Antigen Presentation	NM_018664.2:770
PDGFB-mRNA	0.589	0.578	-0.544	1.72	1.5	0.686	3.3	0.317	1	lm.nb	Angiogenesis, Cytokine Signaling, ECM remodeling, Fc Receptor Signaling, Growth Factor Signaling, Lymphocyte activation	NM_033016.2:1480
CXCR6-mRNA	-0.652	0.644	-1.91	0.61	0.636	0.265	1.53	0.319	1	lm.nb	Chemokine signaling, TH1 Activation	NM_006564.1:95
CYR61-mRNA	-0.757	0.749	-2.23	0.711	0.592	0.214	1.64	0.32	1	lm.nb	ECM remodeling	NM_001554.3:1390
LGALS3-mRNA	-0.599	0.595	-1.76	0.566	0.66	0.294	1.48	0.321	1	lm.nb	Pathogen Response	NM_001177388.1:495
FZD4-mRNA	0.779	0.773	-0.737	2.29	1.72	0.6	4.91	0.322	1	lm.nb	Growth Factor Signaling	NM_012193.2:7130
KITLG-mRNA	-0.704	0.706	-2.09	0.681	0.614	0.235	1.6	0.327	1	lm.nb	Angiogenesis, Cytokine Signaling, Fc Receptor Signaling, Growth Factor Signaling, Lymphocyte activation	NM_003994.4:1155
CD68-mRNA	0.454	0.456	-0.44	1.35	1.37	0.737	2.54	0.328	1	lm.nb	Metabolism	NM_001251.2:1140
KIT-mRNA	0.628	0.631	-0.609	1.86	1.55	0.656	3.64	0.328	1	lm.nb	Angiogenesis, Cytokine Signaling, Fc Receptor Signaling, Growth Factor Signaling, Lymphocyte activation	NM_000222.2:2644
PIK3CG-mRNA	-0.375	0.377	-1.12	0.365	0.771	0.462	1.29	0.328	1	lm.nb	Chemokine signaling, Cytokine Signaling, Growth Factor Signaling, Metabolism, TLR signaling	NM_002649.2:2125
CCR1-mRNA	-0.684	0.692	-2.04	0.672	0.622	0.243	1.59	0.331	1	lm.nb	Chemokine signaling, TH1 Activation	NM_001295.2:535
VCAM1-mRNA	-0.478	0.485	-1.43	0.473	0.718	0.371	1.39	0.333	1	lm.nb	Cell Migration and Adhesion, Cytokine Signaling, ECM remodeling, Interferon Signaling, Lymphocyte activation	NM_001078.3:2535
CD163-mRNA	0.759	0.773	-0.756	2.27	1.69	0.592	4.83	0.334	1	lm.nb	Differentiation and Maintenance of Myeloid Cells	NM_004244.4:1630
PRRX1-mRNA	-0.495	0.508	-1.49	0.502	0.71	0.356	1.42	0.338	1	lm.nb	ECM remodeling	NM_022716.2:330
PELI1-mRNA	-0.418	0.432	-1.26	0.428	0.748	0.416	1.35	0.341	1	lm.nb	Cytokine Signaling, TLR signaling	NM_020651.3:1550
CNN2-mRNA	-0.434	0.449	-1.31	0.446	0.74	0.402	1.36	0.341	1	lm.nb	Pathogen Response	NM_004368.3:609
MMP12-mRNA	-0.512	0.532	-1.55	0.531	0.701	0.341	1.45	0.344	1	lm.nb	ECM remodeling	NM_002426.3:769
TRAF2-mRNA	0.661	0.688	-0.688	2.01	1.58	0.621	4.03	0.344	1	lm.nb	Cytokine Signaling, Growth Factor Signaling, Pathogen Response	NM_021138.3:1325
ANXA4-mRNA	-0.585	0.612	-1.79	0.615	0.667	0.29	1.53	0.347	1	lm.nb	Antigen Presentation	NM_001153.2:430
GK5-mRNA	0.374	0.397	-0.403	1.15	1.3	0.756	2.22	0.353	1	lm.nb	Metabolism	NM_001039547.2:1102
IL5RA-mRNA	-0.453	0.487	-1.41	0.501	0.73	0.377	1.42	0.359	1	lm.nb	Angiogenesis, Cytokine Signaling, Fc Receptor Signaling, Growth Factor Signaling, Lymphocyte activation	NM_000564.3:210
ADAM8-mRNA	-0.477	0.513	-1.48	0.529	0.718	0.358	1.44	0.36	1	lm.nb	ECM remodeling	NM_001109.4:762
OLR1-mRNA	-0.472	0.508	-1.47	0.524	0.721	0.361	1.44	0.361	1	lm.nb	Cell Migration and Adhesion	NM_002543.3:295
RIN2-mRNA	-0.622	0.678	-1.95	0.706	0.65	0.259	1.63	0.366	1	lm.nb	Pathogen Response	NM_018993.2:690
SGPP1-mRNA	0.295	0.323	-0.338	0.927	1.23	0.791	1.9	0.368	1	lm.nb	Metabolism	NM_030791.3:1060
ARHGEF28-mRNA	0.662	0.725	-0.76	2.08	1.58	0.591	4.24	0.369	1	lm.nb	Cell Migration and Adhesion	NM_001080479.2:4945
CD180-mRNA	0.531	0.584	-0.614	1.67	1.44	0.654	3.19	0.371	1	lm.nb	TLR signaling	NM_005582.2:1036
CLEC1B-mRNA	-0.541	0.595	-1.71	0.626	0.687	0.306	1.54	0.371	1	lm.nb	Lymphocyte activation	NM_016509.3:649
IL3-mRNA	-0.441	0.485	-1.39	0.511	0.737	0.381	1.42	0.371	1	lm.nb	Angiogenesis, Cytokine Signaling, Fc Receptor Signaling, Growth Factor Signaling, Lymphocyte activation, TH2 Activation	NM_000588.3:130
HPGDS-mRNA	-0.508	0.563	-1.61	0.596	0.703	0.327	1.51	0.375	1	lm.nb	Metabolism	NM_014485.2:430
MOB3C-mRNA	-0.284	0.315	-0.901	0.334	0.822	0.535	1.26	0.375	1	lm.nb	Lymphocyte activation	NM_145279.4:1630
FADD-mRNA	-0.471	0.529	-1.51	0.566	0.721	0.352	1.48	0.38	1	lm.nb	Cytokine Signaling, Pathogen Response, TLR signaling	NM_003824.2:1560
CXCL3-mRNA	-0.468	0.527	-1.5	0.564	0.723	0.353	1.48	0.381	1	lm.nb	Chemokine signaling, Cytokine Signaling	NM_002090.2:540
HLA-DRA-mRNA	0.428	0.487	-0.526	1.38	1.35	0.695	2.61	0.386	1	lm.nb	Antigen Presentation, Cell Migration and Adhesion, Interferon Signaling, T-cell Activation and Checkpoint Signaling	NM_019111.3:335
PTGDR2-mRNA	0.637	0.725	-0.783	2.06	1.56	0.581	4.16	0.386	1	lm.nb	Cell Migration and Adhesion, Lymphocyte activation	NM_004778.1:1835
MYOD1-mRNA	0.737	0.846	-0.922	2.4	1.67	0.528	5.26	0.391	1	lm.nb	Differentiation and Maintenance of Myeloid Cells	NM_002478.4:1635
CCL3-mRNA	-0.573	0.658	-1.86	0.717	0.672	0.275	1.64	0.391	1	lm.nb	Chemokine signaling, TLR signaling	NM_002983.2:159
TEP1-mRNA	0.481	0.557	-0.611	1.57	1.4	0.655	2.97	0.395	1	lm.nb	Lymphocyte activation	NM_007110.3:3115
USP18-mRNA	-0.762	0.89	-2.51	0.982	0.59	0.176	1.98	0.399	1	lm.nb	Interferon Signaling	NM_017414.3:334
CTSG-mRNA	0.42	0.495	-0.551	1.39	1.34	0.683	2.62	0.403	1	lm.nb	Antigen Presentation, ECM remodeling	NM_001911.2:160
CCL1-mRNA	0.715	0.845	-0.941	2.37	1.64	0.521	5.18	0.404	1	lm.nb	Chemokine signaling	NM_002981.1:157
OSCAR-mRNA	-0.36	0.429	-1.2	0.48	0.779	0.435	1.39	0.408	1	lm.nb	Lymphocyte activation	NM_130771.3:990
RAB20-mRNA	-0.256	0.306	-0.855	0.343	0.837	0.553	1.27	0.409	1	lm.nb	Metabolism	NM_017817.1:758
GTF2H2-mRNA	-0.507	0.612	-1.71	0.692	0.704	0.306	1.62	0.414	1	lm.nb	Pathogen Response	NM_001515.2:895
AIF1-mRNA	-0.403	0.487	-1.36	0.551	0.756	0.39	1.47	0.414	1	lm.nb	Cell Migration and Adhesion, Chemokine signaling	NM_032955.1:185
ANGPT2-mRNA	-0.428	0.525	-1.46	0.601	0.743	0.364	1.52	0.421	1	lm.nb	Cell Migration and Adhesion, Growth Factor Signaling	NM_001147.2:1775
IFNGR1-mRNA	-0.426	0.524	-1.45	0.601	0.744	0.365	1.52	0.422	1	lm.nb	Growth Factor Signaling, Interferon Signaling, TH1 Activation, TH2 Activation	NM_000416.2:392
PTPN14-mRNA	-0.333	0.409	-1.13	0.47	0.794	0.455	1.38	0.423	1	lm.nb	Growth Factor Signaling	NM_005401.4:3770
IL4R-mRNA	0.446	0.554	-0.641	1.53	1.36	0.641	2.89	0.428	1	lm.nb	Cytokine Signaling, Growth Factor Signaling	NM_000418.3:1510
CCL4-mRNA	-0.673	0.839	-2.32	0.97	0.627	0.201	1.96	0.428	1	lm.nb	Chemokine signaling, Pathogen Response, TLR signaling	NM_002984.2:201
CCL2-mRNA	-0.401	0.503	-1.39	0.585	0.757	0.382	1.5	0.432	1	lm.nb	Chemokine signaling, Cytokine Signaling, Pathogen Response	NM_002982.3:123
MMP9-mRNA	-0.484	0.608	-1.68	0.707	0.715	0.313	1.63	0.432	1	lm.nb	Cytokine Signaling, ECM remodeling	NM_004994.2:1530
HIVEP1-mRNA	1.77	2.22	-2.59	6.13	3.41	0.166	70	0.432	1	loglinear	Pathogen Response	NM_002114.2:4040
IL18R1-mRNA	0.576	0.725	-0.845	2	1.49	0.557	3.99	0.433	1	lm.nb	Cytokine Signaling, TH1 Activation	NM_003855.3:822
SLC16A6-mRNA	-0.16	0.201	-0.554	0.234	0.895	0.681	1.18	0.434	1	lm.nb	Metabolism	NM_001174166.1:855
VAV2-mRNA	-0.607	0.772	-2.12	0.907	0.657	0.23	1.88	0.438	1	lm.nb	Angiogenesis, Chemokine signaling, Fc Receptor Signaling, Growth Factor Signaling, Lymphocyte activation	NM_001134398.1:1615
YAP1-mRNA	0.59	0.752	-0.885	2.06	1.51	0.542	4.18	0.439	1	lm.nb	Metabolism	NM_001130145.2:4423
CEBPB-mRNA	-0.429	0.553	-1.51	0.654	0.743	0.351	1.57	0.443	1	lm.nb	Cytokine Signaling	NM_005194.2:1420
EN1-mRNA	0.885	1.14	-1.35	3.12	1.85	0.392	8.69	0.444	1	lm.nb	Interferon Signaling	NM_001426.3:2360
IKZF1-mRNA	-0.263	0.342	-0.933	0.406	0.833	0.524	1.33	0.447	1	lm.nb	Differentiation and Maintenance of Myeloid Cells	NM_006060.4:225
MRC2-mRNA	0.69	0.9	-1.07	2.45	1.61	0.475	5.48	0.449	1	lm.nb	Antigen Presentation	NM_006039.3:3482
FASN-mRNA	-0.678	0.885	-2.41	1.06	0.625	0.188	2.08	0.449	1	lm.nb	Metabolism	NM_004104.4:5387
LTB4R-mRNA	-0.346	0.453	-1.23	0.542	0.787	0.425	1.46	0.451	1	lm.nb	Lymphocyte activation	NM_181657.3:2400
HIF1A-mRNA	-0.322	0.421	-1.15	0.504	0.8	0.451	1.42	0.451	1	lm.nb	Growth Factor Signaling	NM_001530.2:1985
TLR2-mRNA	-0.35	0.46	-1.25	0.551	0.785	0.42	1.47	0.453	1	lm.nb	Growth Factor Signaling, TLR signaling	NM_003264.3:668
GEM-mRNA	0.476	0.626	-0.752	1.7	1.39	0.594	3.26	0.453	1	lm.nb	Lymphocyte activation	NM_005261.2:575
CRIP1-mRNA	-0.362	0.477	-1.3	0.574	0.778	0.407	1.49	0.455	1	lm.nb	TH2 Activation	NM_001311.4:269
ADAM19-mRNA	-0.28	0.371	-1.01	0.448	0.824	0.498	1.36	0.457	1	lm.nb	ECM remodeling	NM_023038.3:1690
CD1B-mRNA	-0.383	0.51	-1.38	0.616	0.767	0.383	1.53	0.458	1	lm.nb	Antigen Presentation, T-cell Activation and Checkpoint Signaling	NM_001764.2:142
PRDX3-mRNA	-0.254	0.338	-0.917	0.41	0.839	0.53	1.33	0.459	1	lm.nb	Metabolism	NM_014098.3:963
PTGDR-mRNA	0.481	0.643	-0.779	1.74	1.4	0.583	3.34	0.46	1	lm.nb	Cell Migration and Adhesion, Lymphocyte activation	NM_000953.2:2456
CDH11-mRNA	0.657	0.88	-1.07	2.38	1.58	0.477	5.21	0.461	1	lm.nb	Cell Migration and Adhesion	NM_001797.2:1835
MET-mRNA	-0.468	0.627	-1.7	0.76	0.723	0.309	1.69	0.461	1	lm.nb	Growth Factor Signaling	NM_001127500.1:1925
CEBPD-mRNA	-0.385	0.516	-1.4	0.627	0.766	0.38	1.54	0.461	1	lm.nb	Cell Cycle and Apoptosis, Cytokine Signaling, Differentiation and Maintenance of Myeloid Cells	NM_005195.3:939
FCN1-mRNA	-0.387	0.519	-1.41	0.63	0.764	0.378	1.55	0.461	1	lm.nb	Complement Activation	NM_002003.3:932
LTA4H-mRNA	-0.313	0.422	-1.14	0.513	0.805	0.454	1.43	0.463	1	lm.nb	Metabolism	NM_001256643.1:1140
MPO-mRNA	-0.335	0.452	-1.22	0.551	0.793	0.429	1.47	0.464	1	lm.nb	Pathogen Response	NM_000250.1:545
SERPINB9-mRNA	-0.328	0.445	-1.2	0.544	0.796	0.435	1.46	0.466	1	lm.nb	Pathogen Response	NM_004155.3:950
ID1-mRNA	0.401	0.544	-0.666	1.47	1.32	0.63	2.76	0.467	1	lm.nb	Cell Cycle and Apoptosis	NM_002165.2:345
MERTK-mRNA	-0.628	0.855	-2.3	1.05	0.647	0.202	2.07	0.468	1	lm.nb	Cell Migration and Adhesion	NM_006343.2:665
TXN-mRNA	-0.358	0.489	-1.32	0.601	0.78	0.401	1.52	0.47	1	lm.nb	Metabolism, Pathogen Response	NM_003329.2:55
PRG2-mRNA	-0.308	0.422	-1.13	0.519	0.808	0.456	1.43	0.471	1	lm.nb	Pathogen Response	NM_002728.4:256
ADAMTS14-mRNA	-0.408	0.563	-1.51	0.697	0.754	0.351	1.62	0.475	1	lm.nb	ECM remodeling	XM_011539300.1:1134
FLT1-mRNA	-0.267	0.37	-0.992	0.458	0.831	0.503	1.37	0.476	1	lm.nb	Angiogenesis, Growth Factor Signaling	NM_002019.4:530
SYK-mRNA	-0.308	0.428	-1.15	0.53	0.807	0.452	1.44	0.477	1	lm.nb	Antigen Presentation, Cytokine Signaling, Fc Receptor Signaling, Growth Factor Signaling, Lymphocyte activation	NM_003177.5:808
TWISTNB-mRNA	-0.431	0.601	-1.61	0.747	0.741	0.328	1.68	0.479	1	lm.nb	Pathogen Response	NM_001002926.1:3246
CEBPA-mRNA	-0.291	0.408	-1.09	0.509	0.817	0.47	1.42	0.482	1	lm.nb	Cell Cycle and Apoptosis, Differentiation and Maintenance of Myeloid Cells	NM_004364.2:1320
TUBA1A-mRNA	0.244	0.344	-0.43	0.918	1.18	0.742	1.89	0.484	1	lm.nb	Antigen Presentation	NM_001270399.1:36
CASP1-mRNA	-0.345	0.487	-1.3	0.609	0.787	0.406	1.53	0.484	1	lm.nb	Cytokine Signaling, Pathogen Response	NM_001223.3:971
ADGRE1-mRNA	-0.443	0.626	-1.67	0.784	0.736	0.314	1.72	0.485	1	lm.nb	Cell Migration and Adhesion	NM_001974.3:1520
TIGIT-mRNA	0.53	0.753	-0.945	2	1.44	0.519	4.01	0.487	1	lm.nb	Cell Migration and Adhesion	NM_173799.2:1968
CXCL5-mRNA	0.501	0.715	-0.901	1.9	1.42	0.536	3.74	0.489	1	lm.nb	Chemokine signaling, Cytokine Signaling	NM_002994.3:250
SEMA4A-mRNA	-0.383	0.549	-1.46	0.693	0.767	0.364	1.62	0.491	1	lm.nb	Metabolism, T-cell Activation and Checkpoint Signaling	NM_001193300.1:935
SQSTM1-mRNA	-0.336	0.486	-1.29	0.617	0.792	0.409	1.53	0.495	1	lm.nb	Cytokine Signaling, Growth Factor Signaling	NM_003900.3:1445
IL33-mRNA	-0.382	0.554	-1.47	0.703	0.767	0.362	1.63	0.495	1	lm.nb	Cytokine Signaling, Pathogen Response, TH2 Activation	NM_033439.2:1725
EPX-mRNA	-0.444	0.644	-1.71	0.818	0.735	0.307	1.76	0.496	1	lm.nb	Pathogen Response	NM_000502.4:2060
ANOS1-mRNA	0.289	0.419	-0.533	1.11	1.22	0.691	2.16	0.496	1	lm.nb	Growth Factor Signaling	NM_000216.2:1135
CDH2-mRNA	-0.585	0.87	-2.29	1.12	0.667	0.205	2.17	0.506	1	lm.nb	Cell Migration and Adhesion	NM_001792.3:941
CSF2RA-mRNA	-0.323	0.482	-1.27	0.621	0.799	0.415	1.54	0.507	1	lm.nb	Angiogenesis, Cytokine Signaling, Fc Receptor Signaling, Growth Factor Signaling, Lymphocyte activation	NM_006140.3:660
TNFRSF8-mRNA	-0.154	0.229	-0.603	0.296	0.899	0.658	1.23	0.508	1	lm.nb	Cytokine Signaling	NM_152942.2:2030
SMAD1-mRNA	0.359	0.538	-0.695	1.41	1.28	0.618	2.66	0.51	1	lm.nb	Growth Factor Signaling	NM_005900.2:1850
VEGFA-mRNA	0.311	0.467	-0.604	1.23	1.24	0.658	2.34	0.51	1	lm.nb	Angiogenesis, Growth Factor Signaling	NM_001025366.1:1325
LTA-mRNA	0.585	0.884	-1.15	2.32	1.5	0.452	4.98	0.513	1	lm.nb	Cytokine Signaling, TH1 Activation	NM_000595.2:885
TRAF6-mRNA	0.171	0.259	-0.337	0.678	1.13	0.792	1.6	0.514	1	lm.nb	Antigen Presentation, Cytokine Signaling, Fc Receptor Signaling, Growth Factor Signaling, Lymphocyte activation, Pathogen Response, TLR signaling	NM_145803.2:745
C1QB-mRNA	0.539	0.834	-1.1	2.17	1.45	0.468	4.51	0.523	1	lm.nb	Complement Activation	NM_000491.3:819
TLR8-mRNA	-0.297	0.461	-1.2	0.607	0.814	0.435	1.52	0.524	1	lm.nb	TLR signaling	NM_016610.2:2310
STK17A-mRNA	-0.312	0.484	-1.26	0.637	0.806	0.417	1.56	0.525	1	lm.nb	Cell Cycle and Apoptosis	NM_004760.2:528
NFKBIE-mRNA	0.217	0.34	-0.45	0.884	1.16	0.732	1.85	0.528	1	lm.nb	Lymphocyte activation	NM_004556.2:1115
CDH1-mRNA	0.635	1	-1.33	2.6	1.55	0.397	6.08	0.532	1	lm.nb	Cell Migration and Adhesion, ECM remodeling, Lymphocyte activation	NM_004360.2:535
CXCR4-mRNA	-0.34	0.545	-1.41	0.728	0.79	0.377	1.66	0.538	1	lm.nb	Chemokine signaling, TH2 Activation	NM_003467.2:1335
MMP13-mRNA	0.402	0.647	-0.867	1.67	1.32	0.548	3.18	0.54	1	lm.nb	ECM remodeling	NM_002427.2:951
TYROBP-mRNA	-0.342	0.552	-1.42	0.74	0.789	0.373	1.67	0.54	1	lm.nb	Lymphocyte activation	NM_003332.3:361
FPR1-mRNA	-0.384	0.621	-1.6	0.834	0.766	0.329	1.78	0.541	1	lm.nb	Chemokine signaling, Pathogen Response	NM_002029.3:350
FPR2-mRNA	-0.304	0.494	-1.27	0.664	0.81	0.414	1.58	0.543	1	lm.nb	Pathogen Response	NM_001462.3:1200
MARCKSL1-mRNA	0.22	0.358	-0.482	0.921	1.16	0.716	1.89	0.544	1	lm.nb	Angiogenesis	NM_023009.5:1005
MAP3K14-mRNA	0.295	0.482	-0.648	1.24	1.23	0.638	2.36	0.544	1	lm.nb	Antigen Presentation, Cytokine Signaling, Growth Factor Signaling, Lymphocyte activation, T-cell Activation and Checkpoint Signaling	NM_003954.1:620
ITGAM-mRNA	-0.255	0.415	-1.07	0.559	0.838	0.477	1.47	0.545	1	lm.nb	Cell Migration and Adhesion, Complement Activation, ECM remodeling, TLR signaling	NM_000632.3:515
SERPINB7-mRNA	-0.433	0.708	-1.82	0.953	0.741	0.283	1.94	0.545	1	lm.nb	Pathogen Response	NM_001040147.1:1348
FGFR1-mRNA	-0.327	0.534	-1.37	0.72	0.797	0.386	1.65	0.545	1	lm.nb	Angiogenesis, Cytokine Signaling, Fc Receptor Signaling, Growth Factor Signaling, Lymphocyte activation	NM_015850.3:1775
NOX1-mRNA	0.431	0.704	-0.95	1.81	1.35	0.518	3.51	0.546	1	lm.nb	Metabolism	NM_007052.4:455
JAG1-mRNA	-0.335	0.551	-1.41	0.744	0.793	0.375	1.68	0.547	1	lm.nb	Cytokine Signaling, Growth Factor Signaling	NM_000214.2:5766
PTPRB-mRNA	0.345	0.569	-0.77	1.46	1.27	0.586	2.75	0.548	1	lm.nb	Pathogen Response	NM_002837.4:1704
GPR183-mRNA	0.145	0.241	-0.327	0.617	1.11	0.797	1.53	0.552	1	lm.nb	Cell Migration and Adhesion, Lymphocyte activation	NM_004951.3:405
SP4-mRNA	-0.127	0.212	-0.542	0.287	0.915	0.687	1.22	0.552	1	lm.nb	Cell Migration and Adhesion	NM_003112.3:1305
CXCL11-mRNA	-0.612	1.02	-2.61	1.39	0.654	0.164	2.61	0.553	1	lm.nb	Chemokine signaling, TLR signaling	NM_005409.4:282
NFYC-mRNA	-0.145	0.241	-0.618	0.328	0.905	0.652	1.26	0.553	1	lm.nb	Antigen Presentation, Metabolism	NM_001142587.1:1890
CTSD-mRNA	-0.313	0.523	-1.34	0.713	0.805	0.395	1.64	0.554	1	lm.nb	Antigen Presentation, ECM remodeling	NM_001909.3:1495
ZNRF2-mRNA	-0.309	0.518	-1.32	0.706	0.807	0.399	1.63	0.555	1	lm.nb	Metabolism	NM_147128.3:1594
CYSLTR1-mRNA	-0.249	0.419	-1.07	0.572	0.841	0.476	1.49	0.556	1	lm.nb	Lymphocyte activation	NM_006639.2:90
MARCO-mRNA	-0.311	0.526	-1.34	0.72	0.806	0.394	1.65	0.559	1	lm.nb	Differentiation and Maintenance of Myeloid Cells	NM_006770.3:61
CEACAM1-mRNA	-0.232	0.394	-1	0.541	0.852	0.499	1.45	0.561	1	lm.nb	Cell Migration and Adhesion, ECM remodeling	NM_001712.3:2455
CTSA-mRNA	-0.258	0.444	-1.13	0.611	0.836	0.457	1.53	0.565	1	lm.nb	Antigen Presentation, Metabolism	NM_001127695.1:1540
ICAM1-mRNA	-0.222	0.383	-0.972	0.528	0.857	0.51	1.44	0.566	1	lm.nb	Cell Migration and Adhesion, Cytokine Signaling, ECM remodeling, Interferon Signaling, Lymphocyte activation	NM_000201.2:1530
PBX1-mRNA	-0.391	0.677	-1.72	0.936	0.762	0.304	1.91	0.567	1	lm.nb	Differentiation and Maintenance of Myeloid Cells	NM_002585.2:368
FLRT2-mRNA	-0.325	0.563	-1.43	0.779	0.798	0.371	1.72	0.568	1	lm.nb	Growth Factor Signaling	NM_013231.4:3265
CCNB2-mRNA	-0.67	1.16	-2.95	1.61	0.628	0.13	3.05	0.568	1	lm.nb	Cell Cycle and Apoptosis	NM_004701.2:980
FSCN1-mRNA	-0.37	0.644	-1.63	0.891	0.774	0.323	1.85	0.569	1	lm.nb	Cytokine Signaling	NM_003088.2:1843
CCL15-mRNA	0.524	0.911	-1.26	2.31	1.44	0.417	4.96	0.57	1	lm.nb	Chemokine signaling	NM_032965.3:112
ARG1-mRNA	-0.461	0.804	-2.04	1.12	0.727	0.244	2.17	0.571	1	lm.nb	Metabolism	NM_000045.3:673
HSPG2-mRNA	0.513	0.895	-1.24	2.27	1.43	0.423	4.81	0.571	1	lm.nb	ECM remodeling, Metabolism	NM_005529.5:2715
CTNNB1-mRNA	-0.213	0.374	-0.945	0.52	0.863	0.519	1.43	0.573	1	lm.nb	Angiogenesis, Growth Factor Signaling, Pathogen Response	NM_001098210.1:1815
HLA-DPA1-mRNA	0.38	0.671	-0.936	1.7	1.3	0.523	3.24	0.576	1	lm.nb	Antigen Presentation, Cell Migration and Adhesion, Interferon Signaling, T-cell Activation and Checkpoint Signaling	NM_033554.2:857
CPA3-mRNA	0.256	0.453	-0.633	1.14	1.19	0.645	2.21	0.577	1	lm.nb	Metabolism	NM_001870.2:220
CD86-mRNA	0.34	0.603	-0.843	1.52	1.27	0.558	2.87	0.577	1	lm.nb	Cell Migration and Adhesion, Fc Receptor Signaling, Growth Factor Signaling, Lymphocyte activation, T-cell Activation and Checkpoint Signaling, TLR signaling	NM_175862.3:1265
TGFA-mRNA	-0.231	0.413	-1.04	0.579	0.852	0.486	1.49	0.58	1	lm.nb	Growth Factor Signaling	NM_003236.2:780
ALCAM-mRNA	-0.25	0.447	-1.13	0.627	0.841	0.458	1.54	0.58	1	lm.nb	Cell Migration and Adhesion	NM_001627.3:789
CCL3L1-mRNA	-0.272	0.488	-1.23	0.683	0.828	0.427	1.61	0.581	1	lm.nb	Chemokine signaling, TLR signaling	NM_021006.4:421
NAMPT-mRNA	-0.304	0.544	-1.37	0.763	0.81	0.387	1.7	0.581	1	lm.nb	Metabolism	NM_005746.2:290
NKG7-mRNA	-0.306	0.55	-1.38	0.771	0.809	0.383	1.71	0.582	1	lm.nb	Differentiation and Maintenance of Myeloid Cells	NM_005601.3:632
TNFAIP3-mRNA	-0.246	0.445	-1.12	0.627	0.843	0.461	1.54	0.585	1	lm.nb	Cytokine Signaling, Pathogen Response	NM_006290.2:260
FCGR2B-mRNA	-0.274	0.498	-1.25	0.701	0.827	0.421	1.63	0.586	1	lm.nb	Lymphocyte activation	NM_001002273.1:870
CD47-mRNA	-0.287	0.524	-1.31	0.74	0.82	0.402	1.67	0.588	1	lm.nb	Cell Migration and Adhesion, ECM remodeling	NM_001777.3:897
MMP8-mRNA	0.252	0.46	-0.649	1.15	1.19	0.638	2.22	0.588	1	lm.nb	ECM remodeling	NM_002424.2:2590
MAP2K2-mRNA	-0.117	0.215	-0.538	0.303	0.922	0.689	1.23	0.588	1	lm.nb	Angiogenesis, Cytokine Signaling, Fc Receptor Signaling, Growth Factor Signaling, Lymphocyte activation, TLR signaling	NM_030662.3:839
FZD9-mRNA	0.361	0.663	-0.938	1.66	1.28	0.522	3.16	0.59	1	lm.nb	Growth Factor Signaling	NM_003508.2:1320
PTGS2-mRNA	-0.314	0.585	-1.46	0.832	0.804	0.363	1.78	0.595	1	lm.nb	Cytokine Signaling, Metabolism	NM_000963.1:495
NOX4-mRNA	0.401	0.749	-1.07	1.87	1.32	0.477	3.65	0.596	1	lm.nb	Metabolism	NM_001143836.2:1795
ACAD10-mRNA	-0.223	0.417	-1.04	0.595	0.857	0.486	1.51	0.597	1	lm.nb	Metabolism	NM_001136538.1:1905
PDGFRA-mRNA	0.33	0.62	-0.885	1.55	1.26	0.541	2.92	0.598	1	lm.nb	Angiogenesis, Cytokine Signaling, Fc Receptor Signaling, Growth Factor Signaling, Lymphocyte activation	NM_006206.3:1925
HLA-DRB3-mRNA	-0.195	0.368	-0.917	0.526	0.873	0.53	1.44	0.599	1	lm.nb	Antigen Presentation, Cell Migration and Adhesion, Interferon Signaling, T-cell Activation and Checkpoint Signaling	NM_022555.3:698
GNAI3-mRNA	-0.286	0.538	-1.34	0.768	0.82	0.395	1.7	0.599	1	lm.nb	Chemokine signaling	NM_006496.1:1150
CLEC7A-mRNA	-0.272	0.52	-1.29	0.747	0.828	0.409	1.68	0.605	1	lm.nb	Antigen Presentation, Lymphocyte activation	NM_197954.2:55
IL3RA-mRNA	-0.182	0.352	-0.872	0.507	0.881	0.546	1.42	0.608	1	lm.nb	Angiogenesis, Cytokine Signaling, Fc Receptor Signaling, Growth Factor Signaling, Lymphocyte activation	NM_001267713.1:1075
CD74-mRNA	0.253	0.502	-0.731	1.24	1.19	0.602	2.36	0.618	1	lm.nb	Antigen Presentation, Cell Migration and Adhesion	NM_001025159.1:964
MS4A2-mRNA	-0.301	0.599	-1.47	0.873	0.812	0.36	1.83	0.619	1	lm.nb	Fc Receptor Signaling, Lymphocyte activation	NM_000139.3:126
MAP2K1-mRNA	-0.164	0.327	-0.804	0.477	0.893	0.573	1.39	0.62	1	lm.nb	Angiogenesis, Chemokine signaling, Cytokine Signaling, Fc Receptor Signaling, Growth Factor Signaling, Lymphocyte activation, TLR signaling	NM_002755.2:970
STAT1-mRNA	-0.251	0.502	-1.23	0.732	0.84	0.425	1.66	0.62	1	lm.nb	Chemokine signaling, Cytokine Signaling, Growth Factor Signaling, Interferon Signaling, TH1 Activation, TLR signaling	NM_139266.1:455
FAS-mRNA	-0.237	0.477	-1.17	0.697	0.848	0.444	1.62	0.622	1	lm.nb	Cytokine Signaling, Growth Factor Signaling	NM_000043.4:398
MYC-mRNA	-0.38	0.764	-1.88	1.12	0.769	0.272	2.17	0.623	1	lm.nb	Growth Factor Signaling	NM_002467.3:1610
IFNAR2-mRNA	-0.231	0.467	-1.15	0.684	0.852	0.452	1.61	0.624	1	lm.nb	Growth Factor Signaling, Interferon Signaling, TLR signaling	NM_000874.3:631
IRF4-mRNA	-0.295	0.597	-1.46	0.874	0.815	0.362	1.83	0.625	1	lm.nb	Interferon Signaling	NM_002460.1:325
NLRP3-mRNA	0.485	0.984	-1.44	2.41	1.4	0.368	5.33	0.625	1	lm.nb	Pathogen Response	NM_001079821.2:415
PFDN6-mRNA	-0.333	0.677	-1.66	0.994	0.794	0.317	1.99	0.627	1	lm.nb	Differentiation and Maintenance of Myeloid Cells	NM_014260.2:215
GPR65-mRNA	-0.215	0.442	-1.08	0.651	0.861	0.472	1.57	0.63	1	lm.nb	Lymphocyte activation	NM_003608.2:1095
FLT3-mRNA	-0.325	0.668	-1.63	0.985	0.799	0.322	1.98	0.631	1	lm.nb	Cytokine Signaling	NM_004119.2:2374
CSTB-mRNA	-0.283	0.583	-1.43	0.86	0.822	0.372	1.81	0.631	1	lm.nb	Pathogen Response	NM_000100.2:320
CCR6-mRNA	0.297	0.613	-0.904	1.5	1.23	0.534	2.83	0.632	1	lm.nb	Chemokine signaling	NM_031409.2:935
IL10RA-mRNA	-0.144	0.299	-0.731	0.442	0.905	0.603	1.36	0.633	1	lm.nb	Cytokine Signaling, Growth Factor Signaling	NM_001558.2:150
C3-mRNA	-0.238	0.496	-1.21	0.733	0.848	0.432	1.66	0.635	1	lm.nb	Complement Activation	NM_000064.2:4396
INSIG1-mRNA	0.167	0.352	-0.523	0.857	1.12	0.696	1.81	0.638	1	lm.nb	Metabolism	NM_005542.3:1120
THBD-mRNA	-0.241	0.51	-1.24	0.759	0.846	0.423	1.69	0.64	1	lm.nb	Cell Migration and Adhesion, Complement Activation	NM_000361.2:1246
ALOX5AP-mRNA	-0.295	0.625	-1.52	0.929	0.815	0.349	1.9	0.64	1	lm.nb	Metabolism	NM_001629.2:367
HOXD4-mRNA	-0.388	0.833	-2.02	1.24	0.764	0.247	2.37	0.645	1	lm.nb	Differentiation and Maintenance of Myeloid Cells	NM_014621.2:75
S100A8-mRNA	-0.253	0.543	-1.32	0.812	0.839	0.401	1.76	0.645	1	lm.nb	Differentiation and Maintenance of Myeloid Cells	NM_002964.3:115
CCL5-mRNA	0.324	0.698	-1.04	1.69	1.25	0.485	3.23	0.646	1	lm.nb	Chemokine signaling, Cytokine Signaling, Pathogen Response, TLR signaling	NM_002985.2:280
PSMB9-mRNA	-0.213	0.459	-1.11	0.688	0.863	0.462	1.61	0.647	1	lm.nb	Angiogenesis, Antigen Presentation, Cytokine Signaling, Fc Receptor Signaling, Growth Factor Signaling, Lymphocyte activation, Metabolism	NM_002800.4:455
CX3CR1-mRNA	-0.176	0.382	-0.925	0.573	0.885	0.527	1.49	0.648	1	lm.nb	Chemokine signaling	NM_001337.3:1040
HIST2H2AA3-mRNA	-0.183	0.398	-0.963	0.598	0.881	0.513	1.51	0.649	1	lm.nb	Cell Cycle and Apoptosis	NM_003516.2:137
MS4A1-mRNA	0.326	0.714	-1.07	1.72	1.25	0.475	3.31	0.651	1	lm.nb	Differentiation and Maintenance of Myeloid Cells	NM_152866.2:620
KCNAB1-mRNA	-0.516	1.13	-2.73	1.7	0.699	0.15	3.25	0.652	1	lm.nb	Metabolism	NM_172159.3:2148
ICOS-mRNA	-0.301	0.663	-1.6	0.998	0.812	0.33	2	0.653	1	lm.nb	Cell Migration and Adhesion, T-cell Activation and Checkpoint Signaling, TH1 Activation, TH2 Activation	NM_012092.2:640
RHOG-mRNA	-0.215	0.474	-1.14	0.714	0.862	0.452	1.64	0.654	1	lm.nb	Cell Cycle and Apoptosis, Cell Migration and Adhesion, Growth Factor Signaling	NM_001665.3:345
BCL10-mRNA	-0.182	0.405	-0.976	0.612	0.882	0.508	1.53	0.657	1	lm.nb	Antigen Presentation, Fc Receptor Signaling, Lymphocyte activation	NM_003921.2:1250
VAV1-mRNA	-0.219	0.49	-1.18	0.741	0.859	0.442	1.67	0.658	1	lm.nb	Angiogenesis, Chemokine signaling, Cytokine Signaling, Fc Receptor Signaling, Growth Factor Signaling, Lymphocyte activation, T-cell Activation and Checkpoint Signaling	NM_005428.2:764
ID2-mRNA	-0.137	0.308	-0.741	0.467	0.909	0.598	1.38	0.66	1	lm.nb	Differentiation and Maintenance of Myeloid Cells	NM_002166.4:505
IRF2-mRNA	-0.221	0.499	-1.2	0.756	0.858	0.436	1.69	0.66	1	lm.nb	Interferon Signaling	NM_002199.3:1624
LIPA-mRNA	0.322	0.726	-1.1	1.74	1.25	0.466	3.35	0.661	1	lm.nb	Metabolism	NM_000235.3:1220
IL6R-mRNA	-0.223	0.505	-1.21	0.766	0.857	0.431	1.7	0.662	1	lm.nb	Cytokine Signaling, Growth Factor Signaling	NM_000565.2:993
CTLA4-mRNA	0.291	0.669	-1.02	1.6	1.22	0.493	3.04	0.667	1	lm.nb	Cell Migration and Adhesion, T-cell Activation and Checkpoint Signaling	NM_005214.3:405
PYCARD-mRNA	0.208	0.48	-0.733	1.15	1.16	0.602	2.22	0.668	1	lm.nb	Antigen Presentation, Lymphocyte activation, Pathogen Response	NM_013258.3:714
CCL28-mRNA	0.22	0.507	-0.775	1.21	1.16	0.585	2.32	0.668	1	lm.nb	Chemokine signaling	NM_148672.2:407
PTAFR-mRNA	-0.168	0.39	-0.933	0.597	0.89	0.524	1.51	0.67	1	lm.nb	Interferon Signaling	NM_000952.3:1035
CYTIP-mRNA	-0.186	0.432	-1.03	0.662	0.879	0.489	1.58	0.67	1	lm.nb	Differentiation and Maintenance of Myeloid Cells	NM_004288.4:1065
GSN-mRNA	-0.259	0.609	-1.45	0.934	0.836	0.366	1.91	0.673	1	lm.nb	Pathogen Response	NM_000177.4:1075
MX2-mRNA	-0.23	0.543	-1.29	0.834	0.852	0.408	1.78	0.675	1	lm.nb	Interferon Signaling	NM_002463.1:2188
CCR7-mRNA	0.184	0.436	-0.671	1.04	1.14	0.628	2.06	0.675	1	lm.nb	Chemokine signaling, TH2 Activation	NM_001838.2:1610
RHOC-mRNA	0.159	0.38	-0.587	0.904	1.12	0.666	1.87	0.68	1	lm.nb	Cell Cycle and Apoptosis, Cell Migration and Adhesion, Growth Factor Signaling	NM_175744.4:399
INSR-mRNA	0.474	1.14	-1.75	2.7	1.39	0.296	6.51	0.68	1	lm.nb	Growth Factor Signaling	NM_000208.2:2741
CSF1-mRNA	0.215	0.514	-0.794	1.22	1.16	0.577	2.33	0.68	1	lm.nb	Cytokine Signaling, Growth Factor Signaling	NM_000757.4:823
RNASE3-mRNA	0.193	0.464	-0.718	1.1	1.14	0.608	2.15	0.681	1	lm.nb	Pathogen Response	NM_002935.2:300
KLF10-mRNA	-0.201	0.484	-1.15	0.749	0.87	0.451	1.68	0.682	1	lm.nb	Growth Factor Signaling	NM_005655.3:2092
LST1-mRNA	-0.253	0.611	-1.45	0.945	0.839	0.366	1.93	0.682	1	lm.nb	Antigen Presentation	NM_007161.3:492
DES-mRNA	0.317	0.767	-1.19	1.82	1.25	0.44	3.53	0.682	1	lm.nb	Cell Migration and Adhesion	NM_001927.3:693
PBX3-mRNA	0.117	0.283	-0.438	0.671	1.08	0.738	1.59	0.683	1	lm.nb	Differentiation and Maintenance of Myeloid Cells	NM_006195.5:2050
PTPRK-mRNA	-0.214	0.522	-1.24	0.809	0.862	0.424	1.75	0.684	1	lm.nb	Growth Factor Signaling	NM_001135648.1:472
GLG1-mRNA	-0.158	0.388	-0.919	0.602	0.896	0.529	1.52	0.686	1	lm.nb	Cell Migration and Adhesion	NM_001145666.1:2468
LDLR-mRNA	-0.326	0.81	-1.91	1.26	0.798	0.265	2.4	0.69	1	lm.nb	Metabolism	NM_000527.2:4625
IL2-mRNA	0.377	0.941	-1.47	2.22	1.3	0.362	4.66	0.692	1	lm.nb	Angiogenesis, Cytokine Signaling, Fc Receptor Signaling, Growth Factor Signaling, Lymphocyte activation, TH1 Activation, TH2 Activation	NM_000586.2:300
IL27RA-mRNA	0.4	1.03	-1.61	2.41	1.32	0.327	5.33	0.7	1	lm.nb	Cytokine Signaling, Growth Factor Signaling	NM_004843.3:1640
HLA-DQA1-mRNA	-0.393	1.01	-2.37	1.59	0.762	0.193	3	0.7	1	lm.nb	Antigen Presentation, Cell Migration and Adhesion, Interferon Signaling, T-cell Activation and Checkpoint Signaling	NM_002122.3:261
IRF8-mRNA	0.169	0.44	-0.694	1.03	1.12	0.618	2.04	0.704	1	lm.nb	Interferon Signaling	NM_002163.2:253
CCL8-mRNA	0.285	0.747	-1.18	1.75	1.22	0.442	3.36	0.706	1	lm.nb	Chemokine signaling	NM_005623.2:689
BIRC2-mRNA	0.174	0.459	-0.725	1.07	1.13	0.605	2.1	0.707	1	lm.nb	Cytokine Signaling, Pathogen Response, TLR signaling	NM_001166.3:1760
MAP2K3-mRNA	-0.194	0.513	-1.2	0.812	0.874	0.435	1.76	0.708	1	lm.nb	Cytokine Signaling, Growth Factor Signaling, TLR signaling	NM_145109.1:370
TOP2A-mRNA	0.393	1.04	-1.65	2.43	1.31	0.319	5.4	0.709	1	lm.nb	Differentiation and Maintenance of Myeloid Cells	NM_001067.3:3563
PTPRC-mRNA	-0.178	0.474	-1.11	0.75	0.884	0.464	1.68	0.709	1	lm.nb	Cell Migration and Adhesion	NM_080923.2:154
IL1RAP-mRNA	-0.166	0.441	-1.03	0.699	0.892	0.49	1.62	0.71	1	lm.nb	Cytokine Signaling	NM_001167928.1:1186
NOD2-mRNA	0.181	0.483	-0.765	1.13	1.13	0.588	2.19	0.71	1	lm.nb	Cytokine Signaling, Pathogen Response, TLR signaling	NM_022162.2:558
ITGB1-mRNA	-0.128	0.345	-0.805	0.548	0.915	0.573	1.46	0.713	1	lm.nb	Cell Migration and Adhesion, ECM remodeling, Growth Factor Signaling, Lymphocyte activation	NM_002211.3:355
ITGB2-mRNA	-0.206	0.557	-1.3	0.886	0.867	0.407	1.85	0.714	1	lm.nb	Cell Migration and Adhesion, Complement Activation, ECM remodeling, Lymphocyte activation, TLR signaling	NM_000211.2:520
IFNA2-mRNA	-0.275	0.747	-1.74	1.19	0.827	0.3	2.28	0.715	1	lm.nb	Growth Factor Signaling, Interferon Signaling, Pathogen Response, TLR signaling	NM_000605.3:600
FCGR3A-mRNA	0.17	0.473	-0.757	1.1	1.13	0.592	2.14	0.721	1	lm.nb	Fc Receptor Signaling, Lymphocyte activation	NM_000569.6:873
GRN-mRNA	-0.176	0.493	-1.14	0.79	0.885	0.453	1.73	0.724	1	lm.nb	Pathogen Response	NM_002087.2:546
CD69-mRNA	-0.127	0.357	-0.828	0.573	0.916	0.563	1.49	0.724	1	lm.nb	T-cell Activation and Checkpoint Signaling	NM_001781.1:460
IL25-mRNA	0.3	0.845	-1.36	1.96	1.23	0.39	3.88	0.725	1	lm.nb	Cytokine Signaling, TH2 Activation	NM_022789.2:1027
RAPGEF4-mRNA	0.28	0.791	-1.27	1.83	1.21	0.414	3.56	0.726	1	lm.nb	Metabolism	NM_007023.3:1992
NFIL3-mRNA	-0.188	0.531	-1.23	0.853	0.878	0.427	1.81	0.726	1	lm.nb	Angiogenesis	NM_005384.2:1795
TNFAIP6-mRNA	-0.219	0.623	-1.44	1	0.859	0.369	2	0.727	1	lm.nb	Cytokine Signaling	NM_007115.2:250
SOCS3-mRNA	-0.228	0.647	-1.5	1.04	0.854	0.354	2.06	0.728	1	lm.nb	Antigen Presentation, Cytokine Signaling, Growth Factor Signaling, Interferon Signaling	NM_003955.3:1870
BID-mRNA	-0.178	0.507	-1.17	0.815	0.884	0.444	1.76	0.728	1	lm.nb	Cell Cycle and Apoptosis	NM_197966.2:964
PSMB8-mRNA	-0.178	0.507	-1.17	0.816	0.884	0.444	1.76	0.728	1	lm.nb	Angiogenesis, Antigen Presentation, Cytokine Signaling, Fc Receptor Signaling, Growth Factor Signaling, Interferon Signaling, Lymphocyte activation, Metabolism	NM_004159.4:1215
BMP8A-mRNA	0.232	0.672	-1.09	1.55	1.17	0.471	2.93	0.732	1	lm.nb	ECM remodeling	NM_181809.3:5015
C5-mRNA	-0.315	0.917	-2.11	1.48	0.804	0.231	2.79	0.734	1	lm.nb	Complement Activation	NM_001735.2:466
ZMPSTE24-mRNA	-0.186	0.544	-1.25	0.881	0.879	0.419	1.84	0.734	1	lm.nb	Pathogen Response	NM_005857.3:540
TNFRSF1A-mRNA	-0.178	0.525	-1.21	0.851	0.884	0.433	1.8	0.737	1	lm.nb	Cytokine Signaling, Growth Factor Signaling	NM_001065.2:515
TIMP3-mRNA	-0.24	0.711	-1.63	1.15	0.847	0.322	2.23	0.738	1	lm.nb	ECM remodeling	NM_000362.4:1640
EGR3-mRNA	-0.246	0.735	-1.69	1.19	0.843	0.311	2.29	0.74	1	lm.nb	Differentiation and Maintenance of Myeloid Cells	NM_004430.2:3170
F11R-mRNA	-0.171	0.514	-1.18	0.836	0.888	0.442	1.79	0.742	1	lm.nb	Cell Migration and Adhesion, ECM remodeling	NM_144503.1:3650
LAMP3-mRNA	0.147	0.442	-0.72	1.01	1.11	0.607	2.02	0.742	1	lm.nb	Antigen Presentation	NM_014398.3:878
FCAR-mRNA	-0.168	0.508	-1.16	0.828	0.89	0.446	1.77	0.743	1	lm.nb	Pathogen Response	NM_002000.2:1415
STAT5B-mRNA	-0.171	0.519	-1.19	0.846	0.888	0.439	1.8	0.744	1	lm.nb	Chemokine signaling, Cytokine Signaling, Growth Factor Signaling	NM_012448.3:200
PTX3-mRNA	-0.292	0.899	-2.05	1.47	0.817	0.241	2.77	0.747	1	lm.nb	Pathogen Response	NM_002852.3:1152
BCL6-mRNA	0.17	0.525	-0.859	1.2	1.12	0.551	2.29	0.748	1	lm.nb	Cytokine Signaling	NM_001706.2:675
ACOX1-mRNA	-0.132	0.41	-0.936	0.671	0.912	0.523	1.59	0.749	1	lm.nb	Metabolism	NM_004035.5:2950
CXCL2-mRNA	0.101	0.318	-0.523	0.725	1.07	0.696	1.65	0.753	1	lm.nb	Chemokine signaling, Cytokine Signaling, Pathogen Response	NM_002089.3:854
FURIN-mRNA	-0.0938	0.295	-0.673	0.485	0.937	0.627	1.4	0.753	1	lm.nb	ECM remodeling, Growth Factor Signaling	NM_002569.2:3700
TAP1-mRNA	-0.183	0.581	-1.32	0.955	0.881	0.4	1.94	0.754	1	lm.nb	Antigen Presentation	NM_000593.5:2075
JAML-mRNA	-0.148	0.472	-1.07	0.777	0.902	0.475	1.71	0.756	1	lm.nb	Cell Migration and Adhesion, Lymphocyte activation	NM_153206.2:620
SCIN-mRNA	0.343	1.11	-1.82	2.51	1.27	0.282	5.7	0.758	1	lm.nb	Differentiation and Maintenance of Myeloid Cells	NM_033128.3:710
ARHGEF6-mRNA	-0.19	0.613	-1.39	1.01	0.877	0.381	2.02	0.759	1	lm.nb	Growth Factor Signaling	NM_004840.2:1465
CD28-mRNA	0.114	0.371	-0.612	0.84	1.08	0.654	1.79	0.76	1	lm.nb	Cell Migration and Adhesion, Fc Receptor Signaling, Growth Factor Signaling, Lymphocyte activation, T-cell Activation and Checkpoint Signaling	NM_001243078.1:2065
FPR3-mRNA	0.162	0.53	-0.877	1.2	1.12	0.544	2.3	0.762	1	lm.nb	Differentiation and Maintenance of Myeloid Cells	NM_002030.3:190
CDH5-mRNA	-0.278	0.908	-2.06	1.5	0.825	0.24	2.83	0.762	1	lm.nb	Angiogenesis, Cell Migration and Adhesion	NM_001795.3:3405
GATA3-mRNA	-0.168	0.555	-1.26	0.921	0.89	0.419	1.89	0.765	1	lm.nb	TH2 Activation	NM_001002295.1:1691
IGF1-mRNA	0.19	0.633	-1.05	1.43	1.14	0.483	2.7	0.766	1	lm.nb	Growth Factor Signaling	NM_000618.3:491
ADAMTS9-AS2-mRNA	0.193	0.652	-1.09	1.47	1.14	0.471	2.77	0.77	1	lm.nb	ECM remodeling	NR_038264.1:1052
ISG15-mRNA	-0.319	1.09	-2.45	1.82	0.802	0.182	3.52	0.772	1	lm.nb	Interferon Signaling, Pathogen Response	NM_005101.3:305
NR4A2-mRNA	-0.178	0.613	-1.38	1.02	0.884	0.384	2.03	0.773	1	lm.nb	Lymphocyte activation	NM_006186.3:1380
CTTNBP2-mRNA	-0.179	0.619	-1.39	1.03	0.883	0.381	2.05	0.774	1	lm.nb	Differentiation and Maintenance of Myeloid Cells	NM_033427.2:2894
SPTBN1-mRNA	-0.0845	0.292	-0.657	0.488	0.943	0.634	1.4	0.774	1	lm.nb	Angiogenesis, Cytokine Signaling, Fc Receptor Signaling, Growth Factor Signaling, Lymphocyte activation	NM_003128.2:3725
CCR9-mRNA	0.252	0.87	-1.45	1.96	1.19	0.365	3.88	0.774	1	lm.nb	Chemokine signaling	NM_031200.1:1095
CSF3R-mRNA	0.14	0.492	-0.824	1.11	1.1	0.565	2.15	0.777	1	lm.nb	Growth Factor Signaling	NM_000760.3:2066
SIGLEC5-mRNA	0.155	0.549	-0.922	1.23	1.11	0.528	2.35	0.78	1	lm.nb	Lymphocyte activation	NM_003830.2:2145
PRDX1-mRNA	0.111	0.396	-0.665	0.888	1.08	0.631	1.85	0.781	1	lm.nb	Metabolism	NM_002574.2:632
BTG2-mRNA	-0.167	0.596	-1.34	1	0.89	0.396	2	0.781	1	lm.nb	Cell Cycle and Apoptosis	NM_006763.2:1700
MSH2-mRNA	0.213	0.767	-1.29	1.72	1.16	0.409	3.29	0.783	1	lm.nb	Differentiation and Maintenance of Myeloid Cells	NM_000251.1:2105
SOCS2-mRNA	0.186	0.673	-1.13	1.5	1.14	0.456	2.84	0.784	1	lm.nb	Growth Factor Signaling	NM_003877.3:1020
ROS1-mRNA	-0.107	0.39	-0.871	0.656	0.928	0.547	1.58	0.785	1	lm.nb	Growth Factor Signaling	NM_002944.2:4250
RAF1-mRNA	-0.145	0.528	-1.18	0.891	0.905	0.441	1.85	0.786	1	lm.nb	Angiogenesis, Antigen Presentation, Chemokine signaling, Cytokine Signaling, Fc Receptor Signaling, Growth Factor Signaling, Lymphocyte activation	NM_002880.2:1990
CXCL1-mRNA	-0.138	0.504	-1.12	0.849	0.909	0.459	1.8	0.786	1	lm.nb	Chemokine signaling, Cytokine Signaling, Pathogen Response	NM_001511.1:742
PROS1-mRNA	0.21	0.771	-1.3	1.72	1.16	0.406	3.3	0.787	1	lm.nb	Cell Migration and Adhesion, Complement Activation	NM_000313.1:875
ENC1-mRNA	-0.136	0.5	-1.12	0.844	0.91	0.461	1.8	0.787	1	lm.nb	Lymphocyte activation	NM_003633.2:4710
ADAMTS2-mRNA	-0.226	0.83	-1.85	1.4	0.855	0.277	2.64	0.787	1	lm.nb	ECM remodeling	NM_021599.2:968
STAT5A-mRNA	-0.113	0.416	-0.928	0.702	0.925	0.526	1.63	0.788	1	lm.nb	Cytokine Signaling, Growth Factor Signaling	NM_003152.3:2523
C1QC-mRNA	0.16	0.592	-0.999	1.32	1.12	0.5	2.5	0.788	1	lm.nb	Complement Activation	NM_001114101.1:608
IL17RA-mRNA	-0.16	0.593	-1.32	1	0.895	0.4	2	0.788	1	lm.nb	Cytokine Signaling	NM_014339.4:3020
HDAC6-mRNA	-0.232	0.856	-1.91	1.45	0.852	0.266	2.72	0.789	1	lm.nb	Growth Factor Signaling	NM_001321225.1:470
CD209-mRNA	-0.0875	0.325	-0.725	0.55	0.941	0.605	1.46	0.79	1	lm.nb	Antigen Presentation, Lymphocyte activation	NM_001144899.1:665
NCOR1-mRNA	-0.134	0.502	-1.12	0.849	0.911	0.461	1.8	0.791	1	lm.nb	Growth Factor Signaling, Metabolism	NM_006311.3:1390
SEMA4B-mRNA	0.117	0.438	-0.742	0.976	1.08	0.598	1.97	0.791	1	lm.nb	Lymphocyte activation	NM_020210.3:3470
CCR4-mRNA	0.146	0.546	-0.925	1.22	1.11	0.527	2.32	0.791	1	lm.nb	Chemokine signaling, TH2 Activation	NM_005508.4:672
TEK-mRNA	0.272	1.03	-1.74	2.28	1.21	0.3	4.87	0.793	1	lm.nb	Angiogenesis, Cell Migration and Adhesion, Cytokine Signaling, Fc Receptor Signaling, Growth Factor Signaling, Lymphocyte activation	NM_000459.3:1894
RIPK2-mRNA	-0.13	0.494	-1.1	0.838	0.914	0.467	1.79	0.794	1	lm.nb	Cytokine Signaling, Growth Factor Signaling, Pathogen Response, TLR signaling	NM_003821.5:1695
BIRC5-mRNA	-0.178	0.687	-1.52	1.17	0.884	0.348	2.25	0.797	1	lm.nb	Differentiation and Maintenance of Myeloid Cells	NM_001168.2:1215
PDE4A-mRNA	0.184	0.713	-1.21	1.58	1.14	0.431	2.99	0.798	1	lm.nb	Metabolism	NM_006202.2:3945
LTB-mRNA	-0.103	0.404	-0.895	0.688	0.931	0.538	1.61	0.799	1	lm.nb	Cytokine Signaling	NM_002341.1:330
MX1-mRNA	-0.218	0.866	-1.92	1.48	0.86	0.265	2.79	0.803	1	lm.nb	Interferon Signaling	NM_002462.2:1485
CD84-mRNA	0.143	0.57	-0.974	1.26	1.1	0.509	2.39	0.804	1	lm.nb	Cell Migration and Adhesion	NM_003874.3:680
ADAMTS1-mRNA	0.185	0.739	-1.26	1.63	1.14	0.416	3.1	0.804	1	lm.nb	ECM remodeling	NM_006988.3:2840
ALOX5-mRNA	-0.123	0.502	-1.11	0.862	0.918	0.464	1.82	0.809	1	lm.nb	Metabolism	NM_000698.2:735
LAT-mRNA	0.182	0.747	-1.28	1.65	1.13	0.411	3.13	0.809	1	lm.nb	Angiogenesis, Cytokine Signaling, Fc Receptor Signaling, Growth Factor Signaling, Lymphocyte activation	NM_001014987.1:1290
CTSS-mRNA	-0.127	0.521	-1.15	0.895	0.916	0.451	1.86	0.809	1	lm.nb	Antigen Presentation, ECM remodeling, TLR signaling	NM_004079.3:685
GADD45B-mRNA	0.116	0.478	-0.821	1.05	1.08	0.566	2.08	0.81	1	lm.nb	Differentiation and Maintenance of Myeloid Cells, Growth Factor Signaling	NM_015675.2:365
ZNF148-mRNA	0.0802	0.332	-0.57	0.731	1.06	0.674	1.66	0.811	1	lm.nb	Pathogen Response	NM_021964.1:2220
BCL2-mRNA	-0.172	0.713	-1.57	1.22	0.888	0.337	2.34	0.811	1	lm.nb	Growth Factor Signaling, Pathogen Response	NM_000657.2:947
LRP6-mRNA	-0.274	1.15	-2.52	1.97	0.827	0.174	3.92	0.812	1	lm.nb	Growth Factor Signaling	NM_002336.1:2185
S100A9-mRNA	-0.129	0.548	-1.2	0.946	0.915	0.434	1.93	0.816	1	lm.nb	Differentiation and Maintenance of Myeloid Cells	NM_002965.2:75
S100A4-mRNA	-0.137	0.585	-1.28	1.01	0.91	0.411	2.01	0.817	1	lm.nb	Cell Migration and Adhesion, Differentiation and Maintenance of Myeloid Cells	NM_002961.2:263
CCL20-mRNA	-0.167	0.716	-1.57	1.24	0.891	0.337	2.36	0.817	1	lm.nb	Chemokine signaling, Cytokine Signaling	NM_004591.1:35
MPEG1-mRNA	-0.0983	0.424	-0.929	0.732	0.934	0.525	1.66	0.818	1	lm.nb	Pathogen Response	NM_001039396.1:470
FCGR2A-mRNA	-0.121	0.522	-1.14	0.902	0.92	0.452	1.87	0.818	1	lm.nb	Fc Receptor Signaling	NM_021642.3:60
TUBA4A-mRNA	-0.135	0.585	-1.28	1.01	0.911	0.411	2.02	0.82	1	lm.nb	Antigen Presentation	NM_006000.1:217
VSIR-mRNA	-0.12	0.529	-1.16	0.918	0.92	0.448	1.89	0.822	1	lm.nb	T-cell Activation and Checkpoint Signaling	NM_022153.1:1955
PRKCI-mRNA	-0.119	0.528	-1.15	0.915	0.921	0.45	1.89	0.823	1	lm.nb	Growth Factor Signaling	NM_002740.4:530
TRIM9-mRNA	0.23	1.02	-1.77	2.23	1.17	0.294	4.68	0.823	1	lm.nb	Antigen Presentation	NM_015163.5:1856
PRG3-mRNA	-0.152	0.679	-1.48	1.18	0.9	0.358	2.26	0.824	1	lm.nb	Pathogen Response	NM_006093.3:386
SEMA5A-mRNA	-0.118	0.55	-1.19	0.959	0.922	0.437	1.94	0.832	1	lm.nb	Lymphocyte activation	NM_003966.2:6410
ITGAL-mRNA	-0.137	0.642	-1.4	1.12	0.909	0.38	2.18	0.832	1	lm.nb	Cell Migration and Adhesion, ECM remodeling, Lymphocyte activation	NM_002209.2:1113
CTGF-mRNA	0.178	0.833	-1.45	1.81	1.13	0.365	3.51	0.832	1	lm.nb	Metabolism	NM_001901.2:1100
LTB4R2-mRNA	-0.0968	0.457	-0.992	0.799	0.935	0.503	1.74	0.834	1	lm.nb	Lymphocyte activation	NM_019839.4:1250
PLAUR-mRNA	0.133	0.628	-1.1	1.36	1.1	0.467	2.57	0.834	1	lm.nb	Complement Activation	NM_001005376.1:440
ITGAX-mRNA	-0.137	0.652	-1.42	1.14	0.909	0.375	2.21	0.835	1	lm.nb	Cell Migration and Adhesion, Complement Activation, ECM remodeling	NM_000887.3:700
RGS1-mRNA	0.115	0.55	-0.963	1.19	1.08	0.513	2.29	0.836	1	lm.nb	Cell Migration and Adhesion, Chemokine signaling	NM_002922.3:675
MALT1-mRNA	-0.0491	0.237	-0.513	0.415	0.967	0.701	1.33	0.837	1	lm.nb	Antigen Presentation, Fc Receptor Signaling, Lymphocyte activation	NM_006785.2:909
TLR10-mRNA	-0.118	0.573	-1.24	1.01	0.922	0.423	2.01	0.839	1	lm.nb	TLR signaling	NM_030956.2:2246
LOXL2-mRNA	-0.176	0.875	-1.89	1.54	0.885	0.27	2.91	0.842	1	lm.nb	ECM remodeling	NM_002318.2:40
IRF1-mRNA	-0.111	0.554	-1.2	0.975	0.926	0.436	1.97	0.842	1	lm.nb	Interferon Signaling	NM_002198.1:510
ARF6-mRNA	-0.0832	0.414	-0.895	0.728	0.944	0.538	1.66	0.842	1	lm.nb	Growth Factor Signaling	NM_001663.3:1362
AKAP13-mRNA	0.111	0.557	-0.98	1.2	1.08	0.507	2.3	0.844	1	lm.nb	Growth Factor Signaling	NM_006738.4:5261
IL5-mRNA	-0.13	0.656	-1.41	1.16	0.914	0.375	2.23	0.845	1	lm.nb	Angiogenesis, Cytokine Signaling, Fc Receptor Signaling, Growth Factor Signaling, Lymphocyte activation, TH2 Activation	NM_000879.2:105
HMGB1-mRNA	0.0865	0.438	-0.773	0.946	1.06	0.585	1.93	0.845	1	lm.nb	Pathogen Response, TLR signaling	NM_002128.4:2916
HLA-DQB1-mRNA	-0.261	1.33	-2.86	2.34	0.835	0.138	5.06	0.846	1	lm.nb	Antigen Presentation, Cell Migration and Adhesion, Interferon Signaling, T-cell Activation and Checkpoint Signaling	NM_002123.3:384
IRF7-mRNA	-0.091	0.467	-1.01	0.824	0.939	0.498	1.77	0.847	1	lm.nb	Interferon Signaling, Pathogen Response, TLR signaling	NM_001572.3:1763
SKIL-mRNA	-0.0543	0.278	-0.6	0.491	0.963	0.66	1.41	0.847	1	lm.nb	Growth Factor Signaling	NM_005414.2:945
CDC20-mRNA	0.113	0.58	-1.02	1.25	1.08	0.492	2.38	0.847	1	lm.nb	Antigen Presentation	NM_001255.2:430
GZMA-mRNA	0.074	0.38	-0.671	0.819	1.05	0.628	1.76	0.847	1	lm.nb	Pathogen Response, T-cell Activation and Checkpoint Signaling	NM_006144.2:155
TNF-mRNA	0.0805	0.423	-0.748	0.909	1.06	0.595	1.88	0.85	1	lm.nb	Antigen Presentation, Cytokine Signaling, Growth Factor Signaling, Pathogen Response, TH1 Activation, TLR signaling	NM_000594.2:1010
TLR1-mRNA	0.13	0.681	-1.2	1.46	1.09	0.434	2.76	0.85	1	lm.nb	TLR signaling	NM_003263.3:545
ADGRE5-mRNA	0.106	0.557	-0.987	1.2	1.08	0.505	2.29	0.851	1	lm.nb	Cell Migration and Adhesion	NM_078481.2:1370
CCL26-mRNA	-0.148	0.79	-1.7	1.4	0.903	0.309	2.64	0.853	1	lm.nb	Chemokine signaling	NM_006072.4:184
IFNB1-mRNA	-0.151	0.816	-1.75	1.45	0.901	0.297	2.73	0.855	1	lm.nb	Growth Factor Signaling, Interferon Signaling, Pathogen Response, TLR signaling	NM_002176.2:610
MYD88-mRNA	0.08	0.439	-0.78	0.94	1.06	0.582	1.92	0.857	1	lm.nb	Cytokine Signaling, Growth Factor Signaling, Pathogen Response, TLR signaling	NM_002468.3:2145
VASP-mRNA	-0.0982	0.546	-1.17	0.973	0.934	0.445	1.96	0.859	1	lm.nb	Cell Migration and Adhesion	NM_003370.3:1500
IL1RL1-mRNA	-0.0756	0.421	-0.9	0.749	0.949	0.536	1.68	0.859	1	lm.nb	Cytokine Signaling	NM_016232.4:700
TAP2-mRNA	-0.0519	0.29	-0.621	0.517	0.965	0.65	1.43	0.859	1	lm.nb	Antigen Presentation	NM_000544.3:909
CALR-mRNA	0.0898	0.509	-0.909	1.09	1.06	0.533	2.13	0.861	1	lm.nb	Antigen Presentation	NM_004343.2:965
NFKBIZ-mRNA	-0.0908	0.517	-1.1	0.922	0.939	0.465	1.89	0.862	1	lm.nb	Cytokine Signaling, Lymphocyte activation	NM_001005474.1:2030
CCR3-mRNA	0.0889	0.506	-0.903	1.08	1.06	0.535	2.12	0.862	1	lm.nb	Chemokine signaling, TH2 Activation	NM_001837.2:980
TLR6-mRNA	-0.0733	0.419	-0.895	0.749	0.95	0.538	1.68	0.863	1	lm.nb	TLR signaling	NM_006068.2:2530
CXCL16-mRNA	-0.0944	0.542	-1.16	0.967	0.937	0.449	1.96	0.863	1	lm.nb	Chemokine signaling	NM_001100812.1:850
OSM-mRNA	-0.11	0.634	-1.35	1.13	0.927	0.392	2.19	0.864	1	lm.nb	Cytokine Signaling, Growth Factor Signaling	NM_020530.4:580
PIM2-mRNA	-0.0987	0.574	-1.22	1.03	0.934	0.428	2.04	0.865	1	lm.nb	Growth Factor Signaling	NM_006875.2:620
BMP6-mRNA	-0.0655	0.382	-0.814	0.683	0.956	0.569	1.61	0.865	1	lm.nb	ECM remodeling	NM_001718.2:1045
CLC-mRNA	0.15	0.881	-1.58	1.88	1.11	0.335	3.67	0.866	1	lm.nb	Metabolism	NM_001828.4:90
VAMP2-mRNA	0.0752	0.445	-0.797	0.948	1.05	0.575	1.93	0.867	1	lm.nb	Metabolism	NM_014232.2:1479
FEM1C-mRNA	-0.0716	0.428	-0.91	0.767	0.952	0.532	1.7	0.868	1	lm.nb	Lymphocyte activation	NM_020177.2:555
AOAH-mRNA	-0.0927	0.564	-1.2	1.01	0.938	0.436	2.02	0.871	1	lm.nb	Pathogen Response	NM_001637.3:1303
TFCP2-mRNA	-0.0476	0.293	-0.622	0.526	0.968	0.65	1.44	0.872	1	lm.nb	Cell Cycle and Apoptosis	NM_005653.3:1970
P2RX1-mRNA	-0.0742	0.456	-0.968	0.82	0.95	0.511	1.77	0.872	1	lm.nb	Pathogen Response	NM_002558.2:2120
ITGA5-mRNA	-0.0901	0.557	-1.18	1	0.939	0.441	2	0.873	1	lm.nb	Cell Migration and Adhesion, ECM remodeling, Growth Factor Signaling	NM_002205.2:925
BTK-mRNA	-0.0799	0.503	-1.07	0.907	0.946	0.477	1.87	0.875	1	lm.nb	Fc Receptor Signaling, Lymphocyte activation, TLR signaling	NM_000061.1:570
HGF-mRNA	-0.0569	0.359	-0.761	0.647	0.961	0.59	1.57	0.875	1	lm.nb	Cytokine Signaling, Growth Factor Signaling	NM_000601.4:550
IFIT1-mRNA	-0.159	1.02	-2.16	1.84	0.895	0.224	3.59	0.877	1	lm.nb	Interferon Signaling	NM_001548.3:1440
COL10A1-mRNA	-0.217	1.4	-2.96	2.52	0.86	0.129	5.75	0.878	1	lm.nb	ECM remodeling	NM_000493.3:135
STAT3-mRNA	-0.0807	0.52	-1.1	0.938	0.946	0.467	1.92	0.878	1	lm.nb	Chemokine signaling, Cytokine Signaling, Growth Factor Signaling	NM_003150.3:2060
RICTOR-mRNA	-0.0841	0.549	-1.16	0.993	0.943	0.447	1.99	0.879	1	lm.nb	Angiogenesis, Fc Receptor Signaling, Growth Factor Signaling, Lymphocyte activation, T-cell Activation and Checkpoint Signaling	NM_152756.3:3097
CXCL8-mRNA	-0.0848	0.556	-1.17	1	0.943	0.443	2.01	0.88	1	lm.nb	Chemokine signaling, Pathogen Response, TLR signaling	NM_000584.2:25
JAK3-mRNA	0.0962	0.632	-1.14	1.33	1.07	0.453	2.52	0.88	1	lm.nb	Angiogenesis, Chemokine signaling, Cytokine Signaling, Fc Receptor Signaling, Growth Factor Signaling, Lymphocyte activation	NM_000215.2:1715
ITGB7-mRNA	-0.107	0.713	-1.5	1.29	0.929	0.353	2.45	0.882	1	lm.nb	Cell Migration and Adhesion, ECM remodeling, Growth Factor Signaling, Lymphocyte activation	NM_000889.1:1278
SELL-mRNA	0.0856	0.572	-1.03	1.21	1.06	0.488	2.31	0.882	1	lm.nb	Cell Migration and Adhesion, Lymphocyte activation	NR_029467.1:1585
TRAFD1-mRNA	-0.0905	0.618	-1.3	1.12	0.939	0.406	2.17	0.885	1	lm.nb	Cytokine Signaling	NM_001143906.1:1475
CXCL12-mRNA	-0.156	1.07	-2.26	1.95	0.897	0.209	3.86	0.885	1	lm.nb	Chemokine signaling	NM_199168.3:69
IKBKE-mRNA	-0.105	0.721	-1.52	1.31	0.93	0.349	2.48	0.886	1	lm.nb	Pathogen Response, TLR signaling	NM_014002.2:2470
ACLY-mRNA	-0.0587	0.406	-0.854	0.737	0.96	0.553	1.67	0.886	1	lm.nb	Metabolism	NM_001096.2:3195
LAPTM5-mRNA	-0.075	0.52	-1.09	0.944	0.949	0.468	1.92	0.886	1	lm.nb	Differentiation and Maintenance of Myeloid Cells	NM_006762.2:1825
FCGR1A-mRNA	-0.107	0.742	-1.56	1.35	0.929	0.339	2.54	0.886	1	lm.nb	Antigen Presentation, Fc Receptor Signaling, Interferon Signaling, Lymphocyte activation	NM_000566.3:842
MYH4-mRNA	-0.186	1.32	-2.77	2.4	0.879	0.147	5.27	0.889	1	lm.nb	Differentiation and Maintenance of Myeloid Cells	NM_017533.2:3935
COL3A1-mRNA	0.0843	0.61	-1.11	1.28	1.06	0.463	2.43	0.891	1	lm.nb	ECM remodeling, Lymphocyte activation	NM_000090.3:180
MOK-mRNA	-0.0893	0.658	-1.38	1.2	0.94	0.385	2.3	0.893	1	lm.nb	Pathogen Response	NM_014226.2:826
JUN-mRNA	0.0348	0.269	-0.492	0.562	1.02	0.711	1.48	0.898	1	lm.nb	Cytokine Signaling, Fc Receptor Signaling, Growth Factor Signaling, Lymphocyte activation, TLR signaling	NM_002228.3:140
KRBA1-mRNA	-0.0967	0.752	-1.57	1.38	0.935	0.337	2.6	0.899	1	lm.nb	Pathogen Response	NM_032534.2:3671
CXCR5-mRNA	0.0935	0.736	-1.35	1.54	1.07	0.393	2.9	0.9	1	lm.nb	Chemokine signaling, TH2 Activation	NM_001716.3:2618
CLIC4-mRNA	0.0371	0.301	-0.554	0.628	1.03	0.681	1.55	0.903	1	lm.nb	Differentiation and Maintenance of Myeloid Cells, Pathogen Response	NM_013943.2:1702
MAP2K4-mRNA	0.0505	0.411	-0.756	0.857	1.04	0.592	1.81	0.903	1	lm.nb	Cytokine Signaling, Fc Receptor Signaling, Growth Factor Signaling, Lymphocyte activation, TLR signaling	NM_003010.2:771
S100A11-mRNA	-0.0707	0.585	-1.22	1.08	0.952	0.43	2.11	0.905	1	lm.nb	Differentiation and Maintenance of Myeloid Cells	NM_005620.1:127
TNFRSF1B-mRNA	-0.0624	0.522	-1.09	0.962	0.958	0.471	1.95	0.906	1	lm.nb	Cytokine Signaling	NM_001066.2:835
IL15RA-mRNA	-0.0698	0.586	-1.22	1.08	0.953	0.43	2.11	0.906	1	lm.nb	Cytokine Signaling, Growth Factor Signaling	NM_002189.3:709
PROK2-mRNA	-0.0715	0.623	-1.29	1.15	0.952	0.408	2.22	0.909	1	lm.nb	Angiogenesis	NM_021935.3:827
IER3-mRNA	-0.0461	0.408	-0.847	0.754	0.969	0.556	1.69	0.911	1	lm.nb	Lymphocyte activation	NM_003897.3:178
CXCR2-mRNA	-0.0531	0.472	-0.978	0.872	0.964	0.508	1.83	0.911	1	lm.nb	Chemokine signaling	NM_001168298.1:676
VRK2-mRNA	0.0308	0.279	-0.515	0.577	1.02	0.7	1.49	0.913	1	lm.nb	Cell Cycle and Apoptosis	NM_006296.3:875
ANXA1-mRNA	-0.0859	0.789	-1.63	1.46	0.942	0.323	2.75	0.914	1	lm.nb	Cytokine Signaling	NM_000700.1:515
LRP5-mRNA	-0.14	1.3	-2.68	2.4	0.908	0.156	5.28	0.915	1	lm.nb	Growth Factor Signaling	NM_002335.1:2515
PGLYRP1-mRNA	0.0702	0.671	-1.24	1.38	1.05	0.422	2.61	0.917	1	lm.nb	Pathogen Response	NM_005091.1:356
CXCL6-mRNA	-0.0421	0.404	-0.833	0.749	0.971	0.561	1.68	0.918	1	lm.nb	Chemokine signaling	NM_002993.3:539
HIST1H1C-mRNA	0.0462	0.45	-0.835	0.928	1.03	0.56	1.9	0.919	1	lm.nb	Cell Cycle and Apoptosis	NM_005319.3:401
HDAC5-mRNA	0.0318	0.31	-0.576	0.639	1.02	0.671	1.56	0.919	1	lm.nb	Growth Factor Signaling	NM_005474.4:3160
TNFRSF9-mRNA	0.0316	0.314	-0.584	0.647	1.02	0.667	1.57	0.921	1	lm.nb	Cytokine Signaling	NM_001561.4:255
FCER1A-mRNA	-0.102	1.03	-2.12	1.91	0.932	0.231	3.76	0.921	1	lm.nb	Fc Receptor Signaling, Lymphocyte activation	NM_002001.2:114
TAPBP-mRNA	-0.044	0.449	-0.924	0.836	0.97	0.527	1.78	0.923	1	lm.nb	Antigen Presentation	NM_003190.4:1536
MAPK13-mRNA	0.0605	0.622	-1.16	1.28	1.04	0.448	2.43	0.923	1	lm.nb	Angiogenesis, Cytokine Signaling, Growth Factor Signaling, Pathogen Response, TLR signaling	NM_002754.3:1050
TREX1-mRNA	0.0454	0.475	-0.886	0.977	1.03	0.541	1.97	0.924	1	lm.nb	Pathogen Response	NM_016381.3:1486
NR4A1-mRNA	0.078	0.818	-1.53	1.68	1.06	0.347	3.21	0.925	1	lm.nb	Fc Receptor Signaling, Growth Factor Signaling, Lymphocyte activation	NM_173157.1:1575
FYN-mRNA	0.0621	0.664	-1.24	1.36	1.04	0.423	2.57	0.926	1	lm.nb	Angiogenesis, Antigen Presentation, Cell Migration and Adhesion, Cytokine Signaling, Fc Receptor Signaling, Growth Factor Signaling, Lymphocyte activation, T-cell Activation and Checkpoint Signaling	NM_002037.3:765
SKI-mRNA	-0.044	0.482	-0.989	0.901	0.97	0.504	1.87	0.928	1	lm.nb	Growth Factor Signaling	NM_003036.2:3335
MAPK14-mRNA	0.0502	0.574	-1.07	1.17	1.04	0.475	2.26	0.931	1	lm.nb	Angiogenesis, Cytokine Signaling, Growth Factor Signaling, Pathogen Response, TLR signaling	NM_001315.2:792
ID3-mRNA	0.0911	1.05	-1.97	2.16	1.07	0.255	4.45	0.932	1	lm.nb	Differentiation and Maintenance of Myeloid Cells	NM_002167.3:195
HBEGF-mRNA	-0.0862	1.04	-2.12	1.95	0.942	0.23	3.85	0.934	1	lm.nb	Angiogenesis, Cytokine Signaling, Fc Receptor Signaling, Growth Factor Signaling, Lymphocyte activation	NM_001945.1:475
CASP5-mRNA	-0.0333	0.417	-0.851	0.784	0.977	0.554	1.72	0.937	1	lm.nb	Pathogen Response	NM_004347.1:580
CXCR1-mRNA	-0.0419	0.53	-1.08	0.996	0.971	0.473	1.99	0.938	1	lm.nb	Chemokine signaling	NM_000634.2:1950
IL18-mRNA	-0.036	0.461	-0.94	0.868	0.975	0.521	1.83	0.938	1	lm.nb	Cytokine Signaling, Pathogen Response, TH1 Activation	NM_001562.2:48
CD247-mRNA	0.0444	0.596	-1.12	1.21	1.03	0.459	2.32	0.941	1	lm.nb	Fc Receptor Signaling, Lymphocyte activation, T-cell Activation and Checkpoint Signaling	NM_198053.2:344
STAT6-mRNA	-0.0296	0.423	-0.858	0.799	0.98	0.552	1.74	0.945	1	lm.nb	Growth Factor Signaling, Pathogen Response	NM_003153.3:2030
NCF2-mRNA	-0.0319	0.459	-0.932	0.868	0.978	0.524	1.83	0.945	1	lm.nb	Angiogenesis, Antigen Presentation	NM_000433.3:1004
DUSP1-mRNA	0.0337	0.569	-1.08	1.15	1.02	0.473	2.22	0.953	1	lm.nb	Angiogenesis, Cytokine Signaling, Fc Receptor Signaling, Growth Factor Signaling, Lymphocyte activation	NM_004417.2:987
COL17A1-mRNA	0.0341	0.616	-1.17	1.24	1.02	0.443	2.37	0.956	1	lm.nb	ECM remodeling, Lymphocyte activation	NM_000494.3:5070
TNFSF10-mRNA	-0.0293	0.542	-1.09	1.03	0.98	0.469	2.05	0.957	1	lm.nb	Cytokine Signaling	NM_003810.2:115
MCM5-mRNA	0.0382	0.718	-1.37	1.45	1.03	0.387	2.72	0.958	1	lm.nb	Cell Cycle and Apoptosis, Differentiation and Maintenance of Myeloid Cells	NM_006739.3:1580
DAXX-mRNA	-0.021	0.404	-0.814	0.772	0.986	0.569	1.71	0.959	1	lm.nb	Growth Factor Signaling	NM_001350.3:1875
CD70-mRNA	0.0265	0.518	-0.988	1.04	1.02	0.504	2.06	0.96	1	lm.nb	T-cell Activation and Checkpoint Signaling	NM_001252.2:190
TERF2IP-mRNA	-0.0181	0.376	-0.756	0.719	0.988	0.592	1.65	0.962	1	lm.nb	Cell Cycle and Apoptosis	NM_018975.2:1380
RAB3D-mRNA	-0.0209	0.47	-0.943	0.901	0.986	0.52	1.87	0.965	1	lm.nb	Pathogen Response	NM_004283.3:2610
KIAA1671-mRNA	0.0286	0.651	-1.25	1.3	1.02	0.421	2.47	0.965	1	lm.nb	Lymphocyte activation	NM_001145206.1:6380
IL4I1-mRNA	0.0289	0.706	-1.35	1.41	1.02	0.391	2.66	0.968	1	lm.nb	Cytokine Signaling, Metabolism	NM_152899.1:1452
ADAMTS3-mRNA	-0.0148	0.376	-0.752	0.722	0.99	0.594	1.65	0.969	1	lm.nb	ECM remodeling	NM_014243.2:2000
TREM1-mRNA	-0.0198	0.506	-1.01	0.973	0.986	0.496	1.96	0.969	1	lm.nb	Cell Migration and Adhesion, Lymphocyte activation	NM_001242589.1:344
SIRPA-mRNA	-0.02	0.517	-1.03	0.993	0.986	0.489	1.99	0.969	1	lm.nb	Cell Migration and Adhesion	NM_080792.2:3115
TNFRSF4-mRNA	-0.0316	0.888	-1.77	1.71	0.978	0.293	3.27	0.972	1	lm.nb	Cytokine Signaling	NM_003327.3:981
TGFB1-mRNA	-0.0154	0.435	-0.868	0.838	0.989	0.548	1.79	0.972	1	lm.nb	Cell Migration and Adhesion, ECM remodeling, Growth Factor Signaling	NM_000660.3:1260
C5AR1-mRNA	-0.0177	0.505	-1.01	0.972	0.988	0.498	1.96	0.972	1	lm.nb	Complement Activation	NM_001736.2:1195
CCL18-mRNA	-0.0233	0.694	-1.38	1.34	0.984	0.383	2.53	0.973	1	lm.nb	Chemokine signaling	NM_002988.2:585
KLRK1-mRNA	-0.0147	0.471	-0.938	0.908	0.99	0.522	1.88	0.975	1	lm.nb	Lymphocyte activation	NM_007360.1:760
DUSP6-mRNA	0.0152	0.494	-0.954	0.984	1.01	0.516	1.98	0.976	1	lm.nb	Angiogenesis, Cytokine Signaling, Fc Receptor Signaling, Growth Factor Signaling, Lymphocyte activation, TLR signaling	NM_001946.2:1535
CD14-mRNA	-0.0143	0.506	-1.01	0.978	0.99	0.498	1.97	0.978	1	lm.nb	Growth Factor Signaling, TLR signaling	NM_000591.2:885
NFKB1-mRNA	0.0137	0.531	-1.03	1.06	1.01	0.49	2.08	0.98	1	lm.nb	Antigen Presentation, Chemokine signaling, Cytokine Signaling, Fc Receptor Signaling, Growth Factor Signaling, Lymphocyte activation, Pathogen Response, TLR signaling	NM_003998.2:1675
IFNAR1-mRNA	-0.0169	0.683	-1.36	1.32	0.988	0.391	2.5	0.98	1	lm.nb	Growth Factor Signaling, Interferon Signaling, TLR signaling	NM_000629.2:782
LAT2-mRNA	0.0108	0.447	-0.865	0.887	1.01	0.549	1.85	0.981	1	lm.nb	Fc Receptor Signaling, Lymphocyte activation	NM_014146.3:1863
WAS-mRNA	-0.0105	0.544	-1.08	1.06	0.993	0.474	2.08	0.985	1	lm.nb	Chemokine signaling, Fc Receptor Signaling	NM_000377.2:90
CCL22-mRNA	-0.0156	0.872	-1.72	1.69	0.989	0.303	3.23	0.986	1	lm.nb	Chemokine signaling	NM_002990.3:797
KLK3-mRNA	-0.0117	0.833	-1.65	1.62	0.992	0.32	3.08	0.989	1	lm.nb	Metabolism	NM_001030049.1:433
TLR4-mRNA	-0.00711	0.54	-1.07	1.05	0.995	0.478	2.07	0.99	1	lm.nb	Growth Factor Signaling, TLR signaling	NM_138554.2:2570
NFKBIA-mRNA	-0.00084	0.545	-1.07	1.07	0.999	0.477	2.1	0.999	1	lm.nb	Antigen Presentation, Chemokine signaling, Cytokine Signaling, Fc Receptor Signaling, Growth Factor Signaling, Lymphocyte activation, Pathogen Response, TLR signaling	NM_020529.1:945
CCR8-mRNA	1.43e-15	0.478	-0.938	0.938	1	0.522	1.92	1	1	lm.nb	Chemokine signaling, TH2 Activation	NM_005201.2:245
RGS16-mRNA	1.77e-16	0.919	-1.8	1.8	1	0.287	3.49	1	1	lm.nb	Lymphocyte activation	NM_002928.2:205

## Sheet: DE results - ConditionCONT 24
Column1	Log2 fold change	std error (log2)	Lower confidence limit (log2)	Upper confidence limit (log2)	Linear fold change	Lower confidence limit (linear)	Upper confidence limit (linear)	P-value	BY.p.value	method	Gene.sets	probe.ID
SERPINB6-mRNA	1.22	0.336	0.56	1.88	2.33	1.47	3.68	0.00106	1	lm.nb	Pathogen Response	NM_004568.4:681
IL15-mRNA	4.23	1.17	1.94	6.53	18.8	3.83	92.2	0.00109	1	lm.nb	Cytokine Signaling, Growth Factor Signaling	NM_172174.1:1685
C1QA-mRNA	2.44	0.729	1.01	3.86	5.41	2.01	14.6	0.00223	1	lm.nb	Complement Activation	NM_015991.2:718
HLA-DMB-mRNA	0.717	0.219	0.288	1.15	1.64	1.22	2.21	0.00266	1	lm.nb	Antigen Presentation, Cell Migration and Adhesion	NM_002118.3:20
ACOD1-mRNA	4.29	1.37	1.6	6.97	19.5	3.04	125	0.00385	1	lm.nb	Metabolism, Pathogen Response	NM_001258406.1:1334
IL23A-mRNA	3.09	0.992	1.14	5.03	8.5	2.21	32.7	0.00405	1	lm.nb	Cytokine Signaling, Growth Factor Signaling	NM_016584.2:411
SPRY2-mRNA	1.61	0.524	0.583	2.64	3.05	1.5	6.22	0.0045	1	lm.nb	Growth Factor Signaling	NM_005842.2:1481
TLR3-mRNA	1.66	0.566	0.553	2.77	3.17	1.47	6.83	0.00632	1	lm.nb	Pathogen Response, TLR signaling	NM_003265.2:772
ANGPT1-mRNA	-0.644	0.225	-1.09	-0.203	0.64	0.471	0.869	0.00763	1	lm.nb	Angiogenesis, Cell Migration and Adhesion, Cytokine Signaling, Fc Receptor Signaling, Growth Factor Signaling, Lymphocyte activation	NM_001146.3:2080
FOSL1-mRNA	1.31	0.474	0.378	2.24	2.48	1.3	4.71	0.00981	1	lm.nb	Growth Factor Signaling	NM_005438.3:1086
CD38-mRNA	1.21	0.448	0.333	2.09	2.32	1.26	4.26	0.0112	1	lm.nb	Differentiation and Maintenance of Myeloid Cells, Metabolism	NM_001775.2:1035
RETNLB-mRNA	1.57	0.588	0.415	2.72	2.97	1.33	6.59	0.0122	1	lm.nb	Cell Migration and Adhesion	NM_032579.2:426
MAFF-mRNA	1.18	0.45	0.302	2.07	2.27	1.23	4.19	0.0133	1	lm.nb	Differentiation and Maintenance of Myeloid Cells	NM_001161572.1:1373
NRIP3-mRNA	1.67	0.652	0.391	2.95	3.18	1.31	7.7	0.0157	1	lm.nb	TH2 Activation	NM_020645.2:1700
IL13-mRNA	2.58	1.01	0.601	4.57	6	1.52	23.7	0.016	1	lm.nb	Cytokine Signaling, Growth Factor Signaling, TH2 Activation	NM_002188.2:516
EGR2-mRNA	2.35	0.933	0.518	4.17	5.08	1.43	18	0.0175	1	lm.nb	Differentiation and Maintenance of Myeloid Cells	NM_000399.3:1891
CD1C-mRNA	1.42	0.563	0.312	2.52	2.67	1.24	5.73	0.0175	1	lm.nb	Antigen Presentation, T-cell Activation and Checkpoint Signaling	NM_001765.2:750
CD40-mRNA	1.05	0.432	0.207	1.9	2.08	1.15	3.74	0.0209	1	lm.nb	Cell Migration and Adhesion, Lymphocyte activation, TH1 Activation, TLR signaling	NM_001250.4:196
MAFB-mRNA	2.39	0.983	0.465	4.32	5.25	1.38	20	0.0211	1	lm.nb	Differentiation and Maintenance of Myeloid Cells	NM_005461.3:1655
SELP-mRNA	0.864	0.358	0.162	1.57	1.82	1.12	2.96	0.0221	1	lm.nb	Cell Migration and Adhesion	NM_003005.2:1295
IL1A-mRNA	1.38	0.571	0.257	2.49	2.59	1.19	5.63	0.0223	1	lm.nb	Cytokine Signaling, Growth Factor Signaling	NM_000575.3:1085
CXCL9-mRNA	1.51	0.645	0.247	2.78	2.85	1.19	6.85	0.026	1	lm.nb	Chemokine signaling, TLR signaling	NM_002416.1:1975
CRABP2-mRNA	1.83	0.794	0.278	3.39	3.57	1.21	10.5	0.0279	1	lm.nb	Metabolism	NM_001199723.1:802
EGF-mRNA	1.72	0.759	0.235	3.21	3.3	1.18	9.25	0.0306	1	lm.nb	Angiogenesis, Cytokine Signaling, Fc Receptor Signaling, Growth Factor Signaling, Lymphocyte activation	NM_001963.4:1022
NFATC1-mRNA	1.27	0.561	0.172	2.37	2.41	1.13	5.17	0.0307	1	lm.nb	Antigen Presentation, Fc Receptor Signaling, Growth Factor Signaling, Lymphocyte activation	NM_172389.1:1984
SELE-mRNA	1.97	0.875	0.256	3.69	3.92	1.19	12.9	0.0318	1	lm.nb	Cell Migration and Adhesion, Cytokine Signaling	NM_000450.2:1505
MOB3C-mRNA	-0.714	0.32	-1.34	-0.0877	0.609	0.395	0.941	0.0331	1	lm.nb	Lymphocyte activation	NM_145279.4:1630
IL9-mRNA	-1.13	0.526	-2.16	-0.0991	0.457	0.224	0.934	0.0399	1	lm.nb	Cytokine Signaling, Growth Factor Signaling	NM_000590.1:300
HNF1B-mRNA	2.12	0.99	0.18	4.06	4.35	1.13	16.7	0.0405	1	lm.nb	Differentiation and Maintenance of Myeloid Cells	NM_000458.3:837
IFNG-mRNA	0.914	0.435	0.0612	1.77	1.88	1.04	3.4	0.0442	1	lm.nb	Antigen Presentation, Growth Factor Signaling, Interferon Signaling, TH1 Activation	NM_000619.2:970
SGPP1-mRNA	0.661	0.319	0.0354	1.29	1.58	1.02	2.44	0.0471	1	lm.nb	Metabolism	NM_030791.3:1060
CEBPG-mRNA	-0.565	0.274	-1.1	-0.0275	0.676	0.466	0.981	0.0481	1	lm.nb	Cell Cycle and Apoptosis, Cytokine Signaling, Differentiation and Maintenance of Myeloid Cells	NM_001806.2:680
EPHB6-mRNA	1.36	0.664	0.0634	2.67	2.58	1.04	6.35	0.0486	1	lm.nb	Cell Migration and Adhesion	NM_004445.3:3784
CDKN1A-mRNA	1.87	0.911	0.0827	3.65	3.65	1.06	12.6	0.0491	1	lm.nb	Fc Receptor Signaling, Growth Factor Signaling, Lymphocyte activation	NM_000389.2:1975
TTK-mRNA	1.49	0.732	0.0515	2.92	2.8	1.04	7.56	0.0513	1	lm.nb	Differentiation and Maintenance of Myeloid Cells	NM_003318.3:1200
NR2F6-mRNA	1.11	0.555	0.0188	2.19	2.15	1.01	4.58	0.0553	1	lm.nb	T-cell Activation and Checkpoint Signaling	NM_005234.3:1231
CCL13-mRNA	1.39	0.7	0.016	2.76	2.62	1.01	6.77	0.0566	1	lm.nb	Chemokine signaling	NM_005408.2:320
CSF1R-mRNA	0.896	0.454	0.00489	1.79	1.86	1	3.45	0.058	1	lm.nb	Growth Factor Signaling	NM_005211.2:3775
IL27-mRNA	1.61	0.859	-0.0701	3.3	3.06	0.953	9.83	0.0701	1	lm.nb	Cytokine Signaling, TH1 Activation	NM_145659.3:143
NOD1-mRNA	0.87	0.466	-0.0434	1.78	1.83	0.97	3.44	0.0717	1	lm.nb	Cytokine Signaling, Pathogen Response, TLR signaling	NM_006092.2:178
CCL25-mRNA	1.52	0.818	-0.0788	3.13	2.88	0.947	8.73	0.0722	1	lm.nb	Chemokine signaling	NM_005624.2:325
TLR5-mRNA	-0.58	0.317	-1.2	0.0406	0.669	0.435	1.03	0.077	1	lm.nb	TLR signaling	NM_003268.5:2863
CCR2-mRNA	1.13	0.621	-0.0826	2.35	2.19	0.944	5.1	0.0777	1	lm.nb	Chemokine signaling	NM_001123041.2:743
IL1RN-mRNA	-0.645	0.357	-1.34	0.0536	0.639	0.394	1.04	0.0804	1	lm.nb	Cytokine Signaling	NM_000577.3:480
CD36-mRNA	1.1	0.609	-0.095	2.29	2.14	0.936	4.89	0.0813	1	lm.nb	Antigen Presentation, ECM remodeling, Metabolism, TLR signaling	NM_000072.3:707
IL22-mRNA	1.27	0.711	-0.121	2.67	2.42	0.92	6.35	0.0835	1	lm.nb	Cytokine Signaling, Growth Factor Signaling	NM_020525.4:319
SP4-mRNA	0.358	0.204	-0.0422	0.758	1.28	0.971	1.69	0.0898	1	lm.nb	Cell Migration and Adhesion	NM_003112.3:1305
C3-mRNA	-0.879	0.502	-1.86	0.105	0.544	0.275	1.08	0.0901	1	lm.nb	Complement Activation	NM_000064.2:4396
COL11A1-mRNA	1.47	0.84	-0.179	3.11	2.76	0.883	8.65	0.0909	1	lm.nb	ECM remodeling	NM_001854.3:674
TSPAN7-mRNA	-0.835	0.479	-1.77	0.103	0.56	0.293	1.07	0.0911	1	lm.nb	Cell Migration and Adhesion	NM_004615.3:725
TGFBR3-mRNA	1.58	0.912	-0.203	3.37	3	0.869	10.4	0.0925	1	lm.nb	Growth Factor Signaling	NM_003243.3:1950
CDH4-mRNA	1.38	0.809	-0.207	2.96	2.6	0.867	7.8	0.0986	1	lm.nb	Cell Migration and Adhesion	NM_001794.2:1060
CDH13-mRNA	1.25	0.738	-0.194	2.7	2.38	0.874	6.49	0.1	1	lm.nb	Cell Migration and Adhesion	NM_001220488.1:210
COASY-mRNA	1.44	0.854	-0.235	3.11	2.71	0.849	8.64	0.103	1	lm.nb	Metabolism	NM_025233.5:1109
ELOVL6-mRNA	1.14	0.677	-0.191	2.46	2.2	0.876	5.51	0.104	1	lm.nb	Metabolism	NM_001130721.1:1035
TREM2-mRNA	1.75	1.05	-0.298	3.8	3.37	0.813	14	0.104	1	lm.nb	Lymphocyte activation	NM_018965.3:355
CREM-mRNA	0.617	0.376	-0.121	1.35	1.53	0.919	2.56	0.112	1	lm.nb	Pathogen Response	NM_181571.2:767
CCL20-mRNA	-1.18	0.719	-2.58	0.234	0.443	0.167	1.18	0.113	1	lm.nb	Chemokine signaling, Cytokine Signaling	NM_004591.1:35
ZFP92-mRNA	-1	0.615	-2.2	0.205	0.5	0.217	1.15	0.114	1	lm.nb	Differentiation and Maintenance of Myeloid Cells	NM_001136273.1:235
KIT-mRNA	1	0.62	-0.215	2.22	2	0.862	4.64	0.117	1	lm.nb	Angiogenesis, Cytokine Signaling, Fc Receptor Signaling, Growth Factor Signaling, Lymphocyte activation	NM_000222.2:2644
MIF-mRNA	-0.703	0.436	-1.56	0.152	0.614	0.34	1.11	0.117	1	lm.nb	Cell Migration and Adhesion	NM_002415.1:319
GK5-mRNA	0.633	0.393	-0.137	1.4	1.55	0.909	2.65	0.118	1	lm.nb	Metabolism	NM_001039547.2:1102
ZNF77-mRNA	0.797	0.503	-0.189	1.78	1.74	0.877	3.44	0.124	1	lm.nb	Lymphocyte activation	NM_021217.2:1560
MSC-mRNA	-0.68	0.429	-1.52	0.162	0.624	0.348	1.12	0.124	1	lm.nb	Differentiation and Maintenance of Myeloid Cells	NM_005098.3:1595
GATA2-mRNA	-0.943	0.596	-2.11	0.226	0.52	0.231	1.17	0.124	1	lm.nb	Differentiation and Maintenance of Myeloid Cells	NM_032638.3:1495
BATF3-mRNA	-1	0.635	-2.24	0.244	0.5	0.211	1.18	0.126	1	lm.nb	Antigen Presentation	NM_018664.2:770
HLA-DOB-mRNA	0.436	0.283	-0.118	0.99	1.35	0.921	1.99	0.134	1	lm.nb	Antigen Presentation, Cell Migration and Adhesion	NM_002120.3:230
IDO1-mRNA	-0.806	0.523	-1.83	0.219	0.572	0.281	1.16	0.134	1	lm.nb	Metabolism	NM_002164.3:50
PTGER2-mRNA	-0.662	0.431	-1.51	0.182	0.632	0.352	1.13	0.135	1	lm.nb	Cell Migration and Adhesion, Lymphocyte activation	NM_000956.2:1410
RASAL1-mRNA	1.24	0.808	-0.347	2.82	2.35	0.786	7.05	0.136	1	lm.nb	Angiogenesis, Cytokine Signaling, Fc Receptor Signaling, Growth Factor Signaling, Lymphocyte activation	NM_004658.1:2900
TEP1-mRNA	0.841	0.55	-0.237	1.92	1.79	0.848	3.78	0.137	1	lm.nb	Lymphocyte activation	NM_007110.3:3115
MAP3K4-mRNA	0.872	0.572	-0.249	1.99	1.83	0.841	3.98	0.138	1	lm.nb	Growth Factor Signaling	NM_005922.2:1165
ELL2-mRNA	1.64	1.08	-0.471	3.75	3.12	0.721	13.5	0.138	1	lm.nb	Differentiation and Maintenance of Myeloid Cells	NM_012081.5:1226
COL14A1-mRNA	0.907	0.601	-0.271	2.08	1.87	0.829	4.24	0.142	1	lm.nb	ECM remodeling	NM_021110.1:1865
MYC-mRNA	-1.15	0.766	-2.65	0.348	0.45	0.159	1.27	0.143	1	lm.nb	Growth Factor Signaling	NM_002467.3:1610
CCRL2-mRNA	-0.439	0.292	-1.01	0.134	0.738	0.496	1.1	0.143	1	lm.nb	Chemokine signaling	NM_003965.4:1110
HES4-mRNA	0.916	0.612	-0.284	2.12	1.89	0.821	4.33	0.145	1	lm.nb	Differentiation and Maintenance of Myeloid Cells	NM_001142467.1:557
ENPP2-mRNA	-0.646	0.432	-1.49	0.201	0.639	0.355	1.15	0.145	1	lm.nb	Metabolism	NM_001040092.2:1980
IL3-mRNA	-0.728	0.487	-1.68	0.227	0.604	0.311	1.17	0.146	1	lm.nb	Angiogenesis, Cytokine Signaling, Fc Receptor Signaling, Growth Factor Signaling, Lymphocyte activation, TH2 Activation	NM_000588.3:130
DHRS3-mRNA	0.928	0.624	-0.295	2.15	1.9	0.815	4.44	0.147	1	lm.nb	Metabolism	NM_004753.4:1266
IL4R-mRNA	0.823	0.553	-0.261	1.91	1.77	0.834	3.75	0.147	1	lm.nb	Cytokine Signaling, Growth Factor Signaling	NM_000418.3:1510
VTCN1-mRNA	0.984	0.666	-0.321	2.29	1.98	0.801	4.88	0.15	1	lm.nb	Cell Migration and Adhesion	NM_024626.2:1375
STAT4-mRNA	-1.07	0.723	-2.49	0.349	0.477	0.178	1.27	0.15	1	lm.nb	Growth Factor Signaling, TH1 Activation	NM_003151.2:789
MS4A2-mRNA	-0.893	0.608	-2.08	0.298	0.538	0.236	1.23	0.152	1	lm.nb	Fc Receptor Signaling, Lymphocyte activation	NM_000139.3:126
PTGS1-mRNA	-0.82	0.56	-1.92	0.279	0.567	0.265	1.21	0.154	1	lm.nb	Metabolism	NM_000962.2:700
PDGFA-mRNA	1.3	0.897	-0.453	3.06	2.47	0.73	8.36	0.156	1	lm.nb	Angiogenesis, Cytokine Signaling, ECM remodeling, Fc Receptor Signaling, Growth Factor Signaling, Lymphocyte activation	NM_002607.5:2460
EMP1-mRNA	0.778	0.539	-0.279	1.83	1.71	0.824	3.56	0.159	1	lm.nb	Cell Migration and Adhesion	NM_001423.1:2000
CBR1-mRNA	-0.744	0.517	-1.76	0.269	0.597	0.296	1.2	0.16	1	lm.nb	Metabolism	NM_001757.2:367
AREG-mRNA	-1.02	0.717	-2.43	0.384	0.493	0.186	1.3	0.164	1	lm.nb	Lymphocyte activation	NM_001657.2:547
TNFRSF14-mRNA	0.375	0.264	-0.143	0.894	1.3	0.906	1.86	0.166	1	lm.nb	Cytokine Signaling, T-cell Activation and Checkpoint Signaling	NM_003820.3:659
EDN1-mRNA	0.939	0.669	-0.374	2.25	1.92	0.772	4.76	0.171	1	lm.nb	Cytokine Signaling	NM_001168319.1:613
MRC2-mRNA	1.24	0.895	-0.512	2.99	2.36	0.701	7.97	0.176	1	lm.nb	Antigen Presentation	NM_006039.3:3482
CDH2-mRNA	-1.22	0.878	-2.94	0.503	0.43	0.13	1.42	0.176	1	lm.nb	Cell Migration and Adhesion	NM_001792.3:941
NFATC2-mRNA	1.12	0.806	-0.465	2.7	2.17	0.725	6.48	0.177	1	lm.nb	Antigen Presentation, Fc Receptor Signaling, Growth Factor Signaling, Lymphocyte activation	NM_012340.3:1815
FCN1-mRNA	-0.716	0.52	-1.73	0.302	0.609	0.301	1.23	0.178	1	lm.nb	Complement Activation	NM_002003.3:932
C4A-mRNA	1.09	0.797	-0.467	2.66	2.13	0.723	6.3	0.18	1	lm.nb	Complement Activation	NM_007293.2:1217
KIF20A-mRNA	0.987	0.725	-0.433	2.41	1.98	0.741	5.31	0.183	1	lm.nb	Antigen Presentation	NM_005733.2:1209
PGGT1B-mRNA	-0.218	0.161	-0.533	0.0973	0.86	0.691	1.07	0.186	1	lm.nb	Metabolism	NM_005023.3:1002
CCR8-mRNA	-0.657	0.486	-1.61	0.295	0.634	0.328	1.23	0.186	1	lm.nb	Chemokine signaling, TH2 Activation	NM_005201.2:245
NDUFA7-mRNA	0.696	0.522	-0.327	1.72	1.62	0.797	3.29	0.192	1	lm.nb	Metabolism	NM_005001.2:373
TRAF2-mRNA	0.909	0.686	-0.435	2.25	1.88	0.74	4.77	0.195	1	lm.nb	Cytokine Signaling, Growth Factor Signaling, Pathogen Response	NM_021138.3:1325
LPL-mRNA	0.942	0.715	-0.46	2.34	1.92	0.727	5.08	0.198	1	lm.nb	Metabolism	NM_000237.2:2240
CD27-mRNA	0.862	0.659	-0.429	2.15	1.82	0.743	4.45	0.2	1	lm.nb	Cytokine Signaling	NM_001242.4:330
MAP2K1-mRNA	-0.426	0.328	-1.07	0.217	0.744	0.477	1.16	0.204	1	lm.nb	Angiogenesis, Chemokine signaling, Cytokine Signaling, Fc Receptor Signaling, Growth Factor Signaling, Lymphocyte activation, TLR signaling	NM_002755.2:970
ETS1-mRNA	-0.336	0.259	-0.844	0.171	0.792	0.557	1.13	0.204	1	lm.nb	Growth Factor Signaling	NM_005238.3:1305
MARCKSL1-mRNA	0.459	0.356	-0.24	1.16	1.37	0.847	2.23	0.208	1	lm.nb	Angiogenesis	NM_023009.5:1005
ERCC1-mRNA	0.553	0.432	-0.294	1.4	1.47	0.816	2.64	0.211	1	lm.nb	Lymphocyte activation	NM_001983.3:458
ADORA2A-mRNA	-0.308	0.241	-0.779	0.164	0.808	0.583	1.12	0.211	1	lm.nb	Growth Factor Signaling	NM_000675.3:1095
VEGFA-mRNA	0.591	0.463	-0.317	1.5	1.51	0.803	2.83	0.212	1	lm.nb	Angiogenesis, Growth Factor Signaling	NM_001025366.1:1325
TRAF6-mRNA	0.326	0.258	-0.179	0.832	1.25	0.883	1.78	0.215	1	lm.nb	Antigen Presentation, Cytokine Signaling, Fc Receptor Signaling, Growth Factor Signaling, Lymphocyte activation, Pathogen Response, TLR signaling	NM_145803.2:745
ATF3-mRNA	0.918	0.732	-0.517	2.35	1.89	0.699	5.11	0.22	1	lm.nb	Cytokine Signaling, Lymphocyte activation	NM_001674.2:1757
TLR9-mRNA	0.79	0.631	-0.448	2.03	1.73	0.733	4.08	0.221	1	lm.nb	TLR signaling	NM_017442.2:985
MERTK-mRNA	-1.07	0.859	-2.75	0.612	0.476	0.148	1.53	0.222	1	lm.nb	Cell Migration and Adhesion	NM_006343.2:665
TUBA1A-mRNA	0.426	0.342	-0.244	1.1	1.34	0.844	2.14	0.222	1	lm.nb	Antigen Presentation	NM_001270399.1:36
FBXL7-mRNA	-0.579	0.472	-1.5	0.346	0.669	0.352	1.27	0.229	1	lm.nb	Antigen Presentation	NM_012304.3:2735
ARMC1-mRNA	0.51	0.416	-0.306	1.33	1.42	0.809	2.51	0.23	1	lm.nb	Lymphocyte activation	NM_018120.5:250
MAP3K14-mRNA	0.585	0.478	-0.352	1.52	1.5	0.784	2.87	0.23	1	lm.nb	Antigen Presentation, Cytokine Signaling, Growth Factor Signaling, Lymphocyte activation, T-cell Activation and Checkpoint Signaling	NM_003954.1:620
HPGDS-mRNA	-0.685	0.564	-1.79	0.421	0.622	0.289	1.34	0.234	1	lm.nb	Metabolism	NM_014485.2:430
CYBB-mRNA	-0.492	0.407	-1.29	0.305	0.711	0.409	1.24	0.236	1	lm.nb	Angiogenesis, Antigen Presentation	NM_000397.3:2686
TPSAB1-mRNA	0.949	0.785	-0.59	2.49	1.93	0.664	5.61	0.236	1	lm.nb	ECM remodeling	NM_003294.3:579
ABCC8-mRNA	1.42	1.17	-0.881	3.71	2.67	0.543	13.1	0.237	1	lm.nb	Metabolism	NM_000352.4:1760
ID3-mRNA	1.26	1.04	-0.784	3.3	2.39	0.581	9.85	0.237	1	lm.nb	Differentiation and Maintenance of Myeloid Cells	NM_002167.3:195
HLA-DMA-mRNA	0.373	0.31	-0.234	0.981	1.3	0.85	1.97	0.238	1	lm.nb	Antigen Presentation, Cell Migration and Adhesion	NM_006120.3:380
IL6-mRNA	0.478	0.399	-0.304	1.26	1.39	0.81	2.39	0.24	1	lm.nb	Cytokine Signaling, Growth Factor Signaling, Pathogen Response, TH2 Activation, TLR signaling	NM_000600.3:364
LGALS3-mRNA	-0.713	0.597	-1.88	0.457	0.61	0.271	1.37	0.241	1	lm.nb	Pathogen Response	NM_001177388.1:495
TIMD4-mRNA	0.904	0.765	-0.596	2.4	1.87	0.662	5.29	0.247	1	lm.nb	Pathogen Response	NM_138379.1:92
CLEC5A-mRNA	0.524	0.447	-0.353	1.4	1.44	0.783	2.64	0.251	1	lm.nb	Lymphocyte activation	NM_013252.2:3250
CLIC4-mRNA	0.346	0.298	-0.238	0.93	1.27	0.848	1.91	0.255	1	lm.nb	Differentiation and Maintenance of Myeloid Cells, Pathogen Response	NM_013943.2:1702
GOLIM4-mRNA	-0.181	0.156	-0.487	0.125	0.882	0.713	1.09	0.255	1	loglinear	Lymphocyte activation	NM_014498.3:2398
CCR3-mRNA	0.583	0.505	-0.408	1.57	1.5	0.754	2.98	0.258	1	lm.nb	Chemokine signaling, TH2 Activation	NM_001837.2:980
CCL16-mRNA	1.08	0.933	-0.753	2.9	2.11	0.593	7.48	0.258	1	lm.nb	Chemokine signaling	NM_004590.2:367
KIAA1671-mRNA	-0.761	0.662	-2.06	0.536	0.59	0.24	1.45	0.259	1	lm.nb	Lymphocyte activation	NM_001145206.1:6380
CD80-mRNA	0.799	0.697	-0.567	2.16	1.74	0.675	4.48	0.261	1	lm.nb	Cell Migration and Adhesion, Fc Receptor Signaling, Growth Factor Signaling, Lymphocyte activation, T-cell Activation and Checkpoint Signaling, TLR signaling	NM_005191.3:674
YAP1-mRNA	0.86	0.751	-0.612	2.33	1.81	0.654	5.03	0.261	1	lm.nb	Metabolism	NM_001130145.2:4423
DUSP2-mRNA	-0.696	0.608	-1.89	0.496	0.617	0.27	1.41	0.262	1	lm.nb	Angiogenesis, Cytokine Signaling, Fc Receptor Signaling, Growth Factor Signaling, Lymphocyte activation	NM_004418.3:1235
C5-mRNA	-1.04	0.919	-2.84	0.759	0.486	0.139	1.69	0.266	1	lm.nb	Complement Activation	NM_001735.2:466
CEBPA-mRNA	-0.463	0.409	-1.26	0.338	0.725	0.416	1.26	0.266	1	lm.nb	Cell Cycle and Apoptosis, Differentiation and Maintenance of Myeloid Cells	NM_004364.2:1320
CXCL14-mRNA	1.01	0.896	-0.744	2.77	2.02	0.597	6.81	0.268	1	lm.nb	Chemokine signaling	NM_004887.4:1125
ADAM19-mRNA	-0.419	0.372	-1.15	0.31	0.748	0.451	1.24	0.269	1	lm.nb	ECM remodeling	NM_023038.3:1690
LTA-mRNA	0.987	0.88	-0.738	2.71	1.98	0.599	6.55	0.271	1	lm.nb	Cytokine Signaling, TH1 Activation	NM_000595.2:885
CCNB2-mRNA	-1.31	1.17	-3.59	0.98	0.404	0.0829	1.97	0.272	1	lm.nb	Cell Cycle and Apoptosis	NM_004701.2:980
TRAF1-mRNA	0.782	0.699	-0.589	2.15	1.72	0.665	4.45	0.272	1	lm.nb	Cytokine Signaling	NM_005658.3:3735
FGF10-mRNA	0.853	0.763	-0.644	2.35	1.81	0.64	5.09	0.273	1	lm.nb	Angiogenesis, Cytokine Signaling, Fc Receptor Signaling, Growth Factor Signaling, Lymphocyte activation	NM_004465.1:85
NOX4-mRNA	0.829	0.747	-0.634	2.29	1.78	0.644	4.9	0.276	1	lm.nb	Metabolism	NM_001143836.2:1795
CXCL10-mRNA	0.784	0.707	-0.601	2.17	1.72	0.659	4.5	0.276	1	lm.nb	Chemokine signaling, Cytokine Signaling, Pathogen Response, TLR signaling	NM_001565.3:168
IL33-mRNA	-0.616	0.555	-1.7	0.472	0.652	0.307	1.39	0.276	1	lm.nb	Cytokine Signaling, Pathogen Response, TH2 Activation	NM_033439.2:1725
TNFAIP8-mRNA	-0.399	0.361	-1.11	0.308	0.758	0.465	1.24	0.278	1	lm.nb	Cytokine Signaling	NM_001077654.1:260
MMP8-mRNA	0.505	0.457	-0.39	1.4	1.42	0.763	2.64	0.278	1	lm.nb	ECM remodeling	NM_002424.2:2590
FAF1-mRNA	-0.73	0.662	-2.03	0.567	0.603	0.245	1.48	0.279	1	lm.nb	Pathogen Response	NM_007051.2:1530
JUN-mRNA	-0.302	0.275	-0.841	0.236	0.811	0.558	1.18	0.28	1	lm.nb	Cytokine Signaling, Fc Receptor Signaling, Growth Factor Signaling, Lymphocyte activation, TLR signaling	NM_002228.3:140
BTLA-mRNA	0.479	0.436	-0.375	1.33	1.39	0.771	2.52	0.281	1	lm.nb	T-cell Activation and Checkpoint Signaling	NM_181780.2:305
HDAC6-mRNA	-0.941	0.857	-2.62	0.74	0.521	0.163	1.67	0.281	1	lm.nb	Growth Factor Signaling	NM_001321225.1:470
CYSLTR1-mRNA	-0.46	0.419	-1.28	0.362	0.727	0.411	1.29	0.281	1	lm.nb	Lymphocyte activation	NM_006639.2:90
CX3CL1-mRNA	1.01	0.925	-0.799	2.83	2.02	0.575	7.1	0.282	1	lm.nb	Chemokine signaling, Cytokine Signaling	NM_002996.3:1216
ARHGEF28-mRNA	0.792	0.724	-0.628	2.21	1.73	0.647	4.63	0.283	1	lm.nb	Cell Migration and Adhesion	NM_001080479.2:4945
DDR2-mRNA	0.956	0.875	-0.758	2.67	1.94	0.591	6.36	0.283	1	lm.nb	ECM remodeling	NM_006182.2:1706
FOSB-mRNA	0.71	0.65	-0.565	1.98	1.64	0.676	3.96	0.284	1	lm.nb	Growth Factor Signaling	NM_006732.1:3200
IER3-mRNA	0.435	0.404	-0.356	1.23	1.35	0.781	2.34	0.29	1	lm.nb	Lymphocyte activation	NM_003897.3:178
KLF4-mRNA	-0.456	0.423	-1.29	0.373	0.729	0.41	1.3	0.29	1	lm.nb	Differentiation and Maintenance of Myeloid Cells	NM_004235.4:1980
MMP9-mRNA	-0.636	0.608	-1.83	0.556	0.644	0.282	1.47	0.304	1	lm.nb	Cytokine Signaling, ECM remodeling	NM_004994.2:1530
CAMP-mRNA	-0.365	0.351	-1.05	0.322	0.776	0.482	1.25	0.306	1	lm.nb	Pathogen Response	NM_004345.3:220
SERPINB7-mRNA	-0.737	0.708	-2.12	0.651	0.6	0.229	1.57	0.306	1	lm.nb	Pathogen Response	NM_001040147.1:1348
IL25-mRNA	0.869	0.839	-0.775	2.51	1.83	0.584	5.71	0.308	1	lm.nb	Cytokine Signaling, TH2 Activation	NM_022789.2:1027
ITGAM-mRNA	-0.427	0.416	-1.24	0.387	0.744	0.423	1.31	0.312	1	lm.nb	Cell Migration and Adhesion, Complement Activation, ECM remodeling, TLR signaling	NM_000632.3:515
NFKBIE-mRNA	0.349	0.339	-0.316	1.01	1.27	0.803	2.02	0.312	1	lm.nb	Lymphocyte activation	NM_004556.2:1115
HLA-DRB3-mRNA	-0.378	0.368	-1.1	0.344	0.769	0.466	1.27	0.313	1	lm.nb	Antigen Presentation, Cell Migration and Adhesion, Interferon Signaling, T-cell Activation and Checkpoint Signaling	NM_022555.3:698
MALT1-mRNA	0.24	0.234	-0.219	0.698	1.18	0.859	1.62	0.315	1	lm.nb	Antigen Presentation, Fc Receptor Signaling, Lymphocyte activation	NM_006785.2:909
DAXX-mRNA	0.411	0.402	-0.378	1.2	1.33	0.77	2.3	0.315	1	lm.nb	Growth Factor Signaling	NM_001350.3:1875
CXCL3-mRNA	-0.533	0.527	-1.57	0.5	0.691	0.338	1.41	0.32	1	lm.nb	Chemokine signaling, Cytokine Signaling	NM_002090.2:540
IL15RA-mRNA	-0.596	0.589	-1.75	0.559	0.661	0.297	1.47	0.32	1	lm.nb	Cytokine Signaling, Growth Factor Signaling	NM_002189.3:709
CCR6-mRNA	0.617	0.61	-0.58	1.81	1.53	0.669	3.51	0.32	1	lm.nb	Chemokine signaling	NM_031409.2:935
CD84-mRNA	0.565	0.561	-0.535	1.66	1.48	0.69	3.17	0.322	1	lm.nb	Cell Migration and Adhesion	NM_003874.3:680
LRP5-mRNA	-1.31	1.3	-3.85	1.24	0.404	0.0691	2.36	0.322	1	lm.nb	Growth Factor Signaling	NM_002335.1:2515
KITLG-mRNA	-0.709	0.706	-2.09	0.675	0.612	0.234	1.6	0.323	1	lm.nb	Angiogenesis, Cytokine Signaling, Fc Receptor Signaling, Growth Factor Signaling, Lymphocyte activation	NM_003994.4:1155
PTPN14-mRNA	-0.409	0.41	-1.21	0.395	0.753	0.431	1.31	0.326	1	lm.nb	Growth Factor Signaling	NM_005401.4:3770
SELPLG-mRNA	0.355	0.357	-0.344	1.05	1.28	0.788	2.08	0.328	1	lm.nb	Cell Migration and Adhesion	NM_003006.3:2297
ALOX15-mRNA	0.529	0.536	-0.522	1.58	1.44	0.696	2.99	0.332	1	lm.nb	Metabolism	NM_001140.3:1910
CXCR5-mRNA	-0.73	0.741	-2.18	0.722	0.603	0.22	1.65	0.332	1	lm.nb	Chemokine signaling, TH2 Activation	NM_001716.3:2618
FCGR2B-mRNA	-0.49	0.498	-1.47	0.486	0.712	0.362	1.4	0.333	1	lm.nb	Lymphocyte activation	NM_001002273.1:870
RUNX2-mRNA	0.573	0.59	-0.584	1.73	1.49	0.667	3.32	0.339	1	lm.nb	Differentiation and Maintenance of Myeloid Cells	NM_001024630.3:34
VAMP2-mRNA	0.431	0.444	-0.44	1.3	1.35	0.737	2.47	0.34	1	lm.nb	Metabolism	NM_014232.2:1479
FGFR1-mRNA	-0.516	0.535	-1.56	0.532	0.699	0.338	1.45	0.342	1	lm.nb	Angiogenesis, Cytokine Signaling, Fc Receptor Signaling, Growth Factor Signaling, Lymphocyte activation	NM_015850.3:1775
PRRX1-mRNA	-0.489	0.508	-1.48	0.507	0.713	0.357	1.42	0.344	1	lm.nb	ECM remodeling	NM_022716.2:330
FLT3-mRNA	-0.64	0.672	-1.96	0.677	0.642	0.258	1.6	0.348	1	lm.nb	Cytokine Signaling	NM_004119.2:2374
CXCL5-mRNA	0.678	0.714	-0.72	2.08	1.6	0.607	4.22	0.35	1	lm.nb	Chemokine signaling, Cytokine Signaling	NM_002994.3:250
EIF4EBP2-mRNA	0.236	0.248	-0.251	0.722	1.18	0.84	1.65	0.35	1	lm.nb	Metabolism	NM_004096.4:4490
PTX3-mRNA	-0.852	0.899	-2.62	0.911	0.554	0.163	1.88	0.351	1	lm.nb	Pathogen Response	NM_002852.3:1152
ADGRE1-mRNA	-0.594	0.627	-1.82	0.635	0.663	0.283	1.55	0.351	1	lm.nb	Cell Migration and Adhesion	NM_001974.3:1520
BIRC3-mRNA	0.39	0.413	-0.42	1.2	1.31	0.748	2.3	0.353	1	lm.nb	Cytokine Signaling, Pathogen Response, TLR signaling	NM_182962.2:275
CDH5-mRNA	-0.854	0.91	-2.64	0.929	0.553	0.161	1.9	0.355	1	lm.nb	Angiogenesis, Cell Migration and Adhesion	NM_001795.3:3405
CCL28-mRNA	0.468	0.503	-0.518	1.45	1.38	0.698	2.74	0.36	1	lm.nb	Chemokine signaling	NM_148672.2:407
MYH4-mRNA	-1.22	1.32	-3.8	1.37	0.431	0.0717	2.58	0.364	1	lm.nb	Differentiation and Maintenance of Myeloid Cells	NM_017533.2:3935
PYCARD-mRNA	0.441	0.479	-0.498	1.38	1.36	0.708	2.6	0.364	1	lm.nb	Antigen Presentation, Lymphocyte activation, Pathogen Response	NM_013258.3:714
TXN-mRNA	-0.45	0.489	-1.41	0.509	0.732	0.376	1.42	0.365	1	lm.nb	Metabolism, Pathogen Response	NM_003329.2:55
NGF-mRNA	0.975	1.06	-1.11	3.05	1.97	0.465	8.31	0.366	1	lm.nb	Growth Factor Signaling	NM_002506.2:634
HPGD-mRNA	0.749	0.817	-0.852	2.35	1.68	0.554	5.1	0.366	1	lm.nb	Metabolism	NM_001145816.2:96
IFNA2-mRNA	-0.685	0.747	-2.15	0.78	0.622	0.225	1.72	0.367	1	lm.nb	Growth Factor Signaling, Interferon Signaling, Pathogen Response, TLR signaling	NM_000605.3:600
EPX-mRNA	-0.589	0.645	-1.85	0.675	0.665	0.277	1.6	0.368	1	lm.nb	Pathogen Response	NM_000502.4:2060
XCR1-mRNA	-0.521	0.572	-1.64	0.6	0.697	0.321	1.52	0.37	1	lm.nb	Chemokine signaling	NM_005283.2:700
SMAD1-mRNA	0.488	0.537	-0.564	1.54	1.4	0.676	2.91	0.371	1	lm.nb	Growth Factor Signaling	NM_005900.2:1850
OLR1-mRNA	-0.449	0.508	-1.44	0.546	0.733	0.367	1.46	0.384	1	lm.nb	Cell Migration and Adhesion	NM_002543.3:295
CCL3-mRNA	-0.58	0.658	-1.87	0.71	0.669	0.274	1.64	0.385	1	lm.nb	Chemokine signaling, TLR signaling	NM_002983.2:159
SMAD7-mRNA	0.278	0.318	-0.346	0.901	1.21	0.787	1.87	0.389	1	lm.nb	Growth Factor Signaling	NM_005904.2:1835
CTSD-mRNA	-0.453	0.524	-1.48	0.573	0.731	0.359	1.49	0.394	1	lm.nb	Antigen Presentation, ECM remodeling	NM_001909.3:1495
CNN2-mRNA	-0.388	0.449	-1.27	0.492	0.764	0.415	1.41	0.394	1	lm.nb	Pathogen Response	NM_004368.3:609
CXCL6-mRNA	0.345	0.401	-0.442	1.13	1.27	0.736	2.19	0.398	1	lm.nb	Chemokine signaling	NM_002993.3:539
ENC1-mRNA	-0.43	0.502	-1.41	0.554	0.742	0.375	1.47	0.398	1	lm.nb	Lymphocyte activation	NM_003633.2:4710
CCL2-mRNA	-0.429	0.504	-1.42	0.558	0.743	0.375	1.47	0.401	1	lm.nb	Chemokine signaling, Cytokine Signaling, Pathogen Response	NM_002982.3:123
FCGR1A-mRNA	-0.632	0.742	-2.09	0.823	0.645	0.235	1.77	0.401	1	lm.nb	Antigen Presentation, Fc Receptor Signaling, Interferon Signaling, Lymphocyte activation	NM_000566.3:842
ALOX5AP-mRNA	-0.53	0.625	-1.76	0.694	0.692	0.296	1.62	0.403	1	lm.nb	Metabolism	NM_001629.2:367
TNFSF4-mRNA	0.65	0.77	-0.859	2.16	1.57	0.551	4.47	0.405	1	lm.nb	Cytokine Signaling	NM_003326.2:545
NR4A2-mRNA	0.512	0.607	-0.678	1.7	1.43	0.625	3.25	0.405	1	lm.nb	Lymphocyte activation	NM_006186.3:1380
CX3CR1-mRNA	-0.323	0.383	-1.07	0.427	0.8	0.475	1.34	0.406	1	lm.nb	Chemokine signaling	NM_001337.3:1040
IRF8-mRNA	0.367	0.438	-0.492	1.23	1.29	0.711	2.34	0.409	1	lm.nb	Interferon Signaling	NM_002163.2:253
CXCL11-mRNA	-0.846	1.02	-2.85	1.16	0.556	0.139	2.23	0.414	1	lm.nb	Chemokine signaling, TLR signaling	NM_005409.4:282
NDC80-mRNA	0.469	0.569	-0.645	1.58	1.38	0.64	3	0.415	1	lm.nb	Cell Cycle and Apoptosis	NM_006101.2:96
NECTIN1-mRNA	-0.639	0.775	-2.16	0.879	0.642	0.224	1.84	0.416	1	lm.nb	Cell Migration and Adhesion	NM_203285.1:220
IL1B-mRNA	-0.499	0.607	-1.69	0.691	0.708	0.31	1.61	0.417	1	lm.nb	Antigen Presentation, Cytokine Signaling, Growth Factor Signaling, Lymphocyte activation, Pathogen Response, TLR signaling	NM_000576.2:840
C3AR1-mRNA	-0.401	0.49	-1.36	0.56	0.757	0.389	1.47	0.419	1	lm.nb	Complement Activation	NM_004054.2:415
NKG7-mRNA	-0.444	0.55	-1.52	0.634	0.735	0.348	1.55	0.425	1	lm.nb	Differentiation and Maintenance of Myeloid Cells	NM_005601.3:632
IL5RA-mRNA	-0.388	0.486	-1.34	0.565	0.764	0.395	1.48	0.431	1	lm.nb	Angiogenesis, Cytokine Signaling, Fc Receptor Signaling, Growth Factor Signaling, Lymphocyte activation	NM_000564.3:210
PDGFB-mRNA	0.46	0.579	-0.674	1.59	1.38	0.627	3.02	0.433	1	lm.nb	Angiogenesis, Cytokine Signaling, ECM remodeling, Fc Receptor Signaling, Growth Factor Signaling, Lymphocyte activation	NM_033016.2:1480
GZMA-mRNA	-0.303	0.381	-1.05	0.445	0.811	0.483	1.36	0.433	1	lm.nb	Pathogen Response, T-cell Activation and Checkpoint Signaling	NM_006144.2:155
ADAMTS2-mRNA	-0.66	0.833	-2.29	0.972	0.633	0.204	1.96	0.434	1	lm.nb	ECM remodeling	NM_021599.2:968
ACAD10-mRNA	-0.331	0.418	-1.15	0.488	0.795	0.451	1.4	0.434	1	lm.nb	Metabolism	NM_001136538.1:1905
PLAU-mRNA	-0.28	0.354	-0.973	0.413	0.824	0.509	1.33	0.434	1	lm.nb	Complement Activation	NM_002658.2:793
SEMA4B-mRNA	0.345	0.437	-0.511	1.2	1.27	0.702	2.3	0.436	1	lm.nb	Lymphocyte activation	NM_020210.3:3470
CDH11-mRNA	0.692	0.879	-1.03	2.42	1.62	0.489	5.33	0.437	1	lm.nb	Cell Migration and Adhesion	NM_001797.2:1835
HOXD4-mRNA	-0.655	0.833	-2.29	0.979	0.635	0.205	1.97	0.438	1	lm.nb	Differentiation and Maintenance of Myeloid Cells	NM_014621.2:75
CCL19-mRNA	-0.48	0.612	-1.68	0.721	0.717	0.312	1.65	0.439	1	lm.nb	Chemokine signaling	NM_006274.2:401
C1QC-mRNA	-0.469	0.599	-1.64	0.705	0.723	0.32	1.63	0.44	1	lm.nb	Complement Activation	NM_001114101.1:608
LTB4R-mRNA	-0.354	0.453	-1.24	0.534	0.783	0.423	1.45	0.441	1	lm.nb	Lymphocyte activation	NM_181657.3:2400
FZD4-mRNA	0.603	0.775	-0.915	2.12	1.52	0.53	4.35	0.443	1	lm.nb	Growth Factor Signaling	NM_012193.2:7130
FLRT2-mRNA	-0.437	0.564	-1.54	0.669	0.739	0.343	1.59	0.444	1	lm.nb	Growth Factor Signaling	NM_013231.4:3265
CCL23-mRNA	-0.363	0.468	-1.28	0.554	0.778	0.412	1.47	0.444	1	lm.nb	Chemokine signaling	NM_145898.1:336
CASP1-mRNA	-0.376	0.487	-1.33	0.578	0.77	0.398	1.49	0.446	1	lm.nb	Cytokine Signaling, Pathogen Response	NM_001223.3:971
FCGR3A-mRNA	0.364	0.473	-0.563	1.29	1.29	0.677	2.45	0.448	1	lm.nb	Fc Receptor Signaling, Lymphocyte activation	NM_000569.6:873
SOCS1-mRNA	-0.44	0.573	-1.56	0.683	0.737	0.339	1.6	0.448	1	lm.nb	Antigen Presentation, Growth Factor Signaling, Interferon Signaling, TLR signaling	NM_003745.1:1025
DAGLB-mRNA	0.15	0.197	-0.237	0.537	1.11	0.849	1.45	0.452	1	loglinear	Metabolism	NM_139179.3:265
SEMA4A-mRNA	-0.418	0.549	-1.49	0.658	0.749	0.355	1.58	0.453	1	lm.nb	Metabolism, T-cell Activation and Checkpoint Signaling	NM_001193300.1:935
IL27RA-mRNA	-0.778	1.04	-2.82	1.26	0.583	0.142	2.4	0.461	1	lm.nb	Cytokine Signaling, Growth Factor Signaling	NM_004843.3:1640
CD247-mRNA	-0.445	0.602	-1.62	0.734	0.734	0.324	1.66	0.465	1	lm.nb	Fc Receptor Signaling, Lymphocyte activation, T-cell Activation and Checkpoint Signaling	NM_198053.2:344
GCH1-mRNA	-0.237	0.321	-0.867	0.393	0.849	0.548	1.31	0.467	1	lm.nb	Metabolism	NM_000161.2:1910
LTB4R2-mRNA	0.333	0.454	-0.556	1.22	1.26	0.68	2.33	0.469	1	lm.nb	Lymphocyte activation	NM_019839.4:1250
IGF1-mRNA	0.459	0.629	-0.774	1.69	1.37	0.585	3.23	0.471	1	lm.nb	Growth Factor Signaling	NM_000618.3:491
PRG2-mRNA	-0.308	0.422	-1.13	0.519	0.808	0.456	1.43	0.471	1	lm.nb	Pathogen Response	NM_002728.4:256
CSF2-mRNA	0.659	0.915	-1.13	2.45	1.58	0.456	5.47	0.477	1	lm.nb	Angiogenesis, Cytokine Signaling, Fc Receptor Signaling, Growth Factor Signaling, Lymphocyte activation	NM_000758.2:475
PIK3CG-mRNA	-0.27	0.377	-1.01	0.47	0.83	0.497	1.39	0.48	1	lm.nb	Chemokine signaling, Cytokine Signaling, Growth Factor Signaling, Metabolism, TLR signaling	NM_002649.2:2125
CD44-mRNA	-0.27	0.378	-1.01	0.472	0.83	0.496	1.39	0.482	1	lm.nb	Cell Migration and Adhesion, ECM remodeling, Interferon Signaling, Metabolism	NM_001001392.1:429
CEBPB-mRNA	-0.393	0.553	-1.48	0.69	0.761	0.359	1.61	0.482	1	lm.nb	Cytokine Signaling	NM_005194.2:1420
HIST1H1C-mRNA	0.32	0.45	-0.562	1.2	1.25	0.678	2.3	0.483	1	lm.nb	Cell Cycle and Apoptosis	NM_005319.3:401
PSME2-mRNA	0.171	0.241	-0.301	0.644	1.13	0.811	1.56	0.483	1	lm.nb	Angiogenesis, Antigen Presentation, Cytokine Signaling, Fc Receptor Signaling, Growth Factor Signaling, Lymphocyte activation, Metabolism	NM_002818.2:315
IKBKE-mRNA	-0.511	0.722	-1.93	0.904	0.702	0.263	1.87	0.484	1	lm.nb	Pathogen Response, TLR signaling	NM_014002.2:2470
CD86-mRNA	0.426	0.602	-0.754	1.61	1.34	0.593	3.04	0.484	1	lm.nb	Cell Migration and Adhesion, Fc Receptor Signaling, Growth Factor Signaling, Lymphocyte activation, T-cell Activation and Checkpoint Signaling, TLR signaling	NM_175862.3:1265
IL1RL1-mRNA	0.292	0.415	-0.521	1.1	1.22	0.697	2.15	0.486	1	lm.nb	Cytokine Signaling	NM_016232.4:700
HSPG2-mRNA	0.629	0.894	-1.12	2.38	1.55	0.459	5.21	0.487	1	lm.nb	ECM remodeling, Metabolism	NM_005529.5:2715
IL4I1-mRNA	-0.5	0.712	-1.9	0.896	0.707	0.269	1.86	0.488	1	lm.nb	Cytokine Signaling, Metabolism	NM_152899.1:1452
CEACAM8-mRNA	-0.174	0.249	-0.661	0.314	0.887	0.632	1.24	0.49	1	lm.nb	Cell Migration and Adhesion, ECM remodeling	NM_001816.3:825
IL10RA-mRNA	-0.207	0.3	-0.795	0.38	0.866	0.576	1.3	0.494	1	lm.nb	Cytokine Signaling, Growth Factor Signaling	NM_001558.2:150
RAPGEF4-mRNA	0.543	0.789	-1	2.09	1.46	0.499	4.25	0.496	1	lm.nb	Metabolism	NM_007023.3:1992
BMP6-mRNA	-0.262	0.383	-1.01	0.489	0.834	0.496	1.4	0.499	1	lm.nb	ECM remodeling	NM_001718.2:1045
CD28-mRNA	0.249	0.368	-0.472	0.97	1.19	0.721	1.96	0.504	1	lm.nb	Cell Migration and Adhesion, Fc Receptor Signaling, Growth Factor Signaling, Lymphocyte activation, T-cell Activation and Checkpoint Signaling	NM_001243078.1:2065
CCR9-mRNA	0.585	0.868	-1.12	2.29	1.5	0.462	4.87	0.505	1	lm.nb	Chemokine signaling	NM_031200.1:1095
CLEC1B-mRNA	-0.4	0.594	-1.56	0.763	0.758	0.338	1.7	0.505	1	lm.nb	Lymphocyte activation	NM_016509.3:649
YES1-mRNA	0.305	0.452	-0.581	1.19	1.24	0.668	2.28	0.506	1	lm.nb	Cell Migration and Adhesion, Cytokine Signaling, Fc Receptor Signaling, T-cell Activation and Checkpoint Signaling	NM_005433.3:265
PLAUR-mRNA	0.423	0.628	-0.808	1.65	1.34	0.571	3.15	0.506	1	lm.nb	Complement Activation	NM_001005376.1:440
JAG1-mRNA	-0.369	0.551	-1.45	0.711	0.774	0.366	1.64	0.508	1	lm.nb	Cytokine Signaling, Growth Factor Signaling	NM_000214.2:5766
TRAFD1-mRNA	-0.413	0.618	-1.62	0.798	0.751	0.324	1.74	0.509	1	lm.nb	Cytokine Signaling	NM_001143906.1:1475
CCL11-mRNA	0.476	0.713	-0.921	1.87	1.39	0.528	3.67	0.509	1	lm.nb	Chemokine signaling	NM_002986.2:378
CD163-mRNA	0.515	0.774	-1	2.03	1.43	0.499	4.09	0.511	1	lm.nb	Differentiation and Maintenance of Myeloid Cells	NM_004244.4:1630
FLNB-mRNA	0.355	0.534	-0.692	1.4	1.28	0.619	2.64	0.512	1	lm.nb	Growth Factor Signaling, Interferon Signaling	NM_001164317.1:2124
ANXA4-mRNA	-0.403	0.608	-1.6	0.79	0.756	0.331	1.73	0.513	1	lm.nb	Antigen Presentation	NM_001153.2:430
ITGA4-mRNA	-0.272	0.413	-1.08	0.538	0.828	0.472	1.45	0.515	1	lm.nb	Cell Migration and Adhesion, ECM remodeling, Growth Factor Signaling, Lymphocyte activation	NM_000885.4:975
CTSG-mRNA	0.326	0.497	-0.648	1.3	1.25	0.638	2.46	0.517	1	lm.nb	Antigen Presentation, ECM remodeling	NM_001911.2:160
TM7SF3-mRNA	-0.11	0.168	-0.439	0.22	0.927	0.738	1.16	0.52	1	lm.nb	Cytokine Signaling	NM_016551.2:1784
CTSA-mRNA	-0.288	0.444	-1.16	0.582	0.819	0.448	1.5	0.521	1	lm.nb	Antigen Presentation, Metabolism	NM_001127695.1:1540
CD1B-mRNA	-0.331	0.51	-1.33	0.668	0.795	0.398	1.59	0.521	1	lm.nb	Antigen Presentation, T-cell Activation and Checkpoint Signaling	NM_001764.2:142
OSCAR-mRNA	-0.278	0.428	-1.12	0.562	0.825	0.461	1.48	0.522	1	lm.nb	Lymphocyte activation	NM_130771.3:990
FBP1-mRNA	0.294	0.457	-0.602	1.19	1.23	0.659	2.28	0.525	1	lm.nb	Metabolism	NM_000507.3:590
EN1-mRNA	0.733	1.14	-1.5	2.97	1.66	0.353	7.83	0.526	1	lm.nb	Interferon Signaling	NM_001426.3:2360
CPA3-mRNA	-0.29	0.456	-1.18	0.604	0.818	0.44	1.52	0.53	1	lm.nb	Metabolism	NM_001870.2:220
IGF2-mRNA	0.316	0.502	-0.667	1.3	1.25	0.63	2.46	0.533	1	lm.nb	Growth Factor Signaling	NM_000612.4:765
CD70-mRNA	-0.329	0.521	-1.35	0.693	0.796	0.392	1.62	0.533	1	lm.nb	T-cell Activation and Checkpoint Signaling	NM_001252.2:190
STAT6-mRNA	0.265	0.422	-0.563	1.09	1.2	0.677	2.13	0.535	1	lm.nb	Growth Factor Signaling, Pathogen Response	NM_003153.3:2030
PTGDR-mRNA	0.404	0.643	-0.858	1.66	1.32	0.552	3.17	0.535	1	lm.nb	Cell Migration and Adhesion, Lymphocyte activation	NM_000953.2:2456
TUBA4A-mRNA	-0.366	0.586	-1.51	0.781	0.776	0.35	1.72	0.536	1	lm.nb	Antigen Presentation	NM_006000.1:217
LAT-mRNA	-0.464	0.749	-1.93	1	0.725	0.262	2	0.54	1	lm.nb	Angiogenesis, Cytokine Signaling, Fc Receptor Signaling, Growth Factor Signaling, Lymphocyte activation	NM_001014987.1:1290
MPO-mRNA	0.272	0.44	-0.59	1.13	1.21	0.664	2.19	0.541	1	lm.nb	Pathogen Response	NM_000250.1:545
IL18-mRNA	0.283	0.459	-0.617	1.18	1.22	0.652	2.27	0.542	1	lm.nb	Cytokine Signaling, Pathogen Response, TH1 Activation	NM_001562.2:48
RND3-mRNA	0.369	0.6	-0.807	1.54	1.29	0.572	2.92	0.543	1	lm.nb	Cell Cycle and Apoptosis, Cell Migration and Adhesion, Growth Factor Signaling	NM_005168.3:775
COL12A1-mRNA	0.626	1.02	-1.37	2.62	1.54	0.386	6.17	0.544	1	lm.nb	ECM remodeling	NM_004370.5:5829
DNAJB6-mRNA	-0.16	0.261	-0.671	0.351	0.895	0.628	1.28	0.544	1	lm.nb	Lymphocyte activation	NM_005494.2:636
CCL26-mRNA	-0.484	0.79	-2.03	1.06	0.715	0.244	2.09	0.545	1	lm.nb	Chemokine signaling	NM_006072.4:184
CCL1-mRNA	0.518	0.847	-1.14	2.18	1.43	0.453	4.52	0.545	1	lm.nb	Chemokine signaling	NM_002981.1:157
NFIL3-mRNA	-0.323	0.531	-1.36	0.719	0.8	0.389	1.65	0.548	1	lm.nb	Angiogenesis	NM_005384.2:1795
CSF3R-mRNA	0.297	0.492	-0.668	1.26	1.23	0.63	2.4	0.551	1	lm.nb	Growth Factor Signaling	NM_000760.3:2066
MARCO-mRNA	-0.317	0.526	-1.35	0.715	0.803	0.393	1.64	0.551	1	lm.nb	Differentiation and Maintenance of Myeloid Cells	NM_006770.3:61
TLR10-mRNA	-0.344	0.573	-1.47	0.78	0.788	0.362	1.72	0.553	1	lm.nb	TLR signaling	NM_030956.2:2246
IL3RA-mRNA	0.205	0.345	-0.472	0.881	1.15	0.721	1.84	0.557	1	lm.nb	Angiogenesis, Cytokine Signaling, Fc Receptor Signaling, Growth Factor Signaling, Lymphocyte activation	NM_001267713.1:1075
IRF5-mRNA	0.24	0.408	-0.561	1.04	1.18	0.678	2.06	0.562	1	lm.nb	Interferon Signaling, TLR signaling	NM_001098627.1:2023
ALCAM-mRNA	-0.262	0.447	-1.14	0.615	0.834	0.454	1.53	0.562	1	lm.nb	Cell Migration and Adhesion	NM_001627.3:789
ADAMTS9-AS2-mRNA	0.381	0.651	-0.894	1.66	1.3	0.538	3.15	0.562	1	lm.nb	ECM remodeling	NR_038264.1:1052
VAV2-mRNA	-0.451	0.771	-1.96	1.06	0.731	0.257	2.08	0.562	1	lm.nb	Angiogenesis, Chemokine signaling, Fc Receptor Signaling, Growth Factor Signaling, Lymphocyte activation	NM_001134398.1:1615
SPTBN1-mRNA	-0.171	0.292	-0.744	0.402	0.888	0.597	1.32	0.563	1	lm.nb	Angiogenesis, Cytokine Signaling, Fc Receptor Signaling, Growth Factor Signaling, Lymphocyte activation	NM_003128.2:3725
NFKBIA-mRNA	0.318	0.545	-0.75	1.39	1.25	0.595	2.61	0.564	1	lm.nb	Antigen Presentation, Chemokine signaling, Cytokine Signaling, Fc Receptor Signaling, Growth Factor Signaling, Lymphocyte activation, Pathogen Response, TLR signaling	NM_020529.1:945
NAMPT-mRNA	-0.318	0.544	-1.38	0.749	0.802	0.383	1.68	0.564	1	lm.nb	Metabolism	NM_005746.2:290
SERPINE3-mRNA	0.539	0.924	-1.27	2.35	1.45	0.414	5.1	0.564	1	lm.nb	ECM remodeling	NM_001101320.1:132
CCR7-mRNA	-0.256	0.441	-1.12	0.609	0.838	0.46	1.53	0.567	1	lm.nb	Chemokine signaling, TH2 Activation	NM_001838.2:1610
GRN-mRNA	-0.284	0.493	-1.25	0.683	0.822	0.42	1.61	0.569	1	lm.nb	Pathogen Response	NM_002087.2:546
RGS1-mRNA	0.313	0.549	-0.762	1.39	1.24	0.59	2.62	0.572	1	lm.nb	Cell Migration and Adhesion, Chemokine signaling	NM_002922.3:675
PTGDR2-mRNA	0.415	0.727	-1.01	1.84	1.33	0.497	3.58	0.572	1	lm.nb	Cell Migration and Adhesion, Lymphocyte activation	NM_004778.1:1835
IL1R1-mRNA	-0.156	0.274	-0.692	0.38	0.898	0.619	1.3	0.573	1	lm.nb	Cytokine Signaling, Growth Factor Signaling	NM_001320984.1:281
GTF2H2-mRNA	-0.348	0.612	-1.55	0.851	0.786	0.342	1.8	0.574	1	lm.nb	Pathogen Response	NM_001515.2:895
CD68-mRNA	0.258	0.458	-0.641	1.16	1.2	0.641	2.23	0.578	1	lm.nb	Metabolism	NM_001251.2:1140
IRF7-mRNA	0.26	0.465	-0.651	1.17	1.2	0.637	2.25	0.579	1	lm.nb	Interferon Signaling, Pathogen Response, TLR signaling	NM_001572.3:1763
PRDX3-mRNA	-0.189	0.338	-0.852	0.474	0.877	0.554	1.39	0.581	1	lm.nb	Metabolism	NM_014098.3:963
MMP13-mRNA	0.361	0.648	-0.908	1.63	1.28	0.533	3.1	0.581	1	lm.nb	ECM remodeling	NM_002427.2:951
TNFAIP3-mRNA	0.247	0.445	-0.624	1.12	1.19	0.649	2.17	0.582	1	lm.nb	Cytokine Signaling, Pathogen Response	NM_006290.2:260
FLT1-mRNA	-0.205	0.369	-0.929	0.519	0.868	0.525	1.43	0.583	1	lm.nb	Angiogenesis, Growth Factor Signaling	NM_002019.4:530
SOCS2-mRNA	0.371	0.671	-0.944	1.69	1.29	0.52	3.22	0.584	1	lm.nb	Growth Factor Signaling	NM_003877.3:1020
CD209-mRNA	-0.181	0.327	-0.822	0.46	0.882	0.566	1.38	0.585	1	lm.nb	Antigen Presentation, Lymphocyte activation	NM_001144899.1:665
TLR1-mRNA	0.373	0.681	-0.961	1.71	1.3	0.514	3.27	0.587	1	lm.nb	TLR signaling	NM_003263.3:545
DUSP6-mRNA	0.269	0.494	-0.699	1.24	1.21	0.616	2.36	0.59	1	lm.nb	Angiogenesis, Cytokine Signaling, Fc Receptor Signaling, Growth Factor Signaling, Lymphocyte activation, TLR signaling	NM_001946.2:1535
NFKB1-mRNA	0.287	0.53	-0.751	1.33	1.22	0.594	2.51	0.592	1	lm.nb	Antigen Presentation, Chemokine signaling, Cytokine Signaling, Fc Receptor Signaling, Growth Factor Signaling, Lymphocyte activation, Pathogen Response, TLR signaling	NM_003998.2:1675
CRIP1-mRNA	-0.257	0.477	-1.19	0.677	0.837	0.438	1.6	0.594	1	lm.nb	TH2 Activation	NM_001311.4:269
TNFAIP6-mRNA	0.333	0.62	-0.881	1.55	1.26	0.543	2.92	0.595	1	lm.nb	Cytokine Signaling	NM_007115.2:250
HAVCR2-mRNA	0.308	0.587	-0.843	1.46	1.24	0.558	2.75	0.604	1	lm.nb	Cytokine Signaling, TH1 Activation	NM_032782.3:955
ISG15-mRNA	-0.57	1.09	-2.71	1.57	0.673	0.153	2.96	0.604	1	lm.nb	Interferon Signaling, Pathogen Response	NM_005101.3:305
FPR2-mRNA	-0.258	0.494	-1.23	0.709	0.836	0.427	1.64	0.605	1	lm.nb	Pathogen Response	NM_001462.3:1200
IL18R1-mRNA	0.381	0.728	-1.05	1.81	1.3	0.484	3.5	0.605	1	lm.nb	Cytokine Signaling, TH1 Activation	NM_003855.3:822
ADAMTS14-mRNA	-0.293	0.563	-1.4	0.81	0.816	0.38	1.75	0.607	1	lm.nb	ECM remodeling	XM_011539300.1:1134
RGS16-mRNA	-0.477	0.921	-2.28	1.33	0.719	0.206	2.51	0.608	1	lm.nb	Lymphocyte activation	NM_002928.2:205
TNFSF9-mRNA	0.178	0.344	-0.496	0.851	1.13	0.709	1.8	0.609	1	lm.nb	Cytokine Signaling, T-cell Activation and Checkpoint Signaling	NM_003811.3:398
LTB-mRNA	0.208	0.403	-0.582	0.998	1.16	0.668	2	0.61	1	lm.nb	Cytokine Signaling	NM_002341.1:330
FUT4-mRNA	-0.284	0.553	-1.37	0.8	0.821	0.388	1.74	0.611	1	lm.nb	Metabolism	NM_002033.3:1221
GEM-mRNA	0.322	0.627	-0.907	1.55	1.25	0.533	2.93	0.612	1	lm.nb	Lymphocyte activation	NM_005261.2:575
CD180-mRNA	0.298	0.585	-0.849	1.45	1.23	0.555	2.72	0.614	1	lm.nb	TLR signaling	NM_005582.2:1036
IKZF1-mRNA	-0.174	0.341	-0.843	0.496	0.887	0.558	1.41	0.615	1	lm.nb	Differentiation and Maintenance of Myeloid Cells	NM_006060.4:225
CCR1-mRNA	-0.351	0.692	-1.71	1.01	0.784	0.306	2.01	0.616	1	lm.nb	Chemokine signaling, TH1 Activation	NM_001295.2:535
IL17RA-mRNA	-0.299	0.593	-1.46	0.862	0.813	0.363	1.82	0.617	1	lm.nb	Cytokine Signaling	NM_014339.4:3020
TGFB1-mRNA	0.217	0.435	-0.635	1.07	1.16	0.644	2.1	0.621	1	lm.nb	Cell Migration and Adhesion, ECM remodeling, Growth Factor Signaling	NM_000660.3:1260
BCL6-mRNA	0.26	0.525	-0.768	1.29	1.2	0.587	2.44	0.624	1	lm.nb	Cytokine Signaling	NM_001706.2:675
MYOD1-mRNA	0.415	0.848	-1.25	2.08	1.33	0.421	4.22	0.628	1	lm.nb	Differentiation and Maintenance of Myeloid Cells	NM_002478.4:1635
TWISTNB-mRNA	-0.293	0.6	-1.47	0.883	0.816	0.361	1.84	0.629	1	lm.nb	Pathogen Response	NM_001002926.1:3246
FASN-mRNA	0.426	0.874	-1.29	2.14	1.34	0.41	4.41	0.629	1	lm.nb	Metabolism	NM_004104.4:5387
ICOS-mRNA	-0.322	0.663	-1.62	0.977	0.8	0.325	1.97	0.631	1	lm.nb	Cell Migration and Adhesion, T-cell Activation and Checkpoint Signaling, TH1 Activation, TH2 Activation	NM_012092.2:640
AOAH-mRNA	-0.272	0.564	-1.38	0.833	0.828	0.385	1.78	0.633	1	lm.nb	Pathogen Response	NM_001637.3:1303
TFCP2-mRNA	0.138	0.291	-0.433	0.71	1.1	0.741	1.64	0.638	1	lm.nb	Cell Cycle and Apoptosis	NM_005653.3:1970
CTTNBP2-mRNA	-0.293	0.62	-1.51	0.921	0.816	0.352	1.89	0.64	1	lm.nb	Differentiation and Maintenance of Myeloid Cells	NM_033427.2:2894
HLA-DQA1-mRNA	-0.475	1.01	-2.46	1.5	0.719	0.182	2.84	0.642	1	lm.nb	Antigen Presentation, Cell Migration and Adhesion, Interferon Signaling, T-cell Activation and Checkpoint Signaling	NM_002122.3:261
MAP2K2-mRNA	-0.1	0.215	-0.521	0.32	0.933	0.697	1.25	0.643	1	lm.nb	Angiogenesis, Cytokine Signaling, Fc Receptor Signaling, Growth Factor Signaling, Lymphocyte activation, TLR signaling	NM_030662.3:839
MX2-mRNA	-0.254	0.543	-1.32	0.811	0.839	0.401	1.75	0.644	1	lm.nb	Interferon Signaling	NM_002463.1:2188
HLA-DPB1-mRNA	0.191	0.413	-0.619	1	1.14	0.651	2	0.647	1	lm.nb	Antigen Presentation, Cell Migration and Adhesion, Interferon Signaling, T-cell Activation and Checkpoint Signaling	NM_002121.4:931
S100A11-mRNA	-0.27	0.585	-1.42	0.877	0.829	0.374	1.84	0.648	1	lm.nb	Differentiation and Maintenance of Myeloid Cells	NM_005620.1:127
MPEG1-mRNA	-0.195	0.424	-1.03	0.636	0.874	0.491	1.55	0.649	1	lm.nb	Pathogen Response	NM_001039396.1:470
FURIN-mRNA	-0.135	0.296	-0.715	0.444	0.91	0.609	1.36	0.65	1	lm.nb	ECM remodeling, Growth Factor Signaling	NM_002569.2:3700
CXCR2-mRNA	0.214	0.472	-0.711	1.14	1.16	0.611	2.2	0.653	1	lm.nb	Chemokine signaling	NM_001168298.1:676
GNAI3-mRNA	-0.244	0.538	-1.3	0.81	0.844	0.407	1.75	0.653	1	lm.nb	Chemokine signaling	NM_006496.1:1150
TERF2IP-mRNA	0.169	0.376	-0.568	0.906	1.12	0.675	1.87	0.655	1	lm.nb	Cell Cycle and Apoptosis	NM_018975.2:1380
CD40LG-mRNA	0.278	0.616	-0.93	1.49	1.21	0.525	2.8	0.656	1	lm.nb	Cell Migration and Adhesion, Lymphocyte activation	NM_000074.2:1225
HGF-mRNA	-0.162	0.36	-0.868	0.544	0.894	0.548	1.46	0.656	1	lm.nb	Cytokine Signaling, Growth Factor Signaling	NM_000601.4:550
INSIG1-mRNA	0.158	0.352	-0.532	0.847	1.12	0.692	1.8	0.657	1	lm.nb	Metabolism	NM_005542.3:1120
MS4A1-mRNA	0.319	0.714	-1.08	1.72	1.25	0.473	3.29	0.658	1	lm.nb	Differentiation and Maintenance of Myeloid Cells	NM_152866.2:620
CCL22-mRNA	-0.389	0.875	-2.11	1.33	0.763	0.232	2.51	0.66	1	lm.nb	Chemokine signaling	NM_002990.3:797
MMP12-mRNA	-0.233	0.525	-1.26	0.795	0.851	0.417	1.74	0.66	1	lm.nb	ECM remodeling	NM_002426.3:769
EGR3-mRNA	0.326	0.735	-1.11	1.77	1.25	0.462	3.4	0.661	1	lm.nb	Differentiation and Maintenance of Myeloid Cells	NM_004430.2:3170
CCL5-mRNA	-0.308	0.7	-1.68	1.06	0.808	0.312	2.09	0.663	1	lm.nb	Chemokine signaling, Cytokine Signaling, Pathogen Response, TLR signaling	NM_002985.2:280
ADAMTS9-mRNA	-0.357	0.822	-1.97	1.25	0.781	0.256	2.38	0.667	1	lm.nb	ECM remodeling	NM_182920.1:145
BTK-mRNA	-0.218	0.504	-1.21	0.77	0.86	0.434	1.7	0.669	1	lm.nb	Fc Receptor Signaling, Lymphocyte activation, TLR signaling	NM_000061.1:570
ADGRE5-mRNA	0.239	0.557	-0.853	1.33	1.18	0.554	2.52	0.671	1	lm.nb	Cell Migration and Adhesion	NM_078481.2:1370
FAS-mRNA	0.204	0.474	-0.726	1.13	1.15	0.604	2.19	0.671	1	lm.nb	Cytokine Signaling, Growth Factor Signaling	NM_000043.4:398
IL1R2-mRNA	-0.206	0.481	-1.15	0.737	0.867	0.451	1.67	0.672	1	lm.nb	Cytokine Signaling, Growth Factor Signaling	NM_173343.1:905
OSM-mRNA	-0.269	0.634	-1.51	0.973	0.83	0.351	1.96	0.674	1	lm.nb	Cytokine Signaling, Growth Factor Signaling	NM_020530.4:580
RIN2-mRNA	-0.285	0.673	-1.61	1.03	0.821	0.329	2.05	0.675	1	lm.nb	Pathogen Response	NM_018993.2:690
CXCL16-mRNA	0.228	0.541	-0.833	1.29	1.17	0.561	2.44	0.677	1	lm.nb	Chemokine signaling	NM_001100812.1:850
SOCS3-mRNA	-0.268	0.647	-1.54	1	0.831	0.345	2	0.682	1	lm.nb	Antigen Presentation, Cytokine Signaling, Growth Factor Signaling, Interferon Signaling	NM_003955.3:1870
NCF2-mRNA	0.188	0.459	-0.712	1.09	1.14	0.61	2.13	0.685	1	lm.nb	Angiogenesis, Antigen Presentation	NM_000433.3:1004
SIGLEC5-mRNA	0.224	0.549	-0.853	1.3	1.17	0.554	2.46	0.687	1	lm.nb	Lymphocyte activation	NM_003830.2:2145
HBEGF-mRNA	-0.422	1.04	-2.46	1.61	0.746	0.182	3.06	0.688	1	lm.nb	Angiogenesis, Cytokine Signaling, Fc Receptor Signaling, Growth Factor Signaling, Lymphocyte activation	NM_001945.1:475
TAPBP-mRNA	0.182	0.449	-0.698	1.06	1.13	0.617	2.09	0.689	1	lm.nb	Antigen Presentation	NM_003190.4:1536
NOX1-mRNA	0.284	0.705	-1.1	1.67	1.22	0.467	3.17	0.69	1	lm.nb	Metabolism	NM_007052.4:455
CXCL1-mRNA	0.202	0.503	-0.785	1.19	1.15	0.58	2.28	0.691	1	lm.nb	Chemokine signaling, Cytokine Signaling, Pathogen Response	NM_001511.1:742
FPR3-mRNA	-0.209	0.533	-1.25	0.836	0.865	0.419	1.78	0.698	1	lm.nb	Differentiation and Maintenance of Myeloid Cells	NM_002030.3:190
NR4A1-mRNA	0.316	0.816	-1.28	1.91	1.24	0.411	3.77	0.702	1	lm.nb	Fc Receptor Signaling, Growth Factor Signaling, Lymphocyte activation	NM_173157.1:1575
ZMPSTE24-mRNA	0.21	0.543	-0.855	1.27	1.16	0.553	2.42	0.702	1	lm.nb	Pathogen Response	NM_005857.3:540
IFNAR1-mRNA	0.263	0.683	-1.08	1.6	1.2	0.474	3.04	0.703	1	lm.nb	Growth Factor Signaling, Interferon Signaling, TLR signaling	NM_000629.2:782
ANGPT2-mRNA	-0.198	0.523	-1.22	0.828	0.872	0.428	1.77	0.707	1	lm.nb	Cell Migration and Adhesion, Growth Factor Signaling	NM_001147.2:1775
COL3A1-mRNA	0.23	0.609	-0.964	1.42	1.17	0.513	2.68	0.708	1	lm.nb	ECM remodeling, Lymphocyte activation	NM_000090.3:180
JAML-mRNA	-0.178	0.472	-1.1	0.747	0.884	0.465	1.68	0.709	1	lm.nb	Cell Migration and Adhesion, Lymphocyte activation	NM_153206.2:620
P2RX1-mRNA	-0.172	0.457	-1.07	0.723	0.888	0.477	1.65	0.709	1	lm.nb	Pathogen Response	NM_002558.2:2120
BIRC2-mRNA	0.172	0.459	-0.727	1.07	1.13	0.604	2.1	0.711	1	lm.nb	Cytokine Signaling, Pathogen Response, TLR signaling	NM_001166.3:1760
LAMP3-mRNA	0.165	0.442	-0.701	1.03	1.12	0.615	2.04	0.711	1	lm.nb	Antigen Presentation	NM_014398.3:878
PTPRK-mRNA	-0.194	0.522	-1.22	0.829	0.874	0.43	1.78	0.713	1	lm.nb	Growth Factor Signaling	NM_001135648.1:472
TLR8-mRNA	-0.17	0.461	-1.07	0.734	0.889	0.475	1.66	0.715	1	lm.nb	TLR signaling	NM_016610.2:2310
ITGB7-mRNA	-0.263	0.715	-1.66	1.14	0.833	0.315	2.2	0.716	1	lm.nb	Cell Migration and Adhesion, ECM remodeling, Growth Factor Signaling, Lymphocyte activation	NM_000889.1:1278
ZNF148-mRNA	0.122	0.332	-0.528	0.772	1.09	0.693	1.71	0.716	1	lm.nb	Pathogen Response	NM_021964.1:2220
PTGS2-mRNA	-0.215	0.585	-1.36	0.931	0.862	0.389	1.91	0.716	1	lm.nb	Cytokine Signaling, Metabolism	NM_000963.1:495
ICAM1-mRNA	-0.14	0.383	-0.89	0.61	0.908	0.54	1.53	0.717	1	lm.nb	Cell Migration and Adhesion, Cytokine Signaling, ECM remodeling, Interferon Signaling, Lymphocyte activation	NM_000201.2:1530
IL5-mRNA	-0.237	0.656	-1.52	1.05	0.848	0.348	2.07	0.72	1	lm.nb	Angiogenesis, Cytokine Signaling, Fc Receptor Signaling, Growth Factor Signaling, Lymphocyte activation, TH2 Activation	NM_000879.2:105
CTGF-mRNA	0.298	0.832	-1.33	1.93	1.23	0.397	3.81	0.723	1	lm.nb	Metabolism	NM_001901.2:1100
C1QB-mRNA	-0.3	0.839	-1.94	1.35	0.812	0.26	2.54	0.724	1	lm.nb	Complement Activation	NM_000491.3:819
KLK3-mRNA	0.294	0.832	-1.34	1.92	1.23	0.396	3.79	0.726	1	lm.nb	Metabolism	NM_001030049.1:433
TNFRSF4-mRNA	-0.313	0.889	-2.05	1.43	0.805	0.241	2.69	0.727	1	lm.nb	Cytokine Signaling	NM_003327.3:981
CCL18-mRNA	0.244	0.692	-1.11	1.6	1.18	0.462	3.03	0.727	1	lm.nb	Chemokine signaling	NM_002988.2:585
ARHGEF6-mRNA	-0.216	0.613	-1.42	0.986	0.861	0.374	1.98	0.727	1	lm.nb	Growth Factor Signaling	NM_004840.2:1465
PROS1-mRNA	0.271	0.77	-1.24	1.78	1.21	0.424	3.44	0.728	1	lm.nb	Cell Migration and Adhesion, Complement Activation	NM_000313.1:875
JAK3-mRNA	0.221	0.631	-1.02	1.46	1.17	0.494	2.75	0.729	1	lm.nb	Angiogenesis, Chemokine signaling, Cytokine Signaling, Fc Receptor Signaling, Growth Factor Signaling, Lymphocyte activation	NM_000215.2:1715
S100A4-mRNA	-0.205	0.585	-1.35	0.942	0.868	0.392	1.92	0.729	1	lm.nb	Cell Migration and Adhesion, Differentiation and Maintenance of Myeloid Cells	NM_002961.2:263
CDH1-mRNA	0.352	1.01	-1.62	2.33	1.28	0.325	5.01	0.729	1	lm.nb	Cell Migration and Adhesion, ECM remodeling, Lymphocyte activation	NM_004360.2:535
ZNRF2-mRNA	0.18	0.517	-0.833	1.19	1.13	0.561	2.29	0.73	1	lm.nb	Metabolism	NM_147128.3:1594
HDAC5-mRNA	0.107	0.31	-0.5	0.714	1.08	0.707	1.64	0.731	1	lm.nb	Growth Factor Signaling	NM_005474.4:3160
MYD88-mRNA	0.152	0.439	-0.708	1.01	1.11	0.612	2.02	0.731	1	lm.nb	Cytokine Signaling, Growth Factor Signaling, Pathogen Response, TLR signaling	NM_002468.3:2145
CLEC7A-mRNA	-0.179	0.52	-1.2	0.84	0.883	0.436	1.79	0.732	1	lm.nb	Antigen Presentation, Lymphocyte activation	NM_197954.2:55
RAF1-mRNA	0.181	0.528	-0.854	1.22	1.13	0.553	2.32	0.734	1	lm.nb	Angiogenesis, Antigen Presentation, Chemokine signaling, Cytokine Signaling, Fc Receptor Signaling, Growth Factor Signaling, Lymphocyte activation	NM_002880.2:1990
ARF6-mRNA	-0.142	0.414	-0.954	0.67	0.906	0.516	1.59	0.734	1	lm.nb	Growth Factor Signaling	NM_001663.3:1362
TAP2-mRNA	-0.0989	0.29	-0.668	0.47	0.934	0.629	1.39	0.736	1	lm.nb	Antigen Presentation	NM_000544.3:909
STAT1-mRNA	-0.17	0.502	-1.15	0.813	0.889	0.449	1.76	0.737	1	lm.nb	Chemokine signaling, Cytokine Signaling, Growth Factor Signaling, Interferon Signaling, TH1 Activation, TLR signaling	NM_139266.1:455
CCL8-mRNA	0.252	0.747	-1.21	1.72	1.19	0.432	3.29	0.738	1	lm.nb	Chemokine signaling	NM_005623.2:689
TLR2-mRNA	0.152	0.46	-0.749	1.05	1.11	0.595	2.07	0.743	1	lm.nb	Growth Factor Signaling, TLR signaling	NM_003264.3:668
F11R-mRNA	-0.169	0.514	-1.18	0.838	0.889	0.442	1.79	0.744	1	lm.nb	Cell Migration and Adhesion, ECM remodeling	NM_144503.1:3650
CD14-mRNA	0.166	0.506	-0.825	1.16	1.12	0.564	2.23	0.745	1	lm.nb	Growth Factor Signaling, TLR signaling	NM_000591.2:885
SKI-mRNA	-0.158	0.482	-1.1	0.787	0.896	0.466	1.73	0.745	1	lm.nb	Growth Factor Signaling	NM_003036.2:3335
TNF-mRNA	0.138	0.423	-0.69	0.966	1.1	0.62	1.95	0.746	1	lm.nb	Antigen Presentation, Cytokine Signaling, Growth Factor Signaling, Pathogen Response, TH1 Activation, TLR signaling	NM_000594.2:1010
AIF1-mRNA	0.159	0.487	-0.795	1.11	1.12	0.576	2.16	0.747	1	lm.nb	Cell Migration and Adhesion, Chemokine signaling	NM_032955.1:185
KLRK1-mRNA	0.153	0.47	-0.768	1.07	1.11	0.587	2.1	0.747	1	lm.nb	Lymphocyte activation	NM_007360.1:760
AKAP13-mRNA	0.179	0.556	-0.911	1.27	1.13	0.532	2.41	0.749	1	lm.nb	Growth Factor Signaling	NM_006738.4:5261
VSIR-mRNA	0.171	0.529	-0.867	1.21	1.13	0.548	2.31	0.75	1	lm.nb	T-cell Activation and Checkpoint Signaling	NM_022153.1:1955
CSF2RA-mRNA	-0.154	0.482	-1.1	0.79	0.899	0.467	1.73	0.752	1	lm.nb	Angiogenesis, Cytokine Signaling, Fc Receptor Signaling, Growth Factor Signaling, Lymphocyte activation	NM_006140.3:660
BIRC5-mRNA	-0.217	0.687	-1.56	1.13	0.86	0.338	2.19	0.755	1	lm.nb	Differentiation and Maintenance of Myeloid Cells	NM_001168.2:1215
CXCR3-mRNA	0.222	0.706	-1.16	1.61	1.17	0.447	3.05	0.755	1	lm.nb	Chemokine signaling, TH1 Activation	NM_001504.1:80
MET-mRNA	-0.195	0.624	-1.42	1.03	0.873	0.374	2.04	0.757	1	lm.nb	Growth Factor Signaling	NM_001127500.1:1925
ITGB1-mRNA	-0.108	0.345	-0.784	0.569	0.928	0.581	1.48	0.757	1	lm.nb	Cell Migration and Adhesion, ECM remodeling, Growth Factor Signaling, Lymphocyte activation	NM_002211.3:355
SYK-mRNA	-0.13	0.428	-0.969	0.708	0.914	0.511	1.63	0.762	1	lm.nb	Antigen Presentation, Cytokine Signaling, Fc Receptor Signaling, Growth Factor Signaling, Lymphocyte activation	NM_003177.5:808
CXCL8-mRNA	-0.169	0.556	-1.26	0.92	0.889	0.418	1.89	0.763	1	lm.nb	Chemokine signaling, Pathogen Response, TLR signaling	NM_000584.2:25
VEGFC-mRNA	0.24	0.789	-1.31	1.79	1.18	0.405	3.45	0.763	1	lm.nb	Angiogenesis, Cytokine Signaling, Growth Factor Signaling	NM_005429.2:565
HLA-DQB1-mRNA	-0.403	1.33	-3	2.2	0.757	0.125	4.59	0.764	1	lm.nb	Antigen Presentation, Cell Migration and Adhesion, Interferon Signaling, T-cell Activation and Checkpoint Signaling	NM_002123.3:384
FZD9-mRNA	0.198	0.664	-1.1	1.5	1.15	0.465	2.83	0.768	1	lm.nb	Growth Factor Signaling	NM_003508.2:1320
RHOC-mRNA	0.113	0.381	-0.634	0.86	1.08	0.644	1.81	0.769	1	lm.nb	Cell Cycle and Apoptosis, Cell Migration and Adhesion, Growth Factor Signaling	NM_175744.4:399
FCER1A-mRNA	0.302	1.02	-1.7	2.31	1.23	0.307	4.95	0.77	1	lm.nb	Fc Receptor Signaling, Lymphocyte activation	NM_002001.2:114
PTAFR-mRNA	0.115	0.39	-0.65	0.879	1.08	0.637	1.84	0.771	1	lm.nb	Interferon Signaling	NM_000952.3:1035
SEMA5A-mRNA	0.16	0.547	-0.912	1.23	1.12	0.531	2.35	0.771	1	lm.nb	Lymphocyte activation	NM_003966.2:6410
TNFRSF1B-mRNA	0.151	0.522	-0.873	1.17	1.11	0.546	2.26	0.774	1	lm.nb	Cytokine Signaling	NM_001066.2:835
WAS-mRNA	0.155	0.544	-0.911	1.22	1.11	0.532	2.33	0.777	1	lm.nb	Chemokine signaling, Fc Receptor Signaling	NM_000377.2:90
CSF1-mRNA	0.146	0.515	-0.863	1.16	1.11	0.55	2.23	0.778	1	lm.nb	Cytokine Signaling, Growth Factor Signaling	NM_000757.4:823
FCAR-mRNA	-0.144	0.508	-1.14	0.852	0.905	0.454	1.8	0.779	1	lm.nb	Pathogen Response	NM_002000.2:1415
ADAM8-mRNA	-0.145	0.513	-1.15	0.86	0.905	0.451	1.82	0.78	1	lm.nb	ECM remodeling	NM_001109.4:762
ID1-mRNA	0.153	0.546	-0.917	1.22	1.11	0.53	2.34	0.781	1	lm.nb	Cell Cycle and Apoptosis	NM_002165.2:345
SERPINB9-mRNA	-0.121	0.444	-0.992	0.749	0.919	0.503	1.68	0.787	1	lm.nb	Pathogen Response	NM_004155.3:950
TNFRSF1A-mRNA	0.142	0.525	-0.887	1.17	1.1	0.541	2.25	0.788	1	lm.nb	Cytokine Signaling, Growth Factor Signaling	NM_001065.2:515
SIRPA-mRNA	0.14	0.517	-0.873	1.15	1.1	0.546	2.22	0.788	1	lm.nb	Cell Migration and Adhesion	NM_080792.2:3115
LOXL2-mRNA	0.235	0.872	-1.47	1.94	1.18	0.36	3.85	0.789	1	lm.nb	ECM remodeling	NM_002318.2:40
ITGAL-mRNA	0.173	0.642	-1.09	1.43	1.13	0.471	2.7	0.79	1	lm.nb	Cell Migration and Adhesion, ECM remodeling, Lymphocyte activation	NM_002209.2:1113
IL6R-mRNA	-0.135	0.505	-1.12	0.854	0.91	0.459	1.81	0.79	1	lm.nb	Cytokine Signaling, Growth Factor Signaling	NM_000565.2:993
GPR65-mRNA	0.117	0.442	-0.749	0.983	1.08	0.595	1.98	0.793	1	lm.nb	Lymphocyte activation	NM_003608.2:1095
RHOG-mRNA	-0.125	0.474	-1.05	0.804	0.917	0.481	1.75	0.793	1	lm.nb	Cell Cycle and Apoptosis, Cell Migration and Adhesion, Growth Factor Signaling	NM_001665.3:345
CCL3L1-mRNA	0.126	0.486	-0.828	1.08	1.09	0.563	2.11	0.798	1	lm.nb	Chemokine signaling, TLR signaling	NM_021006.4:421
INSR-mRNA	-0.293	1.14	-2.53	1.94	0.816	0.174	3.84	0.799	1	lm.nb	Growth Factor Signaling	NM_000208.2:2741
ADAMTS1-mRNA	-0.188	0.742	-1.64	1.27	0.878	0.32	2.4	0.801	1	lm.nb	ECM remodeling	NM_006988.3:2840
LIPA-mRNA	0.184	0.728	-1.24	1.61	1.14	0.422	3.06	0.802	1	lm.nb	Metabolism	NM_000235.3:1220
TNFRSF8-mRNA	0.0571	0.227	-0.388	0.502	1.04	0.764	1.42	0.803	1	lm.nb	Cytokine Signaling	NM_152942.2:2030
TNFSF10-mRNA	-0.136	0.542	-1.2	0.926	0.91	0.436	1.9	0.804	1	lm.nb	Cytokine Signaling	NM_003810.2:115
MCM5-mRNA	-0.177	0.719	-1.59	1.23	0.885	0.333	2.35	0.807	1	lm.nb	Cell Cycle and Apoptosis, Differentiation and Maintenance of Myeloid Cells	NM_006739.3:1580
CASP10-mRNA	-0.163	0.665	-1.47	1.14	0.893	0.362	2.2	0.807	1	lm.nb	Cytokine Signaling, Pathogen Response	NM_001230.4:350
PRDX1-mRNA	0.097	0.396	-0.68	0.874	1.07	0.624	1.83	0.808	1	lm.nb	Metabolism	NM_002574.2:632
PIM2-mRNA	-0.14	0.574	-1.27	0.986	0.908	0.416	1.98	0.809	1	lm.nb	Growth Factor Signaling	NM_006875.2:620
COL17A1-mRNA	-0.15	0.617	-1.36	1.06	0.901	0.39	2.08	0.809	1	lm.nb	ECM remodeling, Lymphocyte activation	NM_000494.3:5070
GADD45B-mRNA	0.116	0.478	-0.821	1.05	1.08	0.566	2.08	0.81	1	lm.nb	Differentiation and Maintenance of Myeloid Cells, Growth Factor Signaling	NM_015675.2:365
ADAMTS3-mRNA	-0.0911	0.378	-0.831	0.649	0.939	0.562	1.57	0.811	1	lm.nb	ECM remodeling	NM_014243.2:2000
CSTB-mRNA	-0.14	0.583	-1.28	1	0.908	0.411	2	0.812	1	lm.nb	Pathogen Response	NM_000100.2:320
GATA3-mRNA	-0.132	0.555	-1.22	0.955	0.912	0.429	1.94	0.813	1	lm.nb	TH2 Activation	NM_001002295.1:1691
FEM1C-mRNA	-0.1	0.428	-0.939	0.739	0.933	0.521	1.67	0.816	1	lm.nb	Lymphocyte activation	NM_020177.2:555
TAP1-mRNA	0.132	0.579	-1	1.27	1.1	0.499	2.41	0.822	1	lm.nb	Antigen Presentation	NM_000593.5:2075
CEACAM1-mRNA	-0.0883	0.393	-0.86	0.683	0.941	0.551	1.61	0.824	1	lm.nb	Cell Migration and Adhesion, ECM remodeling	NM_001712.3:2455
HLA-DPA1-mRNA	0.149	0.672	-1.17	1.47	1.11	0.445	2.77	0.826	1	lm.nb	Antigen Presentation, Cell Migration and Adhesion, Interferon Signaling, T-cell Activation and Checkpoint Signaling	NM_033554.2:857
HIVEP1-mRNA	0.483	2.22	-3.88	4.84	1.4	0.0681	28.7	0.83	1	loglinear	Pathogen Response	NM_002114.2:4040
TLR6-mRNA	-0.091	0.42	-0.913	0.731	0.939	0.531	1.66	0.83	1	lm.nb	TLR signaling	NM_006068.2:2530
ITGAX-mRNA	-0.141	0.652	-1.42	1.14	0.907	0.374	2.2	0.83	1	lm.nb	Cell Migration and Adhesion, Complement Activation, ECM remodeling	NM_000887.3:700
BTG2-mRNA	0.129	0.596	-1.04	1.3	1.09	0.487	2.46	0.83	1	lm.nb	Cell Cycle and Apoptosis	NM_006763.2:1700
TREM1-mRNA	0.109	0.506	-0.884	1.1	1.08	0.542	2.15	0.831	1	lm.nb	Cell Migration and Adhesion, Lymphocyte activation	NM_001242589.1:344
SCIN-mRNA	0.238	1.11	-1.93	2.41	1.18	0.262	5.3	0.831	1	lm.nb	Differentiation and Maintenance of Myeloid Cells	NM_033128.3:710
KCNAB1-mRNA	0.241	1.13	-1.97	2.45	1.18	0.255	5.47	0.832	1	lm.nb	Metabolism	NM_172159.3:2148
STAT5A-mRNA	-0.0884	0.416	-0.904	0.727	0.941	0.535	1.65	0.833	1	lm.nb	Cytokine Signaling, Growth Factor Signaling	NM_003152.3:2523
TNFRSF9-mRNA	-0.0653	0.315	-0.683	0.552	0.956	0.623	1.47	0.837	1	lm.nb	Cytokine Signaling	NM_001561.4:255
RAB20-mRNA	-0.0622	0.302	-0.655	0.531	0.958	0.635	1.44	0.839	1	lm.nb	Metabolism	NM_017817.1:758
MAN2B1-mRNA	-0.0602	0.294	-0.635	0.515	0.959	0.644	1.43	0.839	1	lm.nb	Metabolism	NM_001173498.1:380
TIGIT-mRNA	0.154	0.754	-1.32	1.63	1.11	0.4	3.1	0.839	1	lm.nb	Cell Migration and Adhesion	NM_173799.2:1968
RICTOR-mRNA	0.11	0.549	-0.966	1.19	1.08	0.512	2.28	0.842	1	lm.nb	Angiogenesis, Fc Receptor Signaling, Growth Factor Signaling, Lymphocyte activation, T-cell Activation and Checkpoint Signaling	NM_152756.3:3097
MX1-mRNA	0.174	0.866	-1.52	1.87	1.13	0.348	3.66	0.842	1	lm.nb	Interferon Signaling	NM_002462.2:1485
LDLR-mRNA	-0.162	0.808	-1.75	1.42	0.894	0.298	2.68	0.842	1	lm.nb	Metabolism	NM_000527.2:4625
CXCR4-mRNA	-0.109	0.545	-1.18	0.959	0.927	0.442	1.94	0.842	1	lm.nb	Chemokine signaling, TH2 Activation	NM_003467.2:1335
PSMB8-mRNA	-0.1	0.507	-1.09	0.893	0.933	0.469	1.86	0.845	1	lm.nb	Angiogenesis, Antigen Presentation, Cytokine Signaling, Fc Receptor Signaling, Growth Factor Signaling, Interferon Signaling, Lymphocyte activation, Metabolism	NM_004159.4:1215
PFDN6-mRNA	-0.133	0.675	-1.46	1.19	0.912	0.364	2.28	0.845	1	lm.nb	Differentiation and Maintenance of Myeloid Cells	NM_014260.2:215
PDGFRA-mRNA	0.122	0.622	-1.1	1.34	1.09	0.468	2.53	0.846	1	lm.nb	Angiogenesis, Cytokine Signaling, Fc Receptor Signaling, Growth Factor Signaling, Lymphocyte activation	NM_006206.3:1925
HIST2H2AA3-mRNA	-0.0781	0.398	-0.858	0.702	0.947	0.552	1.63	0.846	1	lm.nb	Cell Cycle and Apoptosis	NM_003516.2:137
ROS1-mRNA	-0.0759	0.389	-0.839	0.687	0.949	0.559	1.61	0.847	1	lm.nb	Growth Factor Signaling	NM_002944.2:4250
DUSP1-mRNA	-0.109	0.569	-1.22	1.01	0.927	0.428	2.01	0.849	1	lm.nb	Angiogenesis, Cytokine Signaling, Fc Receptor Signaling, Growth Factor Signaling, Lymphocyte activation	NM_004417.2:987
IFNAR2-mRNA	0.0895	0.466	-0.825	1	1.06	0.565	2.01	0.849	1	lm.nb	Growth Factor Signaling, Interferon Signaling, TLR signaling	NM_000874.3:631
ANOS1-mRNA	-0.0796	0.423	-0.909	0.749	0.946	0.533	1.68	0.852	1	lm.nb	Growth Factor Signaling	NM_000216.2:1135
ID2-mRNA	-0.0579	0.308	-0.662	0.546	0.961	0.632	1.46	0.852	1	lm.nb	Differentiation and Maintenance of Myeloid Cells	NM_002166.4:505
PROK2-mRNA	-0.117	0.623	-1.34	1.11	0.922	0.395	2.15	0.853	1	lm.nb	Angiogenesis	NM_021935.3:827
GPR183-mRNA	0.0451	0.242	-0.43	0.52	1.03	0.742	1.43	0.854	1	lm.nb	Cell Migration and Adhesion, Lymphocyte activation	NM_004951.3:405
ACLY-mRNA	0.0711	0.405	-0.723	0.866	1.05	0.606	1.82	0.862	1	lm.nb	Metabolism	NM_001096.2:3195
IRF4-mRNA	-0.1	0.594	-1.27	1.06	0.933	0.416	2.09	0.867	1	lm.nb	Interferon Signaling	NM_002460.1:325
CLC-mRNA	0.146	0.881	-1.58	1.87	1.11	0.334	3.66	0.87	1	lm.nb	Metabolism	NM_001828.4:90
PTPRC-mRNA	-0.0781	0.474	-1.01	0.85	0.947	0.498	1.8	0.87	1	lm.nb	Cell Migration and Adhesion	NM_080923.2:154
CDC20-mRNA	0.0947	0.58	-1.04	1.23	1.07	0.486	2.35	0.871	1	lm.nb	Antigen Presentation	NM_001255.2:430
ALOX5-mRNA	-0.0816	0.502	-1.07	0.903	0.945	0.478	1.87	0.872	1	lm.nb	Metabolism	NM_000698.2:735
HIF1A-mRNA	-0.068	0.421	-0.894	0.758	0.954	0.538	1.69	0.873	1	lm.nb	Growth Factor Signaling	NM_001530.2:1985
NOD2-mRNA	-0.0775	0.484	-1.03	0.872	0.948	0.491	1.83	0.874	1	lm.nb	Cytokine Signaling, Pathogen Response, TLR signaling	NM_022162.2:558
IFIT1-mRNA	0.16	1.02	-1.84	2.16	1.12	0.279	4.47	0.876	1	lm.nb	Interferon Signaling	NM_001548.3:1440
CTSS-mRNA	-0.0808	0.521	-1.1	0.941	0.946	0.466	1.92	0.878	1	lm.nb	Antigen Presentation, ECM remodeling, TLR signaling	NM_004079.3:685
LTA4H-mRNA	0.0652	0.421	-0.76	0.891	1.05	0.59	1.85	0.878	1	lm.nb	Metabolism	NM_001256643.1:1140
CD99-mRNA	0.0721	0.466	-0.841	0.986	1.05	0.558	1.98	0.878	1	lm.nb	Cell Migration and Adhesion	NM_002414.4:592
BID-mRNA	0.0762	0.507	-0.917	1.07	1.05	0.53	2.1	0.881	1	lm.nb	Cell Cycle and Apoptosis	NM_197966.2:964
CEBPD-mRNA	0.0769	0.516	-0.935	1.09	1.05	0.523	2.13	0.883	1	lm.nb	Cell Cycle and Apoptosis, Cytokine Signaling, Differentiation and Maintenance of Myeloid Cells	NM_005195.3:939
TGFA-mRNA	-0.0615	0.413	-0.871	0.748	0.958	0.547	1.68	0.883	1	lm.nb	Growth Factor Signaling	NM_003236.2:780
SQSTM1-mRNA	0.0724	0.486	-0.88	1.02	1.05	0.543	2.03	0.883	1	lm.nb	Cytokine Signaling, Growth Factor Signaling	NM_003900.3:1445
MOK-mRNA	0.0976	0.656	-1.19	1.38	1.07	0.439	2.61	0.883	1	lm.nb	Pathogen Response	NM_014226.2:826
TXNDC16-mRNA	-0.0364	0.246	-0.519	0.447	0.975	0.698	1.36	0.884	1	lm.nb	Lymphocyte activation	NM_001160047.1:1260
KLF10-mRNA	-0.0704	0.484	-1.02	0.879	0.952	0.493	1.84	0.885	1	lm.nb	Growth Factor Signaling	NM_005655.3:2092
NFYC-mRNA	0.034	0.241	-0.438	0.506	1.02	0.738	1.42	0.889	1	lm.nb	Antigen Presentation, Metabolism	NM_001142587.1:1890
S100A9-mRNA	0.0768	0.548	-0.998	1.15	1.05	0.501	2.22	0.89	1	lm.nb	Differentiation and Maintenance of Myeloid Cells	NM_002965.2:75
PRG3-mRNA	-0.0893	0.677	-1.42	1.24	0.94	0.375	2.36	0.896	1	lm.nb	Pathogen Response	NM_006093.3:386
RIPK2-mRNA	0.065	0.493	-0.902	1.03	1.05	0.535	2.04	0.896	1	lm.nb	Cytokine Signaling, Growth Factor Signaling, Pathogen Response, TLR signaling	NM_003821.5:1695
CXCL12-mRNA	0.141	1.07	-1.96	2.24	1.1	0.257	4.72	0.896	1	lm.nb	Chemokine signaling	NM_199168.3:69
IL1RAP-mRNA	0.0574	0.441	-0.807	0.921	1.04	0.572	1.89	0.897	1	lm.nb	Cytokine Signaling	NM_001167928.1:1186
IFNB1-mRNA	-0.103	0.815	-1.7	1.5	0.931	0.308	2.82	0.901	1	lm.nb	Growth Factor Signaling, Interferon Signaling, Pathogen Response, TLR signaling	NM_002176.2:610
PBX1-mRNA	0.0833	0.671	-1.23	1.4	1.06	0.426	2.64	0.902	1	lm.nb	Differentiation and Maintenance of Myeloid Cells	NM_002585.2:368
TYROBP-mRNA	-0.0673	0.552	-1.15	1.01	0.954	0.451	2.02	0.904	1	lm.nb	Lymphocyte activation	NM_003332.3:361
BMP8A-mRNA	0.0815	0.674	-1.24	1.4	1.06	0.424	2.64	0.904	1	lm.nb	ECM remodeling	NM_181809.3:5015
MAP2K3-mRNA	-0.0612	0.513	-1.07	0.945	0.958	0.477	1.92	0.906	1	lm.nb	Cytokine Signaling, Growth Factor Signaling, TLR signaling	NM_145109.1:370
ITGB2-mRNA	-0.0662	0.557	-1.16	1.03	0.955	0.448	2.04	0.906	1	lm.nb	Cell Migration and Adhesion, Complement Activation, ECM remodeling, Lymphocyte activation, TLR signaling	NM_000211.2:520
FPR1-mRNA	-0.0734	0.621	-1.29	1.14	0.95	0.409	2.21	0.907	1	lm.nb	Chemokine signaling, Pathogen Response	NM_002029.3:350
CXCL2-mRNA	-0.0375	0.32	-0.664	0.589	0.974	0.631	1.5	0.907	1	lm.nb	Chemokine signaling, Cytokine Signaling, Pathogen Response	NM_002089.3:854
CXCR6-mRNA	-0.0748	0.64	-1.33	1.18	0.949	0.398	2.26	0.908	1	lm.nb	Chemokine signaling, TH1 Activation	NM_006564.1:95
GLG1-mRNA	-0.0438	0.388	-0.803	0.716	0.97	0.573	1.64	0.911	1	lm.nb	Cell Migration and Adhesion	NM_001145666.1:2468
IRF2-mRNA	-0.0562	0.499	-1.03	0.921	0.962	0.489	1.89	0.911	1	lm.nb	Interferon Signaling	NM_002199.3:1624
VRK2-mRNA	0.0308	0.279	-0.515	0.577	1.02	0.7	1.49	0.913	1	lm.nb	Cell Cycle and Apoptosis	NM_006296.3:875
CASP5-mRNA	0.0461	0.417	-0.771	0.863	1.03	0.586	1.82	0.913	1	lm.nb	Pathogen Response	NM_004347.1:580
USP18-mRNA	-0.0956	0.88	-1.82	1.63	0.936	0.283	3.09	0.914	1	lm.nb	Interferon Signaling	NM_017414.3:334
ANXA1-mRNA	0.0855	0.789	-1.46	1.63	1.06	0.363	3.1	0.914	1	lm.nb	Cytokine Signaling	NM_000700.1:515
RAB3D-mRNA	0.0497	0.47	-0.872	0.971	1.04	0.546	1.96	0.916	1	lm.nb	Pathogen Response	NM_004283.3:2610
TOP2A-mRNA	-0.11	1.04	-2.15	1.93	0.927	0.225	3.82	0.917	1	lm.nb	Differentiation and Maintenance of Myeloid Cells	NM_001067.3:3563
TREX1-mRNA	0.0492	0.475	-0.882	0.981	1.03	0.542	1.97	0.918	1	lm.nb	Pathogen Response	NM_016381.3:1486
ACOX1-mRNA	-0.0424	0.41	-0.846	0.761	0.971	0.556	1.69	0.918	1	lm.nb	Metabolism	NM_004035.5:2950
LST1-mRNA	-0.0618	0.611	-1.26	1.14	0.958	0.418	2.2	0.92	1	lm.nb	Antigen Presentation	NM_007161.3:492
PDE4A-mRNA	-0.0718	0.715	-1.47	1.33	0.951	0.36	2.51	0.921	1	lm.nb	Metabolism	NM_006202.2:3945
LAT2-mRNA	-0.0442	0.447	-0.92	0.832	0.97	0.528	1.78	0.922	1	lm.nb	Fc Receptor Signaling, Lymphocyte activation	NM_014146.3:1863
SELL-mRNA	-0.056	0.572	-1.18	1.06	0.962	0.442	2.09	0.923	1	lm.nb	Cell Migration and Adhesion, Lymphocyte activation	NR_029467.1:1585
CD74-mRNA	-0.049	0.503	-1.03	0.936	0.967	0.488	1.91	0.923	1	lm.nb	Antigen Presentation, Cell Migration and Adhesion	NM_001025159.1:964
HLA-DRA-mRNA	0.0465	0.487	-0.908	1	1.03	0.533	2	0.925	1	lm.nb	Antigen Presentation, Cell Migration and Adhesion, Interferon Signaling, T-cell Activation and Checkpoint Signaling	NM_019111.3:335
MAPK13-mRNA	-0.0585	0.623	-1.28	1.16	0.96	0.412	2.24	0.926	1	lm.nb	Angiogenesis, Cytokine Signaling, Growth Factor Signaling, Pathogen Response, TLR signaling	NM_002754.3:1050
CYR61-mRNA	-0.0694	0.745	-1.53	1.39	0.953	0.346	2.62	0.926	1	lm.nb	ECM remodeling	NM_001554.3:1390
C5AR1-mRNA	-0.0459	0.505	-1.04	0.943	0.969	0.488	1.92	0.928	1	lm.nb	Complement Activation	NM_001736.2:1195
STK17A-mRNA	-0.0419	0.484	-0.991	0.907	0.971	0.503	1.87	0.932	1	lm.nb	Cell Cycle and Apoptosis	NM_004760.2:528
PRKCI-mRNA	0.0451	0.526	-0.985	1.08	1.03	0.505	2.11	0.932	1	lm.nb	Growth Factor Signaling	NM_002740.4:530
DES-mRNA	0.0641	0.768	-1.44	1.57	1.05	0.368	2.97	0.934	1	lm.nb	Cell Migration and Adhesion	NM_001927.3:693
CD47-mRNA	0.0435	0.524	-0.983	1.07	1.03	0.506	2.1	0.934	1	lm.nb	Cell Migration and Adhesion, ECM remodeling	NM_001777.3:897
KRBA1-mRNA	0.0589	0.752	-1.41	1.53	1.04	0.375	2.89	0.938	1	lm.nb	Pathogen Response	NM_032534.2:3671
SMAD2-mRNA	-0.0268	0.345	-0.703	0.649	0.982	0.614	1.57	0.939	1	lm.nb	Growth Factor Signaling	NM_005901.5:1678
VCAM1-mRNA	0.0365	0.478	-0.9	0.973	1.03	0.536	1.96	0.94	1	lm.nb	Cell Migration and Adhesion, Cytokine Signaling, ECM remodeling, Interferon Signaling, Lymphocyte activation	NM_001078.3:2535
PSMB9-mRNA	0.0331	0.459	-0.867	0.933	1.02	0.548	1.91	0.943	1	lm.nb	Angiogenesis, Antigen Presentation, Cytokine Signaling, Fc Receptor Signaling, Growth Factor Signaling, Lymphocyte activation, Metabolism	NM_002800.4:455
VASP-mRNA	-0.0385	0.546	-1.11	1.03	0.974	0.463	2.05	0.944	1	lm.nb	Cell Migration and Adhesion	NM_003370.3:1500
CALR-mRNA	-0.0352	0.51	-1.03	0.964	0.976	0.488	1.95	0.945	1	lm.nb	Antigen Presentation	NM_004343.2:965
COL10A1-mRNA	-0.0962	1.4	-2.84	2.64	0.935	0.14	6.24	0.946	1	lm.nb	ECM remodeling	NM_000493.3:135
CTLA4-mRNA	0.0458	0.67	-1.27	1.36	1.03	0.416	2.56	0.946	1	lm.nb	Cell Migration and Adhesion, T-cell Activation and Checkpoint Signaling	NM_005214.3:405
LAPTM5-mRNA	0.0349	0.52	-0.984	1.05	1.02	0.505	2.08	0.947	1	lm.nb	Differentiation and Maintenance of Myeloid Cells	NM_006762.2:1825
IFNGR1-mRNA	-0.0345	0.524	-1.06	0.992	0.976	0.479	1.99	0.948	1	lm.nb	Growth Factor Signaling, Interferon Signaling, TH1 Activation, TH2 Activation	NM_000416.2:392
CXCR1-mRNA	-0.0347	0.53	-1.07	1	0.976	0.475	2	0.948	1	lm.nb	Chemokine signaling	NM_000634.2:1950
SKIL-mRNA	0.0176	0.278	-0.527	0.563	1.01	0.694	1.48	0.95	1	lm.nb	Growth Factor Signaling	NM_005414.2:945
IRF1-mRNA	-0.034	0.554	-1.12	1.05	0.977	0.46	2.07	0.952	1	lm.nb	Interferon Signaling	NM_002198.1:510
TLR4-mRNA	0.033	0.54	-1.03	1.09	1.02	0.491	2.13	0.952	1	lm.nb	Growth Factor Signaling, TLR signaling	NM_138554.2:2570
TRIM9-mRNA	0.061	1.02	-1.94	2.06	1.04	0.261	4.17	0.953	1	lm.nb	Antigen Presentation	NM_015163.5:1856
PTPRB-mRNA	0.0336	0.573	-1.09	1.16	1.02	0.47	2.23	0.954	1	lm.nb	Pathogen Response	NM_002837.4:1704
PELI1-mRNA	0.0246	0.432	-0.822	0.871	1.02	0.566	1.83	0.955	1	lm.nb	Cytokine Signaling, TLR signaling	NM_020651.3:1550
MAP2K4-mRNA	0.0225	0.411	-0.784	0.829	1.02	0.581	1.78	0.957	1	lm.nb	Cytokine Signaling, Fc Receptor Signaling, Growth Factor Signaling, Lymphocyte activation, TLR signaling	NM_003010.2:771
CD69-mRNA	-0.0194	0.356	-0.718	0.679	0.987	0.608	1.6	0.957	1	lm.nb	T-cell Activation and Checkpoint Signaling	NM_001781.1:460
MSH2-mRNA	0.0412	0.769	-1.47	1.55	1.03	0.362	2.92	0.958	1	lm.nb	Differentiation and Maintenance of Myeloid Cells	NM_000251.1:2105
CTNNB1-mRNA	0.019	0.373	-0.713	0.751	1.01	0.61	1.68	0.96	1	lm.nb	Angiogenesis, Growth Factor Signaling, Pathogen Response	NM_001098210.1:1815
FYN-mRNA	-0.0321	0.665	-1.34	1.27	0.978	0.396	2.42	0.962	1	lm.nb	Angiogenesis, Antigen Presentation, Cell Migration and Adhesion, Cytokine Signaling, Fc Receptor Signaling, Growth Factor Signaling, Lymphocyte activation, T-cell Activation and Checkpoint Signaling	NM_002037.3:765
LRP6-mRNA	0.0544	1.14	-2.18	2.29	1.04	0.22	4.89	0.962	1	lm.nb	Growth Factor Signaling	NM_002336.1:2185
PBX3-mRNA	0.0134	0.284	-0.544	0.57	1.01	0.686	1.48	0.963	1	lm.nb	Differentiation and Maintenance of Myeloid Cells	NM_006195.5:2050
FADD-mRNA	0.0235	0.516	-0.988	1.03	1.02	0.504	2.05	0.964	1	lm.nb	Cytokine Signaling, Pathogen Response, TLR signaling	NM_003824.2:1560
BCL2-mRNA	0.0321	0.711	-1.36	1.43	1.02	0.389	2.69	0.964	1	lm.nb	Growth Factor Signaling, Pathogen Response	NM_000657.2:947
BCL10-mRNA	0.0179	0.405	-0.776	0.812	1.01	0.584	1.76	0.965	1	lm.nb	Antigen Presentation, Fc Receptor Signaling, Lymphocyte activation	NM_003921.2:1250
FSCN1-mRNA	0.027	0.639	-1.23	1.28	1.02	0.428	2.43	0.967	1	lm.nb	Cytokine Signaling	NM_003088.2:1843
TEK-mRNA	-0.0414	1.03	-2.06	1.97	0.972	0.241	3.93	0.968	1	lm.nb	Angiogenesis, Cell Migration and Adhesion, Cytokine Signaling, Fc Receptor Signaling, Growth Factor Signaling, Lymphocyte activation	NM_000459.3:1894
MAPK14-mRNA	0.0229	0.574	-1.1	1.15	1.02	0.466	2.21	0.968	1	lm.nb	Angiogenesis, Cytokine Signaling, Growth Factor Signaling, Pathogen Response, TLR signaling	NM_001315.2:792
NFKBIZ-mRNA	-0.0182	0.517	-1.03	0.994	0.987	0.49	1.99	0.972	1	lm.nb	Cytokine Signaling, Lymphocyte activation	NM_001005474.1:2030
CD83-mRNA	-0.0147	0.44	-0.877	0.847	0.99	0.545	1.8	0.974	1	lm.nb	Antigen Presentation, Lymphocyte activation	NM_004233.3:1960
GSN-mRNA	0.0198	0.608	-1.17	1.21	1.01	0.444	2.32	0.974	1	lm.nb	Pathogen Response	NM_000177.4:1075
S100A8-mRNA	0.0171	0.543	-1.05	1.08	1.01	0.484	2.12	0.975	1	lm.nb	Differentiation and Maintenance of Myeloid Cells	NM_002964.3:115
NCOR1-mRNA	-0.0151	0.501	-0.998	0.968	0.99	0.501	1.96	0.976	1	lm.nb	Growth Factor Signaling, Metabolism	NM_006311.3:1390
STAT5B-mRNA	0.0136	0.519	-1	1.03	1.01	0.499	2.04	0.979	1	lm.nb	Chemokine signaling, Cytokine Signaling, Growth Factor Signaling	NM_012448.3:200
S100A10-mRNA	-0.00899	0.41	-0.812	0.794	0.994	0.57	1.73	0.983	1	lm.nb	Differentiation and Maintenance of Myeloid Cells	NM_002966.1:245
FCGR2A-mRNA	-0.0109	0.522	-1.03	1.01	0.992	0.488	2.02	0.983	1	lm.nb	Fc Receptor Signaling	NM_021642.3:60
STAT3-mRNA	0.0104	0.52	-1.01	1.03	1.01	0.497	2.04	0.984	1	lm.nb	Chemokine signaling, Cytokine Signaling, Growth Factor Signaling	NM_003150.3:2060
ARG1-mRNA	0.0134	0.803	-1.56	1.59	1.01	0.339	3.01	0.987	1	lm.nb	Metabolism	NM_000045.3:673
THBD-mRNA	-0.00809	0.51	-1.01	0.992	0.994	0.497	1.99	0.987	1	lm.nb	Cell Migration and Adhesion, Complement Activation	NM_000361.2:1246
CYTIP-mRNA	-0.00441	0.432	-0.852	0.843	0.997	0.554	1.79	0.992	1	lm.nb	Differentiation and Maintenance of Myeloid Cells	NM_004288.4:1065
HMGB1-mRNA	-0.00406	0.439	-0.864	0.856	0.997	0.549	1.81	0.993	1	lm.nb	Pathogen Response, TLR signaling	NM_002128.4:2916
SLC16A6-mRNA	-0.00174	0.2	-0.394	0.391	0.999	0.761	1.31	0.993	1	lm.nb	Metabolism	NM_001174166.1:855
TIMP3-mRNA	-0.00583	0.71	-1.4	1.39	0.996	0.38	2.61	0.994	1	lm.nb	ECM remodeling	NM_000362.4:1640
CCL4-mRNA	-0.00459	0.838	-1.65	1.64	0.997	0.319	3.11	0.996	1	lm.nb	Chemokine signaling, Pathogen Response, TLR signaling	NM_002984.2:201
PGLYRP1-mRNA	-0.003	0.671	-1.32	1.31	0.998	0.401	2.48	0.996	1	lm.nb	Pathogen Response	NM_005091.1:356
VAV1-mRNA	-0.00192	0.489	-0.961	0.957	0.999	0.514	1.94	0.997	1	lm.nb	Angiogenesis, Chemokine signaling, Cytokine Signaling, Fc Receptor Signaling, Growth Factor Signaling, Lymphocyte activation, T-cell Activation and Checkpoint Signaling	NM_005428.2:764
ITGA5-mRNA	-0.000683	0.557	-1.09	1.09	1	0.469	2.13	0.999	1	lm.nb	Cell Migration and Adhesion, ECM remodeling, Growth Factor Signaling	NM_002205.2:925
CCL15-mRNA	1.63e-15	0.915	-1.79	1.79	1	0.288	3.47	1	1	lm.nb	Chemokine signaling	NM_032965.3:112
CCR4-mRNA	5.46e-16	0.547	-1.07	1.07	1	0.476	2.1	1	1	lm.nb	Chemokine signaling, TH2 Activation	NM_005508.4:672
RNASE3-mRNA	-3.62e-16	0.466	-0.914	0.914	1	0.531	1.88	1	1	lm.nb	Pathogen Response	NM_002935.2:300
NLRP3-mRNA	-6.57e-16	0.987	-1.93	1.93	1	0.262	3.82	1	1	lm.nb	Pathogen Response	NM_001079821.2:415
IL2-mRNA	1.05e-16	0.945	-1.85	1.85	1	0.277	3.61	1	1	lm.nb	Angiogenesis, Cytokine Signaling, Fc Receptor Signaling, Growth Factor Signaling, Lymphocyte activation, TH1 Activation, TH2 Activation	NM_000586.2:300

## Sheet: DE results - ConditionIVM 0
Column1	Log2 fold change	std error (log2)	Lower confidence limit (log2)	Upper confidence limit (log2)	Linear fold change	Lower confidence limit (linear)	Upper confidence limit (linear)	P-value	BY.p.value	method	Gene.sets	probe.ID
IL15-mRNA	4.61	1.06	2.54	6.69	24.5	5.8	103	0.000144	0.483	lm.nb	Cytokine Signaling, Growth Factor Signaling	NM_172174.1:1685
SERPINB6-mRNA	1.25	0.299	0.667	1.84	2.38	1.59	3.58	0.000226	0.483	lm.nb	Pathogen Response	NM_004568.4:681
TLR5-mRNA	-0.985	0.275	-1.52	-0.447	0.505	0.348	0.734	0.00117	1	lm.nb	TLR signaling	NM_003268.5:2863
HLA-DMB-mRNA	0.688	0.193	0.31	1.07	1.61	1.24	2.09	0.00122	1	lm.nb	Antigen Presentation, Cell Migration and Adhesion	NM_002118.3:20
SPRY2-mRNA	1.61	0.464	0.701	2.52	3.05	1.63	5.73	0.0016	1	lm.nb	Growth Factor Signaling	NM_005842.2:1481
ACOD1-mRNA	4.27	1.24	1.84	6.69	19.3	3.59	103	0.00167	1	lm.nb	Metabolism, Pathogen Response	NM_001258406.1:1334
C1QA-mRNA	2.18	0.647	0.916	3.45	4.55	1.89	11	0.00206	1	lm.nb	Complement Activation	NM_015991.2:718
ANGPT1-mRNA	-0.637	0.193	-1.02	-0.258	0.643	0.494	0.836	0.00254	1	lm.nb	Angiogenesis, Cell Migration and Adhesion, Cytokine Signaling, Fc Receptor Signaling, Growth Factor Signaling, Lymphocyte activation	NM_001146.3:2080
TLR3-mRNA	1.65	0.51	0.65	2.65	3.14	1.57	6.28	0.00297	1	lm.nb	Pathogen Response, TLR signaling	NM_003265.2:772
IL23A-mRNA	2.83	0.887	1.09	4.57	7.1	2.13	23.7	0.00333	1	lm.nb	Cytokine Signaling, Growth Factor Signaling	NM_016584.2:411
CD1C-mRNA	1.56	0.497	0.587	2.53	2.95	1.5	5.79	0.00377	1	lm.nb	Antigen Presentation, T-cell Activation and Checkpoint Signaling	NM_001765.2:750
MAFF-mRNA	1.23	0.394	0.456	2	2.34	1.37	4.01	0.00402	1	lm.nb	Differentiation and Maintenance of Myeloid Cells	NM_001161572.1:1373
IL1A-mRNA	1.5	0.502	0.521	2.49	2.84	1.43	5.61	0.00543	1	lm.nb	Cytokine Signaling, Growth Factor Signaling	NM_000575.3:1085
FOSL1-mRNA	1.26	0.42	0.432	2.08	2.39	1.35	4.23	0.00557	1	lm.nb	Growth Factor Signaling	NM_005438.3:1086
CXCL9-mRNA	1.68	0.565	0.57	2.79	3.2	1.48	6.9	0.00583	1	lm.nb	Chemokine signaling, TLR signaling	NM_002416.1:1975
MAFB-mRNA	2.58	0.871	0.878	4.29	6	1.84	19.6	0.00583	1	lm.nb	Differentiation and Maintenance of Myeloid Cells	NM_005461.3:1655
SELP-mRNA	0.925	0.314	0.31	1.54	1.9	1.24	2.91	0.00616	1	lm.nb	Cell Migration and Adhesion	NM_003005.2:1295
TSPAN7-mRNA	-1.21	0.415	-2.02	-0.397	0.432	0.246	0.759	0.00663	1	lm.nb	Cell Migration and Adhesion	NM_004615.3:725
EGF-mRNA	1.93	0.665	0.628	3.24	3.82	1.55	9.42	0.00685	1	lm.nb	Angiogenesis, Cytokine Signaling, Fc Receptor Signaling, Growth Factor Signaling, Lymphocyte activation	NM_001963.4:1022
IL13-mRNA	2.48	0.891	0.735	4.23	5.59	1.66	18.8	0.00919	1	lm.nb	Cytokine Signaling, Growth Factor Signaling, TH2 Activation	NM_002188.2:516
FCGR2B-mRNA	-1.15	0.431	-2	-0.305	0.45	0.251	0.809	0.0122	1	lm.nb	Lymphocyte activation	NM_001002273.1:870
SELE-mRNA	2.07	0.777	0.545	3.59	4.19	1.46	12	0.0124	1	lm.nb	Cell Migration and Adhesion, Cytokine Signaling	NM_000450.2:1505
NOD1-mRNA	1.08	0.407	0.285	1.88	2.12	1.22	3.68	0.0124	1	lm.nb	Cytokine Signaling, Pathogen Response, TLR signaling	NM_006092.2:178
HNF1B-mRNA	2.27	0.867	0.572	3.97	4.83	1.49	15.7	0.0137	1	lm.nb	Differentiation and Maintenance of Myeloid Cells	NM_000458.3:837
CD38-mRNA	1.05	0.4	0.263	1.83	2.07	1.2	3.56	0.0138	1	lm.nb	Differentiation and Maintenance of Myeloid Cells, Metabolism	NM_001775.2:1035
EGR2-mRNA	2.17	0.83	0.543	3.8	4.5	1.46	13.9	0.0139	1	lm.nb	Differentiation and Maintenance of Myeloid Cells	NM_000399.3:1891
IFIT1-mRNA	2.28	0.884	0.553	4.02	4.87	1.47	16.2	0.0148	1	lm.nb	Interferon Signaling	NM_001548.3:1440
CRABP2-mRNA	1.79	0.697	0.428	3.16	3.47	1.35	8.93	0.0152	1	lm.nb	Metabolism	NM_001199723.1:802
CD36-mRNA	1.34	0.53	0.305	2.38	2.54	1.24	5.22	0.0167	1	lm.nb	Antigen Presentation, ECM remodeling, Metabolism, TLR signaling	NM_000072.3:707
PTGS1-mRNA	-1.23	0.486	-2.18	-0.278	0.426	0.22	0.825	0.0168	1	lm.nb	Metabolism	NM_000962.2:700
DAGLB-mRNA	0.431	0.171	0.0959	0.766	1.35	1.07	1.7	0.0172	1	loglinear	Metabolism	NM_139179.3:265
IL9-mRNA	-1.13	0.451	-2.01	-0.246	0.457	0.248	0.843	0.0179	1	lm.nb	Cytokine Signaling, Growth Factor Signaling	NM_000590.1:300
CBR1-mRNA	-1.11	0.449	-1.99	-0.228	0.464	0.252	0.854	0.0195	1	lm.nb	Metabolism	NM_001757.2:367
CDKN1A-mRNA	1.97	0.8	0.405	3.54	3.92	1.32	11.6	0.0196	1	lm.nb	Fc Receptor Signaling, Growth Factor Signaling, Lymphocyte activation	NM_000389.2:1975
C3-mRNA	-1.07	0.434	-1.92	-0.218	0.477	0.265	0.86	0.0198	1	lm.nb	Complement Activation	NM_000064.2:4396
CCR2-mRNA	1.33	0.54	0.267	2.39	2.51	1.2	5.23	0.0202	1	lm.nb	Chemokine signaling	NM_001123041.2:743
CCL25-mRNA	1.75	0.721	0.343	3.17	3.38	1.27	8.98	0.021	1	lm.nb	Chemokine signaling	NM_005624.2:325
MX1-mRNA	1.82	0.749	0.353	3.29	3.54	1.28	9.78	0.0212	1	lm.nb	Interferon Signaling	NM_002462.2:1485
NRIP3-mRNA	1.4	0.578	0.27	2.53	2.64	1.21	5.79	0.0214	1	lm.nb	TH2 Activation	NM_020645.2:1700
ADORA2A-mRNA	-0.506	0.209	-0.916	-0.0969	0.704	0.53	0.935	0.0216	1	lm.nb	Growth Factor Signaling	NM_000675.3:1095
KLF4-mRNA	-0.878	0.367	-1.6	-0.158	0.544	0.33	0.896	0.0234	1	lm.nb	Differentiation and Maintenance of Myeloid Cells	NM_004235.4:1980
GATA2-mRNA	-1.23	0.516	-2.24	-0.217	0.427	0.212	0.86	0.0238	1	lm.nb	Differentiation and Maintenance of Myeloid Cells	NM_032638.3:1495
CSF1R-mRNA	0.949	0.4	0.165	1.73	1.93	1.12	3.32	0.0243	1	lm.nb	Growth Factor Signaling	NM_005211.2:3775
CCRL2-mRNA	-0.593	0.253	-1.09	-0.0976	0.663	0.47	0.935	0.0258	1	lm.nb	Chemokine signaling	NM_003965.4:1110
ENPP2-mRNA	-0.874	0.374	-1.61	-0.141	0.545	0.328	0.907	0.0263	1	lm.nb	Metabolism	NM_001040092.2:1980
DUSP2-mRNA	-1.23	0.529	-2.27	-0.193	0.426	0.208	0.875	0.027	1	lm.nb	Angiogenesis, Cytokine Signaling, Fc Receptor Signaling, Growth Factor Signaling, Lymphocyte activation	NM_004418.3:1235
PTGER2-mRNA	-0.857	0.373	-1.59	-0.127	0.552	0.333	0.916	0.0286	1	lm.nb	Cell Migration and Adhesion, Lymphocyte activation	NM_000956.2:1410
MSC-mRNA	-0.853	0.372	-1.58	-0.125	0.553	0.334	0.917	0.0288	1	lm.nb	Differentiation and Maintenance of Myeloid Cells	NM_005098.3:1595
TTK-mRNA	1.47	0.639	0.215	2.72	2.77	1.16	6.6	0.0288	1	lm.nb	Differentiation and Maintenance of Myeloid Cells	NM_003318.3:1200
IFNA2-mRNA	-1.47	0.648	-2.74	-0.199	0.361	0.15	0.871	0.0308	1	lm.nb	Growth Factor Signaling, Interferon Signaling, Pathogen Response, TLR signaling	NM_000605.3:600
NR2F6-mRNA	1.1	0.485	0.145	2.05	2.14	1.11	4.13	0.0313	1	lm.nb	T-cell Activation and Checkpoint Signaling	NM_005234.3:1231
ELL2-mRNA	2.09	0.941	0.247	3.94	4.26	1.19	15.3	0.0339	1	lm.nb	Differentiation and Maintenance of Myeloid Cells	NM_012081.5:1226
GOLIM4-mRNA	-0.298	0.135	-0.563	-0.033	0.813	0.677	0.977	0.0353	1	loglinear	Lymphocyte activation	NM_014498.3:2398
IRF5-mRNA	0.765	0.35	0.0776	1.45	1.7	1.06	2.73	0.0371	1	lm.nb	Interferon Signaling, TLR signaling	NM_001098627.1:2023
FLT1-mRNA	-0.698	0.323	-1.33	-0.0653	0.616	0.398	0.956	0.0387	1	lm.nb	Angiogenesis, Growth Factor Signaling	NM_002019.4:530
EPHB6-mRNA	1.26	0.584	0.114	2.4	2.39	1.08	5.29	0.0393	1	lm.nb	Cell Migration and Adhesion	NM_004445.3:3784
NFATC1-mRNA	1.05	0.495	0.0815	2.02	2.07	1.06	4.06	0.042	1	lm.nb	Antigen Presentation, Fc Receptor Signaling, Growth Factor Signaling, Lymphocyte activation	NM_172389.1:1984
MIF-mRNA	-0.789	0.376	-1.53	-0.052	0.579	0.347	0.965	0.0444	1	lm.nb	Cell Migration and Adhesion	NM_002415.1:319
CD27-mRNA	1.2	0.573	0.076	2.32	2.3	1.05	5	0.0449	1	lm.nb	Cytokine Signaling	NM_001242.4:330
IL1RN-mRNA	-0.642	0.308	-1.25	-0.0375	0.641	0.422	0.974	0.046	1	lm.nb	Cytokine Signaling	NM_000577.3:480
MS4A2-mRNA	-1.08	0.525	-2.1	-0.047	0.474	0.232	0.968	0.0492	1	lm.nb	Fc Receptor Signaling, Lymphocyte activation	NM_000139.3:126
IL18R1-mRNA	1.27	0.627	0.0383	2.49	2.41	1.03	5.64	0.0523	1	lm.nb	Cytokine Signaling, TH1 Activation	NM_003855.3:822
CCL20-mRNA	-1.24	0.622	-2.46	-0.0254	0.422	0.181	0.983	0.0545	1	lm.nb	Chemokine signaling, Cytokine Signaling	NM_004591.1:35
IL3-mRNA	-0.836	0.421	-1.66	-0.00963	0.56	0.316	0.993	0.0566	1	lm.nb	Angiogenesis, Cytokine Signaling, Fc Receptor Signaling, Growth Factor Signaling, Lymphocyte activation, TH2 Activation	NM_000588.3:130
DHRS3-mRNA	1.08	0.545	0.0097	2.14	2.11	1.01	4.42	0.0572	1	lm.nb	Metabolism	NM_004753.4:1266
IFNG-mRNA	0.751	0.385	-0.00336	1.5	1.68	0.998	2.84	0.0604	1	lm.nb	Antigen Presentation, Growth Factor Signaling, Interferon Signaling, TH1 Activation	NM_000619.2:970
TREM2-mRNA	1.79	0.916	-0.0104	3.58	3.45	0.993	12	0.0607	1	lm.nb	Lymphocyte activation	NM_018965.3:355
ELOVL6-mRNA	1.14	0.589	-0.0152	2.3	2.2	0.99	4.91	0.0626	1	lm.nb	Metabolism	NM_001130721.1:1035
ZNF77-mRNA	0.848	0.439	-0.0117	1.71	1.8	0.992	3.27	0.0627	1	lm.nb	Lymphocyte activation	NM_021217.2:1560
HES4-mRNA	1.03	0.534	-0.0148	2.08	2.05	0.99	4.23	0.0628	1	lm.nb	Differentiation and Maintenance of Myeloid Cells	NM_001142467.1:557
MYC-mRNA	-1.27	0.663	-2.57	0.0329	0.416	0.169	1.02	0.0657	1	lm.nb	Growth Factor Signaling	NM_002467.3:1610
IL27-mRNA	1.43	0.752	-0.0427	2.91	2.7	0.971	7.49	0.0666	1	lm.nb	Cytokine Signaling, TH1 Activation	NM_145659.3:143
SGPP1-mRNA	0.531	0.279	-0.0163	1.08	1.44	0.989	2.11	0.0669	1	lm.nb	Metabolism	NM_030791.3:1060
MYH4-mRNA	-2.17	1.14	-4.41	0.0698	0.222	0.047	1.05	0.0672	1	lm.nb	Differentiation and Maintenance of Myeloid Cells	NM_017533.2:3935
CCL13-mRNA	1.16	0.613	-0.0418	2.36	2.23	0.971	5.14	0.0682	1	lm.nb	Chemokine signaling	NM_005408.2:320
FAF1-mRNA	-1.08	0.574	-2.21	0.0402	0.472	0.216	1.03	0.0685	1	lm.nb	Pathogen Response	NM_007051.2:1530
CREM-mRNA	0.617	0.33	-0.0295	1.26	1.53	0.98	2.4	0.0712	1	lm.nb	Pathogen Response	NM_181571.2:767
KIF20A-mRNA	1.18	0.63	-0.0598	2.41	2.26	0.959	5.32	0.072	1	lm.nb	Antigen Presentation	NM_005733.2:1209
HDAC6-mRNA	-1.39	0.743	-2.84	0.0706	0.383	0.14	1.05	0.072	1	lm.nb	Growth Factor Signaling	NM_001321225.1:470
ADGRE1-mRNA	-1.01	0.544	-2.08	0.0539	0.496	0.237	1.04	0.0726	1	lm.nb	Cell Migration and Adhesion	NM_001974.3:1520
VTCN1-mRNA	1.07	0.578	-0.0581	2.21	2.11	0.961	4.62	0.0728	1	lm.nb	Cell Migration and Adhesion	NM_024626.2:1375
SERPINB9-mRNA	-0.713	0.386	-1.47	0.0434	0.61	0.361	1.03	0.0745	1	lm.nb	Pathogen Response	NM_004155.3:950
LPL-mRNA	1.15	0.622	-0.072	2.37	2.22	0.951	5.16	0.075	1	lm.nb	Metabolism	NM_000237.2:2240
MAP2K2-mRNA	-0.343	0.186	-0.708	0.0219	0.788	0.612	1.02	0.0753	1	lm.nb	Angiogenesis, Cytokine Signaling, Fc Receptor Signaling, Growth Factor Signaling, Lymphocyte activation, TLR signaling	NM_030662.3:839
FGFR1-mRNA	-0.851	0.463	-1.76	0.0568	0.554	0.295	1.04	0.0761	1	lm.nb	Angiogenesis, Cytokine Signaling, Fc Receptor Signaling, Growth Factor Signaling, Lymphocyte activation	NM_015850.3:1775
CDH5-mRNA	-1.45	0.789	-2.99	0.097	0.366	0.126	1.07	0.0761	1	lm.nb	Angiogenesis, Cell Migration and Adhesion	NM_001795.3:3405
ADAMTS14-mRNA	-0.897	0.49	-1.86	0.0628	0.537	0.276	1.04	0.0769	1	lm.nb	ECM remodeling	XM_011539300.1:1134
PTX3-mRNA	-1.42	0.779	-2.95	0.107	0.374	0.13	1.08	0.0782	1	lm.nb	Pathogen Response	NM_002852.3:1152
COASY-mRNA	1.36	0.747	-0.106	2.82	2.56	0.929	7.08	0.0789	1	lm.nb	Metabolism	NM_025233.5:1109
TRAF6-mRNA	0.406	0.224	-0.0329	0.844	1.32	0.977	1.8	0.0798	1	lm.nb	Antigen Presentation, Cytokine Signaling, Fc Receptor Signaling, Growth Factor Signaling, Lymphocyte activation, Pathogen Response, TLR signaling	NM_145803.2:745
CAMP-mRNA	-0.548	0.304	-1.14	0.0471	0.684	0.453	1.03	0.0811	1	lm.nb	Pathogen Response	NM_004345.3:220
PRRX1-mRNA	-0.792	0.441	-1.66	0.0716	0.578	0.317	1.05	0.0823	1	lm.nb	ECM remodeling	NM_022716.2:330
IKBKE-mRNA	-1.12	0.626	-2.35	0.105	0.459	0.196	1.08	0.0831	1	lm.nb	Pathogen Response, TLR signaling	NM_014002.2:2470
MERTK-mRNA	-1.33	0.743	-2.78	0.129	0.398	0.145	1.09	0.0842	1	lm.nb	Cell Migration and Adhesion	NM_006343.2:665
ISG15-mRNA	1.68	0.943	-0.171	3.53	3.2	0.888	11.5	0.0855	1	lm.nb	Interferon Signaling, Pathogen Response	NM_005101.3:305
C5-mRNA	-1.4	0.796	-2.96	0.158	0.379	0.128	1.12	0.0884	1	lm.nb	Complement Activation	NM_001735.2:466
COL11A1-mRNA	1.29	0.731	-0.146	2.72	2.44	0.904	6.59	0.0885	1	lm.nb	ECM remodeling	NM_001854.3:674
JAG1-mRNA	-0.838	0.478	-1.77	0.0983	0.559	0.292	1.07	0.0896	1	lm.nb	Cytokine Signaling, Growth Factor Signaling	NM_000214.2:5766
CDH13-mRNA	1.13	0.643	-0.134	2.39	2.18	0.911	5.23	0.09	1	lm.nb	Cell Migration and Adhesion	NM_001220488.1:210
COL14A1-mRNA	0.916	0.523	-0.11	1.94	1.89	0.927	3.84	0.0903	1	lm.nb	ECM remodeling	NM_021110.1:1865
CD80-mRNA	1.05	0.605	-0.132	2.24	2.08	0.912	4.72	0.0919	1	lm.nb	Cell Migration and Adhesion, Fc Receptor Signaling, Growth Factor Signaling, Lymphocyte activation, T-cell Activation and Checkpoint Signaling, TLR signaling	NM_005191.3:674
CLEC5A-mRNA	0.672	0.388	-0.089	1.43	1.59	0.94	2.7	0.0938	1	lm.nb	Lymphocyte activation	NM_013252.2:3250
ADAMTS2-mRNA	-1.25	0.723	-2.67	0.167	0.42	0.157	1.12	0.094	1	lm.nb	ECM remodeling	NM_021599.2:968
IL1B-mRNA	-0.908	0.526	-1.94	0.122	0.533	0.261	1.09	0.0944	1	lm.nb	Antigen Presentation, Cytokine Signaling, Growth Factor Signaling, Lymphocyte activation, Pathogen Response, TLR signaling	NM_000576.2:840
YES1-mRNA	0.674	0.391	-0.0922	1.44	1.6	0.938	2.71	0.0949	1	lm.nb	Cell Migration and Adhesion, Cytokine Signaling, Fc Receptor Signaling, T-cell Activation and Checkpoint Signaling	NM_005433.3:265
SERPINB7-mRNA	-1.05	0.613	-2.25	0.15	0.482	0.21	1.11	0.0966	1	lm.nb	Pathogen Response	NM_001040147.1:1348
PSME2-mRNA	0.356	0.209	-0.0533	0.765	1.28	0.964	1.7	0.0986	1	lm.nb	Angiogenesis, Antigen Presentation, Cytokine Signaling, Fc Receptor Signaling, Growth Factor Signaling, Lymphocyte activation, Metabolism	NM_002818.2:315
RETNLB-mRNA	0.897	0.528	-0.138	1.93	1.86	0.909	3.81	0.0996	1	lm.nb	Cell Migration and Adhesion	NM_032579.2:426
IL22-mRNA	1.06	0.624	-0.165	2.28	2.08	0.892	4.86	0.1	1	lm.nb	Cytokine Signaling, Growth Factor Signaling	NM_020525.4:319
CXCR5-mRNA	-1.09	0.642	-2.34	0.173	0.471	0.197	1.13	0.101	1	lm.nb	Chemokine signaling, TH2 Activation	NM_001716.3:2618
ZFP92-mRNA	-0.885	0.525	-1.91	0.144	0.542	0.266	1.1	0.102	1	lm.nb	Differentiation and Maintenance of Myeloid Cells	NM_001136273.1:235
CXCL5-mRNA	1.04	0.619	-0.174	2.25	2.05	0.886	4.76	0.104	1	lm.nb	Chemokine signaling, Cytokine Signaling	NM_002994.3:250
EDN1-mRNA	0.975	0.583	-0.167	2.12	1.97	0.891	4.34	0.105	1	lm.nb	Cytokine Signaling	NM_001168319.1:613
KIT-mRNA	0.916	0.549	-0.161	1.99	1.89	0.895	3.98	0.106	1	lm.nb	Angiogenesis, Cytokine Signaling, Fc Receptor Signaling, Growth Factor Signaling, Lymphocyte activation	NM_000222.2:2644
CCL26-mRNA	-1.14	0.685	-2.48	0.206	0.455	0.179	1.15	0.108	1	lm.nb	Chemokine signaling	NM_006072.4:184
CLIC4-mRNA	0.429	0.259	-0.0781	0.936	1.35	0.947	1.91	0.108	1	lm.nb	Differentiation and Maintenance of Myeloid Cells, Pathogen Response	NM_013943.2:1702
LRP5-mRNA	-1.85	1.13	-4.06	0.353	0.277	0.06	1.28	0.11	1	lm.nb	Growth Factor Signaling	NM_002335.1:2515
SP4-mRNA	0.293	0.179	-0.0574	0.644	1.23	0.961	1.56	0.112	1	lm.nb	Cell Migration and Adhesion	NM_003112.3:1305
MALT1-mRNA	0.333	0.203	-0.0654	0.73	1.26	0.956	1.66	0.112	1	lm.nb	Antigen Presentation, Fc Receptor Signaling, Lymphocyte activation	NM_006785.2:909
IER3-mRNA	0.57	0.35	-0.117	1.26	1.48	0.922	2.39	0.114	1	lm.nb	Lymphocyte activation	NM_003897.3:178
VAV2-mRNA	-1.09	0.671	-2.4	0.226	0.47	0.189	1.17	0.115	1	lm.nb	Angiogenesis, Chemokine signaling, Fc Receptor Signaling, Growth Factor Signaling, Lymphocyte activation	NM_001134398.1:1615
CEACAM8-mRNA	-0.349	0.216	-0.773	0.0737	0.785	0.585	1.05	0.116	1	lm.nb	Cell Migration and Adhesion, ECM remodeling	NM_001816.3:825
S100A10-mRNA	0.567	0.352	-0.122	1.26	1.48	0.919	2.39	0.117	1	lm.nb	Differentiation and Maintenance of Myeloid Cells	NM_002966.1:245
ETS1-mRNA	-0.358	0.223	-0.796	0.0792	0.78	0.576	1.06	0.119	1	lm.nb	Growth Factor Signaling	NM_005238.3:1305
CEBPG-mRNA	-0.376	0.235	-0.836	0.0839	0.77	0.56	1.06	0.12	1	lm.nb	Cell Cycle and Apoptosis, Cytokine Signaling, Differentiation and Maintenance of Myeloid Cells	NM_001806.2:680
MAP3K4-mRNA	0.798	0.5	-0.182	1.78	1.74	0.882	3.43	0.121	1	lm.nb	Growth Factor Signaling	NM_005922.2:1165
PIK3CG-mRNA	-0.52	0.327	-1.16	0.12	0.697	0.447	1.09	0.122	1	lm.nb	Chemokine signaling, Cytokine Signaling, Growth Factor Signaling, Metabolism, TLR signaling	NM_002649.2:2125
CCR3-mRNA	0.695	0.438	-0.163	1.55	1.62	0.893	2.93	0.123	1	lm.nb	Chemokine signaling, TH2 Activation	NM_001837.2:980
NGF-mRNA	1.45	0.921	-0.36	3.25	2.72	0.779	9.52	0.127	1	lm.nb	Growth Factor Signaling	NM_002506.2:634
OSCAR-mRNA	-0.578	0.371	-1.31	0.15	0.67	0.405	1.11	0.13	1	lm.nb	Lymphocyte activation	NM_130771.3:990
NKG7-mRNA	-0.73	0.476	-1.66	0.204	0.603	0.316	1.15	0.136	1	lm.nb	Differentiation and Maintenance of Myeloid Cells	NM_005601.3:632
RGS1-mRNA	0.723	0.474	-0.207	1.65	1.65	0.867	3.15	0.138	1	lm.nb	Cell Migration and Adhesion, Chemokine signaling	NM_002922.3:675
TNFSF4-mRNA	1.01	0.667	-0.298	2.32	2.01	0.813	4.99	0.141	1	lm.nb	Cytokine Signaling	NM_003326.2:545
CCNB2-mRNA	-1.52	1.01	-3.49	0.463	0.35	0.0888	1.38	0.144	1	lm.nb	Cell Cycle and Apoptosis	NM_004701.2:980
MARCO-mRNA	-0.678	0.457	-1.57	0.217	0.625	0.336	1.16	0.148	1	lm.nb	Differentiation and Maintenance of Myeloid Cells	NM_006770.3:61
JUN-mRNA	-0.352	0.237	-0.817	0.113	0.784	0.568	1.08	0.148	1	lm.nb	Cytokine Signaling, Fc Receptor Signaling, Growth Factor Signaling, Lymphocyte activation, TLR signaling	NM_002228.3:140
RGS16-mRNA	-1.18	0.799	-2.74	0.386	0.442	0.149	1.31	0.15	1	lm.nb	Lymphocyte activation	NM_002928.2:205
FLT3-mRNA	-0.857	0.582	-2	0.283	0.552	0.251	1.22	0.151	1	lm.nb	Cytokine Signaling	NM_004119.2:2374
SELPLG-mRNA	0.453	0.31	-0.154	1.06	1.37	0.899	2.09	0.154	1	lm.nb	Cell Migration and Adhesion	NM_003006.3:2297
CNN2-mRNA	-0.568	0.389	-1.33	0.195	0.675	0.398	1.14	0.155	1	lm.nb	Pathogen Response	NM_004368.3:609
LGALS3-mRNA	-0.749	0.514	-1.76	0.258	0.595	0.296	1.2	0.155	1	lm.nb	Pathogen Response	NM_001177388.1:495
CD68-mRNA	0.574	0.396	-0.201	1.35	1.49	0.87	2.55	0.157	1	lm.nb	Metabolism	NM_001251.2:1140
CRIP1-mRNA	-0.598	0.413	-1.41	0.213	0.661	0.377	1.16	0.159	1	lm.nb	TH2 Activation	NM_001311.4:269
KIAA1671-mRNA	-0.824	0.571	-1.94	0.295	0.565	0.26	1.23	0.159	1	lm.nb	Lymphocyte activation	NM_001145206.1:6380
CXCL3-mRNA	-0.657	0.456	-1.55	0.237	0.634	0.341	1.18	0.16	1	lm.nb	Chemokine signaling, Cytokine Signaling	NM_002090.2:540
CDH4-mRNA	1.02	0.707	-0.37	2.4	2.02	0.774	5.29	0.161	1	lm.nb	Cell Migration and Adhesion	NM_001794.2:1060
ALOX15-mRNA	0.668	0.465	-0.244	1.58	1.59	0.844	2.99	0.162	1	lm.nb	Metabolism	NM_001140.3:1910
MOB3C-mRNA	-0.391	0.273	-0.926	0.144	0.763	0.526	1.1	0.162	1	lm.nb	Lymphocyte activation	NM_145279.4:1630
CCL16-mRNA	1.16	0.813	-0.435	2.75	2.23	0.739	6.74	0.165	1	lm.nb	Chemokine signaling	NM_004590.2:367
NECTIN1-mRNA	-0.956	0.671	-2.27	0.36	0.516	0.207	1.28	0.165	1	lm.nb	Cell Migration and Adhesion	NM_203285.1:220
HPGDS-mRNA	-0.694	0.488	-1.65	0.262	0.618	0.319	1.2	0.165	1	lm.nb	Metabolism	NM_014485.2:430
PRG2-mRNA	-0.517	0.366	-1.23	0.199	0.699	0.425	1.15	0.167	1	lm.nb	Pathogen Response	NM_002728.4:256
RASAL1-mRNA	0.988	0.708	-0.4	2.38	1.98	0.758	5.19	0.173	1	lm.nb	Angiogenesis, Cytokine Signaling, Fc Receptor Signaling, Growth Factor Signaling, Lymphocyte activation	NM_004658.1:2900
IRF8-mRNA	0.527	0.38	-0.217	1.27	1.44	0.86	2.42	0.175	1	lm.nb	Interferon Signaling	NM_002163.2:253
TGFBR3-mRNA	1.1	0.8	-0.464	2.67	2.15	0.725	6.38	0.178	1	lm.nb	Growth Factor Signaling	NM_003243.3:1950
LTB4R-mRNA	-0.542	0.392	-1.31	0.228	0.687	0.403	1.17	0.178	1	lm.nb	Lymphocyte activation	NM_181657.3:2400
CXCL14-mRNA	1.07	0.778	-0.451	2.6	2.1	0.731	6.06	0.178	1	lm.nb	Chemokine signaling	NM_004887.4:1125
BATF3-mRNA	-0.753	0.546	-1.82	0.318	0.593	0.283	1.25	0.178	1	lm.nb	Antigen Presentation	NM_018664.2:770
MAN2B1-mRNA	-0.351	0.255	-0.851	0.149	0.784	0.554	1.11	0.179	1	lm.nb	Metabolism	NM_001173498.1:380
TNFAIP8-mRNA	-0.427	0.312	-1.04	0.185	0.744	0.487	1.14	0.181	1	lm.nb	Cytokine Signaling	NM_001077654.1:260
PDGFA-mRNA	1.07	0.784	-0.464	2.61	2.1	0.725	6.1	0.182	1	lm.nb	Angiogenesis, Cytokine Signaling, ECM remodeling, Fc Receptor Signaling, Growth Factor Signaling, Lymphocyte activation	NM_002607.5:2460
TEP1-mRNA	0.661	0.484	-0.287	1.61	1.58	0.82	3.05	0.182	1	lm.nb	Lymphocyte activation	NM_007110.3:3115
FBXL7-mRNA	-0.554	0.407	-1.35	0.244	0.681	0.392	1.18	0.184	1	lm.nb	Antigen Presentation	NM_012304.3:2735
MAP2K1-mRNA	-0.384	0.283	-0.939	0.172	0.767	0.522	1.13	0.186	1	lm.nb	Angiogenesis, Chemokine signaling, Cytokine Signaling, Fc Receptor Signaling, Growth Factor Signaling, Lymphocyte activation, TLR signaling	NM_002755.2:970
PFDN6-mRNA	-0.795	0.588	-1.95	0.357	0.576	0.259	1.28	0.187	1	lm.nb	Differentiation and Maintenance of Myeloid Cells	NM_014260.2:215
FGF10-mRNA	0.894	0.664	-0.407	2.19	1.86	0.754	4.58	0.188	1	lm.nb	Angiogenesis, Cytokine Signaling, Fc Receptor Signaling, Growth Factor Signaling, Lymphocyte activation	NM_004465.1:85
NFATC2-mRNA	0.949	0.705	-0.433	2.33	1.93	0.741	5.03	0.188	1	lm.nb	Antigen Presentation, Fc Receptor Signaling, Growth Factor Signaling, Lymphocyte activation	NM_012340.3:1815
C1QC-mRNA	-0.695	0.519	-1.71	0.322	0.618	0.305	1.25	0.19	1	lm.nb	Complement Activation	NM_001114101.1:608
STAT4-mRNA	-0.826	0.622	-2.05	0.393	0.564	0.242	1.31	0.194	1	lm.nb	Growth Factor Signaling, TH1 Activation	NM_003151.2:789
RHOC-mRNA	0.435	0.329	-0.209	1.08	1.35	0.865	2.11	0.196	1	lm.nb	Cell Cycle and Apoptosis, Cell Migration and Adhesion, Growth Factor Signaling	NM_175744.4:399
CD247-mRNA	-0.687	0.522	-1.71	0.335	0.621	0.306	1.26	0.198	1	lm.nb	Fc Receptor Signaling, Lymphocyte activation, T-cell Activation and Checkpoint Signaling	NM_198053.2:344
TNFRSF4-mRNA	-1.01	0.771	-2.52	0.496	0.495	0.174	1.41	0.198	1	lm.nb	Cytokine Signaling	NM_003327.3:981
PROK2-mRNA	-0.71	0.54	-1.77	0.348	0.611	0.294	1.27	0.198	1	lm.nb	Angiogenesis	NM_021935.3:827
PRDX3-mRNA	-0.385	0.293	-0.959	0.19	0.766	0.514	1.14	0.199	1	lm.nb	Metabolism	NM_014098.3:963
HIVEP1-mRNA	2.53	1.93	-1.25	6.3	5.77	0.421	79	0.199	1	loglinear	Pathogen Response	NM_002114.2:4040
C3AR1-mRNA	-0.556	0.425	-1.39	0.276	0.68	0.382	1.21	0.201	1	lm.nb	Complement Activation	NM_004054.2:415
KITLG-mRNA	-0.795	0.611	-1.99	0.403	0.576	0.251	1.32	0.203	1	lm.nb	Angiogenesis, Cytokine Signaling, Fc Receptor Signaling, Growth Factor Signaling, Lymphocyte activation	NM_003994.4:1155
CLEC1B-mRNA	-0.669	0.515	-1.68	0.34	0.629	0.312	1.27	0.204	1	lm.nb	Lymphocyte activation	NM_016509.3:649
HPGD-mRNA	0.918	0.709	-0.471	2.31	1.89	0.721	4.95	0.205	1	lm.nb	Metabolism	NM_001145816.2:96
RUNX2-mRNA	0.66	0.512	-0.344	1.66	1.58	0.788	3.17	0.207	1	lm.nb	Differentiation and Maintenance of Myeloid Cells	NM_001024630.3:34
ATF3-mRNA	0.821	0.639	-0.431	2.07	1.77	0.742	4.21	0.209	1	lm.nb	Cytokine Signaling, Lymphocyte activation	NM_001674.2:1757
IDO1-mRNA	-0.576	0.45	-1.46	0.306	0.671	0.364	1.24	0.21	1	lm.nb	Metabolism	NM_002164.3:50
NDUFA7-mRNA	0.585	0.457	-0.311	1.48	1.5	0.806	2.79	0.211	1	lm.nb	Metabolism	NM_005001.2:373
MPO-mRNA	-0.5	0.392	-1.27	0.269	0.707	0.415	1.2	0.212	1	lm.nb	Pathogen Response	NM_000250.1:545
EIF4EBP2-mRNA	0.274	0.215	-0.148	0.696	1.21	0.903	1.62	0.212	1	lm.nb	Metabolism	NM_004096.4:4490
SEMA4A-mRNA	-0.603	0.475	-1.54	0.329	0.658	0.345	1.26	0.214	1	lm.nb	Metabolism, T-cell Activation and Checkpoint Signaling	NM_001193300.1:935
IL1R1-mRNA	-0.299	0.237	-0.764	0.167	0.813	0.589	1.12	0.218	1	lm.nb	Cytokine Signaling, Growth Factor Signaling	NM_001320984.1:281
CCR8-mRNA	-0.52	0.417	-1.34	0.298	0.697	0.395	1.23	0.222	1	lm.nb	Chemokine signaling, TH2 Activation	NM_005201.2:245
TRAF2-mRNA	0.745	0.598	-0.427	1.92	1.68	0.744	3.77	0.222	1	lm.nb	Cytokine Signaling, Growth Factor Signaling, Pathogen Response	NM_021138.3:1325
CD44-mRNA	-0.408	0.328	-1.05	0.234	0.754	0.483	1.18	0.223	1	lm.nb	Cell Migration and Adhesion, ECM remodeling, Interferon Signaling, Metabolism	NM_001001392.1:429
AOAH-mRNA	-0.607	0.489	-1.56	0.351	0.657	0.338	1.28	0.224	1	lm.nb	Pathogen Response	NM_001637.3:1303
FLNB-mRNA	0.569	0.462	-0.337	1.48	1.48	0.792	2.78	0.228	1	lm.nb	Growth Factor Signaling, Interferon Signaling	NM_001164317.1:2124
CCR6-mRNA	0.652	0.53	-0.387	1.69	1.57	0.765	3.23	0.228	1	lm.nb	Chemokine signaling	NM_031409.2:935
EMP1-mRNA	0.573	0.469	-0.346	1.49	1.49	0.787	2.82	0.231	1	lm.nb	Cell Migration and Adhesion	NM_001423.1:2000
SMAD1-mRNA	0.569	0.466	-0.344	1.48	1.48	0.788	2.79	0.231	1	lm.nb	Growth Factor Signaling	NM_005900.2:1850
IL5RA-mRNA	-0.514	0.421	-1.34	0.312	0.7	0.395	1.24	0.232	1	lm.nb	Angiogenesis, Cytokine Signaling, Fc Receptor Signaling, Growth Factor Signaling, Lymphocyte activation	NM_000564.3:210
HOXD4-mRNA	-0.88	0.722	-2.29	0.535	0.543	0.204	1.45	0.232	1	lm.nb	Differentiation and Maintenance of Myeloid Cells	NM_014621.2:75
CTTNBP2-mRNA	-0.652	0.537	-1.7	0.4	0.636	0.307	1.32	0.234	1	lm.nb	Differentiation and Maintenance of Myeloid Cells	NM_033427.2:2894
MRC2-mRNA	0.941	0.781	-0.588	2.47	1.92	0.665	5.55	0.237	1	lm.nb	Antigen Presentation	NM_006039.3:3482
PTPN14-mRNA	-0.426	0.354	-1.12	0.268	0.744	0.46	1.2	0.238	1	lm.nb	Growth Factor Signaling	NM_005401.4:3770
ID3-mRNA	1.09	0.907	-0.686	2.87	2.13	0.622	7.3	0.238	1	lm.nb	Differentiation and Maintenance of Myeloid Cells	NM_002167.3:195
LTA-mRNA	0.91	0.766	-0.59	2.41	1.88	0.664	5.32	0.244	1	lm.nb	Cytokine Signaling, TH1 Activation	NM_000595.2:885
MMP9-mRNA	-0.625	0.526	-1.66	0.407	0.649	0.317	1.33	0.245	1	lm.nb	Cytokine Signaling, ECM remodeling	NM_004994.2:1530
MMP12-mRNA	-0.543	0.458	-1.44	0.354	0.687	0.369	1.28	0.245	1	lm.nb	ECM remodeling	NM_002426.3:769
ITGAX-mRNA	-0.669	0.565	-1.78	0.438	0.629	0.292	1.35	0.246	1	lm.nb	Cell Migration and Adhesion, Complement Activation, ECM remodeling	NM_000887.3:700
GZMA-mRNA	-0.39	0.33	-1.04	0.257	0.763	0.487	1.2	0.247	1	lm.nb	Pathogen Response, T-cell Activation and Checkpoint Signaling	NM_006144.2:155
TUBA1A-mRNA	0.352	0.298	-0.232	0.936	1.28	0.851	1.91	0.247	1	lm.nb	Antigen Presentation	NM_001270399.1:36
CD84-mRNA	0.575	0.489	-0.384	1.53	1.49	0.766	2.9	0.249	1	lm.nb	Cell Migration and Adhesion	NM_003874.3:680
IRF7-mRNA	0.466	0.402	-0.323	1.25	1.38	0.8	2.39	0.256	1	lm.nb	Interferon Signaling, Pathogen Response, TLR signaling	NM_001572.3:1763
CPA3-mRNA	-0.453	0.395	-1.23	0.321	0.73	0.427	1.25	0.26	1	lm.nb	Metabolism	NM_001870.2:220
ERCC1-mRNA	0.433	0.377	-0.307	1.17	1.35	0.808	2.25	0.26	1	lm.nb	Lymphocyte activation	NM_001983.3:458
TLR10-mRNA	-0.57	0.497	-1.54	0.404	0.674	0.343	1.32	0.26	1	lm.nb	TLR signaling	NM_030956.2:2246
GPR65-mRNA	0.437	0.382	-0.312	1.19	1.35	0.805	2.28	0.262	1	lm.nb	Lymphocyte activation	NM_003608.2:1095
CXCL11-mRNA	-1.01	0.884	-2.74	0.722	0.496	0.149	1.65	0.262	1	lm.nb	Chemokine signaling, TLR signaling	NM_005409.4:282
ABCC8-mRNA	1.17	1.02	-0.835	3.17	2.24	0.561	8.97	0.263	1	lm.nb	Metabolism	NM_000352.4:1760
KLF10-mRNA	-0.478	0.42	-1.3	0.345	0.718	0.406	1.27	0.264	1	lm.nb	Growth Factor Signaling	NM_005655.3:2092
CCL28-mRNA	0.497	0.438	-0.362	1.36	1.41	0.778	2.56	0.266	1	lm.nb	Chemokine signaling	NM_148672.2:407
YAP1-mRNA	0.74	0.653	-0.539	2.02	1.67	0.688	4.05	0.266	1	lm.nb	Metabolism	NM_001130145.2:4423
ITGB7-mRNA	-0.706	0.623	-1.93	0.514	0.613	0.263	1.43	0.266	1	lm.nb	Cell Migration and Adhesion, ECM remodeling, Growth Factor Signaling, Lymphocyte activation	NM_000889.1:1278
CDH11-mRNA	0.862	0.763	-0.634	2.36	1.82	0.645	5.12	0.268	1	lm.nb	Cell Migration and Adhesion	NM_001797.2:1835
TXN-mRNA	-0.478	0.424	-1.31	0.353	0.718	0.404	1.28	0.269	1	lm.nb	Metabolism, Pathogen Response	NM_003329.2:55
BTK-mRNA	-0.492	0.437	-1.35	0.364	0.711	0.393	1.29	0.269	1	lm.nb	Fc Receptor Signaling, Lymphocyte activation, TLR signaling	NM_000061.1:570
TPSAB1-mRNA	0.768	0.683	-0.57	2.11	1.7	0.674	4.3	0.269	1	lm.nb	ECM remodeling	NM_003294.3:579
FCGR1A-mRNA	-0.721	0.643	-1.98	0.539	0.607	0.253	1.45	0.271	1	lm.nb	Antigen Presentation, Fc Receptor Signaling, Interferon Signaling, Lymphocyte activation	NM_000566.3:842
MS4A1-mRNA	-0.693	0.619	-1.91	0.52	0.618	0.267	1.43	0.272	1	lm.nb	Differentiation and Maintenance of Myeloid Cells	NM_152866.2:620
LAT-mRNA	-0.726	0.648	-2	0.545	0.605	0.251	1.46	0.272	1	lm.nb	Angiogenesis, Cytokine Signaling, Fc Receptor Signaling, Growth Factor Signaling, Lymphocyte activation	NM_001014987.1:1290
ADAM19-mRNA	-0.36	0.321	-0.989	0.27	0.779	0.504	1.21	0.272	1	lm.nb	ECM remodeling	NM_023038.3:1690
CXCL10-mRNA	0.688	0.615	-0.518	1.89	1.61	0.699	3.72	0.272	1	lm.nb	Chemokine signaling, Cytokine Signaling, Pathogen Response, TLR signaling	NM_001565.3:168
CTSA-mRNA	-0.43	0.384	-1.18	0.324	0.742	0.44	1.25	0.272	1	lm.nb	Antigen Presentation, Metabolism	NM_001127695.1:1540
ADAM8-mRNA	-0.494	0.444	-1.36	0.377	0.71	0.388	1.3	0.275	1	lm.nb	ECM remodeling	NM_001109.4:762
AREG-mRNA	-0.677	0.617	-1.89	0.532	0.626	0.271	1.45	0.281	1	lm.nb	Lymphocyte activation	NM_001657.2:547
CEBPA-mRNA	-0.387	0.353	-1.08	0.306	0.765	0.473	1.24	0.283	1	lm.nb	Cell Cycle and Apoptosis, Differentiation and Maintenance of Myeloid Cells	NM_004364.2:1320
TRIM9-mRNA	-0.965	0.886	-2.7	0.773	0.512	0.154	1.71	0.285	1	lm.nb	Antigen Presentation	NM_015163.5:1856
IGF1-mRNA	0.592	0.546	-0.478	1.66	1.51	0.718	3.17	0.287	1	lm.nb	Growth Factor Signaling	NM_000618.3:491
IL33-mRNA	-0.518	0.48	-1.46	0.422	0.698	0.364	1.34	0.289	1	lm.nb	Cytokine Signaling, Pathogen Response, TH2 Activation	NM_033439.2:1725
SKI-mRNA	-0.449	0.418	-1.27	0.369	0.732	0.415	1.29	0.291	1	lm.nb	Growth Factor Signaling	NM_003036.2:3335
P2RX1-mRNA	-0.426	0.396	-1.2	0.35	0.744	0.435	1.27	0.291	1	lm.nb	Pathogen Response	NM_002558.2:2120
CX3CL1-mRNA	0.861	0.805	-0.718	2.44	1.82	0.608	5.43	0.294	1	lm.nb	Chemokine signaling, Cytokine Signaling	NM_002996.3:1216
TGFA-mRNA	-0.38	0.358	-1.08	0.322	0.768	0.472	1.25	0.297	1	lm.nb	Growth Factor Signaling	NM_003236.2:780
BMP6-mRNA	-0.351	0.331	-1	0.298	0.784	0.5	1.23	0.298	1	lm.nb	ECM remodeling	NM_001718.2:1045
IL1R2-mRNA	-0.44	0.416	-1.26	0.376	0.737	0.419	1.3	0.299	1	lm.nb	Cytokine Signaling, Growth Factor Signaling	NM_173343.1:905
ACAD10-mRNA	-0.38	0.361	-1.09	0.328	0.768	0.47	1.26	0.301	1	lm.nb	Metabolism	NM_001136538.1:1905
ARHGEF28-mRNA	0.662	0.63	-0.574	1.9	1.58	0.672	3.73	0.302	1	lm.nb	Cell Migration and Adhesion	NM_001080479.2:4945
CD163-mRNA	0.702	0.671	-0.614	2.02	1.63	0.653	4.05	0.304	1	lm.nb	Differentiation and Maintenance of Myeloid Cells	NM_004244.4:1630
IL3RA-mRNA	0.312	0.299	-0.274	0.898	1.24	0.827	1.86	0.305	1	lm.nb	Angiogenesis, Cytokine Signaling, Fc Receptor Signaling, Growth Factor Signaling, Lymphocyte activation	NM_001267713.1:1075
CD180-mRNA	0.523	0.507	-0.47	1.52	1.44	0.722	2.86	0.31	1	lm.nb	TLR signaling	NM_005582.2:1036
HLA-DRB3-mRNA	-0.329	0.319	-0.954	0.296	0.796	0.516	1.23	0.31	1	lm.nb	Antigen Presentation, Cell Migration and Adhesion, Interferon Signaling, T-cell Activation and Checkpoint Signaling	NM_022555.3:698
RNASE3-mRNA	0.414	0.402	-0.374	1.2	1.33	0.772	2.3	0.311	1	lm.nb	Pathogen Response	NM_002935.2:300
CLC-mRNA	0.785	0.763	-0.71	2.28	1.72	0.611	4.86	0.312	1	lm.nb	Metabolism	NM_001828.4:90
PLAU-mRNA	-0.312	0.306	-0.911	0.287	0.805	0.532	1.22	0.315	1	lm.nb	Complement Activation	NM_002658.2:793
IL17RA-mRNA	-0.522	0.513	-1.53	0.484	0.696	0.347	1.4	0.317	1	lm.nb	Cytokine Signaling	NM_014339.4:3020
MMP8-mRNA	0.405	0.398	-0.375	1.18	1.32	0.771	2.27	0.317	1	lm.nb	ECM remodeling	NM_002424.2:2590
IL25-mRNA	0.743	0.73	-0.689	2.17	1.67	0.62	4.51	0.317	1	lm.nb	Cytokine Signaling, TH2 Activation	NM_022789.2:1027
CXCR4-mRNA	-0.479	0.472	-1.4	0.446	0.718	0.378	1.36	0.319	1	lm.nb	Chemokine signaling, TH2 Activation	NM_003467.2:1335
HBEGF-mRNA	-0.909	0.901	-2.68	0.858	0.533	0.157	1.81	0.321	1	lm.nb	Angiogenesis, Cytokine Signaling, Fc Receptor Signaling, Growth Factor Signaling, Lymphocyte activation	NM_001945.1:475
CD14-mRNA	-0.439	0.438	-1.3	0.421	0.738	0.407	1.34	0.325	1	lm.nb	Growth Factor Signaling, TLR signaling	NM_000591.2:885
FZD9-mRNA	-0.574	0.581	-1.71	0.564	0.672	0.305	1.48	0.331	1	lm.nb	Growth Factor Signaling	NM_003508.2:1320
XCR1-mRNA	-0.488	0.495	-1.46	0.482	0.713	0.364	1.4	0.332	1	lm.nb	Chemokine signaling	NM_005283.2:700
PGGT1B-mRNA	-0.136	0.139	-0.408	0.136	0.91	0.753	1.1	0.334	1	lm.nb	Metabolism	NM_005023.3:1002
IKZF1-mRNA	-0.291	0.296	-0.87	0.289	0.818	0.547	1.22	0.334	1	lm.nb	Differentiation and Maintenance of Myeloid Cells	NM_006060.4:225
FZD4-mRNA	0.66	0.672	-0.657	1.98	1.58	0.634	3.94	0.334	1	lm.nb	Growth Factor Signaling	NM_012193.2:7130
SMAD7-mRNA	0.271	0.276	-0.271	0.813	1.21	0.829	1.76	0.335	1	lm.nb	Growth Factor Signaling	NM_005904.2:1835
ALOX5AP-mRNA	-0.528	0.541	-1.59	0.533	0.694	0.333	1.45	0.337	1	lm.nb	Metabolism	NM_001629.2:367
CTSG-mRNA	0.42	0.431	-0.425	1.27	1.34	0.745	2.4	0.338	1	lm.nb	Antigen Presentation, ECM remodeling	NM_001911.2:160
FYN-mRNA	-0.565	0.581	-1.7	0.573	0.676	0.307	1.49	0.338	1	lm.nb	Angiogenesis, Antigen Presentation, Cell Migration and Adhesion, Cytokine Signaling, Fc Receptor Signaling, Growth Factor Signaling, Lymphocyte activation, T-cell Activation and Checkpoint Signaling	NM_002037.3:765
CTSD-mRNA	-0.435	0.453	-1.32	0.453	0.74	0.4	1.37	0.345	1	lm.nb	Antigen Presentation, ECM remodeling	NM_001909.3:1495
CCL2-mRNA	-0.415	0.435	-1.27	0.437	0.75	0.416	1.35	0.347	1	lm.nb	Chemokine signaling, Cytokine Signaling, Pathogen Response	NM_002982.3:123
CEBPB-mRNA	-0.456	0.479	-1.39	0.481	0.729	0.38	1.4	0.348	1	lm.nb	Cytokine Signaling	NM_005194.2:1420
CD70-mRNA	-0.427	0.451	-1.31	0.457	0.744	0.403	1.37	0.351	1	lm.nb	T-cell Activation and Checkpoint Signaling	NM_001252.2:190
PIM2-mRNA	-0.467	0.498	-1.44	0.508	0.723	0.368	1.42	0.355	1	lm.nb	Growth Factor Signaling	NM_006875.2:620
S100A11-mRNA	-0.473	0.507	-1.47	0.52	0.72	0.362	1.43	0.358	1	lm.nb	Differentiation and Maintenance of Myeloid Cells	NM_005620.1:127
TEK-mRNA	-0.833	0.894	-2.59	0.919	0.561	0.167	1.89	0.359	1	lm.nb	Angiogenesis, Cell Migration and Adhesion, Cytokine Signaling, Fc Receptor Signaling, Growth Factor Signaling, Lymphocyte activation	NM_000459.3:1894
LTA4H-mRNA	-0.339	0.365	-1.05	0.376	0.79	0.481	1.3	0.36	1	lm.nb	Metabolism	NM_001256643.1:1140
MAP3K14-mRNA	0.386	0.418	-0.432	1.2	1.31	0.741	2.3	0.363	1	lm.nb	Antigen Presentation, Cytokine Signaling, Growth Factor Signaling, Lymphocyte activation, T-cell Activation and Checkpoint Signaling	NM_003954.1:620
CYSLTR1-mRNA	0.333	0.362	-0.376	1.04	1.26	0.77	2.06	0.365	1	lm.nb	Lymphocyte activation	NM_006639.2:90
CX3CR1-mRNA	-0.301	0.331	-0.95	0.348	0.812	0.518	1.27	0.37	1	lm.nb	Chemokine signaling	NM_001337.3:1040
FOSB-mRNA	0.512	0.564	-0.593	1.62	1.43	0.663	3.07	0.371	1	lm.nb	Growth Factor Signaling	NM_006732.1:3200
CDH2-mRNA	-0.683	0.752	-2.16	0.792	0.623	0.224	1.73	0.371	1	lm.nb	Cell Migration and Adhesion	NM_001792.3:941
PTGDR-mRNA	0.503	0.558	-0.591	1.6	1.42	0.664	3.02	0.375	1	lm.nb	Cell Migration and Adhesion, Lymphocyte activation	NM_000953.2:2456
CD209-mRNA	-0.255	0.283	-0.809	0.3	0.838	0.571	1.23	0.376	1	lm.nb	Antigen Presentation, Lymphocyte activation	NM_001144899.1:665
TAP2-mRNA	0.225	0.25	-0.266	0.716	1.17	0.832	1.64	0.376	1	lm.nb	Antigen Presentation	NM_000544.3:909
HLA-DOB-mRNA	0.222	0.247	-0.262	0.705	1.17	0.834	1.63	0.376	1	lm.nb	Antigen Presentation, Cell Migration and Adhesion	NM_002120.3:230
CEACAM1-mRNA	0.305	0.34	-0.361	0.971	1.24	0.778	1.96	0.377	1	lm.nb	Cell Migration and Adhesion, ECM remodeling	NM_001712.3:2455
IL6R-mRNA	-0.388	0.437	-1.25	0.469	0.764	0.422	1.38	0.382	1	lm.nb	Cytokine Signaling, Growth Factor Signaling	NM_000565.2:993
THBD-mRNA	-0.392	0.442	-1.26	0.474	0.762	0.418	1.39	0.382	1	lm.nb	Cell Migration and Adhesion, Complement Activation	NM_000361.2:1246
TOP2A-mRNA	-0.798	0.903	-2.57	0.972	0.575	0.169	1.96	0.384	1	lm.nb	Differentiation and Maintenance of Myeloid Cells	NM_001067.3:3563
CCL1-mRNA	0.643	0.734	-0.795	2.08	1.56	0.576	4.23	0.388	1	lm.nb	Chemokine signaling	NM_002981.1:157
GNAI3-mRNA	-0.408	0.466	-1.32	0.505	0.754	0.4	1.42	0.388	1	lm.nb	Chemokine signaling	NM_006496.1:1150
COL17A1-mRNA	-0.465	0.535	-1.51	0.584	0.725	0.35	1.5	0.392	1	lm.nb	ECM remodeling, Lymphocyte activation	NM_000494.3:5070
GRN-mRNA	-0.371	0.427	-1.21	0.466	0.773	0.433	1.38	0.392	1	lm.nb	Pathogen Response	NM_002087.2:546
VASP-mRNA	-0.409	0.473	-1.34	0.518	0.753	0.396	1.43	0.394	1	lm.nb	Cell Migration and Adhesion	NM_003370.3:1500
PDGFRA-mRNA	0.463	0.537	-0.59	1.52	1.38	0.664	2.86	0.395	1	lm.nb	Angiogenesis, Cytokine Signaling, Fc Receptor Signaling, Growth Factor Signaling, Lymphocyte activation	NM_006206.3:1925
CCL3L1-mRNA	0.361	0.421	-0.464	1.19	1.28	0.725	2.28	0.397	1	lm.nb	Chemokine signaling, TLR signaling	NM_021006.4:421
FUT4-mRNA	-0.407	0.479	-1.35	0.532	0.754	0.394	1.45	0.402	1	lm.nb	Metabolism	NM_002033.3:1221
ENC1-mRNA	-0.359	0.434	-1.21	0.491	0.78	0.432	1.41	0.414	1	lm.nb	Lymphocyte activation	NM_003633.2:4710
BIRC2-mRNA	0.326	0.397	-0.452	1.1	1.25	0.731	2.15	0.418	1	lm.nb	Cytokine Signaling, Pathogen Response, TLR signaling	NM_001166.3:1760
TIMD4-mRNA	0.547	0.671	-0.767	1.86	1.46	0.588	3.63	0.421	1	lm.nb	Pathogen Response	NM_138379.1:92
C4A-mRNA	0.562	0.693	-0.796	1.92	1.48	0.576	3.78	0.424	1	lm.nb	Complement Activation	NM_007293.2:1217
ARF6-mRNA	-0.289	0.359	-0.992	0.414	0.818	0.503	1.33	0.426	1	lm.nb	Growth Factor Signaling	NM_001663.3:1362
RIN2-mRNA	-0.469	0.584	-1.61	0.674	0.722	0.327	1.6	0.427	1	lm.nb	Pathogen Response	NM_018993.2:690
NFIL3-mRNA	-0.369	0.46	-1.27	0.532	0.774	0.414	1.45	0.428	1	lm.nb	Angiogenesis	NM_005384.2:1795
RND3-mRNA	0.415	0.521	-0.607	1.44	1.33	0.657	2.71	0.432	1	lm.nb	Cell Cycle and Apoptosis, Cell Migration and Adhesion, Growth Factor Signaling	NM_005168.3:775
RHOG-mRNA	-0.327	0.411	-1.13	0.478	0.797	0.456	1.39	0.432	1	lm.nb	Cell Cycle and Apoptosis, Cell Migration and Adhesion, Growth Factor Signaling	NM_001665.3:345
HLA-DQA1-mRNA	-0.694	0.875	-2.41	1.02	0.618	0.188	2.03	0.434	1	lm.nb	Antigen Presentation, Cell Migration and Adhesion, Interferon Signaling, T-cell Activation and Checkpoint Signaling	NM_002122.3:261
DDR2-mRNA	0.604	0.763	-0.891	2.1	1.52	0.539	4.28	0.435	1	lm.nb	ECM remodeling	NM_006182.2:1706
FPR2-mRNA	-0.338	0.428	-1.18	0.5	0.791	0.443	1.41	0.436	1	lm.nb	Pathogen Response	NM_001462.3:1200
SERPINE3-mRNA	0.63	0.802	-0.942	2.2	1.55	0.521	4.6	0.438	1	lm.nb	ECM remodeling	NM_001101320.1:132
TUBA4A-mRNA	-0.398	0.507	-1.39	0.596	0.759	0.381	1.51	0.439	1	lm.nb	Antigen Presentation	NM_006000.1:217
ALOX5-mRNA	-0.341	0.435	-1.19	0.512	0.789	0.437	1.43	0.439	1	lm.nb	Metabolism	NM_000698.2:735
IL18-mRNA	0.312	0.398	-0.468	1.09	1.24	0.723	2.13	0.439	1	lm.nb	Cytokine Signaling, Pathogen Response, TH1 Activation	NM_001562.2:48
ITGB2-mRNA	-0.377	0.482	-1.32	0.568	0.77	0.4	1.48	0.44	1	lm.nb	Cell Migration and Adhesion, Complement Activation, ECM remodeling, Lymphocyte activation, TLR signaling	NM_000211.2:520
IL15RA-mRNA	-0.396	0.509	-1.39	0.601	0.76	0.381	1.52	0.442	1	lm.nb	Cytokine Signaling, Growth Factor Signaling	NM_002189.3:709
INSR-mRNA	-0.763	0.988	-2.7	1.17	0.589	0.154	2.25	0.446	1	lm.nb	Growth Factor Signaling	NM_000208.2:2741
RAPGEF4-mRNA	0.529	0.685	-0.813	1.87	1.44	0.569	3.66	0.446	1	lm.nb	Metabolism	NM_007023.3:1992
NAMPT-mRNA	-0.362	0.471	-1.29	0.562	0.778	0.41	1.48	0.449	1	lm.nb	Metabolism	NM_005746.2:290
COL12A1-mRNA	0.678	0.886	-1.06	2.41	1.6	0.48	5.33	0.45	1	lm.nb	ECM remodeling	NM_004370.5:5829
IL1RL1-mRNA	0.274	0.361	-0.433	0.981	1.21	0.741	1.97	0.453	1	lm.nb	Cytokine Signaling	NM_016232.4:700
ITGAM-mRNA	-0.272	0.36	-0.977	0.432	0.828	0.508	1.35	0.454	1	lm.nb	Cell Migration and Adhesion, Complement Activation, ECM remodeling, TLR signaling	NM_000632.3:515
TLR9-mRNA	0.418	0.552	-0.664	1.5	1.34	0.631	2.83	0.455	1	lm.nb	TLR signaling	NM_017442.2:985
SOCS2-mRNA	0.436	0.582	-0.704	1.58	1.35	0.614	2.98	0.459	1	lm.nb	Growth Factor Signaling	NM_003877.3:1020
NDC80-mRNA	0.373	0.497	-0.602	1.35	1.29	0.659	2.55	0.459	1	lm.nb	Cell Cycle and Apoptosis	NM_006101.2:96
MAPK13-mRNA	-0.404	0.539	-1.46	0.654	0.756	0.363	1.57	0.46	1	lm.nb	Angiogenesis, Cytokine Signaling, Growth Factor Signaling, Pathogen Response, TLR signaling	NM_002754.3:1050
STAT1-mRNA	0.321	0.434	-0.53	1.17	1.25	0.693	2.25	0.465	1	lm.nb	Chemokine signaling, Cytokine Signaling, Growth Factor Signaling, Interferon Signaling, TH1 Activation, TLR signaling	NM_139266.1:455
TLR8-mRNA	-0.295	0.399	-1.08	0.488	0.815	0.474	1.4	0.466	1	lm.nb	TLR signaling	NM_016610.2:2310
SQSTM1-mRNA	-0.309	0.421	-1.13	0.517	0.807	0.456	1.43	0.469	1	lm.nb	Cytokine Signaling, Growth Factor Signaling	NM_003900.3:1445
CD1B-mRNA	-0.322	0.441	-1.19	0.541	0.8	0.44	1.46	0.471	1	lm.nb	Antigen Presentation, T-cell Activation and Checkpoint Signaling	NM_001764.2:142
CCL5-mRNA	-0.442	0.606	-1.63	0.745	0.736	0.323	1.68	0.471	1	lm.nb	Chemokine signaling, Cytokine Signaling, Pathogen Response, TLR signaling	NM_002985.2:280
CCL19-mRNA	-0.385	0.529	-1.42	0.652	0.766	0.373	1.57	0.473	1	lm.nb	Chemokine signaling	NM_006274.2:401
CALR-mRNA	-0.32	0.442	-1.19	0.547	0.801	0.439	1.46	0.475	1	lm.nb	Antigen Presentation	NM_004343.2:965
USP18-mRNA	0.547	0.759	-0.94	2.03	1.46	0.521	4.1	0.476	1	lm.nb	Interferon Signaling	NM_017414.3:334
BMP8A-mRNA	0.419	0.582	-0.721	1.56	1.34	0.607	2.95	0.477	1	lm.nb	ECM remodeling	NM_181809.3:5015
TRAF1-mRNA	0.437	0.61	-0.758	1.63	1.35	0.591	3.1	0.479	1	lm.nb	Cytokine Signaling	NM_005658.3:3735
EPX-mRNA	-0.397	0.556	-1.49	0.693	0.759	0.357	1.62	0.481	1	lm.nb	Pathogen Response	NM_000502.4:2060
LAMP3-mRNA	0.272	0.383	-0.478	1.02	1.21	0.718	2.03	0.483	1	lm.nb	Antigen Presentation	NM_014398.3:878
SEMA4B-mRNA	0.269	0.379	-0.474	1.01	1.2	0.72	2.02	0.484	1	lm.nb	Lymphocyte activation	NM_020210.3:3470
CCR4-mRNA	-0.335	0.474	-1.26	0.595	0.793	0.416	1.51	0.486	1	lm.nb	Chemokine signaling, TH2 Activation	NM_005508.4:672
SPTBN1-mRNA	-0.177	0.253	-0.673	0.318	0.884	0.627	1.25	0.489	1	lm.nb	Angiogenesis, Cytokine Signaling, Fc Receptor Signaling, Growth Factor Signaling, Lymphocyte activation	NM_003128.2:3725
ADAMTS9-AS2-mRNA	0.395	0.565	-0.711	1.5	1.32	0.611	2.83	0.489	1	lm.nb	ECM remodeling	NR_038264.1:1052
CD83-mRNA	-0.266	0.381	-1.01	0.481	0.832	0.495	1.4	0.491	1	lm.nb	Antigen Presentation, Lymphocyte activation	NM_004233.3:1960
VEGFA-mRNA	0.283	0.406	-0.513	1.08	1.22	0.701	2.11	0.491	1	lm.nb	Angiogenesis, Growth Factor Signaling	NM_001025366.1:1325
TNFSF9-mRNA	0.208	0.298	-0.377	0.792	1.15	0.77	1.73	0.492	1	lm.nb	Cytokine Signaling, T-cell Activation and Checkpoint Signaling	NM_003811.3:398
TNFRSF8-mRNA	-0.138	0.198	-0.526	0.251	0.909	0.695	1.19	0.493	1	lm.nb	Cytokine Signaling	NM_152942.2:2030
CASP1-mRNA	-0.289	0.422	-1.12	0.537	0.818	0.461	1.45	0.498	1	lm.nb	Cytokine Signaling, Pathogen Response	NM_001223.3:971
CCL11-mRNA	0.423	0.62	-0.791	1.64	1.34	0.578	3.11	0.5	1	lm.nb	Chemokine signaling	NM_002986.2:378
BTLA-mRNA	0.259	0.38	-0.486	1	1.2	0.714	2.01	0.501	1	lm.nb	T-cell Activation and Checkpoint Signaling	NM_181780.2:305
NOX4-mRNA	0.443	0.65	-0.83	1.72	1.36	0.562	3.29	0.501	1	lm.nb	Metabolism	NM_001143836.2:1795
LTB4R2-mRNA	0.266	0.394	-0.506	1.04	1.2	0.704	2.05	0.504	1	lm.nb	Lymphocyte activation	NM_019839.4:1250
MPEG1-mRNA	0.246	0.367	-0.473	0.965	1.19	0.721	1.95	0.507	1	lm.nb	Pathogen Response	NM_001039396.1:470
IL4R-mRNA	0.322	0.481	-0.621	1.26	1.25	0.65	2.4	0.508	1	lm.nb	Cytokine Signaling, Growth Factor Signaling	NM_000418.3:1510
FBP1-mRNA	0.266	0.398	-0.513	1.05	1.2	0.701	2.06	0.509	1	lm.nb	Metabolism	NM_000507.3:590
HDAC5-mRNA	-0.179	0.269	-0.706	0.348	0.883	0.613	1.27	0.511	1	lm.nb	Growth Factor Signaling	NM_005474.4:3160
AKAP13-mRNA	0.32	0.482	-0.624	1.26	1.25	0.649	2.4	0.511	1	lm.nb	Growth Factor Signaling	NM_006738.4:5261
DNAJB6-mRNA	-0.149	0.226	-0.592	0.294	0.902	0.664	1.23	0.514	1	lm.nb	Lymphocyte activation	NM_005494.2:636
PYCARD-mRNA	0.272	0.416	-0.543	1.09	1.21	0.686	2.12	0.518	1	lm.nb	Antigen Presentation, Lymphocyte activation, Pathogen Response	NM_013258.3:714
ARMC1-mRNA	0.238	0.365	-0.478	0.954	1.18	0.718	1.94	0.52	1	lm.nb	Lymphocyte activation	NM_018120.5:250
CD86-mRNA	0.34	0.524	-0.687	1.37	1.27	0.621	2.58	0.522	1	lm.nb	Cell Migration and Adhesion, Fc Receptor Signaling, Growth Factor Signaling, Lymphocyte activation, T-cell Activation and Checkpoint Signaling, TLR signaling	NM_175862.3:1265
ICAM1-mRNA	-0.214	0.331	-0.864	0.435	0.862	0.549	1.35	0.522	1	lm.nb	Cell Migration and Adhesion, Cytokine Signaling, ECM remodeling, Interferon Signaling, Lymphocyte activation	NM_000201.2:1530
FCN1-mRNA	-0.289	0.449	-1.17	0.592	0.818	0.444	1.51	0.525	1	lm.nb	Complement Activation	NM_002003.3:932
EN1-mRNA	0.636	0.99	-1.3	2.58	1.55	0.405	5.97	0.526	1	lm.nb	Interferon Signaling	NM_001426.3:2360
STAT5A-mRNA	-0.231	0.36	-0.937	0.475	0.852	0.522	1.39	0.526	1	lm.nb	Cytokine Signaling, Growth Factor Signaling	NM_003152.3:2523
CD40-mRNA	0.254	0.396	-0.522	1.03	1.19	0.696	2.04	0.526	1	lm.nb	Cell Migration and Adhesion, Lymphocyte activation, TH1 Activation, TLR signaling	NM_001250.4:196
MAP2K3-mRNA	-0.284	0.445	-1.16	0.587	0.821	0.449	1.5	0.527	1	lm.nb	Cytokine Signaling, Growth Factor Signaling, TLR signaling	NM_145109.1:370
TREX1-mRNA	0.258	0.411	-0.548	1.06	1.2	0.684	2.09	0.535	1	lm.nb	Pathogen Response	NM_016381.3:1486
ID2-mRNA	-0.167	0.267	-0.691	0.356	0.89	0.62	1.28	0.535	1	lm.nb	Differentiation and Maintenance of Myeloid Cells	NM_002166.4:505
FCGR2A-mRNA	-0.283	0.452	-1.17	0.603	0.822	0.445	1.52	0.536	1	lm.nb	Fc Receptor Signaling	NM_021642.3:60
CXCR6-mRNA	-0.344	0.555	-1.43	0.744	0.788	0.371	1.67	0.54	1	lm.nb	Chemokine signaling, TH1 Activation	NM_006564.1:95
PDGFB-mRNA	0.311	0.503	-0.675	1.3	1.24	0.626	2.46	0.541	1	lm.nb	Angiogenesis, Cytokine Signaling, ECM remodeling, Fc Receptor Signaling, Growth Factor Signaling, Lymphocyte activation	NM_033016.2:1480
TNF-mRNA	-0.225	0.367	-0.944	0.494	0.856	0.52	1.41	0.544	1	lm.nb	Antigen Presentation, Cytokine Signaling, Growth Factor Signaling, Pathogen Response, TH1 Activation, TLR signaling	NM_000594.2:1010
CXCL8-mRNA	-0.295	0.481	-1.24	0.648	0.815	0.424	1.57	0.544	1	lm.nb	Chemokine signaling, Pathogen Response, TLR signaling	NM_000584.2:25
CLEC7A-mRNA	-0.276	0.45	-1.16	0.607	0.826	0.448	1.52	0.545	1	lm.nb	Antigen Presentation, Lymphocyte activation	NM_197954.2:55
FASN-mRNA	-0.466	0.763	-1.96	1.03	0.724	0.257	2.04	0.546	1	lm.nb	Metabolism	NM_004104.4:5387
FADD-mRNA	0.269	0.444	-0.601	1.14	1.2	0.659	2.2	0.549	1	lm.nb	Cytokine Signaling, Pathogen Response, TLR signaling	NM_003824.2:1560
HAVCR2-mRNA	0.308	0.51	-0.692	1.31	1.24	0.619	2.48	0.55	1	lm.nb	Cytokine Signaling, TH1 Activation	NM_032782.3:955
CCL3-mRNA	-0.342	0.569	-1.46	0.773	0.789	0.364	1.71	0.552	1	lm.nb	Chemokine signaling, TLR signaling	NM_002983.2:159
SLC16A6-mRNA	-0.104	0.174	-0.445	0.236	0.93	0.735	1.18	0.552	1	lm.nb	Metabolism	NM_001174166.1:855
CASP5-mRNA	-0.214	0.361	-0.922	0.495	0.862	0.528	1.41	0.559	1	lm.nb	Pathogen Response	NM_004347.1:580
PBX1-mRNA	0.342	0.58	-0.796	1.48	1.27	0.576	2.79	0.56	1	lm.nb	Differentiation and Maintenance of Myeloid Cells	NM_002585.2:368
FCGR3A-mRNA	0.24	0.41	-0.563	1.04	1.18	0.677	2.06	0.563	1	lm.nb	Fc Receptor Signaling, Lymphocyte activation	NM_000569.6:873
FLRT2-mRNA	-0.284	0.487	-1.24	0.67	0.821	0.424	1.59	0.564	1	lm.nb	Growth Factor Signaling	NM_013231.4:3265
MCM5-mRNA	-0.361	0.622	-1.58	0.859	0.779	0.334	1.81	0.567	1	lm.nb	Cell Cycle and Apoptosis, Differentiation and Maintenance of Myeloid Cells	NM_006739.3:1580
DAXX-mRNA	0.202	0.35	-0.483	0.887	1.15	0.715	1.85	0.568	1	lm.nb	Growth Factor Signaling	NM_001350.3:1875
HIST1H1C-mRNA	0.224	0.389	-0.539	0.988	1.17	0.688	1.98	0.569	1	lm.nb	Cell Cycle and Apoptosis	NM_005319.3:401
CSF2RA-mRNA	-0.24	0.417	-1.06	0.578	0.847	0.481	1.49	0.57	1	lm.nb	Angiogenesis, Cytokine Signaling, Fc Receptor Signaling, Growth Factor Signaling, Lymphocyte activation	NM_006140.3:660
F11R-mRNA	-0.255	0.445	-1.13	0.617	0.838	0.458	1.53	0.571	1	lm.nb	Cell Migration and Adhesion, ECM remodeling	NM_144503.1:3650
ALCAM-mRNA	-0.22	0.387	-0.979	0.539	0.858	0.507	1.45	0.574	1	lm.nb	Cell Migration and Adhesion	NM_001627.3:789
SOCS3-mRNA	-0.316	0.561	-1.41	0.782	0.803	0.375	1.72	0.577	1	lm.nb	Antigen Presentation, Cytokine Signaling, Growth Factor Signaling, Interferon Signaling	NM_003955.3:1870
ITGA5-mRNA	-0.271	0.483	-1.22	0.675	0.829	0.43	1.6	0.579	1	lm.nb	Cell Migration and Adhesion, ECM remodeling, Growth Factor Signaling	NM_002205.2:925
KLRK1-mRNA	0.227	0.407	-0.571	1.02	1.17	0.673	2.03	0.582	1	lm.nb	Lymphocyte activation	NM_007360.1:760
GK5-mRNA	0.193	0.347	-0.487	0.872	1.14	0.714	1.83	0.583	1	lm.nb	Metabolism	NM_001039547.2:1102
STAT5B-mRNA	-0.248	0.45	-1.13	0.633	0.842	0.457	1.55	0.585	1	lm.nb	Chemokine signaling, Cytokine Signaling, Growth Factor Signaling	NM_012448.3:200
FURIN-mRNA	-0.141	0.256	-0.643	0.36	0.907	0.641	1.28	0.585	1	lm.nb	ECM remodeling, Growth Factor Signaling	NM_002569.2:3700
ADAMTS3-mRNA	-0.18	0.328	-0.822	0.462	0.883	0.566	1.38	0.587	1	lm.nb	ECM remodeling	NM_014243.2:2000
PRDX1-mRNA	0.188	0.343	-0.484	0.86	1.14	0.715	1.82	0.588	1	lm.nb	Metabolism	NM_002574.2:632
BIRC3-mRNA	0.196	0.359	-0.508	0.899	1.15	0.703	1.87	0.589	1	lm.nb	Cytokine Signaling, Pathogen Response, TLR signaling	NM_182962.2:275
CCR7-mRNA	-0.206	0.381	-0.952	0.54	0.867	0.517	1.45	0.592	1	lm.nb	Chemokine signaling, TH2 Activation	NM_001838.2:1610
TXNDC16-mRNA	-0.115	0.214	-0.534	0.304	0.923	0.69	1.23	0.594	1	lm.nb	Lymphocyte activation	NM_001160047.1:1260
CYBB-mRNA	-0.189	0.351	-0.877	0.5	0.877	0.544	1.41	0.596	1	lm.nb	Angiogenesis, Antigen Presentation	NM_000397.3:2686
ID1-mRNA	0.253	0.473	-0.673	1.18	1.19	0.627	2.27	0.596	1	lm.nb	Cell Cycle and Apoptosis	NM_002165.2:345
ACLY-mRNA	0.185	0.351	-0.502	0.873	1.14	0.706	1.83	0.601	1	lm.nb	Metabolism	NM_001096.2:3195
JAML-mRNA	-0.214	0.409	-1.02	0.588	0.862	0.495	1.5	0.605	1	lm.nb	Cell Migration and Adhesion, Lymphocyte activation	NM_153206.2:620
TRAFD1-mRNA	-0.279	0.535	-1.33	0.77	0.824	0.398	1.7	0.606	1	lm.nb	Cytokine Signaling	NM_001143906.1:1475
TNFRSF1A-mRNA	-0.233	0.455	-1.12	0.659	0.851	0.459	1.58	0.612	1	lm.nb	Cytokine Signaling, Growth Factor Signaling	NM_001065.2:515
KLK3-mRNA	-0.369	0.723	-1.79	1.05	0.774	0.29	2.07	0.614	1	lm.nb	Metabolism	NM_001030049.1:433
HGF-mRNA	-0.158	0.312	-0.769	0.452	0.896	0.587	1.37	0.615	1	lm.nb	Cytokine Signaling, Growth Factor Signaling	NM_000601.4:550
OSM-mRNA	-0.273	0.549	-1.35	0.803	0.828	0.393	1.74	0.623	1	lm.nb	Cytokine Signaling, Growth Factor Signaling	NM_020530.4:580
TNFSF10-mRNA	0.233	0.469	-0.686	1.15	1.18	0.621	2.22	0.623	1	lm.nb	Cytokine Signaling	NM_003810.2:115
BCL2-mRNA	-0.306	0.617	-1.52	0.904	0.809	0.35	1.87	0.624	1	lm.nb	Growth Factor Signaling, Pathogen Response	NM_000657.2:947
NOX1-mRNA	0.299	0.612	-0.9	1.5	1.23	0.536	2.82	0.628	1	lm.nb	Metabolism	NM_007052.4:455
ROS1-mRNA	0.164	0.336	-0.494	0.822	1.12	0.71	1.77	0.628	1	lm.nb	Growth Factor Signaling	NM_002944.2:4250
TWISTNB-mRNA	-0.251	0.519	-1.27	0.765	0.84	0.415	1.7	0.631	1	lm.nb	Pathogen Response	NM_001002926.1:3246
NR4A2-mRNA	0.256	0.528	-0.779	1.29	1.19	0.583	2.45	0.632	1	lm.nb	Lymphocyte activation	NM_006186.3:1380
CDC20-mRNA	0.243	0.502	-0.74	1.23	1.18	0.599	2.34	0.632	1	lm.nb	Antigen Presentation	NM_001255.2:430
IGF2-mRNA	-0.212	0.44	-1.07	0.649	0.863	0.475	1.57	0.633	1	lm.nb	Growth Factor Signaling	NM_000612.4:765
SYK-mRNA	-0.177	0.37	-0.903	0.549	0.885	0.535	1.46	0.636	1	lm.nb	Antigen Presentation, Cytokine Signaling, Fc Receptor Signaling, Growth Factor Signaling, Lymphocyte activation	NM_003177.5:808
ANOS1-mRNA	-0.175	0.367	-0.894	0.544	0.886	0.538	1.46	0.637	1	lm.nb	Growth Factor Signaling	NM_000216.2:1135
ZMPSTE24-mRNA	0.224	0.47	-0.698	1.15	1.17	0.616	2.21	0.638	1	lm.nb	Pathogen Response	NM_005857.3:540
LAPTM5-mRNA	-0.213	0.45	-1.1	0.67	0.863	0.468	1.59	0.639	1	lm.nb	Differentiation and Maintenance of Myeloid Cells	NM_006762.2:1825
SELL-mRNA	-0.234	0.495	-1.2	0.736	0.85	0.434	1.67	0.64	1	lm.nb	Cell Migration and Adhesion, Lymphocyte activation	NR_029467.1:1585
HSPG2-mRNA	0.364	0.777	-1.16	1.89	1.29	0.448	3.7	0.643	1	lm.nb	ECM remodeling, Metabolism	NM_005529.5:2715
HLA-DRA-mRNA	-0.197	0.422	-1.02	0.63	0.872	0.492	1.55	0.644	1	lm.nb	Antigen Presentation, Cell Migration and Adhesion, Interferon Signaling, T-cell Activation and Checkpoint Signaling	NM_019111.3:335
RAB20-mRNA	-0.122	0.262	-0.636	0.392	0.919	0.643	1.31	0.644	1	lm.nb	Metabolism	NM_017817.1:758
CD40LG-mRNA	0.247	0.535	-0.801	1.3	1.19	0.574	2.45	0.647	1	lm.nb	Cell Migration and Adhesion, Lymphocyte activation	NM_000074.2:1225
HLA-DQB1-mRNA	0.53	1.15	-1.72	2.78	1.44	0.304	6.85	0.647	1	lm.nb	Antigen Presentation, Cell Migration and Adhesion, Interferon Signaling, T-cell Activation and Checkpoint Signaling	NM_002123.3:384
IL4I1-mRNA	-0.281	0.613	-1.48	0.922	0.823	0.358	1.89	0.651	1	lm.nb	Cytokine Signaling, Metabolism	NM_152899.1:1452
CD28-mRNA	0.145	0.321	-0.484	0.775	1.11	0.715	1.71	0.655	1	lm.nb	Cell Migration and Adhesion, Fc Receptor Signaling, Growth Factor Signaling, Lymphocyte activation, T-cell Activation and Checkpoint Signaling	NM_001243078.1:2065
IFNAR2-mRNA	-0.18	0.404	-0.972	0.612	0.883	0.51	1.53	0.659	1	lm.nb	Growth Factor Signaling, Interferon Signaling, TLR signaling	NM_000874.3:631
BCL6-mRNA	-0.2	0.455	-1.09	0.691	0.87	0.469	1.61	0.662	1	lm.nb	Cytokine Signaling	NM_001706.2:675
FSCN1-mRNA	-0.244	0.555	-1.33	0.844	0.844	0.397	1.8	0.663	1	lm.nb	Cytokine Signaling	NM_003088.2:1843
VAV1-mRNA	-0.185	0.424	-1.02	0.646	0.879	0.494	1.56	0.665	1	lm.nb	Angiogenesis, Chemokine signaling, Cytokine Signaling, Fc Receptor Signaling, Growth Factor Signaling, Lymphocyte activation, T-cell Activation and Checkpoint Signaling	NM_005428.2:764
BCL10-mRNA	-0.153	0.351	-0.841	0.534	0.899	0.558	1.45	0.665	1	lm.nb	Antigen Presentation, Fc Receptor Signaling, Lymphocyte activation	NM_003921.2:1250
OLR1-mRNA	-0.188	0.434	-1.04	0.663	0.878	0.487	1.58	0.668	1	lm.nb	Cell Migration and Adhesion	NM_002543.3:295
PSMB8-mRNA	-0.189	0.439	-1.05	0.671	0.877	0.483	1.59	0.669	1	lm.nb	Angiogenesis, Antigen Presentation, Cytokine Signaling, Fc Receptor Signaling, Growth Factor Signaling, Interferon Signaling, Lymphocyte activation, Metabolism	NM_004159.4:1215
CCL4-mRNA	0.31	0.725	-1.11	1.73	1.24	0.463	3.32	0.672	1	lm.nb	Chemokine signaling, Pathogen Response, TLR signaling	NM_002984.2:201
ANXA1-mRNA	-0.292	0.683	-1.63	1.05	0.817	0.323	2.07	0.672	1	lm.nb	Cytokine Signaling	NM_000700.1:515
SOCS1-mRNA	-0.209	0.493	-1.18	0.757	0.865	0.443	1.69	0.674	1	lm.nb	Antigen Presentation, Growth Factor Signaling, Interferon Signaling, TLR signaling	NM_003745.1:1025
HLA-DMA-mRNA	0.115	0.271	-0.416	0.646	1.08	0.749	1.56	0.675	1	lm.nb	Antigen Presentation, Cell Migration and Adhesion	NM_006120.3:380
STK17A-mRNA	-0.178	0.419	-0.999	0.644	0.884	0.5	1.56	0.675	1	lm.nb	Cell Cycle and Apoptosis	NM_004760.2:528
MMP13-mRNA	0.237	0.562	-0.865	1.34	1.18	0.549	2.53	0.676	1	lm.nb	ECM remodeling	NM_002427.2:951
MAPK14-mRNA	-0.209	0.497	-1.18	0.764	0.865	0.44	1.7	0.676	1	lm.nb	Angiogenesis, Cytokine Signaling, Growth Factor Signaling, Pathogen Response, TLR signaling	NM_001315.2:792
VRK2-mRNA	-0.102	0.243	-0.578	0.374	0.932	0.67	1.3	0.677	1	lm.nb	Cell Cycle and Apoptosis	NM_006296.3:875
NFKBIE-mRNA	0.124	0.296	-0.456	0.704	1.09	0.729	1.63	0.678	1	lm.nb	Lymphocyte activation	NM_004556.2:1115
PSMB9-mRNA	0.159	0.398	-0.621	0.938	1.12	0.65	1.92	0.693	1	lm.nb	Angiogenesis, Antigen Presentation, Cytokine Signaling, Fc Receptor Signaling, Growth Factor Signaling, Lymphocyte activation, Metabolism	NM_002800.4:455
SIGLEC5-mRNA	-0.19	0.476	-1.12	0.744	0.877	0.459	1.67	0.693	1	lm.nb	Lymphocyte activation	NM_003830.2:2145
CCL23-mRNA	-0.159	0.4	-0.942	0.624	0.896	0.521	1.54	0.694	1	lm.nb	Chemokine signaling	NM_145898.1:336
MARCKSL1-mRNA	0.123	0.311	-0.485	0.732	1.09	0.714	1.66	0.694	1	lm.nb	Angiogenesis	NM_023009.5:1005
BID-mRNA	-0.172	0.439	-1.03	0.688	0.888	0.489	1.61	0.698	1	lm.nb	Cell Cycle and Apoptosis	NM_197966.2:964
GCH1-mRNA	-0.108	0.277	-0.651	0.435	0.928	0.637	1.35	0.699	1	lm.nb	Metabolism	NM_000161.2:1910
STAT6-mRNA	-0.141	0.366	-0.859	0.576	0.907	0.551	1.49	0.703	1	lm.nb	Growth Factor Signaling, Pathogen Response	NM_003153.3:2030
CSTB-mRNA	-0.195	0.505	-1.18	0.795	0.874	0.44	1.73	0.703	1	lm.nb	Pathogen Response	NM_000100.2:320
ADAMTS1-mRNA	0.239	0.64	-1.02	1.49	1.18	0.494	2.82	0.712	1	lm.nb	ECM remodeling	NM_006988.3:2840
LST1-mRNA	-0.197	0.529	-1.23	0.84	0.872	0.425	1.79	0.712	1	lm.nb	Antigen Presentation	NM_007161.3:492
CCL8-mRNA	0.241	0.648	-1.03	1.51	1.18	0.49	2.85	0.712	1	lm.nb	Chemokine signaling	NM_005623.2:689
IFNGR1-mRNA	-0.168	0.453	-1.06	0.72	0.89	0.481	1.65	0.713	1	lm.nb	Growth Factor Signaling, Interferon Signaling, TH1 Activation, TH2 Activation	NM_000416.2:392
LRP6-mRNA	0.366	0.986	-1.57	2.3	1.29	0.337	4.92	0.713	1	lm.nb	Growth Factor Signaling	NM_002336.1:2185
AIF1-mRNA	-0.154	0.422	-0.98	0.673	0.899	0.507	1.59	0.718	1	lm.nb	Cell Migration and Adhesion, Chemokine signaling	NM_032955.1:185
ZNRF2-mRNA	0.161	0.448	-0.716	1.04	1.12	0.609	2.05	0.721	1	lm.nb	Metabolism	NM_147128.3:1594
FCAR-mRNA	-0.156	0.44	-1.02	0.706	0.897	0.494	1.63	0.725	1	lm.nb	Pathogen Response	NM_002000.2:1415
CCL22-mRNA	-0.263	0.756	-1.75	1.22	0.833	0.298	2.33	0.73	1	lm.nb	Chemokine signaling	NM_002990.3:797
CDH1-mRNA	0.303	0.874	-1.41	2.02	1.23	0.376	4.04	0.731	1	lm.nb	Cell Migration and Adhesion, ECM remodeling, Lymphocyte activation	NM_004360.2:535
COL3A1-mRNA	0.183	0.528	-0.853	1.22	1.14	0.554	2.33	0.731	1	lm.nb	ECM remodeling, Lymphocyte activation	NM_000090.3:180
GTF2H2-mRNA	-0.183	0.53	-1.22	0.855	0.881	0.429	1.81	0.732	1	lm.nb	Pathogen Response	NM_001515.2:895
TNFRSF1B-mRNA	-0.156	0.452	-1.04	0.731	0.898	0.485	1.66	0.733	1	lm.nb	Cytokine Signaling	NM_001066.2:835
C5AR1-mRNA	-0.15	0.437	-1.01	0.707	0.901	0.498	1.63	0.734	1	lm.nb	Complement Activation	NM_001736.2:1195
TFCP2-mRNA	0.0864	0.253	-0.409	0.582	1.06	0.753	1.5	0.735	1	lm.nb	Cell Cycle and Apoptosis	NM_005653.3:1970
CD69-mRNA	0.105	0.308	-0.498	0.708	1.08	0.708	1.63	0.735	1	lm.nb	T-cell Activation and Checkpoint Signaling	NM_001781.1:460
IL27RA-mRNA	-0.3	0.894	-2.05	1.45	0.812	0.241	2.74	0.74	1	lm.nb	Cytokine Signaling, Growth Factor Signaling	NM_004843.3:1640
GSN-mRNA	-0.171	0.527	-1.2	0.861	0.888	0.434	1.82	0.747	1	lm.nb	Pathogen Response	NM_000177.4:1075
MET-mRNA	-0.175	0.54	-1.23	0.883	0.886	0.425	1.84	0.748	1	lm.nb	Growth Factor Signaling	NM_001127500.1:1925
HIF1A-mRNA	-0.118	0.365	-0.833	0.597	0.922	0.561	1.51	0.749	1	lm.nb	Growth Factor Signaling	NM_001530.2:1985
INSIG1-mRNA	-0.0982	0.305	-0.697	0.5	0.934	0.617	1.41	0.75	1	lm.nb	Metabolism	NM_005542.3:1120
IL6-mRNA	0.111	0.349	-0.573	0.794	1.08	0.672	1.73	0.753	1	lm.nb	Cytokine Signaling, Growth Factor Signaling, Pathogen Response, TH2 Activation, TLR signaling	NM_000600.3:364
NLRP3-mRNA	0.27	0.854	-1.4	1.94	1.21	0.378	3.84	0.754	1	lm.nb	Pathogen Response	NM_001079821.2:415
TLR6-mRNA	-0.114	0.363	-0.827	0.598	0.924	0.564	1.51	0.755	1	lm.nb	TLR signaling	NM_006068.2:2530
STAT3-mRNA	-0.141	0.45	-1.02	0.741	0.907	0.492	1.67	0.756	1	lm.nb	Chemokine signaling, Cytokine Signaling, Growth Factor Signaling	NM_003150.3:2060
ARG1-mRNA	-0.218	0.696	-1.58	1.15	0.86	0.334	2.21	0.756	1	lm.nb	Metabolism	NM_000045.3:673
ITGB1-mRNA	-0.0925	0.298	-0.677	0.493	0.938	0.625	1.41	0.759	1	lm.nb	Cell Migration and Adhesion, ECM remodeling, Growth Factor Signaling, Lymphocyte activation	NM_002211.3:355
IRF2-mRNA	-0.134	0.432	-0.98	0.713	0.912	0.507	1.64	0.759	1	lm.nb	Interferon Signaling	NM_002199.3:1624
IFNB1-mRNA	-0.213	0.706	-1.6	1.17	0.863	0.33	2.25	0.765	1	lm.nb	Growth Factor Signaling, Interferon Signaling, Pathogen Response, TLR signaling	NM_002176.2:610
TREM1-mRNA	-0.131	0.439	-0.99	0.729	0.913	0.503	1.66	0.768	1	lm.nb	Cell Migration and Adhesion, Lymphocyte activation	NM_001242589.1:344
CYTIP-mRNA	-0.111	0.374	-0.845	0.623	0.926	0.557	1.54	0.769	1	lm.nb	Differentiation and Maintenance of Myeloid Cells	NM_004288.4:1065
SMAD2-mRNA	-0.0884	0.299	-0.674	0.497	0.941	0.627	1.41	0.769	1	lm.nb	Growth Factor Signaling	NM_005901.5:1678
CCL15-mRNA	0.233	0.792	-1.32	1.78	1.17	0.401	3.44	0.771	1	lm.nb	Chemokine signaling	NM_032965.3:112
C1QB-mRNA	-0.212	0.726	-1.63	1.21	0.863	0.322	2.31	0.772	1	lm.nb	Complement Activation	NM_000491.3:819
LIPA-mRNA	0.184	0.632	-1.05	1.42	1.14	0.482	2.68	0.772	1	lm.nb	Metabolism	NM_000235.3:1220
CCL18-mRNA	0.174	0.6	-1	1.35	1.13	0.499	2.55	0.774	1	lm.nb	Chemokine signaling	NM_002988.2:585
TNFRSF9-mRNA	-0.0787	0.273	-0.613	0.456	0.947	0.654	1.37	0.775	1	lm.nb	Cytokine Signaling	NM_001561.4:255
IL5-mRNA	-0.162	0.568	-1.27	0.951	0.894	0.413	1.93	0.778	1	lm.nb	Angiogenesis, Cytokine Signaling, Fc Receptor Signaling, Growth Factor Signaling, Lymphocyte activation, TH2 Activation	NM_000879.2:105
SCIN-mRNA	-0.272	0.962	-2.16	1.61	0.828	0.224	3.06	0.78	1	lm.nb	Differentiation and Maintenance of Myeloid Cells	NM_033128.3:710
ADGRE5-mRNA	-0.136	0.483	-1.08	0.81	0.91	0.472	1.75	0.78	1	lm.nb	Cell Migration and Adhesion	NM_078481.2:1370
PTGDR2-mRNA	0.176	0.632	-1.06	1.41	1.13	0.479	2.67	0.783	1	lm.nb	Cell Migration and Adhesion, Lymphocyte activation	NM_004778.1:1835
GATA3-mRNA	0.133	0.48	-0.807	1.07	1.1	0.572	2.1	0.784	1	lm.nb	TH2 Activation	NM_001002295.1:1691
SEMA5A-mRNA	0.131	0.474	-0.799	1.06	1.09	0.575	2.09	0.785	1	lm.nb	Lymphocyte activation	NM_003966.2:6410
ACOX1-mRNA	-0.0967	0.355	-0.792	0.599	0.935	0.577	1.51	0.787	1	lm.nb	Metabolism	NM_004035.5:2950
NFKBIA-mRNA	0.127	0.472	-0.798	1.05	1.09	0.575	2.07	0.79	1	lm.nb	Antigen Presentation, Chemokine signaling, Cytokine Signaling, Fc Receptor Signaling, Growth Factor Signaling, Lymphocyte activation, Pathogen Response, TLR signaling	NM_020529.1:945
HLA-DPB1-mRNA	-0.094	0.358	-0.797	0.608	0.937	0.576	1.52	0.795	1	lm.nb	Antigen Presentation, Cell Migration and Adhesion, Interferon Signaling, T-cell Activation and Checkpoint Signaling	NM_002121.4:931
KRBA1-mRNA	-0.17	0.652	-1.45	1.11	0.889	0.367	2.15	0.796	1	lm.nb	Pathogen Response	NM_032534.2:3671
MYD88-mRNA	-0.0986	0.38	-0.844	0.647	0.934	0.557	1.57	0.797	1	lm.nb	Cytokine Signaling, Growth Factor Signaling, Pathogen Response, TLR signaling	NM_002468.3:2145
MYOD1-mRNA	0.191	0.736	-1.25	1.63	1.14	0.42	3.1	0.797	1	lm.nb	Differentiation and Maintenance of Myeloid Cells	NM_002478.4:1635
TNFRSF14-mRNA	0.06	0.232	-0.395	0.515	1.04	0.76	1.43	0.798	1	lm.nb	Cytokine Signaling, T-cell Activation and Checkpoint Signaling	NM_003820.3:659
PRG3-mRNA	0.151	0.583	-0.992	1.29	1.11	0.503	2.45	0.798	1	lm.nb	Pathogen Response	NM_006093.3:386
PTPRK-mRNA	-0.116	0.451	-1	0.768	0.923	0.5	1.7	0.799	1	lm.nb	Growth Factor Signaling	NM_001135648.1:472
PDE4A-mRNA	0.159	0.618	-1.05	1.37	1.12	0.482	2.59	0.799	1	lm.nb	Metabolism	NM_006202.2:3945
TYROBP-mRNA	-0.123	0.478	-1.06	0.814	0.918	0.48	1.76	0.799	1	lm.nb	Lymphocyte activation	NM_003332.3:361
FEM1C-mRNA	-0.095	0.371	-0.821	0.631	0.936	0.566	1.55	0.799	1	lm.nb	Lymphocyte activation	NM_020177.2:555
CCR9-mRNA	0.193	0.754	-1.29	1.67	1.14	0.41	3.18	0.8	1	lm.nb	Chemokine signaling	NM_031200.1:1095
TIGIT-mRNA	-0.163	0.654	-1.44	1.12	0.893	0.368	2.17	0.805	1	lm.nb	Cell Migration and Adhesion	NM_173799.2:1968
WAS-mRNA	-0.115	0.471	-1.04	0.809	0.923	0.487	1.75	0.809	1	lm.nb	Chemokine signaling, Fc Receptor Signaling	NM_000377.2:90
PTPRC-mRNA	-0.099	0.41	-0.903	0.705	0.934	0.535	1.63	0.811	1	lm.nb	Cell Migration and Adhesion	NM_080923.2:154
FAS-mRNA	0.0989	0.411	-0.707	0.905	1.07	0.612	1.87	0.812	1	lm.nb	Cytokine Signaling, Growth Factor Signaling	NM_000043.4:398
GEM-mRNA	-0.13	0.546	-1.2	0.941	0.914	0.435	1.92	0.814	1	lm.nb	Lymphocyte activation	NM_005261.2:575
PBX3-mRNA	-0.0585	0.247	-0.542	0.425	0.96	0.687	1.34	0.814	1	lm.nb	Differentiation and Maintenance of Myeloid Cells	NM_006195.5:2050
TERF2IP-mRNA	0.0772	0.326	-0.561	0.716	1.05	0.678	1.64	0.814	1	lm.nb	Cell Cycle and Apoptosis	NM_018975.2:1380
GADD45B-mRNA	0.097	0.415	-0.715	0.909	1.07	0.609	1.88	0.817	1	lm.nb	Differentiation and Maintenance of Myeloid Cells, Growth Factor Signaling	NM_015675.2:365
PTGS2-mRNA	-0.113	0.506	-1.11	0.879	0.924	0.465	1.84	0.824	1	lm.nb	Cytokine Signaling, Metabolism	NM_000963.1:495
RIPK2-mRNA	0.0951	0.427	-0.742	0.933	1.07	0.598	1.91	0.825	1	lm.nb	Cytokine Signaling, Growth Factor Signaling, Pathogen Response, TLR signaling	NM_003821.5:1695
MAP2K4-mRNA	-0.0781	0.356	-0.777	0.62	0.947	0.584	1.54	0.828	1	lm.nb	Cytokine Signaling, Fc Receptor Signaling, Growth Factor Signaling, Lymphocyte activation, TLR signaling	NM_003010.2:771
HIST2H2AA3-mRNA	-0.0751	0.345	-0.751	0.601	0.949	0.594	1.52	0.829	1	lm.nb	Cell Cycle and Apoptosis	NM_003516.2:137
LTB-mRNA	-0.076	0.349	-0.761	0.609	0.949	0.59	1.53	0.829	1	lm.nb	Cytokine Signaling	NM_002341.1:330
ADAMTS9-mRNA	-0.15	0.71	-1.54	1.24	0.901	0.344	2.37	0.834	1	lm.nb	ECM remodeling	NM_182920.1:145
CSF2-mRNA	0.167	0.797	-1.4	1.73	1.12	0.38	3.32	0.835	1	lm.nb	Angiogenesis, Cytokine Signaling, Fc Receptor Signaling, Growth Factor Signaling, Lymphocyte activation	NM_000758.2:475
TLR4-mRNA	0.097	0.468	-0.819	1.01	1.07	0.567	2.02	0.837	1	lm.nb	Growth Factor Signaling, TLR signaling	NM_138554.2:2570
TM7SF3-mRNA	0.0298	0.144	-0.253	0.313	1.02	0.839	1.24	0.838	1	lm.nb	Cytokine Signaling	NM_016551.2:1784
TNFAIP6-mRNA	0.11	0.538	-0.944	1.16	1.08	0.52	2.24	0.839	1	lm.nb	Cytokine Signaling	NM_007115.2:250
S100A4-mRNA	-0.102	0.507	-1.1	0.891	0.932	0.468	1.85	0.842	1	lm.nb	Cell Migration and Adhesion, Differentiation and Maintenance of Myeloid Cells	NM_002961.2:263
PELI1-mRNA	-0.075	0.374	-0.808	0.658	0.949	0.571	1.58	0.842	1	lm.nb	Cytokine Signaling, TLR signaling	NM_020651.3:1550
CD99-mRNA	0.0809	0.404	-0.711	0.873	1.06	0.611	1.83	0.843	1	lm.nb	Cell Migration and Adhesion	NM_002414.4:592
FPR3-mRNA	0.0905	0.46	-0.811	0.992	1.06	0.57	1.99	0.845	1	lm.nb	Differentiation and Maintenance of Myeloid Cells	NM_002030.3:190
S100A8-mRNA	-0.0922	0.471	-1.01	0.83	0.938	0.495	1.78	0.846	1	lm.nb	Differentiation and Maintenance of Myeloid Cells	NM_002964.3:115
KCNAB1-mRNA	0.189	0.977	-1.73	2.1	1.14	0.302	4.3	0.848	1	lm.nb	Metabolism	NM_172159.3:2148
ARHGEF6-mRNA	0.102	0.53	-0.938	1.14	1.07	0.522	2.21	0.849	1	lm.nb	Growth Factor Signaling	NM_004840.2:1465
CTLA4-mRNA	-0.109	0.58	-1.25	1.03	0.927	0.422	2.04	0.853	1	lm.nb	Cell Migration and Adhesion, T-cell Activation and Checkpoint Signaling	NM_005214.3:405
ICOS-mRNA	0.106	0.572	-1.01	1.23	1.08	0.495	2.34	0.854	1	lm.nb	Cell Migration and Adhesion, T-cell Activation and Checkpoint Signaling, TH1 Activation, TH2 Activation	NM_012092.2:640
CASP10-mRNA	-0.107	0.575	-1.23	1.02	0.929	0.425	2.03	0.854	1	lm.nb	Cytokine Signaling, Pathogen Response	NM_001230.4:350
MX2-mRNA	-0.0858	0.47	-1.01	0.836	0.942	0.497	1.79	0.857	1	lm.nb	Interferon Signaling	NM_002463.1:2188
IL10RA-mRNA	-0.0458	0.258	-0.552	0.46	0.969	0.682	1.38	0.86	1	lm.nb	Cytokine Signaling, Growth Factor Signaling	NM_001558.2:150
LOXL2-mRNA	0.134	0.756	-1.35	1.62	1.1	0.393	3.07	0.861	1	lm.nb	ECM remodeling	NM_002318.2:40
NOD2-mRNA	0.0735	0.419	-0.747	0.894	1.05	0.596	1.86	0.862	1	lm.nb	Cytokine Signaling, Pathogen Response, TLR signaling	NM_022162.2:558
SKIL-mRNA	-0.0417	0.241	-0.514	0.431	0.972	0.7	1.35	0.864	1	lm.nb	Growth Factor Signaling	NM_005414.2:945
FPR1-mRNA	-0.0926	0.538	-1.15	0.962	0.938	0.451	1.95	0.864	1	lm.nb	Chemokine signaling, Pathogen Response	NM_002029.3:350
PROS1-mRNA	0.115	0.668	-1.2	1.42	1.08	0.437	2.68	0.865	1	lm.nb	Cell Migration and Adhesion, Complement Activation	NM_000313.1:875
RAF1-mRNA	-0.0766	0.457	-0.973	0.82	0.948	0.509	1.77	0.868	1	lm.nb	Angiogenesis, Antigen Presentation, Chemokine signaling, Cytokine Signaling, Fc Receptor Signaling, Growth Factor Signaling, Lymphocyte activation	NM_002880.2:1990
CTNNB1-mRNA	0.0533	0.323	-0.58	0.687	1.04	0.669	1.61	0.87	1	lm.nb	Angiogenesis, Growth Factor Signaling, Pathogen Response	NM_001098210.1:1815
RAB3D-mRNA	-0.0659	0.407	-0.864	0.732	0.955	0.549	1.66	0.873	1	lm.nb	Pathogen Response	NM_004283.3:2610
COL10A1-mRNA	0.196	1.21	-2.17	2.57	1.15	0.222	5.92	0.873	1	lm.nb	ECM remodeling	NM_000493.3:135
GPR183-mRNA	0.0339	0.21	-0.378	0.446	1.02	0.769	1.36	0.873	1	lm.nb	Cell Migration and Adhesion, Lymphocyte activation	NM_004951.3:405
TGFB1-mRNA	-0.0608	0.377	-0.8	0.678	0.959	0.575	1.6	0.873	1	lm.nb	Cell Migration and Adhesion, ECM remodeling, Growth Factor Signaling	NM_000660.3:1260
PTAFR-mRNA	0.0542	0.338	-0.608	0.716	1.04	0.656	1.64	0.874	1	lm.nb	Interferon Signaling	NM_000952.3:1035
VAMP2-mRNA	0.061	0.386	-0.695	0.817	1.04	0.618	1.76	0.875	1	lm.nb	Metabolism	NM_014232.2:1479
IRF4-mRNA	0.0767	0.513	-0.929	1.08	1.05	0.525	2.12	0.882	1	lm.nb	Interferon Signaling	NM_002460.1:325
FCER1A-mRNA	0.132	0.888	-1.61	1.87	1.1	0.328	3.66	0.883	1	lm.nb	Fc Receptor Signaling, Lymphocyte activation	NM_002001.2:114
PRKCI-mRNA	-0.0644	0.456	-0.958	0.83	0.956	0.515	1.78	0.889	1	lm.nb	Growth Factor Signaling	NM_002740.4:530
CSF3R-mRNA	-0.0589	0.426	-0.894	0.777	0.96	0.538	1.71	0.891	1	lm.nb	Growth Factor Signaling	NM_000760.3:2066
TAPBP-mRNA	-0.0535	0.389	-0.815	0.708	0.964	0.568	1.63	0.891	1	lm.nb	Antigen Presentation	NM_003190.4:1536
TLR2-mRNA	0.0526	0.398	-0.728	0.833	1.04	0.604	1.78	0.896	1	lm.nb	Growth Factor Signaling, TLR signaling	NM_003264.3:668
IRF1-mRNA	-0.0633	0.48	-1	0.878	0.957	0.499	1.84	0.896	1	lm.nb	Interferon Signaling	NM_002198.1:510
MOK-mRNA	-0.074	0.569	-1.19	1.04	0.95	0.438	2.06	0.897	1	lm.nb	Pathogen Response	NM_014226.2:826
SIRPA-mRNA	-0.0576	0.448	-0.935	0.82	0.961	0.523	1.77	0.899	1	lm.nb	Cell Migration and Adhesion	NM_080792.2:3115
ANXA4-mRNA	-0.0662	0.521	-1.09	0.956	0.955	0.47	1.94	0.9	1	lm.nb	Antigen Presentation	NM_001153.2:430
HMGB1-mRNA	0.0478	0.38	-0.697	0.792	1.03	0.617	1.73	0.901	1	lm.nb	Pathogen Response, TLR signaling	NM_002128.4:2916
CXCL12-mRNA	-0.115	0.929	-1.94	1.71	0.923	0.261	3.26	0.902	1	lm.nb	Chemokine signaling	NM_199168.3:69
RICTOR-mRNA	0.0586	0.476	-0.874	0.991	1.04	0.546	1.99	0.903	1	lm.nb	Angiogenesis, Fc Receptor Signaling, Growth Factor Signaling, Lymphocyte activation, T-cell Activation and Checkpoint Signaling	NM_152756.3:3097
S100A9-mRNA	-0.0575	0.475	-0.988	0.873	0.961	0.504	1.83	0.904	1	lm.nb	Differentiation and Maintenance of Myeloid Cells	NM_002965.2:75
NCOR1-mRNA	0.051	0.434	-0.8	0.902	1.04	0.574	1.87	0.907	1	lm.nb	Growth Factor Signaling, Metabolism	NM_006311.3:1390
TLR1-mRNA	0.0658	0.59	-1.09	1.22	1.05	0.47	2.33	0.912	1	lm.nb	TLR signaling	NM_003263.3:545
CTGF-mRNA	0.0805	0.723	-1.34	1.5	1.06	0.396	2.82	0.912	1	lm.nb	Metabolism	NM_001901.2:1100
GLG1-mRNA	-0.0371	0.336	-0.695	0.621	0.975	0.618	1.54	0.913	1	lm.nb	Cell Migration and Adhesion	NM_001145666.1:2468
VSIR-mRNA	-0.0504	0.458	-0.949	0.848	0.966	0.518	1.8	0.913	1	lm.nb	T-cell Activation and Checkpoint Signaling	NM_022153.1:1955
BTG2-mRNA	0.0565	0.516	-0.955	1.07	1.04	0.516	2.1	0.913	1	lm.nb	Cell Cycle and Apoptosis	NM_006763.2:1700
CSF1-mRNA	0.0487	0.447	-0.827	0.925	1.03	0.564	1.9	0.914	1	lm.nb	Cytokine Signaling, Growth Factor Signaling	NM_000757.4:823
CD74-mRNA	0.0468	0.435	-0.806	0.9	1.03	0.572	1.87	0.915	1	lm.nb	Antigen Presentation, Cell Migration and Adhesion	NM_001025159.1:964
CXCR3-mRNA	-0.0656	0.614	-1.27	1.14	0.956	0.415	2.2	0.916	1	lm.nb	Chemokine signaling, TH1 Activation	NM_001504.1:80
TIMP3-mRNA	-0.0655	0.615	-1.27	1.14	0.956	0.414	2.2	0.916	1	lm.nb	ECM remodeling	NM_000362.4:1640
EGR3-mRNA	0.0676	0.636	-1.18	1.31	1.05	0.441	2.49	0.916	1	lm.nb	Differentiation and Maintenance of Myeloid Cells	NM_004430.2:3170
ZNF148-mRNA	-0.0298	0.288	-0.593	0.534	0.98	0.663	1.45	0.918	1	lm.nb	Pathogen Response	NM_021964.1:2220
LAT2-mRNA	-0.04	0.387	-0.799	0.719	0.973	0.575	1.65	0.918	1	lm.nb	Fc Receptor Signaling, Lymphocyte activation	NM_014146.3:1863
VEGFC-mRNA	-0.0708	0.685	-1.41	1.27	0.952	0.375	2.42	0.918	1	lm.nb	Angiogenesis, Cytokine Signaling, Growth Factor Signaling	NM_005429.2:565
PLAUR-mRNA	0.0553	0.544	-1.01	1.12	1.04	0.496	2.18	0.92	1	lm.nb	Complement Activation	NM_001005376.1:440
DUSP1-mRNA	0.0486	0.493	-0.917	1.01	1.03	0.53	2.02	0.922	1	lm.nb	Angiogenesis, Cytokine Signaling, Fc Receptor Signaling, Growth Factor Signaling, Lymphocyte activation	NM_004417.2:987
CXCL16-mRNA	0.0436	0.469	-0.875	0.963	1.03	0.545	1.95	0.926	1	lm.nb	Chemokine signaling	NM_001100812.1:850
NFKBIZ-mRNA	-0.0389	0.447	-0.916	0.838	0.973	0.53	1.79	0.931	1	lm.nb	Cytokine Signaling, Lymphocyte activation	NM_001005474.1:2030
IL2-mRNA	-0.0647	0.819	-1.67	1.54	0.956	0.314	2.91	0.938	1	lm.nb	Angiogenesis, Cytokine Signaling, Fc Receptor Signaling, Growth Factor Signaling, Lymphocyte activation, TH1 Activation, TH2 Activation	NM_000586.2:300
VCAM1-mRNA	-0.0312	0.414	-0.843	0.781	0.979	0.557	1.72	0.941	1	lm.nb	Cell Migration and Adhesion, Cytokine Signaling, ECM remodeling, Interferon Signaling, Lymphocyte activation	NM_001078.3:2535
CXCR2-mRNA	0.03	0.409	-0.771	0.831	1.02	0.586	1.78	0.942	1	lm.nb	Chemokine signaling	NM_001168298.1:676
TAP1-mRNA	0.0361	0.502	-0.948	1.02	1.03	0.518	2.03	0.943	1	lm.nb	Antigen Presentation	NM_000593.5:2075
IL1RAP-mRNA	0.0269	0.382	-0.721	0.775	1.02	0.606	1.71	0.944	1	lm.nb	Cytokine Signaling	NM_001167928.1:1186
CD47-mRNA	0.0309	0.454	-0.858	0.92	1.02	0.552	1.89	0.946	1	lm.nb	Cell Migration and Adhesion, ECM remodeling	NM_001777.3:897
DES-mRNA	0.0452	0.666	-1.26	1.35	1.03	0.418	2.55	0.946	1	lm.nb	Cell Migration and Adhesion	NM_001927.3:693
TNFAIP3-mRNA	0.0261	0.385	-0.729	0.781	1.02	0.603	1.72	0.946	1	lm.nb	Cytokine Signaling, Pathogen Response	NM_006290.2:260
ANGPT2-mRNA	-0.0301	0.452	-0.917	0.856	0.979	0.53	1.81	0.947	1	lm.nb	Cell Migration and Adhesion, Growth Factor Signaling	NM_001147.2:1775
CXCL2-mRNA	0.0184	0.276	-0.523	0.56	1.01	0.696	1.47	0.947	1	lm.nb	Chemokine signaling, Cytokine Signaling, Pathogen Response	NM_002089.3:854
NFYC-mRNA	0.0125	0.209	-0.396	0.421	1.01	0.76	1.34	0.953	1	lm.nb	Antigen Presentation, Metabolism	NM_001142587.1:1890
BIRC5-mRNA	0.0332	0.592	-1.13	1.19	1.02	0.458	2.29	0.956	1	lm.nb	Differentiation and Maintenance of Myeloid Cells	NM_001168.2:1215
LDLR-mRNA	0.0379	0.698	-1.33	1.41	1.03	0.398	2.65	0.957	1	lm.nb	Metabolism	NM_000527.2:4625
CXCL1-mRNA	0.0228	0.436	-0.832	0.877	1.02	0.562	1.84	0.959	1	lm.nb	Chemokine signaling, Cytokine Signaling, Pathogen Response	NM_001511.1:742
ITGA4-mRNA	-0.0181	0.357	-0.717	0.681	0.987	0.608	1.6	0.96	1	lm.nb	Cell Migration and Adhesion, ECM remodeling, Growth Factor Signaling, Lymphocyte activation	NM_000885.4:975
ITGAL-mRNA	0.0194	0.556	-1.07	1.11	1.01	0.476	2.16	0.972	1	lm.nb	Cell Migration and Adhesion, ECM remodeling, Lymphocyte activation	NM_002209.2:1113
NR4A1-mRNA	0.0238	0.709	-1.37	1.41	1.02	0.388	2.66	0.973	1	lm.nb	Fc Receptor Signaling, Growth Factor Signaling, Lymphocyte activation	NM_173157.1:1575
DUSP6-mRNA	-0.0144	0.428	-0.853	0.825	0.99	0.553	1.77	0.973	1	lm.nb	Angiogenesis, Cytokine Signaling, Fc Receptor Signaling, Growth Factor Signaling, Lymphocyte activation, TLR signaling	NM_001946.2:1535
MSH2-mRNA	0.0208	0.666	-1.28	1.33	1.01	0.41	2.51	0.975	1	lm.nb	Differentiation and Maintenance of Myeloid Cells	NM_000251.1:2105
CXCL6-mRNA	0.0103	0.349	-0.674	0.695	1.01	0.627	1.62	0.977	1	lm.nb	Chemokine signaling	NM_002993.3:539
CXCR1-mRNA	-0.0126	0.459	-0.912	0.886	0.991	0.532	1.85	0.978	1	lm.nb	Chemokine signaling	NM_000634.2:1950
HLA-DPA1-mRNA	0.0157	0.583	-1.13	1.16	1.01	0.458	2.23	0.979	1	lm.nb	Antigen Presentation, Cell Migration and Adhesion, Interferon Signaling, T-cell Activation and Checkpoint Signaling	NM_033554.2:857
NCF2-mRNA	0.00664	0.398	-0.773	0.786	1	0.585	1.72	0.987	1	lm.nb	Angiogenesis, Antigen Presentation	NM_000433.3:1004
CYR61-mRNA	-0.0102	0.645	-1.27	1.25	0.993	0.414	2.38	0.987	1	lm.nb	ECM remodeling	NM_001554.3:1390
CCR1-mRNA	0.00906	0.599	-1.17	1.18	1.01	0.446	2.27	0.988	1	lm.nb	Chemokine signaling, TH1 Activation	NM_001295.2:535
CEBPD-mRNA	-0.00612	0.447	-0.882	0.87	0.996	0.542	1.83	0.989	1	lm.nb	Cell Cycle and Apoptosis, Cytokine Signaling, Differentiation and Maintenance of Myeloid Cells	NM_005195.3:939
JAK3-mRNA	0.00695	0.547	-1.07	1.08	1	0.478	2.11	0.99	1	lm.nb	Angiogenesis, Chemokine signaling, Cytokine Signaling, Fc Receptor Signaling, Growth Factor Signaling, Lymphocyte activation	NM_000215.2:1715
IFNAR1-mRNA	-0.00476	0.592	-1.16	1.16	0.997	0.446	2.23	0.994	1	lm.nb	Growth Factor Signaling, Interferon Signaling, TLR signaling	NM_000629.2:782
NFKB1-mRNA	-0.00346	0.46	-0.906	0.899	0.998	0.534	1.86	0.994	1	lm.nb	Antigen Presentation, Chemokine signaling, Cytokine Signaling, Fc Receptor Signaling, Growth Factor Signaling, Lymphocyte activation, Pathogen Response, TLR signaling	NM_003998.2:1675
PGLYRP1-mRNA	0.0015	0.581	-1.14	1.14	1	0.455	2.2	0.998	1	lm.nb	Pathogen Response	NM_005091.1:356
CTSS-mRNA	0.000327	0.452	-0.885	0.885	1	0.542	1.85	0.999	1	lm.nb	Antigen Presentation, ECM remodeling, TLR signaling	NM_004079.3:685
PTPRB-mRNA	-4.53e-16	0.497	-0.974	0.974	1	0.509	1.96	1	1	lm.nb	Pathogen Response	NM_002837.4:1704

## Sheet: DE results - ConditionIVM 4
Column1	Log2 fold change	std error (log2)	Lower confidence limit (log2)	Upper confidence limit (log2)	Linear fold change	Lower confidence limit (linear)	Upper confidence limit (linear)	P-value	BY.p.value	method	Gene.sets	probe.ID
HLA-DMB-mRNA	0.884	0.191	0.508	1.26	1.85	1.42	2.39	6.89e-05	0.168	lm.nb	Antigen Presentation, Cell Migration and Adhesion	NM_002118.3:20
SERPINB6-mRNA	1.36	0.298	0.778	1.95	2.57	1.71	3.85	7.86e-05	0.168	lm.nb	Pathogen Response	NM_004568.4:681
IL15-mRNA	4.47	1.06	2.39	6.55	22.2	5.25	93.8	0.00021	0.299	lm.nb	Cytokine Signaling, Growth Factor Signaling	NM_172174.1:1685
SPRY2-mRNA	1.85	0.462	0.944	2.76	3.61	1.92	6.76	0.000381	0.408	lm.nb	Growth Factor Signaling	NM_005842.2:1481
ACOD1-mRNA	4.64	1.23	2.22	7.06	24.9	4.65	133	0.000744	0.637	lm.nb	Metabolism, Pathogen Response	NM_001258406.1:1334
SELP-mRNA	1.14	0.313	0.53	1.76	2.21	1.44	3.38	0.000974	0.649	lm.nb	Cell Migration and Adhesion	NM_003005.2:1295
TLR3-mRNA	1.84	0.508	0.845	2.84	3.58	1.8	7.15	0.00106	0.649	lm.nb	Pathogen Response, TLR signaling	NM_003265.2:772
IL1A-mRNA	1.61	0.501	0.628	2.59	3.05	1.55	6.04	0.00314	1	lm.nb	Cytokine Signaling, Growth Factor Signaling	NM_000575.3:1085
EGF-mRNA	2.12	0.665	0.813	3.42	4.33	1.76	10.7	0.00338	1	lm.nb	Angiogenesis, Cytokine Signaling, Fc Receptor Signaling, Growth Factor Signaling, Lymphocyte activation	NM_001963.4:1022
CXCL9-mRNA	1.8	0.565	0.69	2.9	3.47	1.61	7.48	0.00339	1	lm.nb	Chemokine signaling, TLR signaling	NM_002416.1:1975
CD38-mRNA	1.25	0.398	0.472	2.03	2.38	1.39	4.09	0.00371	1	lm.nb	Differentiation and Maintenance of Myeloid Cells, Metabolism	NM_001775.2:1035
ANGPT1-mRNA	-0.591	0.193	-0.969	-0.212	0.664	0.511	0.863	0.00466	1	lm.nb	Angiogenesis, Cell Migration and Adhesion, Cytokine Signaling, Fc Receptor Signaling, Growth Factor Signaling, Lymphocyte activation	NM_001146.3:2080
IL23A-mRNA	2.7	0.888	0.961	4.44	6.5	1.95	21.7	0.00484	1	lm.nb	Cytokine Signaling, Growth Factor Signaling	NM_016584.2:411
GATA2-mRNA	-1.57	0.521	-2.59	-0.546	0.337	0.166	0.685	0.00528	1	lm.nb	Differentiation and Maintenance of Myeloid Cells	NM_032638.3:1495
FOSL1-mRNA	1.24	0.42	0.416	2.06	2.36	1.33	4.18	0.00611	1	lm.nb	Growth Factor Signaling	NM_005438.3:1086
TLR5-mRNA	-0.806	0.274	-1.34	-0.269	0.572	0.394	0.83	0.00625	1	lm.nb	TLR signaling	NM_003268.5:2863
CD1C-mRNA	1.46	0.498	0.484	2.44	2.75	1.4	5.41	0.0064	1	lm.nb	Antigen Presentation, T-cell Activation and Checkpoint Signaling	NM_001765.2:750
CD36-mRNA	1.53	0.529	0.494	2.57	2.89	1.41	5.93	0.00704	1	lm.nb	Antigen Presentation, ECM remodeling, Metabolism, TLR signaling	NM_000072.3:707
SELE-mRNA	2.24	0.775	0.722	3.76	4.73	1.65	13.6	0.00706	1	lm.nb	Cell Migration and Adhesion, Cytokine Signaling	NM_000450.2:1505
DAGLB-mRNA	0.487	0.171	0.152	0.822	1.4	1.11	1.77	0.00782	1	loglinear	Metabolism	NM_139179.3:265
IRF5-mRNA	0.983	0.349	0.298	1.67	1.98	1.23	3.17	0.00853	1	lm.nb	Interferon Signaling, TLR signaling	NM_001098627.1:2023
C1QA-mRNA	1.8	0.65	0.524	3.07	3.48	1.44	8.41	0.00959	1	lm.nb	Complement Activation	NM_015991.2:718
KLF4-mRNA	-0.991	0.368	-1.71	-0.27	0.503	0.305	0.829	0.0114	1	lm.nb	Differentiation and Maintenance of Myeloid Cells	NM_004235.4:1980
EGR2-mRNA	2.24	0.83	0.609	3.86	4.71	1.53	14.5	0.0114	1	lm.nb	Differentiation and Maintenance of Myeloid Cells	NM_000399.3:1891
AREG-mRNA	-1.68	0.623	-2.9	-0.455	0.313	0.134	0.73	0.0116	1	lm.nb	Lymphocyte activation	NM_001657.2:547
MAFB-mRNA	2.3	0.873	0.587	4.01	4.92	1.5	16.1	0.0132	1	lm.nb	Differentiation and Maintenance of Myeloid Cells	NM_005461.3:1655
CDKN1A-mRNA	2.1	0.799	0.538	3.67	4.3	1.45	12.7	0.0133	1	lm.nb	Fc Receptor Signaling, Growth Factor Signaling, Lymphocyte activation	NM_000389.2:1975
IFIT1-mRNA	2.31	0.884	0.574	4.04	4.95	1.49	16.4	0.014	1	lm.nb	Interferon Signaling	NM_001548.3:1440
TTK-mRNA	1.62	0.639	0.365	2.87	3.07	1.29	7.3	0.0169	1	lm.nb	Differentiation and Maintenance of Myeloid Cells	NM_003318.3:1200
TSPAN7-mRNA	-1.03	0.414	-1.84	-0.219	0.49	0.279	0.859	0.0186	1	lm.nb	Cell Migration and Adhesion	NM_004615.3:725
CSF1R-mRNA	0.983	0.4	0.2	1.77	1.98	1.15	3.4	0.0199	1	lm.nb	Growth Factor Signaling	NM_005211.2:3775
MAFF-mRNA	0.972	0.396	0.196	1.75	1.96	1.15	3.36	0.0201	1	lm.nb	Differentiation and Maintenance of Myeloid Cells	NM_001161572.1:1373
MX1-mRNA	1.84	0.749	0.369	3.31	3.58	1.29	9.9	0.0202	1	lm.nb	Interferon Signaling	NM_002462.2:1485
CCL25-mRNA	1.75	0.721	0.343	3.17	3.38	1.27	8.98	0.021	1	lm.nb	Chemokine signaling	NM_005624.2:325
RETNLB-mRNA	1.27	0.524	0.245	2.3	2.41	1.19	4.92	0.0214	1	lm.nb	Cell Migration and Adhesion	NM_032579.2:426
EPHB6-mRNA	1.42	0.583	0.272	2.56	2.67	1.21	5.89	0.0214	1	lm.nb	Cell Migration and Adhesion	NM_004445.3:3784
NFATC1-mRNA	1.18	0.494	0.213	2.15	2.27	1.16	4.44	0.0232	1	lm.nb	Antigen Presentation, Fc Receptor Signaling, Growth Factor Signaling, Lymphocyte activation	NM_172389.1:1984
CCR2-mRNA	1.28	0.541	0.223	2.34	2.43	1.17	5.07	0.0243	1	lm.nb	Chemokine signaling	NM_001123041.2:743
NRIP3-mRNA	1.36	0.578	0.23	2.5	2.57	1.17	5.64	0.0251	1	lm.nb	TH2 Activation	NM_020645.2:1700
KIT-mRNA	1.27	0.544	0.202	2.33	2.41	1.15	5.05	0.0266	1	lm.nb	Angiogenesis, Cytokine Signaling, Fc Receptor Signaling, Growth Factor Signaling, Lymphocyte activation	NM_000222.2:2644
IL13-mRNA	2.08	0.893	0.332	3.83	4.24	1.26	14.3	0.0267	1	lm.nb	Cytokine Signaling, Growth Factor Signaling, TH2 Activation	NM_002188.2:516
NOD1-mRNA	0.948	0.408	0.149	1.75	1.93	1.11	3.36	0.027	1	lm.nb	Cytokine Signaling, Pathogen Response, TLR signaling	NM_006092.2:178
HNF1B-mRNA	1.97	0.868	0.267	3.67	3.91	1.2	12.7	0.0308	1	lm.nb	Differentiation and Maintenance of Myeloid Cells	NM_000458.3:837
NR2F6-mRNA	1.09	0.485	0.14	2.04	2.13	1.1	4.12	0.032	1	lm.nb	T-cell Activation and Checkpoint Signaling	NM_005234.3:1231
CRABP2-mRNA	1.55	0.698	0.184	2.92	2.93	1.14	7.57	0.0338	1	lm.nb	Metabolism	NM_001199723.1:802
TRAF6-mRNA	0.493	0.223	0.0548	0.931	1.41	1.04	1.91	0.0352	1	lm.nb	Antigen Presentation, Cytokine Signaling, Fc Receptor Signaling, Growth Factor Signaling, Lymphocyte activation, Pathogen Response, TLR signaling	NM_145803.2:745
SP4-mRNA	0.392	0.178	0.0429	0.741	1.31	1.03	1.67	0.0356	1	lm.nb	Cell Migration and Adhesion	NM_003112.3:1305
HES4-mRNA	1.16	0.533	0.117	2.21	2.24	1.08	4.62	0.0373	1	lm.nb	Differentiation and Maintenance of Myeloid Cells	NM_001142467.1:557
DUSP2-mRNA	-1.1	0.528	-2.14	-0.0654	0.466	0.228	0.956	0.0458	1	lm.nb	Angiogenesis, Cytokine Signaling, Fc Receptor Signaling, Growth Factor Signaling, Lymphocyte activation	NM_004418.3:1235
IFNG-mRNA	0.799	0.384	0.0463	1.55	1.74	1.03	2.93	0.0461	1	lm.nb	Antigen Presentation, Growth Factor Signaling, Interferon Signaling, TH1 Activation	NM_000619.2:970
PTGS1-mRNA	-1.01	0.485	-1.96	-0.0552	0.498	0.258	0.962	0.0468	1	lm.nb	Metabolism	NM_000962.2:700
MSC-mRNA	-0.755	0.371	-1.48	-0.0278	0.592	0.358	0.981	0.0508	1	lm.nb	Differentiation and Maintenance of Myeloid Cells	NM_005098.3:1595
MYH4-mRNA	-2.29	1.14	-4.53	-0.0498	0.204	0.0432	0.966	0.0542	1	lm.nb	Differentiation and Maintenance of Myeloid Cells	NM_017533.2:3935
FBP1-mRNA	0.788	0.394	0.0161	1.56	1.73	1.01	2.95	0.0545	1	lm.nb	Metabolism	NM_000507.3:590
TGFBR3-mRNA	1.59	0.797	0.0304	3.16	3.02	1.02	8.91	0.0548	1	lm.nb	Growth Factor Signaling	NM_003243.3:1950
SGPP1-mRNA	0.557	0.279	0.00983	1.1	1.47	1.01	2.15	0.0552	1	lm.nb	Metabolism	NM_030791.3:1060
FCGR2B-mRNA	-0.858	0.431	-1.7	-0.0128	0.552	0.307	0.991	0.0558	1	lm.nb	Lymphocyte activation	NM_001002273.1:870
S100A10-mRNA	0.694	0.351	0.00592	1.38	1.62	1	2.61	0.0573	1	lm.nb	Differentiation and Maintenance of Myeloid Cells	NM_002966.1:245
IL22-mRNA	1.23	0.623	0.00998	2.45	2.35	1.01	5.47	0.0574	1	lm.nb	Cytokine Signaling, Growth Factor Signaling	NM_020525.4:319
CBR1-mRNA	-0.871	0.446	-1.74	0.0029	0.547	0.298	1	0.0601	1	lm.nb	Metabolism	NM_001757.2:367
IL1RN-mRNA	-0.597	0.308	-1.2	0.00652	0.661	0.435	1	0.062	1	lm.nb	Cytokine Signaling	NM_000577.3:480
PSME2-mRNA	0.404	0.209	-0.00491	0.813	1.32	0.997	1.76	0.0623	1	lm.nb	Angiogenesis, Antigen Presentation, Cytokine Signaling, Fc Receptor Signaling, Growth Factor Signaling, Lymphocyte activation, Metabolism	NM_002818.2:315
ELOVL6-mRNA	1.14	0.589	-0.0152	2.3	2.2	0.99	4.91	0.0626	1	lm.nb	Metabolism	NM_001130721.1:1035
FLT1-mRNA	-0.615	0.322	-1.25	0.0164	0.653	0.422	1.01	0.0659	1	lm.nb	Angiogenesis, Growth Factor Signaling	NM_002019.4:530
MALT1-mRNA	0.387	0.203	-0.0103	0.784	1.31	0.993	1.72	0.0659	1	lm.nb	Antigen Presentation, Fc Receptor Signaling, Lymphocyte activation	NM_006785.2:909
LPL-mRNA	1.18	0.622	-0.0401	2.4	2.26	0.973	5.27	0.0677	1	lm.nb	Metabolism	NM_000237.2:2240
EIF4EBP2-mRNA	0.405	0.215	-0.0159	0.826	1.32	0.989	1.77	0.069	1	lm.nb	Metabolism	NM_004096.4:4490
C3-mRNA	-0.813	0.432	-1.66	0.0333	0.569	0.317	1.02	0.0694	1	lm.nb	Complement Activation	NM_000064.2:4396
ELL2-mRNA	1.77	0.943	-0.0782	3.62	3.41	0.947	12.3	0.0703	1	lm.nb	Differentiation and Maintenance of Myeloid Cells	NM_012081.5:1226
IL18R1-mRNA	1.15	0.627	-0.0744	2.38	2.23	0.95	5.22	0.0755	1	lm.nb	Cytokine Signaling, TH1 Activation	NM_003855.3:822
CCL20-mRNA	-1.14	0.622	-2.36	0.0754	0.453	0.195	1.05	0.0759	1	lm.nb	Chemokine signaling, Cytokine Signaling	NM_004591.1:35
DHRS3-mRNA	1	0.545	-0.0686	2.07	2	0.954	4.19	0.0766	1	lm.nb	Metabolism	NM_004753.4:1266
ENPP2-mRNA	-0.68	0.373	-1.41	0.0512	0.624	0.376	1.04	0.0783	1	lm.nb	Metabolism	NM_001040092.2:1980
IL9-mRNA	-0.812	0.448	-1.69	0.0652	0.57	0.31	1.05	0.0796	1	lm.nb	Cytokine Signaling, Growth Factor Signaling	NM_000590.1:300
CEACAM1-mRNA	0.615	0.339	-0.0495	1.28	1.53	0.966	2.43	0.0797	1	lm.nb	Cell Migration and Adhesion, ECM remodeling	NM_001712.3:2455
MPO-mRNA	-0.714	0.396	-1.49	0.0617	0.61	0.356	1.04	0.0813	1	lm.nb	Pathogen Response	NM_000250.1:545
PTGER2-mRNA	-0.668	0.371	-1.4	0.059	0.629	0.38	1.04	0.0818	1	lm.nb	Cell Migration and Adhesion, Lymphocyte activation	NM_000956.2:1410
MARCKSL1-mRNA	0.556	0.309	-0.0498	1.16	1.47	0.966	2.24	0.0821	1	lm.nb	Angiogenesis	NM_023009.5:1005
RGS1-mRNA	0.852	0.474	-0.0774	1.78	1.8	0.948	3.44	0.0825	1	lm.nb	Cell Migration and Adhesion, Chemokine signaling	NM_002922.3:675
NDUFA7-mRNA	0.816	0.455	-0.0765	1.71	1.76	0.948	3.27	0.0832	1	lm.nb	Metabolism	NM_005001.2:373
ISG15-mRNA	1.69	0.943	-0.16	3.54	3.22	0.895	11.6	0.0835	1	lm.nb	Interferon Signaling, Pathogen Response	NM_005101.3:305
GOLIM4-mRNA	-0.241	0.135	-0.506	0.0237	0.846	0.704	1.02	0.0844	1	loglinear	Lymphocyte activation	NM_014498.3:2398
COL14A1-mRNA	0.924	0.523	-0.101	1.95	1.9	0.932	3.86	0.0874	1	lm.nb	ECM remodeling	NM_021110.1:1865
COL11A1-mRNA	1.28	0.731	-0.15	2.72	2.43	0.901	6.57	0.0895	1	lm.nb	ECM remodeling	NM_001854.3:674
BATF3-mRNA	-0.947	0.547	-2.02	0.126	0.519	0.247	1.09	0.0938	1	lm.nb	Antigen Presentation	NM_018664.2:770
MOB3C-mRNA	-0.473	0.273	-1.01	0.0628	0.721	0.497	1.04	0.0939	1	lm.nb	Lymphocyte activation	NM_145279.4:1630
IL1R1-mRNA	-0.411	0.238	-0.878	0.0558	0.752	0.544	1.04	0.0946	1	lm.nb	Cytokine Signaling, Growth Factor Signaling	NM_001320984.1:281
CCR3-mRNA	0.756	0.438	-0.102	1.61	1.69	0.931	3.06	0.0947	1	lm.nb	Chemokine signaling, TH2 Activation	NM_001837.2:980
MAP3K4-mRNA	0.86	0.499	-0.118	1.84	1.82	0.921	3.58	0.0952	1	lm.nb	Growth Factor Signaling	NM_005922.2:1165
CD27-mRNA	0.984	0.574	-0.142	2.11	1.98	0.906	4.31	0.0971	1	lm.nb	Cytokine Signaling	NM_001242.4:330
CCL13-mRNA	1.03	0.614	-0.173	2.23	2.04	0.887	4.7	0.104	1	lm.nb	Chemokine signaling	NM_005408.2:320
KIAA1671-mRNA	-0.957	0.572	-2.08	0.164	0.515	0.237	1.12	0.105	1	lm.nb	Lymphocyte activation	NM_001145206.1:6380
NECTIN1-mRNA	-1.1	0.672	-2.42	0.218	0.467	0.187	1.16	0.112	1	lm.nb	Cell Migration and Adhesion	NM_203285.1:220
ADGRE1-mRNA	-0.887	0.543	-1.95	0.177	0.541	0.259	1.13	0.113	1	lm.nb	Cell Migration and Adhesion	NM_001974.3:1520
CREM-mRNA	0.539	0.33	-0.108	1.19	1.45	0.928	2.28	0.113	1	lm.nb	Pathogen Response	NM_181571.2:767
SERPINB7-mRNA	-0.998	0.613	-2.2	0.204	0.501	0.218	1.15	0.114	1	lm.nb	Pathogen Response	NM_001040147.1:1348
JAG1-mRNA	-0.774	0.478	-1.71	0.161	0.585	0.306	1.12	0.115	1	lm.nb	Cytokine Signaling, Growth Factor Signaling	NM_000214.2:5766
CLC-mRNA	1.24	0.762	-0.259	2.73	2.35	0.836	6.63	0.116	1	lm.nb	Metabolism	NM_001828.4:90
TREM2-mRNA	1.48	0.918	-0.32	3.28	2.79	0.801	9.71	0.118	1	lm.nb	Lymphocyte activation	NM_018965.3:355
ATF3-mRNA	1.02	0.637	-0.226	2.27	2.03	0.855	4.83	0.119	1	lm.nb	Cytokine Signaling, Lymphocyte activation	NM_001674.2:1757
CLEC5A-mRNA	0.623	0.389	-0.139	1.39	1.54	0.908	2.61	0.119	1	lm.nb	Lymphocyte activation	NM_013252.2:3250
PDGFA-mRNA	1.25	0.783	-0.282	2.79	2.38	0.822	6.9	0.12	1	lm.nb	Angiogenesis, Cytokine Signaling, ECM remodeling, Fc Receptor Signaling, Growth Factor Signaling, Lymphocyte activation	NM_002607.5:2460
C3AR1-mRNA	-0.678	0.425	-1.51	0.155	0.625	0.351	1.11	0.121	1	lm.nb	Complement Activation	NM_004054.2:415
IRF8-mRNA	0.605	0.38	-0.139	1.35	1.52	0.908	2.55	0.122	1	lm.nb	Interferon Signaling	NM_002163.2:253
GPR65-mRNA	0.608	0.382	-0.142	1.36	1.52	0.906	2.56	0.122	1	lm.nb	Lymphocyte activation	NM_003608.2:1095
HDAC6-mRNA	-1.17	0.742	-2.63	0.28	0.443	0.162	1.21	0.124	1	lm.nb	Growth Factor Signaling	NM_001321225.1:470
CCRL2-mRNA	-0.398	0.252	-0.891	0.0956	0.759	0.539	1.07	0.125	1	lm.nb	Chemokine signaling	NM_003965.4:1110
PRRX1-mRNA	-0.695	0.44	-1.56	0.168	0.618	0.34	1.12	0.125	1	lm.nb	ECM remodeling	NM_022716.2:330
HOXD4-mRNA	-1.13	0.722	-2.55	0.281	0.455	0.171	1.21	0.127	1	lm.nb	Differentiation and Maintenance of Myeloid Cells	NM_014621.2:75
MIF-mRNA	-0.585	0.375	-1.32	0.15	0.667	0.401	1.11	0.129	1	lm.nb	Cell Migration and Adhesion	NM_002415.1:319
TNFSF4-mRNA	1.04	0.667	-0.268	2.35	2.06	0.83	5.09	0.13	1	lm.nb	Cytokine Signaling	NM_003326.2:545
ETS1-mRNA	-0.347	0.223	-0.785	0.0901	0.786	0.58	1.06	0.13	1	lm.nb	Growth Factor Signaling	NM_005238.3:1305
KIF20A-mRNA	0.981	0.631	-0.257	2.22	1.97	0.837	4.65	0.131	1	lm.nb	Antigen Presentation	NM_005733.2:1209
RASAL1-mRNA	1.09	0.707	-0.296	2.48	2.13	0.814	5.57	0.134	1	lm.nb	Angiogenesis, Cytokine Signaling, Fc Receptor Signaling, Growth Factor Signaling, Lymphocyte activation	NM_004658.1:2900
CDH13-mRNA	0.984	0.644	-0.278	2.25	1.98	0.825	4.74	0.137	1	lm.nb	Cell Migration and Adhesion	NM_001220488.1:210
LGALS3-mRNA	-0.786	0.514	-1.79	0.222	0.58	0.288	1.17	0.137	1	lm.nb	Pathogen Response	NM_001177388.1:495
MS4A2-mRNA	-0.794	0.522	-1.82	0.229	0.577	0.284	1.17	0.139	1	lm.nb	Fc Receptor Signaling, Lymphocyte activation	NM_000139.3:126
BTLA-mRNA	0.574	0.378	-0.168	1.32	1.49	0.89	2.49	0.14	1	lm.nb	T-cell Activation and Checkpoint Signaling	NM_181780.2:305
IL5RA-mRNA	-0.639	0.422	-1.47	0.188	0.642	0.362	1.14	0.14	1	lm.nb	Angiogenesis, Cytokine Signaling, Fc Receptor Signaling, Growth Factor Signaling, Lymphocyte activation	NM_000564.3:210
CDH5-mRNA	-1.19	0.788	-2.73	0.358	0.439	0.151	1.28	0.143	1	lm.nb	Angiogenesis, Cell Migration and Adhesion	NM_001795.3:3405
MPEG1-mRNA	0.551	0.367	-0.167	1.27	1.47	0.891	2.41	0.143	1	lm.nb	Pathogen Response	NM_001039396.1:470
IER3-mRNA	0.526	0.35	-0.161	1.21	1.44	0.895	2.32	0.144	1	lm.nb	Lymphocyte activation	NM_003897.3:178
ZNF77-mRNA	0.65	0.44	-0.212	1.51	1.57	0.863	2.85	0.15	1	lm.nb	Lymphocyte activation	NM_021217.2:1560
ADAMTS14-mRNA	-0.719	0.489	-1.68	0.238	0.607	0.313	1.18	0.151	1	lm.nb	ECM remodeling	XM_011539300.1:1134
IDO1-mRNA	-0.658	0.45	-1.54	0.224	0.634	0.344	1.17	0.154	1	lm.nb	Metabolism	NM_002164.3:50
ARHGEF28-mRNA	0.917	0.629	-0.316	2.15	1.89	0.803	4.44	0.155	1	lm.nb	Cell Migration and Adhesion	NM_001080479.2:4945
CEBPG-mRNA	-0.34	0.235	-0.8	0.12	0.79	0.574	1.09	0.158	1	lm.nb	Cell Cycle and Apoptosis, Cytokine Signaling, Differentiation and Maintenance of Myeloid Cells	NM_001806.2:680
SELPLG-mRNA	0.447	0.31	-0.16	1.05	1.36	0.895	2.08	0.159	1	lm.nb	Cell Migration and Adhesion	NM_003006.3:2297
CCL19-mRNA	-0.767	0.531	-1.81	0.274	0.588	0.286	1.21	0.159	1	lm.nb	Chemokine signaling	NM_006274.2:401
CDH11-mRNA	1.09	0.762	-0.399	2.59	2.13	0.758	6.01	0.161	1	lm.nb	Cell Migration and Adhesion	NM_001797.2:1835
ARMC1-mRNA	0.521	0.363	-0.191	1.23	1.43	0.876	2.35	0.162	1	lm.nb	Lymphocyte activation	NM_018120.5:250
IL1RL1-mRNA	0.515	0.359	-0.189	1.22	1.43	0.877	2.33	0.162	1	lm.nb	Cytokine Signaling	NM_016232.4:700
COASY-mRNA	1.07	0.749	-0.4	2.54	2.1	0.758	5.8	0.164	1	lm.nb	Metabolism	NM_025233.5:1109
STAT4-mRNA	-0.887	0.622	-2.11	0.333	0.541	0.232	1.26	0.164	1	lm.nb	Growth Factor Signaling, TH1 Activation	NM_003151.2:789
C5-mRNA	-1.13	0.795	-2.69	0.426	0.456	0.155	1.34	0.165	1	lm.nb	Complement Activation	NM_001735.2:466
CCR8-mRNA	-0.593	0.418	-1.41	0.226	0.663	0.376	1.17	0.166	1	lm.nb	Chemokine signaling, TH2 Activation	NM_005201.2:245
NKG7-mRNA	-0.672	0.476	-1.61	0.261	0.628	0.329	1.2	0.168	1	lm.nb	Differentiation and Maintenance of Myeloid Cells	NM_005601.3:632
PTX3-mRNA	-1.1	0.779	-2.62	0.429	0.467	0.162	1.35	0.169	1	lm.nb	Pathogen Response	NM_002852.3:1152
IL3-mRNA	-0.587	0.42	-1.41	0.237	0.666	0.376	1.18	0.173	1	lm.nb	Angiogenesis, Cytokine Signaling, Fc Receptor Signaling, Growth Factor Signaling, Lymphocyte activation, TH2 Activation	NM_000588.3:130
CD28-mRNA	0.442	0.318	-0.181	1.07	1.36	0.882	2.09	0.174	1	lm.nb	Cell Migration and Adhesion, Fc Receptor Signaling, Growth Factor Signaling, Lymphocyte activation, T-cell Activation and Checkpoint Signaling	NM_001243078.1:2065
CEACAM8-mRNA	-0.298	0.216	-0.721	0.124	0.813	0.607	1.09	0.177	1	lm.nb	Cell Migration and Adhesion, ECM remodeling	NM_001816.3:825
LRP5-mRNA	-1.55	1.12	-3.75	0.655	0.342	0.0741	1.57	0.179	1	lm.nb	Growth Factor Signaling	NM_002335.1:2515
YES1-mRNA	0.538	0.391	-0.229	1.31	1.45	0.853	2.47	0.179	1	lm.nb	Cell Migration and Adhesion, Cytokine Signaling, Fc Receptor Signaling, T-cell Activation and Checkpoint Signaling	NM_005433.3:265
CCL3L1-mRNA	0.578	0.421	-0.246	1.4	1.49	0.843	2.64	0.179	1	lm.nb	Chemokine signaling, TLR signaling	NM_021006.4:421
CXCR5-mRNA	-0.881	0.641	-2.14	0.375	0.543	0.227	1.3	0.18	1	lm.nb	Chemokine signaling, TH2 Activation	NM_001716.3:2618
HPGDS-mRNA	-0.667	0.488	-1.62	0.289	0.63	0.325	1.22	0.182	1	lm.nb	Metabolism	NM_014485.2:430
IL6-mRNA	0.471	0.347	-0.208	1.15	1.39	0.866	2.22	0.184	1	lm.nb	Cytokine Signaling, Growth Factor Signaling, Pathogen Response, TH2 Activation, TLR signaling	NM_000600.3:364
ADAMTS2-mRNA	-0.979	0.722	-2.39	0.435	0.507	0.19	1.35	0.185	1	lm.nb	ECM remodeling	NM_021599.2:968
IL27-mRNA	1.02	0.755	-0.457	2.5	2.03	0.728	5.66	0.186	1	lm.nb	Cytokine Signaling, TH1 Activation	NM_145659.3:143
TUBA1A-mRNA	0.403	0.298	-0.18	0.986	1.32	0.882	1.98	0.186	1	lm.nb	Antigen Presentation	NM_001270399.1:36
VTCN1-mRNA	0.773	0.579	-0.362	1.91	1.71	0.778	3.75	0.192	1	lm.nb	Cell Migration and Adhesion	NM_024626.2:1375
XCR1-mRNA	-0.66	0.495	-1.63	0.31	0.633	0.323	1.24	0.192	1	lm.nb	Chemokine signaling	NM_005283.2:700
CCL2-mRNA	-0.58	0.436	-1.43	0.275	0.669	0.37	1.21	0.194	1	lm.nb	Chemokine signaling, Cytokine Signaling, Pathogen Response	NM_002982.3:123
CXCL5-mRNA	0.823	0.62	-0.391	2.04	1.77	0.762	4.11	0.194	1	lm.nb	Chemokine signaling, Cytokine Signaling	NM_002994.3:250
KITLG-mRNA	-0.81	0.611	-2.01	0.388	0.57	0.249	1.31	0.195	1	lm.nb	Angiogenesis, Cytokine Signaling, Fc Receptor Signaling, Growth Factor Signaling, Lymphocyte activation	NM_003994.4:1155
CXCL11-mRNA	-1.17	0.885	-2.91	0.563	0.444	0.133	1.48	0.195	1	lm.nb	Chemokine signaling, TLR signaling	NM_005409.4:282
CCL28-mRNA	0.578	0.437	-0.279	1.44	1.49	0.824	2.7	0.196	1	lm.nb	Chemokine signaling	NM_148672.2:407
CCL16-mRNA	1.08	0.814	-0.52	2.67	2.11	0.697	6.37	0.196	1	lm.nb	Chemokine signaling	NM_004590.2:367
SERPINB9-mRNA	-0.507	0.386	-1.26	0.249	0.704	0.417	1.19	0.198	1	lm.nb	Pathogen Response	NM_004155.3:950
HLA-DOB-mRNA	0.324	0.246	-0.159	0.807	1.25	0.896	1.75	0.198	1	lm.nb	Antigen Presentation, Cell Migration and Adhesion	NM_002120.3:230
CAMP-mRNA	-0.399	0.303	-0.994	0.196	0.758	0.502	1.15	0.199	1	lm.nb	Pathogen Response	NM_004345.3:220
CDH4-mRNA	0.926	0.708	-0.461	2.31	1.9	0.726	4.97	0.201	1	lm.nb	Cell Migration and Adhesion	NM_001794.2:1060
MYC-mRNA	-0.859	0.662	-2.16	0.439	0.551	0.224	1.36	0.204	1	lm.nb	Growth Factor Signaling	NM_002467.3:1610
DAXX-mRNA	0.453	0.349	-0.231	1.14	1.37	0.852	2.2	0.205	1	lm.nb	Growth Factor Signaling	NM_001350.3:1875
MRC2-mRNA	1.01	0.78	-0.521	2.54	2.01	0.697	5.81	0.206	1	lm.nb	Antigen Presentation	NM_006039.3:3482
FGF10-mRNA	0.847	0.664	-0.454	2.15	1.8	0.73	4.43	0.212	1	lm.nb	Angiogenesis, Cytokine Signaling, Fc Receptor Signaling, Growth Factor Signaling, Lymphocyte activation	NM_004465.1:85
RUNX2-mRNA	0.652	0.512	-0.352	1.66	1.57	0.784	3.15	0.213	1	lm.nb	Differentiation and Maintenance of Myeloid Cells	NM_001024630.3:34
ALOX15-mRNA	0.585	0.466	-0.328	1.5	1.5	0.797	2.82	0.219	1	lm.nb	Metabolism	NM_001140.3:1910
CD247-mRNA	-0.634	0.521	-1.66	0.388	0.645	0.317	1.31	0.234	1	lm.nb	Fc Receptor Signaling, Lymphocyte activation, T-cell Activation and Checkpoint Signaling	NM_198053.2:344
PYCARD-mRNA	0.504	0.415	-0.31	1.32	1.42	0.807	2.49	0.235	1	lm.nb	Antigen Presentation, Lymphocyte activation, Pathogen Response	NM_013258.3:714
SMAD1-mRNA	0.564	0.466	-0.349	1.48	1.48	0.785	2.78	0.236	1	lm.nb	Growth Factor Signaling	NM_005900.2:1850
NFATC2-mRNA	0.852	0.706	-0.531	2.24	1.81	0.692	4.71	0.236	1	lm.nb	Antigen Presentation, Fc Receptor Signaling, Growth Factor Signaling, Lymphocyte activation	NM_012340.3:1815
IRF7-mRNA	0.485	0.402	-0.304	1.27	1.4	0.81	2.42	0.238	1	lm.nb	Interferon Signaling, Pathogen Response, TLR signaling	NM_001572.3:1763
IFNA2-mRNA	-0.779	0.647	-2.05	0.489	0.583	0.242	1.4	0.238	1	lm.nb	Growth Factor Signaling, Interferon Signaling, Pathogen Response, TLR signaling	NM_000605.3:600
CCR6-mRNA	0.63	0.53	-0.409	1.67	1.55	0.753	3.18	0.244	1	lm.nb	Chemokine signaling	NM_031409.2:935
CLEC1B-mRNA	-0.608	0.514	-1.62	0.401	0.656	0.326	1.32	0.247	1	lm.nb	Lymphocyte activation	NM_016509.3:649
PRG2-mRNA	-0.43	0.365	-1.15	0.286	0.742	0.452	1.22	0.248	1	lm.nb	Pathogen Response	NM_002728.4:256
IKBKE-mRNA	-0.734	0.625	-1.96	0.492	0.601	0.257	1.41	0.25	1	lm.nb	Pathogen Response, TLR signaling	NM_014002.2:2470
IL1B-mRNA	-0.614	0.526	-1.64	0.417	0.654	0.32	1.33	0.252	1	lm.nb	Antigen Presentation, Cytokine Signaling, Growth Factor Signaling, Lymphocyte activation, Pathogen Response, TLR signaling	NM_000576.2:840
PFDN6-mRNA	-0.681	0.587	-1.83	0.469	0.624	0.281	1.38	0.255	1	lm.nb	Differentiation and Maintenance of Myeloid Cells	NM_014260.2:215
TEP1-mRNA	0.562	0.485	-0.388	1.51	1.48	0.764	2.85	0.255	1	lm.nb	Lymphocyte activation	NM_007110.3:3115
EDN1-mRNA	0.676	0.584	-0.469	1.82	1.6	0.722	3.53	0.257	1	lm.nb	Cytokine Signaling	NM_001168319.1:613
TNFRSF14-mRNA	0.266	0.231	-0.186	0.719	1.2	0.879	1.65	0.258	1	lm.nb	Cytokine Signaling, T-cell Activation and Checkpoint Signaling	NM_003820.3:659
CCNB2-mRNA	-1.16	1.01	-3.13	0.817	0.448	0.114	1.76	0.259	1	lm.nb	Cell Cycle and Apoptosis	NM_004701.2:980
ERCC1-mRNA	0.433	0.377	-0.307	1.17	1.35	0.808	2.25	0.26	1	lm.nb	Lymphocyte activation	NM_001983.3:458
CD163-mRNA	0.768	0.671	-0.547	2.08	1.7	0.685	4.24	0.261	1	lm.nb	Differentiation and Maintenance of Myeloid Cells	NM_004244.4:1630
CD68-mRNA	0.454	0.397	-0.324	1.23	1.37	0.799	2.35	0.262	1	lm.nb	Metabolism	NM_001251.2:1140
MERTK-mRNA	-0.846	0.741	-2.3	0.605	0.556	0.203	1.52	0.262	1	lm.nb	Cell Migration and Adhesion	NM_006343.2:665
NGF-mRNA	1.05	0.923	-0.761	2.86	2.07	0.59	7.25	0.265	1	lm.nb	Growth Factor Signaling	NM_002506.2:634
FLT3-mRNA	-0.657	0.58	-1.79	0.48	0.634	0.288	1.39	0.267	1	lm.nb	Cytokine Signaling	NM_004119.2:2374
PLAU-mRNA	-0.345	0.306	-0.944	0.254	0.787	0.52	1.19	0.268	1	lm.nb	Complement Activation	NM_002658.2:793
SEMA4B-mRNA	0.426	0.379	-0.316	1.17	1.34	0.803	2.25	0.269	1	lm.nb	Lymphocyte activation	NM_020210.3:3470
ABCC8-mRNA	1.15	1.02	-0.855	3.15	2.21	0.553	8.85	0.271	1	lm.nb	Metabolism	NM_000352.4:1760
IL4R-mRNA	0.532	0.48	-0.41	1.47	1.45	0.753	2.78	0.277	1	lm.nb	Cytokine Signaling, Growth Factor Signaling	NM_000418.3:1510
NDC80-mRNA	0.547	0.495	-0.423	1.52	1.46	0.746	2.86	0.278	1	lm.nb	Cell Cycle and Apoptosis	NM_006101.2:96
LIPA-mRNA	0.69	0.627	-0.539	1.92	1.61	0.688	3.78	0.28	1	lm.nb	Metabolism	NM_000235.3:1220
BMP6-mRNA	-0.364	0.331	-1.01	0.285	0.777	0.495	1.22	0.281	1	lm.nb	ECM remodeling	NM_001718.2:1045
GPR183-mRNA	0.229	0.209	-0.18	0.638	1.17	0.883	1.56	0.281	1	lm.nb	Cell Migration and Adhesion, Lymphocyte activation	NM_004951.3:405
EGR3-mRNA	0.695	0.636	-0.552	1.94	1.62	0.682	3.84	0.284	1	lm.nb	Differentiation and Maintenance of Myeloid Cells	NM_004430.2:3170
VAV2-mRNA	-0.726	0.668	-2.04	0.583	0.604	0.244	1.5	0.286	1	lm.nb	Angiogenesis, Chemokine signaling, Fc Receptor Signaling, Growth Factor Signaling, Lymphocyte activation	NM_001134398.1:1615
FUT4-mRNA	-0.52	0.479	-1.46	0.42	0.698	0.364	1.34	0.287	1	lm.nb	Metabolism	NM_002033.3:1221
CXCL3-mRNA	-0.482	0.455	-1.37	0.41	0.716	0.386	1.33	0.298	1	lm.nb	Chemokine signaling, Cytokine Signaling	NM_002090.2:540
RGS16-mRNA	-0.837	0.798	-2.4	0.727	0.56	0.189	1.65	0.303	1	lm.nb	Lymphocyte activation	NM_002928.2:205
CXCL14-mRNA	0.814	0.779	-0.713	2.34	1.76	0.61	5.07	0.304	1	lm.nb	Chemokine signaling	NM_004887.4:1125
CLIC4-mRNA	0.27	0.26	-0.239	0.779	1.21	0.847	1.72	0.307	1	lm.nb	Differentiation and Maintenance of Myeloid Cells, Pathogen Response	NM_013943.2:1702
TLR9-mRNA	0.571	0.551	-0.508	1.65	1.49	0.703	3.14	0.308	1	lm.nb	TLR signaling	NM_017442.2:985
CCL26-mRNA	-0.708	0.685	-2.05	0.634	0.612	0.242	1.55	0.309	1	lm.nb	Chemokine signaling	NM_006072.4:184
FAF1-mRNA	-0.583	0.571	-1.7	0.536	0.668	0.307	1.45	0.315	1	lm.nb	Pathogen Response	NM_007051.2:1530
CD40-mRNA	0.401	0.393	-0.369	1.17	1.32	0.774	2.25	0.316	1	lm.nb	Cell Migration and Adhesion, Lymphocyte activation, TH1 Activation, TLR signaling	NM_001250.4:196
IL15RA-mRNA	-0.517	0.509	-1.51	0.481	0.699	0.35	1.4	0.318	1	lm.nb	Cytokine Signaling, Growth Factor Signaling	NM_002189.3:709
CD1B-mRNA	-0.447	0.441	-1.31	0.417	0.733	0.403	1.34	0.319	1	lm.nb	Antigen Presentation, T-cell Activation and Checkpoint Signaling	NM_001764.2:142
CX3CL1-mRNA	0.812	0.806	-0.768	2.39	1.76	0.587	5.24	0.322	1	lm.nb	Chemokine signaling, Cytokine Signaling	NM_002996.3:1216
CD80-mRNA	0.611	0.607	-0.579	1.8	1.53	0.67	3.48	0.322	1	lm.nb	Cell Migration and Adhesion, Fc Receptor Signaling, Growth Factor Signaling, Lymphocyte activation, T-cell Activation and Checkpoint Signaling, TLR signaling	NM_005191.3:674
FBXL7-mRNA	-0.407	0.407	-1.2	0.39	0.754	0.434	1.31	0.324	1	lm.nb	Antigen Presentation	NM_012304.3:2735
FLNB-mRNA	0.462	0.463	-0.447	1.37	1.38	0.734	2.58	0.327	1	lm.nb	Growth Factor Signaling, Interferon Signaling	NM_001164317.1:2124
CRIP1-mRNA	-0.407	0.413	-1.22	0.403	0.754	0.43	1.32	0.332	1	lm.nb	TH2 Activation	NM_001311.4:269
MAP2K2-mRNA	-0.183	0.186	-0.547	0.181	0.881	0.684	1.13	0.332	1	lm.nb	Angiogenesis, Cytokine Signaling, Fc Receptor Signaling, Growth Factor Signaling, Lymphocyte activation, TLR signaling	NM_030662.3:839
TRAF1-mRNA	0.591	0.609	-0.602	1.78	1.51	0.659	3.44	0.34	1	lm.nb	Cytokine Signaling	NM_005658.3:3735
SOCS3-mRNA	-0.539	0.561	-1.64	0.56	0.688	0.321	1.47	0.344	1	lm.nb	Antigen Presentation, Cytokine Signaling, Growth Factor Signaling, Interferon Signaling	NM_003955.3:1870
TNF-mRNA	0.351	0.366	-0.366	1.07	1.28	0.776	2.1	0.345	1	lm.nb	Antigen Presentation, Cytokine Signaling, Growth Factor Signaling, Pathogen Response, TH1 Activation, TLR signaling	NM_000594.2:1010
TFCP2-mRNA	0.241	0.252	-0.253	0.735	1.18	0.839	1.66	0.347	1	lm.nb	Cell Cycle and Apoptosis	NM_005653.3:1970
LTB4R2-mRNA	0.376	0.393	-0.395	1.15	1.3	0.76	2.21	0.347	1	lm.nb	Lymphocyte activation	NM_019839.4:1250
TPSAB1-mRNA	0.65	0.683	-0.689	1.99	1.57	0.62	3.97	0.349	1	lm.nb	ECM remodeling	NM_003294.3:579
YAP1-mRNA	0.614	0.653	-0.665	1.89	1.53	0.631	3.72	0.354	1	lm.nb	Metabolism	NM_001130145.2:4423
LAT-mRNA	-0.605	0.648	-1.88	0.666	0.658	0.273	1.59	0.358	1	lm.nb	Angiogenesis, Cytokine Signaling, Fc Receptor Signaling, Growth Factor Signaling, Lymphocyte activation	NM_001014987.1:1290
PROK2-mRNA	-0.499	0.54	-1.56	0.559	0.708	0.34	1.47	0.363	1	lm.nb	Angiogenesis	NM_021935.3:827
TERF2IP-mRNA	0.299	0.326	-0.339	0.937	1.23	0.79	1.91	0.366	1	lm.nb	Cell Cycle and Apoptosis	NM_018975.2:1380
FCGR3A-mRNA	0.374	0.41	-0.429	1.18	1.3	0.743	2.26	0.368	1	lm.nb	Fc Receptor Signaling, Lymphocyte activation	NM_000569.6:873
NFKBIE-mRNA	0.269	0.295	-0.309	0.848	1.21	0.807	1.8	0.369	1	lm.nb	Lymphocyte activation	NM_004556.2:1115
LTA4H-mRNA	-0.329	0.365	-1.04	0.387	0.796	0.485	1.31	0.375	1	lm.nb	Metabolism	NM_001256643.1:1140
OLR1-mRNA	-0.393	0.437	-1.25	0.463	0.762	0.421	1.38	0.375	1	lm.nb	Cell Migration and Adhesion	NM_002543.3:295
CXCL10-mRNA	0.551	0.616	-0.656	1.76	1.47	0.635	3.38	0.378	1	lm.nb	Chemokine signaling, Cytokine Signaling, Pathogen Response, TLR signaling	NM_001565.3:168
COL17A1-mRNA	-0.477	0.535	-1.53	0.572	0.719	0.347	1.49	0.38	1	lm.nb	ECM remodeling, Lymphocyte activation	NM_000494.3:5070
HLA-DRB3-mRNA	-0.281	0.319	-0.906	0.343	0.823	0.534	1.27	0.385	1	lm.nb	Antigen Presentation, Cell Migration and Adhesion, Interferon Signaling, T-cell Activation and Checkpoint Signaling	NM_022555.3:698
GK5-mRNA	0.304	0.346	-0.374	0.982	1.23	0.772	1.97	0.386	1	lm.nb	Metabolism	NM_001039547.2:1102
ARHGEF6-mRNA	0.462	0.53	-0.577	1.5	1.38	0.67	2.83	0.39	1	lm.nb	Growth Factor Signaling	NM_004840.2:1465
IGF1-mRNA	0.476	0.547	-0.596	1.55	1.39	0.662	2.92	0.391	1	lm.nb	Growth Factor Signaling	NM_000618.3:491
ZFP92-mRNA	-0.45	0.519	-1.47	0.568	0.732	0.362	1.48	0.393	1	lm.nb	Differentiation and Maintenance of Myeloid Cells	NM_001136273.1:235
HAVCR2-mRNA	0.441	0.509	-0.557	1.44	1.36	0.68	2.71	0.394	1	lm.nb	Cytokine Signaling, TH1 Activation	NM_032782.3:955
FGFR1-mRNA	-0.4	0.463	-1.31	0.507	0.758	0.404	1.42	0.394	1	lm.nb	Angiogenesis, Cytokine Signaling, Fc Receptor Signaling, Growth Factor Signaling, Lymphocyte activation	NM_015850.3:1775
EMP1-mRNA	0.406	0.47	-0.515	1.33	1.33	0.7	2.51	0.394	1	lm.nb	Cell Migration and Adhesion	NM_001423.1:2000
IGF2-mRNA	0.375	0.435	-0.478	1.23	1.3	0.718	2.34	0.395	1	lm.nb	Growth Factor Signaling	NM_000612.4:765
IL1R2-mRNA	-0.358	0.416	-1.17	0.458	0.78	0.443	1.37	0.397	1	lm.nb	Cytokine Signaling, Growth Factor Signaling	NM_173343.1:905
ACAD10-mRNA	-0.308	0.361	-1.02	0.4	0.808	0.494	1.32	0.4	1	lm.nb	Metabolism	NM_001136538.1:1905
BIRC2-mRNA	0.338	0.397	-0.44	1.12	1.26	0.737	2.17	0.401	1	lm.nb	Cytokine Signaling, Pathogen Response, TLR signaling	NM_001166.3:1760
IL33-mRNA	-0.407	0.479	-1.35	0.532	0.754	0.393	1.45	0.402	1	lm.nb	Cytokine Signaling, Pathogen Response, TH2 Activation	NM_033439.2:1725
CD84-mRNA	0.415	0.491	-0.548	1.38	1.33	0.684	2.6	0.405	1	lm.nb	Cell Migration and Adhesion	NM_003874.3:680
MARCO-mRNA	-0.384	0.456	-1.28	0.509	0.766	0.413	1.42	0.406	1	lm.nb	Differentiation and Maintenance of Myeloid Cells	NM_006770.3:61
TM7SF3-mRNA	0.121	0.144	-0.161	0.403	1.09	0.894	1.32	0.407	1	lm.nb	Cytokine Signaling	NM_016551.2:1784
ADORA2A-mRNA	-0.174	0.207	-0.579	0.232	0.887	0.669	1.17	0.408	1	lm.nb	Growth Factor Signaling	NM_000675.3:1095
BTG2-mRNA	0.43	0.516	-0.581	1.44	1.35	0.669	2.72	0.411	1	lm.nb	Cell Cycle and Apoptosis	NM_006763.2:1700
TRAF2-mRNA	0.498	0.599	-0.676	1.67	1.41	0.626	3.19	0.412	1	lm.nb	Cytokine Signaling, Growth Factor Signaling, Pathogen Response	NM_021138.3:1325
FZD4-mRNA	0.555	0.673	-0.763	1.87	1.47	0.589	3.66	0.416	1	lm.nb	Growth Factor Signaling	NM_012193.2:7130
SOCS2-mRNA	0.48	0.582	-0.66	1.62	1.39	0.633	3.07	0.416	1	lm.nb	Growth Factor Signaling	NM_003877.3:1020
CCL3-mRNA	-0.469	0.569	-1.58	0.647	0.723	0.333	1.57	0.417	1	lm.nb	Chemokine signaling, TLR signaling	NM_002983.2:159
CD99-mRNA	0.329	0.402	-0.458	1.12	1.26	0.728	2.17	0.419	1	lm.nb	Cell Migration and Adhesion	NM_002414.4:592
CYSLTR1-mRNA	0.296	0.362	-0.413	1.01	1.23	0.751	2.01	0.419	1	lm.nb	Lymphocyte activation	NM_006639.2:90
DDR2-mRNA	0.623	0.763	-0.872	2.12	1.54	0.547	4.34	0.42	1	lm.nb	ECM remodeling	NM_006182.2:1706
CPA3-mRNA	-0.322	0.395	-1.1	0.451	0.8	0.468	1.37	0.421	1	lm.nb	Metabolism	NM_001870.2:220
AOAH-mRNA	-0.397	0.489	-1.36	0.56	0.759	0.391	1.47	0.422	1	lm.nb	Pathogen Response	NM_001637.3:1303
CD209-mRNA	-0.229	0.283	-0.784	0.325	0.853	0.581	1.25	0.424	1	lm.nb	Antigen Presentation, Lymphocyte activation	NM_001144899.1:665
TIMD4-mRNA	0.535	0.671	-0.78	1.85	1.45	0.582	3.6	0.431	1	lm.nb	Pathogen Response	NM_138379.1:92
HPGD-mRNA	0.565	0.71	-0.827	1.96	1.48	0.564	3.88	0.433	1	lm.nb	Metabolism	NM_001145816.2:96
TNFSF10-mRNA	0.372	0.469	-0.547	1.29	1.29	0.684	2.45	0.434	1	lm.nb	Cytokine Signaling	NM_003810.2:115
IL3RA-mRNA	0.236	0.3	-0.351	0.823	1.18	0.784	1.77	0.436	1	lm.nb	Angiogenesis, Cytokine Signaling, Fc Receptor Signaling, Growth Factor Signaling, Lymphocyte activation	NM_001267713.1:1075
PIK3CG-mRNA	-0.256	0.327	-0.897	0.384	0.837	0.537	1.31	0.439	1	lm.nb	Chemokine signaling, Cytokine Signaling, Growth Factor Signaling, Metabolism, TLR signaling	NM_002649.2:2125
HLA-DMA-mRNA	0.212	0.27	-0.318	0.742	1.16	0.802	1.67	0.44	1	lm.nb	Antigen Presentation, Cell Migration and Adhesion	NM_006120.3:380
PSMB9-mRNA	0.309	0.398	-0.47	1.09	1.24	0.722	2.13	0.443	1	lm.nb	Angiogenesis, Antigen Presentation, Cytokine Signaling, Fc Receptor Signaling, Growth Factor Signaling, Lymphocyte activation, Metabolism	NM_002800.4:455
HIST1H1C-mRNA	0.302	0.389	-0.462	1.07	1.23	0.726	2.09	0.445	1	lm.nb	Cell Cycle and Apoptosis	NM_005319.3:401
VAMP2-mRNA	0.298	0.385	-0.457	1.05	1.23	0.729	2.08	0.445	1	lm.nb	Metabolism	NM_014232.2:1479
VEGFA-mRNA	0.311	0.406	-0.484	1.11	1.24	0.715	2.15	0.449	1	lm.nb	Angiogenesis, Growth Factor Signaling	NM_001025366.1:1325
CASP5-mRNA	-0.277	0.361	-0.986	0.431	0.825	0.505	1.35	0.449	1	lm.nb	Pathogen Response	NM_004347.1:580
GZMA-mRNA	-0.252	0.33	-0.898	0.395	0.84	0.537	1.31	0.452	1	lm.nb	Pathogen Response, T-cell Activation and Checkpoint Signaling	NM_006144.2:155
FCGR1A-mRNA	-0.49	0.643	-1.75	0.77	0.712	0.297	1.71	0.452	1	lm.nb	Antigen Presentation, Fc Receptor Signaling, Interferon Signaling, Lymphocyte activation	NM_000566.3:842
MAP3K14-mRNA	0.315	0.418	-0.504	1.13	1.24	0.705	2.2	0.457	1	lm.nb	Antigen Presentation, Cytokine Signaling, Growth Factor Signaling, Lymphocyte activation, T-cell Activation and Checkpoint Signaling	NM_003954.1:620
ZNF148-mRNA	0.216	0.287	-0.347	0.779	1.16	0.786	1.72	0.457	1	lm.nb	Pathogen Response	NM_021964.1:2220
RND3-mRNA	0.392	0.522	-0.63	1.41	1.31	0.646	2.67	0.458	1	lm.nb	Cell Cycle and Apoptosis, Cell Migration and Adhesion, Growth Factor Signaling	NM_005168.3:775
TNFSF9-mRNA	0.222	0.298	-0.362	0.807	1.17	0.778	1.75	0.462	1	lm.nb	Cytokine Signaling, T-cell Activation and Checkpoint Signaling	NM_003811.3:398
BIRC3-mRNA	0.267	0.359	-0.436	0.97	1.2	0.739	1.96	0.462	1	lm.nb	Cytokine Signaling, Pathogen Response, TLR signaling	NM_182962.2:275
NOX4-mRNA	0.483	0.649	-0.79	1.76	1.4	0.579	3.38	0.462	1	lm.nb	Metabolism	NM_001143836.2:1795
C4A-mRNA	0.511	0.693	-0.848	1.87	1.42	0.556	3.65	0.467	1	lm.nb	Complement Activation	NM_007293.2:1217
COL12A1-mRNA	0.652	0.886	-1.08	2.39	1.57	0.472	5.24	0.467	1	lm.nb	ECM remodeling	NM_004370.5:5829
MMP13-mRNA	0.412	0.562	-0.689	1.51	1.33	0.62	2.85	0.469	1	lm.nb	ECM remodeling	NM_002427.2:951
TREX1-mRNA	0.299	0.411	-0.506	1.11	1.23	0.704	2.15	0.472	1	lm.nb	Pathogen Response	NM_016381.3:1486
HLA-DQA1-mRNA	-0.632	0.875	-2.35	1.08	0.645	0.197	2.12	0.476	1	lm.nb	Antigen Presentation, Cell Migration and Adhesion, Interferon Signaling, T-cell Activation and Checkpoint Signaling	NM_002122.3:261
PTPRK-mRNA	-0.323	0.452	-1.21	0.563	0.799	0.432	1.48	0.48	1	lm.nb	Growth Factor Signaling	NM_001135648.1:472
LTA-mRNA	0.549	0.768	-0.955	2.05	1.46	0.516	4.15	0.48	1	lm.nb	Cytokine Signaling, TH1 Activation	NM_000595.2:885
TAP2-mRNA	0.178	0.251	-0.313	0.669	1.13	0.805	1.59	0.483	1	lm.nb	Antigen Presentation	NM_000544.3:909
PBX3-mRNA	-0.175	0.247	-0.661	0.31	0.886	0.633	1.24	0.484	1	lm.nb	Differentiation and Maintenance of Myeloid Cells	NM_006195.5:2050
RIN2-mRNA	-0.411	0.583	-1.55	0.732	0.752	0.341	1.66	0.486	1	lm.nb	Pathogen Response	NM_018993.2:690
ACLY-mRNA	0.246	0.351	-0.441	0.934	1.19	0.737	1.91	0.488	1	lm.nb	Metabolism	NM_001096.2:3195
TLR10-mRNA	-0.347	0.496	-1.32	0.626	0.786	0.401	1.54	0.49	1	lm.nb	TLR signaling	NM_030956.2:2246
GADD45B-mRNA	0.289	0.414	-0.523	1.1	1.22	0.696	2.14	0.491	1	lm.nb	Differentiation and Maintenance of Myeloid Cells, Growth Factor Signaling	NM_015675.2:365
CSF1-mRNA	0.311	0.446	-0.562	1.18	1.24	0.677	2.27	0.491	1	lm.nb	Cytokine Signaling, Growth Factor Signaling	NM_000757.4:823
SERPINE3-mRNA	0.557	0.802	-1.01	2.13	1.47	0.495	4.38	0.492	1	lm.nb	ECM remodeling	NM_001101320.1:132
CXCL1-mRNA	0.302	0.436	-0.553	1.16	1.23	0.682	2.23	0.494	1	lm.nb	Chemokine signaling, Cytokine Signaling, Pathogen Response	NM_001511.1:742
PTGDR-mRNA	0.387	0.559	-0.708	1.48	1.31	0.612	2.79	0.494	1	lm.nb	Cell Migration and Adhesion, Lymphocyte activation	NM_000953.2:2456
ID3-mRNA	0.626	0.909	-1.16	2.41	1.54	0.449	5.31	0.496	1	lm.nb	Differentiation and Maintenance of Myeloid Cells	NM_002167.3:195
CD180-mRNA	0.349	0.507	-0.645	1.34	1.27	0.639	2.54	0.496	1	lm.nb	TLR signaling	NM_005582.2:1036
USP18-mRNA	0.522	0.759	-0.965	2.01	1.44	0.512	4.03	0.497	1	lm.nb	Interferon Signaling	NM_017414.3:334
TLR2-mRNA	-0.271	0.398	-1.05	0.509	0.829	0.482	1.42	0.501	1	lm.nb	Growth Factor Signaling, TLR signaling	NM_003264.3:668
RHOC-mRNA	0.221	0.33	-0.425	0.867	1.17	0.745	1.82	0.507	1	lm.nb	Cell Cycle and Apoptosis, Cell Migration and Adhesion, Growth Factor Signaling	NM_175744.4:399
DUSP6-mRNA	0.285	0.428	-0.554	1.12	1.22	0.681	2.18	0.511	1	lm.nb	Angiogenesis, Cytokine Signaling, Fc Receptor Signaling, Growth Factor Signaling, Lymphocyte activation, TLR signaling	NM_001946.2:1535
MMP8-mRNA	0.263	0.399	-0.519	1.04	1.2	0.698	2.06	0.515	1	lm.nb	ECM remodeling	NM_002424.2:2590
ID2-mRNA	0.175	0.266	-0.347	0.696	1.13	0.786	1.62	0.517	1	lm.nb	Differentiation and Maintenance of Myeloid Cells	NM_002166.4:505
SKIL-mRNA	0.158	0.241	-0.314	0.629	1.12	0.804	1.55	0.517	1	lm.nb	Growth Factor Signaling	NM_005414.2:945
RIPK2-mRNA	0.276	0.427	-0.561	1.11	1.21	0.678	2.16	0.524	1	lm.nb	Cytokine Signaling, Growth Factor Signaling, Pathogen Response, TLR signaling	NM_003821.5:1695
CD74-mRNA	0.28	0.435	-0.572	1.13	1.21	0.673	2.19	0.524	1	lm.nb	Antigen Presentation, Cell Migration and Adhesion	NM_001025159.1:964
HLA-DPB1-mRNA	0.23	0.358	-0.471	0.932	1.17	0.721	1.91	0.525	1	lm.nb	Antigen Presentation, Cell Migration and Adhesion, Interferon Signaling, T-cell Activation and Checkpoint Signaling	NM_002121.4:931
TIMP3-mRNA	-0.396	0.616	-1.6	0.812	0.76	0.329	1.76	0.525	1	lm.nb	ECM remodeling	NM_000362.4:1640
FLRT2-mRNA	-0.313	0.487	-1.27	0.642	0.805	0.415	1.56	0.526	1	lm.nb	Growth Factor Signaling	NM_013231.4:3265
PLAUR-mRNA	0.347	0.544	-0.719	1.41	1.27	0.608	2.66	0.528	1	lm.nb	Complement Activation	NM_001005376.1:440
KRBA1-mRNA	-0.415	0.652	-1.69	0.864	0.75	0.309	1.82	0.529	1	lm.nb	Pathogen Response	NM_032534.2:3671
PDGFB-mRNA	0.315	0.503	-0.67	1.3	1.24	0.628	2.46	0.535	1	lm.nb	Angiogenesis, Cytokine Signaling, ECM remodeling, Fc Receptor Signaling, Growth Factor Signaling, Lymphocyte activation	NM_033016.2:1480
ADAM8-mRNA	-0.278	0.444	-1.15	0.593	0.825	0.451	1.51	0.537	1	lm.nb	ECM remodeling	NM_001109.4:762
EPX-mRNA	-0.347	0.556	-1.44	0.743	0.786	0.37	1.67	0.538	1	lm.nb	Pathogen Response	NM_000502.4:2060
CEBPD-mRNA	-0.279	0.447	-1.15	0.598	0.824	0.449	1.51	0.538	1	lm.nb	Cell Cycle and Apoptosis, Cytokine Signaling, Differentiation and Maintenance of Myeloid Cells	NM_005195.3:939
PTPN14-mRNA	-0.215	0.352	-0.905	0.476	0.862	0.534	1.39	0.547	1	lm.nb	Growth Factor Signaling	NM_005401.4:3770
SEMA4A-mRNA	-0.289	0.475	-1.22	0.643	0.819	0.429	1.56	0.548	1	lm.nb	Metabolism, T-cell Activation and Checkpoint Signaling	NM_001193300.1:935
CCL23-mRNA	0.239	0.395	-0.534	1.01	1.18	0.691	2.02	0.549	1	lm.nb	Chemokine signaling	NM_145898.1:336
HIVEP1-mRNA	1.16	1.93	-2.62	4.93	2.23	0.163	30.5	0.553	1	loglinear	Pathogen Response	NM_002114.2:4040
IL18-mRNA	0.239	0.398	-0.542	1.02	1.18	0.687	2.03	0.554	1	lm.nb	Cytokine Signaling, Pathogen Response, TH1 Activation	NM_001562.2:48
HIST2H2AA3-mRNA	0.206	0.345	-0.469	0.881	1.15	0.722	1.84	0.554	1	lm.nb	Cell Cycle and Apoptosis	NM_003516.2:137
FAS-mRNA	0.244	0.411	-0.562	1.05	1.18	0.677	2.07	0.558	1	lm.nb	Cytokine Signaling, Growth Factor Signaling	NM_000043.4:398
NCOR1-mRNA	0.256	0.434	-0.595	1.11	1.19	0.662	2.15	0.56	1	lm.nb	Growth Factor Signaling, Metabolism	NM_006311.3:1390
TNFRSF9-mRNA	0.16	0.271	-0.372	0.692	1.12	0.773	1.62	0.56	1	lm.nb	Cytokine Signaling	NM_001561.4:255
CCL22-mRNA	-0.441	0.757	-1.93	1.04	0.737	0.263	2.06	0.565	1	lm.nb	Chemokine signaling	NM_002990.3:797
CD86-mRNA	0.304	0.524	-0.724	1.33	1.23	0.605	2.52	0.567	1	lm.nb	Cell Migration and Adhesion, Fc Receptor Signaling, Growth Factor Signaling, Lymphocyte activation, T-cell Activation and Checkpoint Signaling, TLR signaling	NM_175862.3:1265
MAP2K1-mRNA	-0.164	0.283	-0.718	0.391	0.893	0.608	1.31	0.567	1	lm.nb	Angiogenesis, Chemokine signaling, Cytokine Signaling, Fc Receptor Signaling, Growth Factor Signaling, Lymphocyte activation, TLR signaling	NM_002755.2:970
HLA-DRA-mRNA	0.244	0.422	-0.583	1.07	1.18	0.668	2.1	0.567	1	lm.nb	Antigen Presentation, Cell Migration and Adhesion, Interferon Signaling, T-cell Activation and Checkpoint Signaling	NM_019111.3:335
LDLR-mRNA	-0.405	0.701	-1.78	0.969	0.755	0.291	1.96	0.568	1	lm.nb	Metabolism	NM_000527.2:4625
IL27RA-mRNA	-0.512	0.896	-2.27	1.24	0.701	0.208	2.37	0.572	1	lm.nb	Cytokine Signaling, Growth Factor Signaling	NM_004843.3:1640
CXCR6-mRNA	-0.316	0.555	-1.4	0.771	0.803	0.378	1.71	0.573	1	lm.nb	Chemokine signaling, TH1 Activation	NM_006564.1:95
FYN-mRNA	-0.328	0.578	-1.46	0.806	0.797	0.363	1.75	0.575	1	lm.nb	Angiogenesis, Antigen Presentation, Cell Migration and Adhesion, Cytokine Signaling, Fc Receptor Signaling, Growth Factor Signaling, Lymphocyte activation, T-cell Activation and Checkpoint Signaling	NM_002037.3:765
SMAD7-mRNA	0.156	0.277	-0.387	0.7	1.11	0.765	1.62	0.577	1	lm.nb	Growth Factor Signaling	NM_005904.2:1835
OSCAR-mRNA	-0.209	0.371	-0.936	0.517	0.865	0.523	1.43	0.577	1	lm.nb	Lymphocyte activation	NM_130771.3:990
NFYC-mRNA	0.117	0.208	-0.291	0.526	1.08	0.817	1.44	0.578	1	lm.nb	Antigen Presentation, Metabolism	NM_001142587.1:1890
PIM2-mRNA	-0.276	0.498	-1.25	0.699	0.826	0.42	1.62	0.583	1	lm.nb	Growth Factor Signaling	NM_006875.2:620
STAT1-mRNA	0.241	0.434	-0.61	1.09	1.18	0.655	2.13	0.583	1	lm.nb	Chemokine signaling, Cytokine Signaling, Growth Factor Signaling, Interferon Signaling, TH1 Activation, TLR signaling	NM_139266.1:455
HGF-mRNA	-0.17	0.312	-0.781	0.441	0.889	0.582	1.36	0.59	1	lm.nb	Cytokine Signaling, Growth Factor Signaling	NM_000601.4:550
C1QC-mRNA	-0.28	0.515	-1.29	0.73	0.824	0.409	1.66	0.591	1	lm.nb	Complement Activation	NM_001114101.1:608
IL25-mRNA	0.398	0.733	-1.04	1.83	1.32	0.487	3.56	0.591	1	lm.nb	Cytokine Signaling, TH2 Activation	NM_022789.2:1027
CX3CR1-mRNA	-0.179	0.331	-0.827	0.469	0.883	0.564	1.38	0.592	1	lm.nb	Chemokine signaling	NM_001337.3:1040
ID1-mRNA	0.253	0.473	-0.673	1.18	1.19	0.627	2.27	0.596	1	lm.nb	Cell Cycle and Apoptosis	NM_002165.2:345
CNN2-mRNA	-0.206	0.389	-0.969	0.556	0.867	0.511	1.47	0.6	1	lm.nb	Pathogen Response	NM_004368.3:609
LTB-mRNA	0.185	0.349	-0.5	0.869	1.14	0.707	1.83	0.601	1	lm.nb	Cytokine Signaling	NM_002341.1:330
ADAMTS9-mRNA	-0.37	0.711	-1.76	1.02	0.774	0.295	2.03	0.606	1	lm.nb	ECM remodeling	NM_182920.1:145
C1QB-mRNA	-0.378	0.726	-1.8	1.05	0.77	0.287	2.06	0.607	1	lm.nb	Complement Activation	NM_000491.3:819
MOK-mRNA	-0.295	0.571	-1.41	0.824	0.815	0.375	1.77	0.609	1	lm.nb	Pathogen Response	NM_014226.2:826
CD44-mRNA	-0.169	0.327	-0.811	0.473	0.889	0.57	1.39	0.609	1	lm.nb	Cell Migration and Adhesion, ECM remodeling, Interferon Signaling, Metabolism	NM_001001392.1:429
MMP12-mRNA	-0.233	0.453	-1.12	0.654	0.851	0.46	1.57	0.61	1	lm.nb	ECM remodeling	NM_002426.3:769
CXCL2-mRNA	0.141	0.276	-0.4	0.681	1.1	0.758	1.6	0.613	1	lm.nb	Chemokine signaling, Cytokine Signaling, Pathogen Response	NM_002089.3:854
FPR2-mRNA	-0.218	0.428	-1.06	0.62	0.859	0.481	1.54	0.613	1	lm.nb	Pathogen Response	NM_001462.3:1200
NR4A2-mRNA	0.27	0.528	-0.765	1.3	1.21	0.588	2.47	0.613	1	lm.nb	Lymphocyte activation	NM_006186.3:1380
MX2-mRNA	0.239	0.47	-0.682	1.16	1.18	0.623	2.24	0.615	1	lm.nb	Interferon Signaling	NM_002463.1:2188
S100A8-mRNA	0.239	0.471	-0.684	1.16	1.18	0.623	2.24	0.616	1	lm.nb	Differentiation and Maintenance of Myeloid Cells	NM_002964.3:115
RAPGEF4-mRNA	0.346	0.686	-0.998	1.69	1.27	0.501	3.23	0.617	1	lm.nb	Metabolism	NM_007023.3:1992
CTSS-mRNA	0.225	0.452	-0.66	1.11	1.17	0.633	2.16	0.622	1	lm.nb	Antigen Presentation, ECM remodeling, TLR signaling	NM_004079.3:685
GEM-mRNA	-0.272	0.547	-1.34	0.8	0.828	0.394	1.74	0.623	1	lm.nb	Lymphocyte activation	NM_005261.2:575
ITGAX-mRNA	-0.28	0.565	-1.39	0.827	0.824	0.382	1.77	0.624	1	lm.nb	Cell Migration and Adhesion, Complement Activation, ECM remodeling	NM_000887.3:700
S100A9-mRNA	0.235	0.475	-0.696	1.17	1.18	0.617	2.24	0.625	1	lm.nb	Differentiation and Maintenance of Myeloid Cells	NM_002965.2:75
PDGFRA-mRNA	0.266	0.538	-0.789	1.32	1.2	0.579	2.5	0.625	1	lm.nb	Angiogenesis, Cytokine Signaling, Fc Receptor Signaling, Growth Factor Signaling, Lymphocyte activation	NM_006206.3:1925
ANOS1-mRNA	-0.18	0.367	-0.899	0.539	0.883	0.536	1.45	0.627	1	lm.nb	Growth Factor Signaling	NM_000216.2:1135
CD70-mRNA	-0.221	0.45	-1.1	0.66	0.858	0.466	1.58	0.627	1	lm.nb	T-cell Activation and Checkpoint Signaling	NM_001252.2:190
FCN1-mRNA	0.218	0.449	-0.663	1.1	1.16	0.632	2.14	0.631	1	lm.nb	Complement Activation	NM_002003.3:932
HMGB1-mRNA	0.182	0.379	-0.561	0.926	1.13	0.678	1.9	0.634	1	lm.nb	Pathogen Response, TLR signaling	NM_002128.4:2916
PRDX1-mRNA	0.164	0.343	-0.508	0.836	1.12	0.703	1.79	0.636	1	lm.nb	Metabolism	NM_002574.2:632
MAP2K4-mRNA	0.169	0.356	-0.529	0.867	1.12	0.693	1.82	0.639	1	lm.nb	Cytokine Signaling, Fc Receptor Signaling, Growth Factor Signaling, Lymphocyte activation, TLR signaling	NM_003010.2:771
CCL5-mRNA	-0.286	0.606	-1.47	0.901	0.82	0.36	1.87	0.64	1	lm.nb	Chemokine signaling, Cytokine Signaling, Pathogen Response, TLR signaling	NM_002985.2:280
CD47-mRNA	0.212	0.454	-0.677	1.1	1.16	0.626	2.15	0.643	1	lm.nb	Cell Migration and Adhesion, ECM remodeling	NM_001777.3:897
HSPG2-mRNA	0.364	0.777	-1.16	1.89	1.29	0.448	3.7	0.643	1	lm.nb	ECM remodeling, Metabolism	NM_005529.5:2715
TNFAIP3-mRNA	-0.18	0.385	-0.935	0.576	0.883	0.523	1.49	0.644	1	lm.nb	Cytokine Signaling, Pathogen Response	NM_006290.2:260
GLG1-mRNA	0.156	0.335	-0.501	0.814	1.11	0.707	1.76	0.644	1	lm.nb	Cell Migration and Adhesion	NM_001145666.1:2468
CDH2-mRNA	-0.349	0.75	-1.82	1.12	0.785	0.283	2.18	0.645	1	lm.nb	Cell Migration and Adhesion	NM_001792.3:941
MAN2B1-mRNA	-0.118	0.254	-0.616	0.38	0.922	0.652	1.3	0.646	1	lm.nb	Metabolism	NM_001173498.1:380
CDH1-mRNA	0.4	0.873	-1.31	2.11	1.32	0.403	4.32	0.65	1	lm.nb	Cell Migration and Adhesion, ECM remodeling, Lymphocyte activation	NM_004360.2:535
PGGT1B-mRNA	-0.0633	0.139	-0.335	0.208	0.957	0.793	1.16	0.651	1	lm.nb	Metabolism	NM_005023.3:1002
F11R-mRNA	0.203	0.445	-0.669	1.07	1.15	0.629	2.11	0.652	1	lm.nb	Cell Migration and Adhesion, ECM remodeling	NM_144503.1:3650
IL1RAP-mRNA	-0.172	0.382	-0.921	0.576	0.888	0.528	1.49	0.656	1	lm.nb	Cytokine Signaling	NM_001167928.1:1186
RICTOR-mRNA	0.21	0.476	-0.722	1.14	1.16	0.606	2.21	0.662	1	lm.nb	Angiogenesis, Fc Receptor Signaling, Growth Factor Signaling, Lymphocyte activation, T-cell Activation and Checkpoint Signaling	NM_152756.3:3097
CLEC7A-mRNA	-0.198	0.45	-1.08	0.685	0.872	0.473	1.61	0.663	1	lm.nb	Antigen Presentation, Lymphocyte activation	NM_197954.2:55
HLA-DPA1-mRNA	0.256	0.582	-0.885	1.4	1.19	0.541	2.63	0.663	1	lm.nb	Antigen Presentation, Cell Migration and Adhesion, Interferon Signaling, T-cell Activation and Checkpoint Signaling	NM_033554.2:857
TNFAIP8-mRNA	-0.133	0.311	-0.743	0.478	0.912	0.597	1.39	0.673	1	lm.nb	Cytokine Signaling	NM_001077654.1:260
IL5-mRNA	-0.241	0.568	-1.35	0.872	0.846	0.391	1.83	0.674	1	lm.nb	Angiogenesis, Cytokine Signaling, Fc Receptor Signaling, Growth Factor Signaling, Lymphocyte activation, TH2 Activation	NM_000879.2:105
CXCL8-mRNA	-0.204	0.481	-1.15	0.739	0.868	0.451	1.67	0.674	1	lm.nb	Chemokine signaling, Pathogen Response, TLR signaling	NM_000584.2:25
NFKBIA-mRNA	0.198	0.472	-0.727	1.12	1.15	0.604	2.18	0.677	1	lm.nb	Antigen Presentation, Chemokine signaling, Cytokine Signaling, Fc Receptor Signaling, Growth Factor Signaling, Lymphocyte activation, Pathogen Response, TLR signaling	NM_020529.1:945
VEGFC-mRNA	-0.288	0.687	-1.63	1.06	0.819	0.322	2.08	0.678	1	lm.nb	Angiogenesis, Cytokine Signaling, Growth Factor Signaling	NM_005429.2:565
TNFRSF8-mRNA	-0.0825	0.198	-0.47	0.305	0.944	0.722	1.24	0.68	1	lm.nb	Cytokine Signaling	NM_152942.2:2030
CEBPB-mRNA	-0.199	0.479	-1.14	0.739	0.871	0.455	1.67	0.681	1	lm.nb	Cytokine Signaling	NM_005194.2:1420
LTB4R-mRNA	-0.16	0.392	-0.929	0.608	0.895	0.525	1.52	0.685	1	lm.nb	Lymphocyte activation	NM_181657.3:2400
NCF2-mRNA	0.162	0.398	-0.617	0.942	1.12	0.652	1.92	0.686	1	lm.nb	Angiogenesis, Antigen Presentation	NM_000433.3:1004
ADAMTS1-mRNA	0.26	0.64	-0.995	1.52	1.2	0.502	2.86	0.687	1	lm.nb	ECM remodeling	NM_006988.3:2840
CXCL12-mRNA	-0.379	0.931	-2.2	1.45	0.769	0.217	2.72	0.687	1	lm.nb	Chemokine signaling	NM_199168.3:69
SPTBN1-mRNA	-0.103	0.253	-0.598	0.393	0.931	0.661	1.31	0.688	1	lm.nb	Angiogenesis, Cytokine Signaling, Fc Receptor Signaling, Growth Factor Signaling, Lymphocyte activation	NM_003128.2:3725
ITGB1-mRNA	-0.12	0.299	-0.706	0.465	0.92	0.613	1.38	0.69	1	lm.nb	Cell Migration and Adhesion, ECM remodeling, Growth Factor Signaling, Lymphocyte activation	NM_002211.3:355
BID-mRNA	0.177	0.439	-0.683	1.04	1.13	0.623	2.05	0.69	1	lm.nb	Cell Cycle and Apoptosis	NM_197966.2:964
HBEGF-mRNA	-0.36	0.899	-2.12	1.4	0.779	0.23	2.64	0.691	1	lm.nb	Angiogenesis, Cytokine Signaling, Fc Receptor Signaling, Growth Factor Signaling, Lymphocyte activation	NM_001945.1:475
KLK3-mRNA	-0.289	0.723	-1.71	1.13	0.819	0.307	2.19	0.692	1	lm.nb	Metabolism	NM_001030049.1:433
CEBPA-mRNA	0.138	0.352	-0.553	0.828	1.1	0.682	1.78	0.699	1	lm.nb	Cell Cycle and Apoptosis, Differentiation and Maintenance of Myeloid Cells	NM_004364.2:1320
ARG1-mRNA	-0.272	0.696	-1.64	1.09	0.828	0.322	2.13	0.699	1	lm.nb	Metabolism	NM_000045.3:673
RNASE3-mRNA	0.157	0.403	-0.633	0.947	1.11	0.645	1.93	0.7	1	lm.nb	Pathogen Response	NM_002935.2:300
CCL11-mRNA	0.24	0.621	-0.977	1.46	1.18	0.508	2.75	0.702	1	lm.nb	Chemokine signaling	NM_002986.2:378
CCL1-mRNA	0.282	0.736	-1.16	1.72	1.22	0.448	3.3	0.704	1	lm.nb	Chemokine signaling	NM_002981.1:157
CYR61-mRNA	-0.247	0.645	-1.51	1.02	0.843	0.351	2.03	0.705	1	lm.nb	ECM remodeling	NM_001554.3:1390
TNFAIP6-mRNA	0.204	0.538	-0.849	1.26	1.15	0.555	2.39	0.707	1	lm.nb	Cytokine Signaling	NM_007115.2:250
AKAP13-mRNA	0.183	0.482	-0.762	1.13	1.14	0.59	2.18	0.707	1	lm.nb	Growth Factor Signaling	NM_006738.4:5261
RAB20-mRNA	-0.0989	0.262	-0.612	0.415	0.934	0.654	1.33	0.708	1	lm.nb	Metabolism	NM_017817.1:758
NOD2-mRNA	0.156	0.419	-0.664	0.977	1.11	0.631	1.97	0.712	1	lm.nb	Cytokine Signaling, Pathogen Response, TLR signaling	NM_022162.2:558
CTNNB1-mRNA	0.121	0.323	-0.513	0.754	1.09	0.701	1.69	0.712	1	lm.nb	Angiogenesis, Growth Factor Signaling, Pathogen Response	NM_001098210.1:1815
KCNAB1-mRNA	-0.359	0.979	-2.28	1.56	0.78	0.206	2.95	0.716	1	lm.nb	Metabolism	NM_172159.3:2148
PGLYRP1-mRNA	0.213	0.581	-0.925	1.35	1.16	0.527	2.55	0.716	1	lm.nb	Pathogen Response	NM_005091.1:356
IRF1-mRNA	0.174	0.48	-0.767	1.11	1.13	0.588	2.16	0.72	1	lm.nb	Interferon Signaling	NM_002198.1:510
RAB3D-mRNA	0.147	0.407	-0.651	0.945	1.11	0.637	1.93	0.72	1	lm.nb	Pathogen Response	NM_004283.3:2610
GNAI3-mRNA	-0.168	0.466	-1.08	0.745	0.89	0.473	1.68	0.721	1	lm.nb	Chemokine signaling	NM_006496.1:1150
FCER1A-mRNA	0.318	0.887	-1.42	2.06	1.25	0.374	4.16	0.722	1	lm.nb	Fc Receptor Signaling, Lymphocyte activation	NM_002001.2:114
VRK2-mRNA	0.0856	0.241	-0.387	0.558	1.06	0.765	1.47	0.725	1	lm.nb	Cell Cycle and Apoptosis	NM_006296.3:875
ANGPT2-mRNA	-0.161	0.453	-1.05	0.727	0.894	0.484	1.65	0.725	1	lm.nb	Cell Migration and Adhesion, Growth Factor Signaling	NM_001147.2:1775
CTSG-mRNA	0.154	0.434	-0.696	1	1.11	0.617	2.01	0.725	1	lm.nb	Antigen Presentation, ECM remodeling	NM_001911.2:160
VAV1-mRNA	0.15	0.424	-0.68	0.981	1.11	0.624	1.97	0.725	1	lm.nb	Angiogenesis, Chemokine signaling, Cytokine Signaling, Fc Receptor Signaling, Growth Factor Signaling, Lymphocyte activation, T-cell Activation and Checkpoint Signaling	NM_005428.2:764
PELI1-mRNA	-0.133	0.374	-0.866	0.6	0.912	0.549	1.52	0.725	1	lm.nb	Cytokine Signaling, TLR signaling	NM_020651.3:1550
FSCN1-mRNA	-0.197	0.555	-1.28	0.891	0.873	0.411	1.85	0.726	1	lm.nb	Cytokine Signaling	NM_003088.2:1843
TLR4-mRNA	0.164	0.468	-0.752	1.08	1.12	0.594	2.11	0.728	1	lm.nb	Growth Factor Signaling, TLR signaling	NM_138554.2:2570
TNFRSF1B-mRNA	0.157	0.452	-0.729	1.04	1.12	0.603	2.06	0.731	1	lm.nb	Cytokine Signaling	NM_001066.2:835
CXCL16-mRNA	0.162	0.469	-0.757	1.08	1.12	0.592	2.12	0.732	1	lm.nb	Chemokine signaling	NM_001100812.1:850
SMAD2-mRNA	0.103	0.299	-0.482	0.688	1.07	0.716	1.61	0.732	1	lm.nb	Growth Factor Signaling	NM_005901.5:1678
CCL18-mRNA	0.204	0.6	-0.972	1.38	1.15	0.51	2.6	0.736	1	lm.nb	Chemokine signaling	NM_002988.2:585
ENC1-mRNA	-0.146	0.433	-0.995	0.703	0.904	0.502	1.63	0.738	1	lm.nb	Lymphocyte activation	NM_003633.2:4710
CD83-mRNA	-0.128	0.381	-0.875	0.618	0.915	0.545	1.54	0.738	1	lm.nb	Antigen Presentation, Lymphocyte activation	NM_004233.3:1960
CXCL6-mRNA	0.117	0.349	-0.567	0.801	1.08	0.675	1.74	0.74	1	lm.nb	Chemokine signaling	NM_002993.3:539
NOX1-mRNA	0.204	0.612	-0.995	1.4	1.15	0.502	2.65	0.741	1	lm.nb	Metabolism	NM_007052.4:455
PRDX3-mRNA	-0.0965	0.293	-0.67	0.477	0.935	0.628	1.39	0.744	1	lm.nb	Metabolism	NM_014098.3:963
ZNRF2-mRNA	0.145	0.448	-0.732	1.02	1.11	0.602	2.03	0.748	1	lm.nb	Metabolism	NM_147128.3:1594
BCL2-mRNA	-0.2	0.617	-1.41	1.01	0.871	0.377	2.01	0.749	1	lm.nb	Growth Factor Signaling, Pathogen Response	NM_000657.2:947
SELL-mRNA	0.16	0.495	-0.81	1.13	1.12	0.57	2.19	0.749	1	lm.nb	Cell Migration and Adhesion, Lymphocyte activation	NR_029467.1:1585
CCR7-mRNA	-0.122	0.38	-0.867	0.623	0.919	0.548	1.54	0.75	1	lm.nb	Chemokine signaling, TH2 Activation	NM_001838.2:1610
TOP2A-mRNA	0.289	0.902	-1.48	2.06	1.22	0.359	4.16	0.751	1	lm.nb	Differentiation and Maintenance of Myeloid Cells	NM_001067.3:3563
GATA3-mRNA	-0.153	0.48	-1.1	0.788	0.899	0.468	1.73	0.752	1	lm.nb	TH2 Activation	NM_001002295.1:1691
ITGAL-mRNA	0.177	0.556	-0.913	1.27	1.13	0.531	2.41	0.752	1	lm.nb	Cell Migration and Adhesion, ECM remodeling, Lymphocyte activation	NM_002209.2:1113
CXCR1-mRNA	0.145	0.459	-0.754	1.04	1.11	0.593	2.06	0.754	1	lm.nb	Chemokine signaling	NM_000634.2:1950
BMP8A-mRNA	0.181	0.583	-0.962	1.32	1.13	0.513	2.5	0.758	1	lm.nb	ECM remodeling	NM_181809.3:5015
CASP1-mRNA	-0.13	0.422	-0.956	0.697	0.914	0.515	1.62	0.76	1	lm.nb	Cytokine Signaling, Pathogen Response	NM_001223.3:971
LAPTM5-mRNA	0.138	0.45	-0.745	1.02	1.1	0.597	2.03	0.762	1	lm.nb	Differentiation and Maintenance of Myeloid Cells	NM_006762.2:1825
CCR1-mRNA	0.181	0.599	-0.993	1.36	1.13	0.502	2.56	0.764	1	lm.nb	Chemokine signaling, TH1 Activation	NM_001295.2:535
PDE4A-mRNA	-0.187	0.62	-1.4	1.03	0.879	0.378	2.04	0.765	1	lm.nb	Metabolism	NM_006202.2:3945
COL3A1-mRNA	0.159	0.529	-0.877	1.19	1.12	0.545	2.29	0.766	1	lm.nb	ECM remodeling, Lymphocyte activation	NM_000090.3:180
TNFRSF4-mRNA	-0.231	0.769	-1.74	1.28	0.852	0.3	2.42	0.766	1	lm.nb	Cytokine Signaling	NM_003327.3:981
TWISTNB-mRNA	-0.155	0.518	-1.17	0.86	0.898	0.444	1.81	0.766	1	lm.nb	Pathogen Response	NM_001002926.1:3246
CCR9-mRNA	0.222	0.754	-1.26	1.7	1.17	0.419	3.25	0.77	1	lm.nb	Chemokine signaling	NM_031200.1:1095
AIF1-mRNA	-0.124	0.422	-0.95	0.702	0.918	0.518	1.63	0.771	1	lm.nb	Cell Migration and Adhesion, Chemokine signaling	NM_032955.1:185
MAPK13-mRNA	-0.158	0.539	-1.22	0.899	0.896	0.431	1.86	0.771	1	lm.nb	Angiogenesis, Cytokine Signaling, Growth Factor Signaling, Pathogen Response, TLR signaling	NM_002754.3:1050
NAMPT-mRNA	-0.137	0.471	-1.06	0.787	0.91	0.479	1.73	0.774	1	lm.nb	Metabolism	NM_005746.2:290
TGFB1-mRNA	0.108	0.377	-0.631	0.846	1.08	0.646	1.8	0.777	1	lm.nb	Cell Migration and Adhesion, ECM remodeling, Growth Factor Signaling	NM_000660.3:1260
ADAMTS3-mRNA	0.0926	0.324	-0.543	0.729	1.07	0.686	1.66	0.777	1	lm.nb	ECM remodeling	NM_014243.2:2000
EN1-mRNA	0.281	0.992	-1.66	2.22	1.22	0.316	4.68	0.779	1	lm.nb	Interferon Signaling	NM_001426.3:2360
CSF2-mRNA	0.222	0.797	-1.34	1.78	1.17	0.395	3.45	0.782	1	lm.nb	Angiogenesis, Cytokine Signaling, Fc Receptor Signaling, Growth Factor Signaling, Lymphocyte activation	NM_000758.2:475
IFNB1-mRNA	-0.194	0.706	-1.58	1.19	0.874	0.335	2.28	0.785	1	lm.nb	Growth Factor Signaling, Interferon Signaling, Pathogen Response, TLR signaling	NM_002176.2:610
ADAMTS9-AS2-mRNA	0.155	0.566	-0.954	1.26	1.11	0.516	2.4	0.786	1	lm.nb	ECM remodeling	NR_038264.1:1052
LAMP3-mRNA	0.104	0.384	-0.647	0.856	1.07	0.638	1.81	0.787	1	lm.nb	Antigen Presentation	NM_014398.3:878
HLA-DQB1-mRNA	0.309	1.15	-1.94	2.56	1.24	0.261	5.88	0.789	1	lm.nb	Antigen Presentation, Cell Migration and Adhesion, Interferon Signaling, T-cell Activation and Checkpoint Signaling	NM_002123.3:384
IRF2-mRNA	0.116	0.432	-0.73	0.962	1.08	0.603	1.95	0.79	1	lm.nb	Interferon Signaling	NM_002199.3:1624
STAT3-mRNA	0.118	0.45	-0.765	1	1.08	0.589	2	0.796	1	lm.nb	Chemokine signaling, Cytokine Signaling, Growth Factor Signaling	NM_003150.3:2060
ANXA4-mRNA	-0.136	0.522	-1.16	0.887	0.91	0.448	1.85	0.797	1	lm.nb	Antigen Presentation	NM_001153.2:430
FCAR-mRNA	0.114	0.44	-0.748	0.976	1.08	0.595	1.97	0.797	1	lm.nb	Pathogen Response	NM_002000.2:1415
JAK3-mRNA	0.141	0.547	-0.931	1.21	1.1	0.525	2.32	0.798	1	lm.nb	Angiogenesis, Chemokine signaling, Cytokine Signaling, Fc Receptor Signaling, Growth Factor Signaling, Lymphocyte activation	NM_000215.2:1715
IL10RA-mRNA	-0.0659	0.258	-0.572	0.44	0.955	0.673	1.36	0.8	1	lm.nb	Cytokine Signaling, Growth Factor Signaling	NM_001558.2:150
PTGDR2-mRNA	0.16	0.632	-1.08	1.4	1.12	0.473	2.64	0.802	1	lm.nb	Cell Migration and Adhesion, Lymphocyte activation	NM_004778.1:1835
BCL10-mRNA	0.0879	0.351	-0.599	0.775	1.06	0.66	1.71	0.804	1	lm.nb	Antigen Presentation, Fc Receptor Signaling, Lymphocyte activation	NM_003921.2:1250
CTGF-mRNA	0.178	0.722	-1.24	1.59	1.13	0.424	3.02	0.807	1	lm.nb	Metabolism	NM_001901.2:1100
PBX1-mRNA	0.143	0.581	-0.997	1.28	1.1	0.501	2.43	0.808	1	lm.nb	Differentiation and Maintenance of Myeloid Cells	NM_002585.2:368
CXCR2-mRNA	0.1	0.409	-0.701	0.901	1.07	0.615	1.87	0.808	1	lm.nb	Chemokine signaling	NM_001168298.1:676
FPR3-mRNA	-0.113	0.461	-1.02	0.79	0.925	0.495	1.73	0.808	1	lm.nb	Differentiation and Maintenance of Myeloid Cells	NM_002030.3:190
LOXL2-mRNA	-0.184	0.758	-1.67	1.3	0.881	0.315	2.46	0.81	1	lm.nb	ECM remodeling	NM_002318.2:40
TAPBP-mRNA	0.0936	0.389	-0.668	0.855	1.07	0.629	1.81	0.811	1	lm.nb	Antigen Presentation	NM_003190.4:1536
CCL4-mRNA	0.173	0.725	-1.25	1.59	1.13	0.421	3.02	0.813	1	lm.nb	Chemokine signaling, Pathogen Response, TLR signaling	NM_002984.2:201
KLF10-mRNA	-0.1	0.419	-0.922	0.722	0.933	0.528	1.65	0.813	1	lm.nb	Growth Factor Signaling	NM_005655.3:2092
DNAJB6-mRNA	-0.0534	0.226	-0.496	0.389	0.964	0.709	1.31	0.815	1	lm.nb	Lymphocyte activation	NM_005494.2:636
ACOX1-mRNA	0.0838	0.355	-0.612	0.779	1.06	0.654	1.72	0.815	1	lm.nb	Metabolism	NM_004035.5:2950
FEM1C-mRNA	0.0871	0.37	-0.639	0.813	1.06	0.642	1.76	0.816	1	lm.nb	Lymphocyte activation	NM_020177.2:555
CD69-mRNA	-0.0723	0.309	-0.677	0.533	0.951	0.625	1.45	0.816	1	lm.nb	T-cell Activation and Checkpoint Signaling	NM_001781.1:460
SOCS1-mRNA	-0.115	0.492	-1.08	0.85	0.923	0.473	1.8	0.817	1	lm.nb	Antigen Presentation, Growth Factor Signaling, Interferon Signaling, TLR signaling	NM_003745.1:1025
SQSTM1-mRNA	-0.0975	0.421	-0.923	0.728	0.935	0.528	1.66	0.818	1	lm.nb	Cytokine Signaling, Growth Factor Signaling	NM_003900.3:1445
ZMPSTE24-mRNA	0.109	0.471	-0.814	1.03	1.08	0.569	2.04	0.819	1	lm.nb	Pathogen Response	NM_005857.3:540
CCR4-mRNA	0.106	0.473	-0.822	1.03	1.08	0.566	2.05	0.824	1	lm.nb	Chemokine signaling, TH2 Activation	NM_005508.4:672
ALOX5AP-mRNA	-0.12	0.541	-1.18	0.94	0.92	0.441	1.92	0.826	1	lm.nb	Metabolism	NM_001629.2:367
C5AR1-mRNA	0.0961	0.437	-0.761	0.953	1.07	0.59	1.94	0.828	1	lm.nb	Complement Activation	NM_001736.2:1195
BTK-mRNA	-0.0948	0.436	-0.949	0.76	0.936	0.518	1.69	0.829	1	lm.nb	Fc Receptor Signaling, Lymphocyte activation, TLR signaling	NM_000061.1:570
FZD9-mRNA	-0.126	0.578	-1.26	1.01	0.917	0.418	2.01	0.829	1	lm.nb	Growth Factor Signaling	NM_003508.2:1320
CTSA-mRNA	-0.0833	0.384	-0.836	0.669	0.944	0.56	1.59	0.83	1	lm.nb	Antigen Presentation, Metabolism	NM_001127695.1:1540
TXNDC16-mRNA	-0.0456	0.213	-0.464	0.373	0.969	0.725	1.29	0.832	1	lm.nb	Lymphocyte activation	NM_001160047.1:1260
THBD-mRNA	-0.0944	0.442	-0.96	0.771	0.937	0.514	1.71	0.832	1	lm.nb	Cell Migration and Adhesion, Complement Activation	NM_000361.2:1246
IL2-mRNA	-0.175	0.82	-1.78	1.43	0.886	0.291	2.7	0.833	1	lm.nb	Angiogenesis, Cytokine Signaling, Fc Receptor Signaling, Growth Factor Signaling, Lymphocyte activation, TH1 Activation, TH2 Activation	NM_000586.2:300
SYK-mRNA	0.078	0.37	-0.648	0.804	1.06	0.638	1.75	0.835	1	lm.nb	Antigen Presentation, Cytokine Signaling, Fc Receptor Signaling, Growth Factor Signaling, Lymphocyte activation	NM_003177.5:808
IRF4-mRNA	-0.107	0.514	-1.12	0.901	0.929	0.462	1.87	0.837	1	lm.nb	Interferon Signaling	NM_002460.1:325
TYROBP-mRNA	0.099	0.478	-0.838	1.04	1.07	0.559	2.05	0.837	1	lm.nb	Lymphocyte activation	NM_003332.3:361
MCM5-mRNA	0.128	0.622	-1.09	1.35	1.09	0.469	2.54	0.839	1	lm.nb	Cell Cycle and Apoptosis, Differentiation and Maintenance of Myeloid Cells	NM_006739.3:1580
ROS1-mRNA	0.0686	0.336	-0.59	0.728	1.05	0.664	1.66	0.84	1	lm.nb	Growth Factor Signaling	NM_002944.2:4250
MAP2K3-mRNA	-0.0901	0.444	-0.961	0.781	0.939	0.514	1.72	0.841	1	lm.nb	Cytokine Signaling, Growth Factor Signaling, TLR signaling	NM_145109.1:370
RAF1-mRNA	0.0913	0.457	-0.805	0.988	1.07	0.572	1.98	0.843	1	lm.nb	Angiogenesis, Antigen Presentation, Chemokine signaling, Cytokine Signaling, Fc Receptor Signaling, Growth Factor Signaling, Lymphocyte activation	NM_002880.2:1990
CTSD-mRNA	0.0894	0.453	-0.799	0.977	1.06	0.575	1.97	0.845	1	lm.nb	Antigen Presentation, ECM remodeling	NM_001909.3:1495
MET-mRNA	-0.104	0.54	-1.16	0.954	0.931	0.447	1.94	0.849	1	lm.nb	Growth Factor Signaling	NM_001127500.1:1925
SIGLEC5-mRNA	0.0911	0.476	-0.842	1.02	1.07	0.558	2.03	0.85	1	lm.nb	Lymphocyte activation	NM_003830.2:2145
FASN-mRNA	-0.142	0.761	-1.63	1.35	0.906	0.322	2.55	0.853	1	lm.nb	Metabolism	NM_004104.4:5387
CSF2RA-mRNA	-0.077	0.417	-0.894	0.74	0.948	0.538	1.67	0.855	1	lm.nb	Angiogenesis, Cytokine Signaling, Fc Receptor Signaling, Growth Factor Signaling, Lymphocyte activation	NM_006140.3:660
TGFA-mRNA	-0.0647	0.358	-0.766	0.636	0.956	0.588	1.55	0.858	1	lm.nb	Growth Factor Signaling	NM_003236.2:780
CCL8-mRNA	-0.116	0.649	-1.39	1.16	0.923	0.382	2.23	0.859	1	lm.nb	Chemokine signaling	NM_005623.2:689
IL17RA-mRNA	-0.0906	0.513	-1.1	0.915	0.939	0.468	1.89	0.861	1	lm.nb	Cytokine Signaling	NM_014339.4:3020
TLR1-mRNA	0.102	0.59	-1.05	1.26	1.07	0.482	2.39	0.864	1	lm.nb	TLR signaling	NM_003263.3:545
TAP1-mRNA	0.0857	0.502	-0.898	1.07	1.06	0.537	2.1	0.866	1	lm.nb	Antigen Presentation	NM_000593.5:2075
PTAFR-mRNA	0.0569	0.338	-0.605	0.719	1.04	0.657	1.65	0.867	1	lm.nb	Interferon Signaling	NM_000952.3:1035
SCIN-mRNA	-0.159	0.961	-2.04	1.72	0.896	0.243	3.3	0.87	1	lm.nb	Differentiation and Maintenance of Myeloid Cells	NM_033128.3:710
HIF1A-mRNA	0.0601	0.365	-0.655	0.775	1.04	0.635	1.71	0.87	1	lm.nb	Growth Factor Signaling	NM_001530.2:1985
CSF3R-mRNA	0.0702	0.426	-0.765	0.906	1.05	0.588	1.87	0.87	1	lm.nb	Growth Factor Signaling	NM_000760.3:2066
FOSB-mRNA	0.0929	0.564	-1.01	1.2	1.07	0.495	2.3	0.87	1	lm.nb	Growth Factor Signaling	NM_006732.1:3200
FADD-mRNA	-0.0728	0.448	-0.951	0.806	0.951	0.517	1.75	0.872	1	lm.nb	Cytokine Signaling, Pathogen Response, TLR signaling	NM_003824.2:1560
CXCR3-mRNA	-0.0995	0.614	-1.3	1.1	0.933	0.405	2.15	0.872	1	lm.nb	Chemokine signaling, TH1 Activation	NM_001504.1:80
IKZF1-mRNA	-0.0478	0.296	-0.627	0.532	0.967	0.647	1.45	0.873	1	lm.nb	Differentiation and Maintenance of Myeloid Cells	NM_006060.4:225
HDAC5-mRNA	0.0433	0.268	-0.483	0.569	1.03	0.716	1.48	0.873	1	lm.nb	Growth Factor Signaling	NM_005474.4:3160
STAT6-mRNA	0.0589	0.366	-0.658	0.776	1.04	0.634	1.71	0.873	1	lm.nb	Growth Factor Signaling, Pathogen Response	NM_003153.3:2030
IL4I1-mRNA	-0.098	0.612	-1.3	1.1	0.934	0.407	2.15	0.874	1	lm.nb	Cytokine Signaling, Metabolism	NM_152899.1:1452
CD14-mRNA	0.0692	0.438	-0.79	0.928	1.05	0.578	1.9	0.876	1	lm.nb	Growth Factor Signaling, TLR signaling	NM_000591.2:885
TRAFD1-mRNA	0.0819	0.535	-0.967	1.13	1.06	0.512	2.19	0.879	1	lm.nb	Cytokine Signaling	NM_001143906.1:1475
CTLA4-mRNA	-0.0879	0.58	-1.23	1.05	0.941	0.428	2.07	0.881	1	lm.nb	Cell Migration and Adhesion, T-cell Activation and Checkpoint Signaling	NM_005214.3:405
INSIG1-mRNA	0.0457	0.305	-0.552	0.644	1.03	0.682	1.56	0.882	1	lm.nb	Metabolism	NM_005542.3:1120
IFNAR1-mRNA	0.0876	0.592	-1.07	1.25	1.06	0.476	2.37	0.883	1	lm.nb	Growth Factor Signaling, Interferon Signaling, TLR signaling	NM_000629.2:782
LRP6-mRNA	0.145	0.988	-1.79	2.08	1.11	0.289	4.23	0.884	1	lm.nb	Growth Factor Signaling	NM_002336.1:2185
SKI-mRNA	-0.0613	0.417	-0.879	0.757	0.958	0.544	1.69	0.884	1	lm.nb	Growth Factor Signaling	NM_003036.2:3335
BIRC5-mRNA	-0.0864	0.593	-1.25	1.08	0.942	0.421	2.11	0.885	1	lm.nb	Differentiation and Maintenance of Myeloid Cells	NM_001168.2:1215
MYD88-mRNA	0.0552	0.38	-0.69	0.8	1.04	0.62	1.74	0.886	1	lm.nb	Cytokine Signaling, Growth Factor Signaling, Pathogen Response, TLR signaling	NM_002468.3:2145
PTPRC-mRNA	0.0589	0.41	-0.745	0.863	1.04	0.597	1.82	0.887	1	lm.nb	Cell Migration and Adhesion	NM_080923.2:154
PSMB8-mRNA	0.0622	0.439	-0.798	0.922	1.04	0.575	1.9	0.888	1	lm.nb	Angiogenesis, Antigen Presentation, Cytokine Signaling, Fc Receptor Signaling, Growth Factor Signaling, Interferon Signaling, Lymphocyte activation, Metabolism	NM_004159.4:1215
JAML-mRNA	0.0568	0.409	-0.745	0.858	1.04	0.597	1.81	0.89	1	lm.nb	Cell Migration and Adhesion, Lymphocyte activation	NM_153206.2:620
PTPRB-mRNA	0.0663	0.496	-0.906	1.04	1.05	0.534	2.05	0.895	1	lm.nb	Pathogen Response	NM_002837.4:1704
CTTNBP2-mRNA	-0.0702	0.536	-1.12	0.981	0.952	0.46	1.97	0.897	1	lm.nb	Differentiation and Maintenance of Myeloid Cells	NM_033427.2:2894
GSN-mRNA	-0.0688	0.527	-1.1	0.964	0.953	0.466	1.95	0.897	1	lm.nb	Pathogen Response	NM_000177.4:1075
WAS-mRNA	0.061	0.471	-0.863	0.985	1.04	0.55	1.98	0.898	1	lm.nb	Chemokine signaling, Fc Receptor Signaling	NM_000377.2:90
ITGA4-mRNA	-0.0458	0.357	-0.745	0.653	0.969	0.597	1.57	0.899	1	lm.nb	Cell Migration and Adhesion, ECM remodeling, Growth Factor Signaling, Lymphocyte activation	NM_000885.4:975
ALCAM-mRNA	-0.0496	0.387	-0.808	0.709	0.966	0.571	1.63	0.899	1	lm.nb	Cell Migration and Adhesion	NM_001627.3:789
ITGA5-mRNA	0.0618	0.483	-0.884	1.01	1.04	0.542	2.01	0.899	1	lm.nb	Cell Migration and Adhesion, ECM remodeling, Growth Factor Signaling	NM_002205.2:925
STK17A-mRNA	0.0527	0.419	-0.769	0.874	1.04	0.587	1.83	0.901	1	lm.nb	Cell Cycle and Apoptosis	NM_004760.2:528
ITGB2-mRNA	-0.0596	0.482	-1	0.886	0.96	0.498	1.85	0.902	1	lm.nb	Cell Migration and Adhesion, Complement Activation, ECM remodeling, Lymphocyte activation, TLR signaling	NM_000211.2:520
TREM1-mRNA	-0.0538	0.439	-0.913	0.806	0.963	0.531	1.75	0.903	1	lm.nb	Cell Migration and Adhesion, Lymphocyte activation	NM_001242589.1:344
OSM-mRNA	-0.0665	0.549	-1.14	1.01	0.955	0.453	2.01	0.904	1	lm.nb	Cytokine Signaling, Growth Factor Signaling	NM_020530.4:580
VCAM1-mRNA	-0.0502	0.415	-0.863	0.762	0.966	0.55	1.7	0.904	1	lm.nb	Cell Migration and Adhesion, Cytokine Signaling, ECM remodeling, Interferon Signaling, Lymphocyte activation	NM_001078.3:2535
PRG3-mRNA	0.0704	0.584	-1.07	1.21	1.05	0.475	2.32	0.905	1	lm.nb	Pathogen Response	NM_006093.3:386
ARF6-mRNA	0.0419	0.359	-0.661	0.745	1.03	0.632	1.68	0.908	1	lm.nb	Growth Factor Signaling	NM_001663.3:1362
IFNAR2-mRNA	-0.0462	0.404	-0.838	0.746	0.969	0.559	1.68	0.91	1	lm.nb	Growth Factor Signaling, Interferon Signaling, TLR signaling	NM_000874.3:631
ADAM19-mRNA	-0.036	0.32	-0.664	0.592	0.975	0.631	1.51	0.911	1	lm.nb	ECM remodeling	NM_023038.3:1690
ANXA1-mRNA	-0.0759	0.683	-1.42	1.26	0.949	0.375	2.4	0.912	1	lm.nb	Cytokine Signaling	NM_000700.1:515
CDC20-mRNA	0.0544	0.502	-0.93	1.04	1.04	0.525	2.05	0.914	1	lm.nb	Antigen Presentation	NM_001255.2:430
IL6R-mRNA	-0.0474	0.437	-0.904	0.809	0.968	0.534	1.75	0.914	1	lm.nb	Cytokine Signaling, Growth Factor Signaling	NM_000565.2:993
TLR6-mRNA	0.0392	0.363	-0.673	0.751	1.03	0.627	1.68	0.915	1	lm.nb	TLR signaling	NM_006068.2:2530
VSIR-mRNA	0.0485	0.458	-0.85	0.947	1.03	0.555	1.93	0.916	1	lm.nb	T-cell Activation and Checkpoint Signaling	NM_022153.1:1955
CCL15-mRNA	-0.0835	0.793	-1.64	1.47	0.944	0.321	2.77	0.917	1	lm.nb	Chemokine signaling	NM_032965.3:112
ALOX5-mRNA	-0.0457	0.435	-0.898	0.807	0.969	0.537	1.75	0.917	1	lm.nb	Metabolism	NM_000698.2:735
GTF2H2-mRNA	-0.0554	0.529	-1.09	0.982	0.962	0.469	1.98	0.917	1	lm.nb	Pathogen Response	NM_001515.2:895
BCL6-mRNA	0.0471	0.455	-0.844	0.938	1.03	0.557	1.92	0.918	1	lm.nb	Cytokine Signaling	NM_001706.2:675
FCGR2A-mRNA	-0.0455	0.452	-0.932	0.841	0.969	0.524	1.79	0.92	1	lm.nb	Fc Receptor Signaling	NM_021642.3:60
NR4A1-mRNA	0.0704	0.709	-1.32	1.46	1.05	0.401	2.75	0.922	1	lm.nb	Fc Receptor Signaling, Growth Factor Signaling, Lymphocyte activation	NM_173157.1:1575
CSTB-mRNA	0.0497	0.505	-0.94	1.04	1.04	0.521	2.05	0.922	1	lm.nb	Pathogen Response	NM_000100.2:320
IFNGR1-mRNA	-0.0437	0.453	-0.933	0.845	0.97	0.524	1.8	0.924	1	lm.nb	Growth Factor Signaling, Interferon Signaling, TH1 Activation, TH2 Activation	NM_000416.2:392
CXCR4-mRNA	0.0452	0.472	-0.88	0.97	1.03	0.544	1.96	0.924	1	lm.nb	Chemokine signaling, TH2 Activation	NM_003467.2:1335
ITGB7-mRNA	0.0589	0.616	-1.15	1.27	1.04	0.451	2.4	0.924	1	lm.nb	Cell Migration and Adhesion, ECM remodeling, Growth Factor Signaling, Lymphocyte activation	NM_000889.1:1278
TXN-mRNA	-0.0404	0.424	-0.871	0.79	0.972	0.547	1.73	0.925	1	lm.nb	Metabolism, Pathogen Response	NM_003329.2:55
LST1-mRNA	-0.0504	0.529	-1.09	0.987	0.966	0.471	1.98	0.925	1	lm.nb	Antigen Presentation	NM_007161.3:492
ADGRE5-mRNA	0.0448	0.483	-0.901	0.991	1.03	0.535	1.99	0.927	1	lm.nb	Cell Migration and Adhesion	NM_078481.2:1370
GCH1-mRNA	0.0252	0.276	-0.517	0.567	1.02	0.699	1.48	0.928	1	lm.nb	Metabolism	NM_000161.2:1910
MYOD1-mRNA	-0.0671	0.738	-1.51	1.38	0.955	0.35	2.6	0.928	1	lm.nb	Differentiation and Maintenance of Myeloid Cells	NM_002478.4:1635
TIGIT-mRNA	0.0542	0.653	-1.23	1.33	1.04	0.428	2.52	0.934	1	lm.nb	Cell Migration and Adhesion	NM_173799.2:1968
CD40LG-mRNA	-0.0444	0.537	-1.1	1.01	0.97	0.468	2.01	0.935	1	lm.nb	Cell Migration and Adhesion, Lymphocyte activation	NM_000074.2:1225
CASP10-mRNA	0.0444	0.574	-1.08	1.17	1.03	0.473	2.25	0.939	1	lm.nb	Cytokine Signaling, Pathogen Response	NM_001230.4:350
INSR-mRNA	-0.0761	0.986	-2.01	1.86	0.949	0.248	3.62	0.939	1	lm.nb	Growth Factor Signaling	NM_000208.2:2741
FURIN-mRNA	0.0191	0.255	-0.481	0.519	1.01	0.716	1.43	0.941	1	lm.nb	ECM remodeling, Growth Factor Signaling	NM_002569.2:3700
ICAM1-mRNA	0.0245	0.331	-0.624	0.673	1.02	0.649	1.59	0.942	1	lm.nb	Cell Migration and Adhesion, Cytokine Signaling, ECM remodeling, Interferon Signaling, Lymphocyte activation	NM_000201.2:1530
TRIM9-mRNA	-0.0637	0.883	-1.79	1.67	0.957	0.288	3.18	0.943	1	lm.nb	Antigen Presentation	NM_015163.5:1856
MAPK14-mRNA	-0.0344	0.497	-1.01	0.939	0.976	0.497	1.92	0.945	1	lm.nb	Angiogenesis, Cytokine Signaling, Growth Factor Signaling, Pathogen Response, TLR signaling	NM_001315.2:792
S100A11-mRNA	-0.0345	0.507	-1.03	0.959	0.976	0.49	1.94	0.946	1	lm.nb	Differentiation and Maintenance of Myeloid Cells	NM_005620.1:127
PRKCI-mRNA	-0.0289	0.456	-0.923	0.865	0.98	0.528	1.82	0.95	1	lm.nb	Growth Factor Signaling	NM_002740.4:530
PROS1-mRNA	-0.0423	0.669	-1.35	1.27	0.971	0.391	2.41	0.95	1	lm.nb	Cell Migration and Adhesion, Complement Activation	NM_000313.1:875
TEK-mRNA	-0.0555	0.89	-1.8	1.69	0.962	0.287	3.22	0.951	1	lm.nb	Angiogenesis, Cell Migration and Adhesion, Cytokine Signaling, Fc Receptor Signaling, Growth Factor Signaling, Lymphocyte activation	NM_000459.3:1894
SLC16A6-mRNA	0.0104	0.173	-0.33	0.35	1.01	0.796	1.27	0.953	1	lm.nb	Metabolism	NM_001174166.1:855
SEMA5A-mRNA	0.028	0.475	-0.903	0.959	1.02	0.535	1.94	0.953	1	lm.nb	Lymphocyte activation	NM_003966.2:6410
JUN-mRNA	-0.0133	0.233	-0.471	0.444	0.991	0.722	1.36	0.955	1	lm.nb	Cytokine Signaling, Fc Receptor Signaling, Growth Factor Signaling, Lymphocyte activation, TLR signaling	NM_002228.3:140
CYTIP-mRNA	0.0212	0.374	-0.713	0.755	1.01	0.61	1.69	0.955	1	lm.nb	Differentiation and Maintenance of Myeloid Cells	NM_004288.4:1065
CALR-mRNA	0.0244	0.441	-0.841	0.89	1.02	0.558	1.85	0.956	1	lm.nb	Antigen Presentation	NM_004343.2:965
S100A4-mRNA	-0.028	0.507	-1.02	0.965	0.981	0.493	1.95	0.956	1	lm.nb	Cell Migration and Adhesion, Differentiation and Maintenance of Myeloid Cells	NM_002961.2:263
DUSP1-mRNA	0.0247	0.493	-0.941	0.99	1.02	0.521	1.99	0.96	1	lm.nb	Angiogenesis, Cytokine Signaling, Fc Receptor Signaling, Growth Factor Signaling, Lymphocyte activation	NM_004417.2:987
DES-mRNA	0.0324	0.666	-1.27	1.34	1.02	0.414	2.53	0.961	1	lm.nb	Cell Migration and Adhesion	NM_001927.3:693
NFKBIZ-mRNA	0.0209	0.447	-0.856	0.898	1.01	0.553	1.86	0.963	1	lm.nb	Cytokine Signaling, Lymphocyte activation	NM_001005474.1:2030
MSH2-mRNA	0.031	0.666	-1.27	1.34	1.02	0.413	2.53	0.963	1	lm.nb	Differentiation and Maintenance of Myeloid Cells	NM_000251.1:2105
MMP9-mRNA	-0.0242	0.526	-1.06	1.01	0.983	0.481	2.01	0.964	1	lm.nb	Cytokine Signaling, ECM remodeling	NM_004994.2:1530
PTGS2-mRNA	0.0209	0.506	-0.972	1.01	1.01	0.51	2.02	0.967	1	lm.nb	Cytokine Signaling, Metabolism	NM_000963.1:495
ITGAM-mRNA	0.0144	0.359	-0.69	0.719	1.01	0.62	1.65	0.968	1	lm.nb	Cell Migration and Adhesion, Complement Activation, ECM remodeling, TLR signaling	NM_000632.3:515
STAT5B-mRNA	-0.0179	0.45	-0.899	0.863	0.988	0.536	1.82	0.968	1	lm.nb	Chemokine signaling, Cytokine Signaling, Growth Factor Signaling	NM_012448.3:200
LAT2-mRNA	-0.014	0.387	-0.773	0.745	0.99	0.585	1.68	0.971	1	lm.nb	Fc Receptor Signaling, Lymphocyte activation	NM_014146.3:1863
FPR1-mRNA	0.0188	0.538	-1.04	1.07	1.01	0.488	2.1	0.972	1	lm.nb	Chemokine signaling, Pathogen Response	NM_002029.3:350
P2RX1-mRNA	0.013	0.395	-0.761	0.787	1.01	0.59	1.73	0.974	1	lm.nb	Pathogen Response	NM_002558.2:2120
ICOS-mRNA	-0.0171	0.572	-1.14	1.1	0.988	0.454	2.15	0.976	1	lm.nb	Cell Migration and Adhesion, T-cell Activation and Checkpoint Signaling, TH1 Activation, TH2 Activation	NM_012092.2:640
MS4A1-mRNA	-0.0176	0.619	-1.23	1.19	0.988	0.426	2.29	0.977	1	lm.nb	Differentiation and Maintenance of Myeloid Cells	NM_152866.2:620
TNFRSF1A-mRNA	-0.0127	0.455	-0.904	0.879	0.991	0.534	1.84	0.978	1	lm.nb	Cytokine Signaling, Growth Factor Signaling	NM_001065.2:515
KLRK1-mRNA	0.0109	0.408	-0.788	0.81	1.01	0.579	1.75	0.979	1	lm.nb	Lymphocyte activation	NM_007360.1:760
NFIL3-mRNA	0.0106	0.46	-0.891	0.912	1.01	0.539	1.88	0.982	1	lm.nb	Angiogenesis	NM_005384.2:1795
TLR8-mRNA	-0.00806	0.399	-0.791	0.774	0.994	0.578	1.71	0.984	1	lm.nb	TLR signaling	NM_016610.2:2310
RHOG-mRNA	0.00667	0.411	-0.798	0.811	1	0.575	1.75	0.987	1	lm.nb	Cell Cycle and Apoptosis, Cell Migration and Adhesion, Growth Factor Signaling	NM_001665.3:345
NFKB1-mRNA	0.00689	0.46	-0.895	0.909	1	0.538	1.88	0.988	1	lm.nb	Antigen Presentation, Chemokine signaling, Cytokine Signaling, Fc Receptor Signaling, Growth Factor Signaling, Lymphocyte activation, Pathogen Response, TLR signaling	NM_003998.2:1675
VASP-mRNA	-0.00658	0.473	-0.934	0.921	0.995	0.523	1.89	0.989	1	lm.nb	Cell Migration and Adhesion	NM_003370.3:1500
STAT5A-mRNA	0.00497	0.36	-0.701	0.711	1	0.615	1.64	0.989	1	lm.nb	Cytokine Signaling, Growth Factor Signaling	NM_003152.3:2523
COL10A1-mRNA	-0.0156	1.21	-2.39	2.36	0.989	0.191	5.12	0.99	1	lm.nb	ECM remodeling	NM_000493.3:135
TUBA4A-mRNA	-0.00611	0.507	-1	0.987	0.996	0.5	1.98	0.99	1	lm.nb	Antigen Presentation	NM_006000.1:217
SIRPA-mRNA	0.00532	0.448	-0.872	0.883	1	0.546	1.84	0.991	1	lm.nb	Cell Migration and Adhesion	NM_080792.2:3115
NLRP3-mRNA	0.00799	0.855	-1.67	1.68	1.01	0.315	3.21	0.993	1	lm.nb	Pathogen Response	NM_001079821.2:415
GRN-mRNA	-0.00271	0.427	-0.839	0.834	0.998	0.559	1.78	0.995	1	lm.nb	Pathogen Response	NM_002087.2:546
CYBB-mRNA	-0.000752	0.351	-0.689	0.688	0.999	0.62	1.61	0.998	1	lm.nb	Angiogenesis, Antigen Presentation	NM_000397.3:2686

## Sheet: DE results - ConditionIVM 24
Column1	Log2 fold change	std error (log2)	Lower confidence limit (log2)	Upper confidence limit (log2)	Linear fold change	Lower confidence limit (linear)	Upper confidence limit (linear)	P-value	BY.p.value	method	Gene.sets	probe.ID
SERPINB6-mRNA	1.4	0.298	0.813	1.98	2.63	1.76	3.95	5.6e-05	0.24	lm.nb	Pathogen Response	NM_004568.4:681
IL15-mRNA	4.18	1.06	2.1	6.26	18.1	4.28	76.6	0.000456	0.976	lm.nb	Cytokine Signaling, Growth Factor Signaling	NM_172174.1:1685
HLA-DMB-mRNA	0.727	0.192	0.35	1.1	1.65	1.27	2.15	0.000702	1	lm.nb	Antigen Presentation, Cell Migration and Adhesion	NM_002118.3:20
TLR5-mRNA	-0.949	0.274	-1.49	-0.411	0.518	0.357	0.752	0.00166	1	lm.nb	TLR signaling	NM_003268.5:2863
ANGPT1-mRNA	-0.665	0.194	-1.04	-0.285	0.631	0.485	0.821	0.00176	1	lm.nb	Angiogenesis, Cell Migration and Adhesion, Cytokine Signaling, Fc Receptor Signaling, Growth Factor Signaling, Lymphocyte activation	NM_001146.3:2080
SPRY2-mRNA	1.55	0.464	0.636	2.46	2.92	1.55	5.49	0.00231	1	lm.nb	Growth Factor Signaling	NM_005842.2:1481
SP4-mRNA	0.576	0.177	0.229	0.923	1.49	1.17	1.9	0.0028	1	lm.nb	Cell Migration and Adhesion	NM_003112.3:1305
ACOD1-mRNA	3.93	1.24	1.51	6.36	15.3	2.84	81.9	0.00344	1	lm.nb	Metabolism, Pathogen Response	NM_001258406.1:1334
CD38-mRNA	1.22	0.398	0.439	2	2.33	1.36	4	0.00459	1	lm.nb	Differentiation and Maintenance of Myeloid Cells, Metabolism	NM_001775.2:1035
C1QA-mRNA	1.98	0.649	0.704	3.25	3.93	1.63	9.49	0.0048	1	lm.nb	Complement Activation	NM_015991.2:718
IL1A-mRNA	1.53	0.502	0.541	2.51	2.88	1.46	5.69	0.00489	1	lm.nb	Cytokine Signaling, Growth Factor Signaling	NM_000575.3:1085
CD1C-mRNA	1.49	0.498	0.51	2.46	2.8	1.42	5.5	0.00559	1	lm.nb	Antigen Presentation, T-cell Activation and Checkpoint Signaling	NM_001765.2:750
GOLIM4-mRNA	-0.392	0.135	-0.657	-0.127	0.762	0.634	0.916	0.00692	1	loglinear	Lymphocyte activation	NM_014498.3:2398
TSPAN7-mRNA	-1.19	0.415	-2	-0.373	0.44	0.25	0.772	0.00765	1	lm.nb	Cell Migration and Adhesion	NM_004615.3:725
IFIT1-mRNA	2.5	0.884	0.771	4.24	5.67	1.71	18.8	0.00817	1	lm.nb	Interferon Signaling	NM_001548.3:1440
TLR3-mRNA	1.43	0.513	0.424	2.44	2.69	1.34	5.41	0.00916	1	lm.nb	Pathogen Response, TLR signaling	NM_003265.2:772
SELP-mRNA	0.855	0.314	0.239	1.47	1.81	1.18	2.77	0.0108	1	lm.nb	Cell Migration and Adhesion	NM_003005.2:1295
IL1RN-mRNA	-0.828	0.309	-1.43	-0.223	0.563	0.37	0.857	0.0118	1	lm.nb	Cytokine Signaling	NM_000577.3:480
CXCL9-mRNA	1.49	0.566	0.376	2.6	2.8	1.3	6.04	0.0136	1	lm.nb	Chemokine signaling, TLR signaling	NM_002416.1:1975
EGR2-mRNA	2.17	0.83	0.543	3.8	4.5	1.46	13.9	0.0139	1	lm.nb	Differentiation and Maintenance of Myeloid Cells	NM_000399.3:1891
IL23A-mRNA	2.32	0.89	0.577	4.07	5	1.49	16.8	0.0141	1	lm.nb	Cytokine Signaling, Growth Factor Signaling	NM_016584.2:411
NOD1-mRNA	1.06	0.407	0.258	1.85	2.08	1.2	3.61	0.0146	1	lm.nb	Cytokine Signaling, Pathogen Response, TLR signaling	NM_006092.2:178
MX1-mRNA	1.92	0.749	0.453	3.39	3.79	1.37	10.5	0.0156	1	lm.nb	Interferon Signaling	NM_002462.2:1485
EGF-mRNA	1.7	0.667	0.394	3.01	3.25	1.31	8.04	0.0161	1	lm.nb	Angiogenesis, Cytokine Signaling, Fc Receptor Signaling, Growth Factor Signaling, Lymphocyte activation	NM_001963.4:1022
CCR2-mRNA	1.37	0.54	0.31	2.43	2.58	1.24	5.38	0.0168	1	lm.nb	Chemokine signaling	NM_001123041.2:743
ZFP92-mRNA	-1.35	0.533	-2.39	-0.303	0.393	0.19	0.81	0.0169	1	lm.nb	Differentiation and Maintenance of Myeloid Cells	NM_001136273.1:235
SELE-mRNA	1.96	0.778	0.433	3.48	3.88	1.35	11.2	0.0174	1	lm.nb	Cell Migration and Adhesion, Cytokine Signaling	NM_000450.2:1505
MAFB-mRNA	2.18	0.873	0.471	3.9	4.54	1.39	14.9	0.0181	1	lm.nb	Differentiation and Maintenance of Myeloid Cells	NM_005461.3:1655
MAFF-mRNA	0.981	0.396	0.205	1.76	1.97	1.15	3.38	0.019	1	lm.nb	Differentiation and Maintenance of Myeloid Cells	NM_001161572.1:1373
CCR8-mRNA	-1.04	0.422	-1.87	-0.215	0.486	0.274	0.862	0.0194	1	lm.nb	Chemokine signaling, TH2 Activation	NM_005201.2:245
HNF1B-mRNA	2.09	0.868	0.39	3.79	4.26	1.31	13.8	0.0223	1	lm.nb	Differentiation and Maintenance of Myeloid Cells	NM_000458.3:837
IRF8-mRNA	0.908	0.379	0.166	1.65	1.88	1.12	3.14	0.0229	1	lm.nb	Interferon Signaling	NM_002163.2:253
ENPP2-mRNA	-0.896	0.374	-1.63	-0.163	0.537	0.323	0.893	0.0231	1	lm.nb	Metabolism	NM_001040092.2:1980
DAGLB-mRNA	0.405	0.171	0.0701	0.74	1.32	1.05	1.67	0.0244	1	loglinear	Metabolism	NM_139179.3:265
CD36-mRNA	1.25	0.531	0.213	2.29	2.38	1.16	4.9	0.0249	1	lm.nb	Antigen Presentation, ECM remodeling, Metabolism, TLR signaling	NM_000072.3:707
KLF4-mRNA	-0.851	0.367	-1.57	-0.132	0.554	0.337	0.913	0.0274	1	lm.nb	Differentiation and Maintenance of Myeloid Cells	NM_004235.4:1980
RAB20-mRNA	-0.62	0.268	-1.14	-0.0958	0.651	0.452	0.936	0.0274	1	lm.nb	Metabolism	NM_017817.1:758
FCGR2B-mRNA	-0.994	0.431	-1.84	-0.148	0.502	0.279	0.902	0.0283	1	lm.nb	Lymphocyte activation	NM_001002273.1:870
CSF1R-mRNA	0.922	0.4	0.138	1.71	1.9	1.1	3.27	0.0283	1	lm.nb	Growth Factor Signaling	NM_005211.2:3775
NR2F6-mRNA	1.11	0.485	0.156	2.06	2.15	1.11	4.16	0.0298	1	lm.nb	T-cell Activation and Checkpoint Signaling	NM_005234.3:1231
CRABP2-mRNA	1.58	0.698	0.209	2.95	2.98	1.16	7.7	0.0313	1	lm.nb	Metabolism	NM_001199723.1:802
CCRL2-mRNA	-0.568	0.253	-1.06	-0.0729	0.674	0.478	0.951	0.0321	1	lm.nb	Chemokine signaling	NM_003965.4:1110
CCL25-mRNA	1.6	0.722	0.185	3.02	3.03	1.14	8.08	0.0344	1	lm.nb	Chemokine signaling	NM_005624.2:325
FLT1-mRNA	-0.714	0.323	-1.35	-0.0812	0.61	0.393	0.945	0.0348	1	lm.nb	Angiogenesis, Growth Factor Signaling	NM_002019.4:530
MYH4-mRNA	-2.52	1.14	-4.77	-0.282	0.174	0.0368	0.823	0.0352	1	lm.nb	Differentiation and Maintenance of Myeloid Cells	NM_017533.2:3935
GATA2-mRNA	-1.14	0.515	-2.14	-0.126	0.455	0.226	0.916	0.0353	1	lm.nb	Differentiation and Maintenance of Myeloid Cells	NM_032638.3:1495
S100A10-mRNA	0.772	0.351	0.0847	1.46	1.71	1.06	2.75	0.0356	1	lm.nb	Differentiation and Maintenance of Myeloid Cells	NM_002966.1:245
KIT-mRNA	1.2	0.545	0.131	2.27	2.3	1.09	4.81	0.0357	1	lm.nb	Angiogenesis, Cytokine Signaling, Fc Receptor Signaling, Growth Factor Signaling, Lymphocyte activation	NM_000222.2:2644
PSME2-mRNA	0.452	0.209	0.0429	0.86	1.37	1.03	1.82	0.0384	1	lm.nb	Angiogenesis, Antigen Presentation, Cytokine Signaling, Fc Receptor Signaling, Growth Factor Signaling, Lymphocyte activation, Metabolism	NM_002818.2:315
DUSP2-mRNA	-1.14	0.528	-2.18	-0.107	0.453	0.221	0.929	0.0387	1	lm.nb	Angiogenesis, Cytokine Signaling, Fc Receptor Signaling, Growth Factor Signaling, Lymphocyte activation	NM_004418.3:1235
MSC-mRNA	-0.791	0.371	-1.52	-0.0631	0.578	0.349	0.957	0.0415	1	lm.nb	Differentiation and Maintenance of Myeloid Cells	NM_005098.3:1595
IL9-mRNA	-0.944	0.449	-1.82	-0.064	0.52	0.283	0.957	0.044	1	lm.nb	Cytokine Signaling, Growth Factor Signaling	NM_000590.1:300
PTGS1-mRNA	-1.01	0.485	-1.96	-0.0581	0.497	0.257	0.961	0.0462	1	lm.nb	Metabolism	NM_000962.2:700
NRIP3-mRNA	1.2	0.579	0.0683	2.34	2.3	1.05	5.06	0.0464	1	lm.nb	TH2 Activation	NM_020645.2:1700
HES4-mRNA	1.1	0.534	0.0488	2.14	2.14	1.03	4.41	0.049	1	lm.nb	Differentiation and Maintenance of Myeloid Cells	NM_001142467.1:557
IL13-mRNA	1.83	0.895	0.0774	3.59	3.56	1.06	12	0.0496	1	lm.nb	Cytokine Signaling, Growth Factor Signaling, TH2 Activation	NM_002188.2:516
EIF4EBP2-mRNA	0.438	0.215	0.0173	0.859	1.35	1.01	1.81	0.0502	1	lm.nb	Metabolism	NM_004096.4:4490
SGPP1-mRNA	0.568	0.279	0.0213	1.11	1.48	1.01	2.17	0.0506	1	lm.nb	Metabolism	NM_030791.3:1060
ADORA2A-mRNA	-0.424	0.208	-0.832	-0.0156	0.745	0.562	0.989	0.0508	1	lm.nb	Growth Factor Signaling	NM_000675.3:1095
EPHB6-mRNA	1.17	0.585	0.0185	2.31	2.24	1.01	4.96	0.0556	1	lm.nb	Cell Migration and Adhesion	NM_004445.3:3784
CDKN1A-mRNA	1.6	0.802	0.024	3.17	3.03	1.02	9	0.0558	1	lm.nb	Fc Receptor Signaling, Growth Factor Signaling, Lymphocyte activation	NM_000389.2:1975
TREM2-mRNA	1.82	0.916	0.0227	3.61	3.53	1.02	12.2	0.0564	1	lm.nb	Lymphocyte activation	NM_018965.3:355
CCR3-mRNA	0.866	0.438	0.00853	1.72	1.82	1.01	3.3	0.057	1	lm.nb	Chemokine signaling, TH2 Activation	NM_001837.2:980
CCL20-mRNA	-1.22	0.622	-2.44	-0.003	0.429	0.184	0.998	0.0588	1	lm.nb	Chemokine signaling, Cytokine Signaling	NM_004591.1:35
PRRX1-mRNA	-0.862	0.441	-1.73	0.00234	0.55	0.302	1	0.06	1	lm.nb	ECM remodeling	NM_022716.2:330
IRF5-mRNA	0.686	0.351	-0.00246	1.37	1.61	0.998	2.59	0.0602	1	lm.nb	Interferon Signaling, TLR signaling	NM_001098627.1:2023
C3-mRNA	-0.837	0.432	-1.68	0.01	0.56	0.311	1.01	0.0622	1	lm.nb	Complement Activation	NM_000064.2:4396
CCNB2-mRNA	-1.95	1.01	-3.93	0.0379	0.26	0.0656	1.03	0.0641	1	lm.nb	Cell Cycle and Apoptosis	NM_004701.2:980
CBR1-mRNA	-0.852	0.446	-1.73	0.0214	0.554	0.302	1.01	0.0655	1	lm.nb	Metabolism	NM_001757.2:367
ELOVL6-mRNA	1.12	0.589	-0.0316	2.28	2.18	0.978	4.85	0.0662	1	lm.nb	Metabolism	NM_001130721.1:1035
PTGER2-mRNA	-0.703	0.371	-1.43	0.0249	0.614	0.371	1.02	0.0681	1	lm.nb	Cell Migration and Adhesion, Lymphocyte activation	NM_000956.2:1410
ISG15-mRNA	1.78	0.943	-0.0665	3.63	3.44	0.955	12.4	0.0685	1	lm.nb	Interferon Signaling, Pathogen Response	NM_005101.3:305
MIF-mRNA	-0.697	0.376	-1.43	0.0387	0.617	0.37	1.03	0.0731	1	lm.nb	Cell Migration and Adhesion	NM_002415.1:319
CXCR5-mRNA	-1.19	0.643	-2.45	0.068	0.438	0.183	1.05	0.0736	1	lm.nb	Chemokine signaling, TH2 Activation	NM_001716.3:2618
FOSL1-mRNA	0.787	0.425	-0.047	1.62	1.73	0.968	3.07	0.0742	1	lm.nb	Growth Factor Signaling	NM_005438.3:1086
HDAC6-mRNA	-1.37	0.743	-2.82	0.0893	0.388	0.141	1.06	0.0757	1	lm.nb	Growth Factor Signaling	NM_001321225.1:470
GPR183-mRNA	0.38	0.208	-0.0265	0.787	1.3	0.982	1.73	0.0769	1	lm.nb	Cell Migration and Adhesion, Lymphocyte activation	NM_004951.3:405
RETNLB-mRNA	0.962	0.527	-0.0707	2	1.95	0.952	3.99	0.0778	1	lm.nb	Cell Migration and Adhesion	NM_032579.2:426
CD27-mRNA	1.04	0.574	-0.0844	2.17	2.06	0.943	4.49	0.0799	1	lm.nb	Cytokine Signaling	NM_001242.4:330
CD40-mRNA	0.703	0.388	-0.0576	1.46	1.63	0.961	2.76	0.0801	1	lm.nb	Cell Migration and Adhesion, Lymphocyte activation, TH1 Activation, TLR signaling	NM_001250.4:196
TRAF6-mRNA	0.404	0.224	-0.0343	0.843	1.32	0.976	1.79	0.0809	1	lm.nb	Antigen Presentation, Cytokine Signaling, Fc Receptor Signaling, Growth Factor Signaling, Lymphocyte activation, Pathogen Response, TLR signaling	NM_145803.2:745
BATF3-mRNA	-0.987	0.547	-2.06	0.0865	0.505	0.24	1.06	0.0816	1	lm.nb	Antigen Presentation	NM_018664.2:770
CDH5-mRNA	-1.41	0.788	-2.96	0.133	0.376	0.129	1.1	0.0834	1	lm.nb	Angiogenesis, Cell Migration and Adhesion	NM_001795.3:3405
ALOX15-mRNA	0.824	0.465	-0.087	1.73	1.77	0.941	3.33	0.0864	1	lm.nb	Metabolism	NM_001140.3:1910
DHRS3-mRNA	0.964	0.545	-0.105	2.03	1.95	0.93	4.09	0.0872	1	lm.nb	Metabolism	NM_004753.4:1266
JAG1-mRNA	-0.844	0.478	-1.78	0.0924	0.557	0.291	1.07	0.0875	1	lm.nb	Cytokine Signaling, Growth Factor Signaling	NM_000214.2:5766
PTX3-mRNA	-1.38	0.779	-2.9	0.151	0.385	0.134	1.11	0.0876	1	lm.nb	Pathogen Response	NM_002852.3:1152
ADAMTS2-mRNA	-1.28	0.723	-2.69	0.142	0.413	0.155	1.1	0.0879	1	lm.nb	ECM remodeling	NM_021599.2:968
LPL-mRNA	1.1	0.623	-0.125	2.32	2.14	0.917	4.98	0.0886	1	lm.nb	Metabolism	NM_000237.2:2240
RGS1-mRNA	0.821	0.474	-0.109	1.75	1.77	0.927	3.36	0.0937	1	lm.nb	Cell Migration and Adhesion, Chemokine signaling	NM_002922.3:675
SERPINB7-mRNA	-1.06	0.613	-2.26	0.141	0.479	0.208	1.1	0.0938	1	lm.nb	Pathogen Response	NM_001040147.1:1348
CCL2-mRNA	-0.757	0.438	-1.61	0.101	0.592	0.327	1.07	0.0942	1	lm.nb	Chemokine signaling, Cytokine Signaling, Pathogen Response	NM_002982.3:123
ADAMTS14-mRNA	-0.84	0.489	-1.8	0.119	0.559	0.287	1.09	0.0962	1	lm.nb	ECM remodeling	XM_011539300.1:1134
IFNA2-mRNA	-1.1	0.647	-2.36	0.173	0.468	0.194	1.13	0.101	1	lm.nb	Growth Factor Signaling, Interferon Signaling, Pathogen Response, TLR signaling	NM_000605.3:600
TTK-mRNA	1.06	0.642	-0.195	2.32	2.09	0.874	4.99	0.108	1	lm.nb	Differentiation and Maintenance of Myeloid Cells	NM_003318.3:1200
NFATC1-mRNA	0.822	0.497	-0.152	1.8	1.77	0.9	3.47	0.109	1	lm.nb	Antigen Presentation, Fc Receptor Signaling, Growth Factor Signaling, Lymphocyte activation	NM_172389.1:1984
MALT1-mRNA	0.334	0.203	-0.0634	0.732	1.26	0.957	1.66	0.11	1	lm.nb	Antigen Presentation, Fc Receptor Signaling, Lymphocyte activation	NM_006785.2:909
AREG-mRNA	-1	0.619	-2.21	0.212	0.5	0.216	1.16	0.116	1	lm.nb	Lymphocyte activation	NM_001657.2:547
COASY-mRNA	1.21	0.748	-0.26	2.67	2.31	0.835	6.37	0.117	1	lm.nb	Metabolism	NM_025233.5:1109
CLC-mRNA	1.22	0.762	-0.271	2.72	2.34	0.829	6.58	0.119	1	lm.nb	Metabolism	NM_001828.4:90
PTPN14-mRNA	-0.57	0.355	-1.27	0.126	0.674	0.416	1.09	0.119	1	lm.nb	Growth Factor Signaling	NM_005401.4:3770
GK5-mRNA	0.55	0.344	-0.124	1.22	1.46	0.918	2.34	0.12	1	lm.nb	Metabolism	NM_001039547.2:1102
MYC-mRNA	-1.06	0.663	-2.36	0.24	0.48	0.195	1.18	0.121	1	lm.nb	Growth Factor Signaling	NM_002467.3:1610
CEBPG-mRNA	-0.374	0.235	-0.834	0.0865	0.772	0.561	1.06	0.122	1	lm.nb	Cell Cycle and Apoptosis, Cytokine Signaling, Differentiation and Maintenance of Myeloid Cells	NM_001806.2:680
ELL2-mRNA	1.5	0.945	-0.355	3.35	2.82	0.782	10.2	0.124	1	lm.nb	Differentiation and Maintenance of Myeloid Cells	NM_012081.5:1226
CCL3L1-mRNA	0.662	0.421	-0.163	1.49	1.58	0.893	2.8	0.126	1	lm.nb	Chemokine signaling, TLR signaling	NM_021006.4:421
FAF1-mRNA	-0.893	0.572	-2.01	0.229	0.539	0.247	1.17	0.129	1	lm.nb	Pathogen Response	NM_007051.2:1530
IL3-mRNA	-0.652	0.421	-1.48	0.172	0.636	0.359	1.13	0.131	1	lm.nb	Angiogenesis, Cytokine Signaling, Fc Receptor Signaling, Growth Factor Signaling, Lymphocyte activation, TH2 Activation	NM_000588.3:130
FGFR1-mRNA	-0.71	0.463	-1.62	0.197	0.611	0.326	1.15	0.135	1	lm.nb	Angiogenesis, Cytokine Signaling, Fc Receptor Signaling, Growth Factor Signaling, Lymphocyte activation	NM_015850.3:1775
MS4A2-mRNA	-0.794	0.522	-1.82	0.229	0.577	0.284	1.17	0.139	1	lm.nb	Fc Receptor Signaling, Lymphocyte activation	NM_000139.3:126
CYSLTR1-mRNA	0.542	0.362	-0.167	1.25	1.46	0.891	2.38	0.145	1	lm.nb	Lymphocyte activation	NM_006639.2:90
CDH13-mRNA	0.962	0.644	-0.3	2.22	1.95	0.812	4.67	0.145	1	lm.nb	Cell Migration and Adhesion	NM_001220488.1:210
SELPLG-mRNA	0.462	0.31	-0.144	1.07	1.38	0.905	2.1	0.146	1	lm.nb	Cell Migration and Adhesion	NM_003006.3:2297
HLA-DOB-mRNA	0.365	0.246	-0.118	0.847	1.29	0.922	1.8	0.149	1	lm.nb	Antigen Presentation, Cell Migration and Adhesion	NM_002120.3:230
BMP6-mRNA	-0.491	0.332	-1.14	0.159	0.711	0.453	1.12	0.149	1	lm.nb	ECM remodeling	NM_001718.2:1045
CLEC5A-mRNA	0.572	0.389	-0.19	1.33	1.49	0.876	2.52	0.152	1	lm.nb	Lymphocyte activation	NM_013252.2:3250
KIAA1671-mRNA	-0.837	0.571	-1.96	0.282	0.56	0.258	1.22	0.153	1	lm.nb	Lymphocyte activation	NM_001145206.1:6380
COL11A1-mRNA	1.07	0.732	-0.362	2.51	2.1	0.778	5.68	0.153	1	lm.nb	ECM remodeling	NM_001854.3:674
IFNG-mRNA	0.566	0.387	-0.192	1.32	1.48	0.875	2.5	0.154	1	lm.nb	Antigen Presentation, Growth Factor Signaling, Interferon Signaling, TH1 Activation	NM_000619.2:970
STAT4-mRNA	-0.911	0.623	-2.13	0.31	0.532	0.228	1.24	0.154	1	lm.nb	Growth Factor Signaling, TH1 Activation	NM_003151.2:789
CEACAM8-mRNA	-0.315	0.216	-0.738	0.108	0.804	0.6	1.08	0.154	1	lm.nb	Cell Migration and Adhesion, ECM remodeling	NM_001816.3:825
IL18R1-mRNA	0.916	0.628	-0.316	2.15	1.89	0.803	4.43	0.155	1	lm.nb	Cytokine Signaling, TH1 Activation	NM_003855.3:822
ADGRE1-mRNA	-0.788	0.543	-1.85	0.276	0.579	0.277	1.21	0.157	1	lm.nb	Cell Migration and Adhesion	NM_001974.3:1520
COL14A1-mRNA	0.76	0.524	-0.267	1.79	1.69	0.831	3.45	0.157	1	lm.nb	ECM remodeling	NM_021110.1:1865
KITLG-mRNA	-0.882	0.611	-2.08	0.316	0.542	0.236	1.24	0.159	1	lm.nb	Angiogenesis, Cytokine Signaling, Fc Receptor Signaling, Growth Factor Signaling, Lymphocyte activation	NM_003994.4:1155
MAP3K4-mRNA	0.719	0.5	-0.261	1.7	1.65	0.834	3.25	0.161	1	lm.nb	Growth Factor Signaling	NM_005922.2:1165
IL22-mRNA	0.896	0.626	-0.33	2.12	1.86	0.796	4.35	0.162	1	lm.nb	Cytokine Signaling, Growth Factor Signaling	NM_020525.4:319
CLIC4-mRNA	0.369	0.259	-0.139	0.877	1.29	0.908	1.84	0.164	1	lm.nb	Differentiation and Maintenance of Myeloid Cells, Pathogen Response	NM_013943.2:1702
ZNF77-mRNA	0.626	0.44	-0.236	1.49	1.54	0.849	2.81	0.165	1	lm.nb	Lymphocyte activation	NM_021217.2:1560
PDGFA-mRNA	1.11	0.784	-0.424	2.65	2.16	0.745	6.27	0.166	1	lm.nb	Angiogenesis, Cytokine Signaling, ECM remodeling, Fc Receptor Signaling, Growth Factor Signaling, Lymphocyte activation	NM_002607.5:2460
CXCL5-mRNA	0.878	0.619	-0.335	2.09	1.84	0.793	4.26	0.166	1	lm.nb	Chemokine signaling, Cytokine Signaling	NM_002994.3:250
RASAL1-mRNA	1	0.708	-0.388	2.39	2	0.764	5.23	0.168	1	lm.nb	Angiogenesis, Cytokine Signaling, Fc Receptor Signaling, Growth Factor Signaling, Lymphocyte activation	NM_004658.1:2900
MOB3C-mRNA	-0.385	0.273	-0.919	0.15	0.766	0.529	1.11	0.169	1	lm.nb	Lymphocyte activation	NM_145279.4:1630
PRG2-mRNA	-0.513	0.366	-1.23	0.204	0.701	0.426	1.15	0.171	1	lm.nb	Pathogen Response	NM_002728.4:256
C3AR1-mRNA	-0.594	0.425	-1.43	0.238	0.663	0.372	1.18	0.172	1	lm.nb	Complement Activation	NM_004054.2:415
HOXD4-mRNA	-1.01	0.722	-2.42	0.408	0.498	0.187	1.33	0.173	1	lm.nb	Differentiation and Maintenance of Myeloid Cells	NM_014621.2:75
GPR65-mRNA	0.529	0.382	-0.22	1.28	1.44	0.858	2.43	0.177	1	lm.nb	Lymphocyte activation	NM_003608.2:1095
LRP5-mRNA	-1.54	1.12	-3.75	0.661	0.343	0.0744	1.58	0.18	1	lm.nb	Growth Factor Signaling	NM_002335.1:2515
RGS16-mRNA	-1.1	0.798	-2.66	0.469	0.468	0.158	1.38	0.18	1	lm.nb	Lymphocyte activation	NM_002928.2:205
KIF20A-mRNA	0.865	0.632	-0.373	2.1	1.82	0.772	4.3	0.181	1	lm.nb	Antigen Presentation	NM_005733.2:1209
FGF10-mRNA	0.905	0.664	-0.395	2.21	1.87	0.76	4.61	0.183	1	lm.nb	Angiogenesis, Cytokine Signaling, Fc Receptor Signaling, Growth Factor Signaling, Lymphocyte activation	NM_004465.1:85
ETS1-mRNA	-0.304	0.223	-0.741	0.133	0.81	0.598	1.1	0.183	1	lm.nb	Growth Factor Signaling	NM_005238.3:1305
C5-mRNA	-1.08	0.795	-2.64	0.479	0.473	0.161	1.39	0.185	1	lm.nb	Complement Activation	NM_001735.2:466
CXCL11-mRNA	-1.2	0.886	-2.93	0.538	0.436	0.131	1.45	0.186	1	lm.nb	Chemokine signaling, TLR signaling	NM_005409.4:282
MERTK-mRNA	-1	0.741	-2.45	0.453	0.5	0.183	1.37	0.187	1	lm.nb	Cell Migration and Adhesion	NM_006343.2:665
VTCN1-mRNA	0.769	0.579	-0.365	1.9	1.7	0.777	3.74	0.194	1	lm.nb	Cell Migration and Adhesion	NM_024626.2:1375
IL1B-mRNA	-0.698	0.526	-1.73	0.332	0.616	0.302	1.26	0.194	1	lm.nb	Antigen Presentation, Cytokine Signaling, Growth Factor Signaling, Lymphocyte activation, Pathogen Response, TLR signaling	NM_000576.2:840
IKBKE-mRNA	-0.823	0.625	-2.05	0.403	0.565	0.242	1.32	0.198	1	lm.nb	Pathogen Response, TLR signaling	NM_014002.2:2470
CAMP-mRNA	-0.399	0.303	-0.994	0.196	0.758	0.502	1.15	0.199	1	lm.nb	Pathogen Response	NM_004345.3:220
IL15RA-mRNA	-0.667	0.51	-1.67	0.332	0.63	0.315	1.26	0.201	1	lm.nb	Cytokine Signaling, Growth Factor Signaling	NM_002189.3:709
IL1R1-mRNA	-0.309	0.237	-0.775	0.156	0.807	0.585	1.11	0.203	1	lm.nb	Cytokine Signaling, Growth Factor Signaling	NM_001320984.1:281
CEACAM1-mRNA	0.441	0.34	-0.225	1.11	1.36	0.856	2.15	0.204	1	lm.nb	Cell Migration and Adhesion, ECM remodeling	NM_001712.3:2455
IRF7-mRNA	0.519	0.402	-0.269	1.31	1.43	0.83	2.48	0.206	1	lm.nb	Interferon Signaling, Pathogen Response, TLR signaling	NM_001572.3:1763
CCL13-mRNA	0.794	0.615	-0.412	2	1.73	0.752	4	0.207	1	lm.nb	Chemokine signaling	NM_005408.2:320
IER3-mRNA	0.452	0.351	-0.236	1.14	1.37	0.849	2.2	0.207	1	lm.nb	Lymphocyte activation	NM_003897.3:178
CD209-mRNA	-0.366	0.284	-0.924	0.191	0.776	0.527	1.14	0.208	1	lm.nb	Antigen Presentation, Lymphocyte activation	NM_001144899.1:665
FBP1-mRNA	0.509	0.396	-0.267	1.28	1.42	0.831	2.43	0.208	1	lm.nb	Metabolism	NM_000507.3:590
XCR1-mRNA	-0.636	0.495	-1.61	0.334	0.643	0.328	1.26	0.209	1	lm.nb	Chemokine signaling	NM_005283.2:700
PYCARD-mRNA	0.529	0.415	-0.285	1.34	1.44	0.821	2.54	0.212	1	lm.nb	Antigen Presentation, Lymphocyte activation, Pathogen Response	NM_013258.3:714
EDN1-mRNA	0.743	0.584	-0.401	1.89	1.67	0.757	3.7	0.213	1	lm.nb	Cytokine Signaling	NM_001168319.1:613
NECTIN1-mRNA	-0.851	0.671	-2.17	0.464	0.554	0.223	1.38	0.215	1	lm.nb	Cell Migration and Adhesion	NM_203285.1:220
IDO1-mRNA	-0.567	0.45	-1.45	0.314	0.675	0.366	1.24	0.217	1	lm.nb	Metabolism	NM_002164.3:50
HPGDS-mRNA	-0.614	0.487	-1.57	0.342	0.654	0.337	1.27	0.218	1	lm.nb	Metabolism	NM_014485.2:430
FLT3-mRNA	-0.726	0.581	-1.86	0.412	0.604	0.275	1.33	0.221	1	lm.nb	Cytokine Signaling	NM_004119.2:2374
YES1-mRNA	0.488	0.391	-0.279	1.26	1.4	0.824	2.39	0.222	1	lm.nb	Cell Migration and Adhesion, Cytokine Signaling, Fc Receptor Signaling, T-cell Activation and Checkpoint Signaling	NM_005433.3:265
CCL28-mRNA	0.545	0.438	-0.313	1.4	1.46	0.805	2.64	0.223	1	lm.nb	Chemokine signaling	NM_148672.2:407
BTLA-mRNA	0.471	0.379	-0.272	1.21	1.39	0.828	2.32	0.224	1	lm.nb	T-cell Activation and Checkpoint Signaling	NM_181780.2:305
TNFRSF14-mRNA	0.286	0.231	-0.166	0.738	1.22	0.891	1.67	0.225	1	lm.nb	Cytokine Signaling, T-cell Activation and Checkpoint Signaling	NM_003820.3:659
TUBA1A-mRNA	0.369	0.298	-0.215	0.953	1.29	0.862	1.94	0.225	1	lm.nb	Antigen Presentation	NM_001270399.1:36
SERPINB9-mRNA	-0.476	0.385	-1.23	0.279	0.719	0.426	1.21	0.226	1	lm.nb	Pathogen Response	NM_004155.3:950
IL27-mRNA	0.933	0.755	-0.547	2.41	1.91	0.684	5.33	0.226	1	lm.nb	Cytokine Signaling, TH1 Activation	NM_145659.3:143
MPEG1-mRNA	0.451	0.367	-0.267	1.17	1.37	0.831	2.25	0.228	1	lm.nb	Pathogen Response	NM_001039396.1:470
CDH11-mRNA	0.929	0.763	-0.566	2.42	1.9	0.676	5.37	0.233	1	lm.nb	Cell Migration and Adhesion	NM_001797.2:1835
CD247-mRNA	-0.634	0.521	-1.66	0.388	0.645	0.317	1.31	0.234	1	lm.nb	Fc Receptor Signaling, Lymphocyte activation, T-cell Activation and Checkpoint Signaling	NM_198053.2:344
CD44-mRNA	-0.391	0.328	-1.03	0.251	0.763	0.489	1.19	0.242	1	lm.nb	Cell Migration and Adhesion, ECM remodeling, Interferon Signaling, Metabolism	NM_001001392.1:429
IL5RA-mRNA	-0.502	0.421	-1.33	0.323	0.706	0.398	1.25	0.242	1	lm.nb	Angiogenesis, Cytokine Signaling, Fc Receptor Signaling, Growth Factor Signaling, Lymphocyte activation	NM_000564.3:210
MARCO-mRNA	-0.544	0.456	-1.44	0.35	0.686	0.369	1.27	0.242	1	lm.nb	Differentiation and Maintenance of Myeloid Cells	NM_006770.3:61
IL3RA-mRNA	0.356	0.299	-0.229	0.941	1.28	0.853	1.92	0.243	1	lm.nb	Angiogenesis, Cytokine Signaling, Fc Receptor Signaling, Growth Factor Signaling, Lymphocyte activation	NM_001267713.1:1075
FBXL7-mRNA	-0.485	0.407	-1.28	0.313	0.715	0.411	1.24	0.243	1	lm.nb	Antigen Presentation	NM_012304.3:2735
IL6-mRNA	0.413	0.347	-0.267	1.09	1.33	0.831	2.13	0.244	1	lm.nb	Cytokine Signaling, Growth Factor Signaling, Pathogen Response, TH2 Activation, TLR signaling	NM_000600.3:364
SOCS3-mRNA	-0.662	0.561	-1.76	0.437	0.632	0.295	1.35	0.247	1	lm.nb	Antigen Presentation, Cytokine Signaling, Growth Factor Signaling, Interferon Signaling	NM_003955.3:1870
SMAD7-mRNA	0.324	0.276	-0.218	0.865	1.25	0.86	1.82	0.25	1	lm.nb	Growth Factor Signaling	NM_005904.2:1835
CD80-mRNA	0.705	0.606	-0.484	1.89	1.63	0.715	3.72	0.254	1	lm.nb	Cell Migration and Adhesion, Fc Receptor Signaling, Growth Factor Signaling, Lymphocyte activation, T-cell Activation and Checkpoint Signaling, TLR signaling	NM_005191.3:674
SEMA4B-mRNA	0.44	0.379	-0.302	1.18	1.36	0.811	2.27	0.254	1	lm.nb	Lymphocyte activation	NM_020210.3:3470
CCL26-mRNA	-0.79	0.685	-2.13	0.552	0.578	0.228	1.47	0.258	1	lm.nb	Chemokine signaling	NM_006072.4:184
BIRC2-mRNA	0.458	0.397	-0.32	1.24	1.37	0.801	2.36	0.258	1	lm.nb	Cytokine Signaling, Pathogen Response, TLR signaling	NM_001166.3:1760
EPX-mRNA	-0.631	0.557	-1.72	0.462	0.646	0.303	1.38	0.267	1	lm.nb	Pathogen Response	NM_000502.4:2060
CCR6-mRNA	0.599	0.53	-0.441	1.64	1.51	0.737	3.11	0.268	1	lm.nb	Chemokine signaling	NM_031409.2:935
LGALS3-mRNA	-0.578	0.512	-1.58	0.426	0.67	0.334	1.34	0.268	1	lm.nb	Pathogen Response	NM_001177388.1:495
IL4R-mRNA	0.541	0.48	-0.4	1.48	1.46	0.758	2.79	0.269	1	lm.nb	Cytokine Signaling, Growth Factor Signaling	NM_000418.3:1510
PIK3CG-mRNA	-0.368	0.327	-1.01	0.273	0.775	0.497	1.21	0.269	1	lm.nb	Chemokine signaling, Cytokine Signaling, Growth Factor Signaling, Metabolism, TLR signaling	NM_002649.2:2125
TRAF2-mRNA	0.673	0.598	-0.499	1.85	1.59	0.708	3.59	0.269	1	lm.nb	Cytokine Signaling, Growth Factor Signaling, Pathogen Response	NM_021138.3:1325
TGFBR3-mRNA	0.9	0.802	-0.671	2.47	1.87	0.628	5.55	0.27	1	lm.nb	Growth Factor Signaling	NM_003243.3:1950
ATF3-mRNA	0.718	0.64	-0.536	1.97	1.64	0.69	3.92	0.271	1	lm.nb	Cytokine Signaling, Lymphocyte activation	NM_001674.2:1757
IL27RA-mRNA	-1	0.901	-2.77	0.765	0.5	0.147	1.7	0.276	1	lm.nb	Cytokine Signaling, Growth Factor Signaling	NM_004843.3:1640
IL33-mRNA	-0.528	0.48	-1.47	0.412	0.693	0.361	1.33	0.28	1	lm.nb	Cytokine Signaling, Pathogen Response, TH2 Activation	NM_033439.2:1725
CD1B-mRNA	-0.485	0.441	-1.35	0.38	0.714	0.392	1.3	0.28	1	lm.nb	Antigen Presentation, T-cell Activation and Checkpoint Signaling	NM_001764.2:142
TREX1-mRNA	0.449	0.411	-0.356	1.25	1.37	0.781	2.39	0.283	1	lm.nb	Pathogen Response	NM_016381.3:1486
CXCL3-mRNA	-0.496	0.455	-1.39	0.396	0.709	0.382	1.32	0.285	1	lm.nb	Chemokine signaling, Cytokine Signaling	NM_002090.2:540
TNFSF4-mRNA	0.725	0.669	-0.586	2.04	1.65	0.666	4.1	0.287	1	lm.nb	Cytokine Signaling	NM_003326.2:545
CLEC1B-mRNA	-0.557	0.514	-1.56	0.45	0.68	0.338	1.37	0.287	1	lm.nb	Lymphocyte activation	NM_016509.3:649
CD70-mRNA	-0.488	0.451	-1.37	0.397	0.713	0.386	1.32	0.288	1	lm.nb	T-cell Activation and Checkpoint Signaling	NM_001252.2:190
FZD4-mRNA	0.726	0.672	-0.591	2.04	1.65	0.664	4.12	0.288	1	lm.nb	Growth Factor Signaling	NM_012193.2:7130
CRIP1-mRNA	-0.444	0.413	-1.25	0.366	0.735	0.419	1.29	0.291	1	lm.nb	TH2 Activation	NM_001311.4:269
BIRC3-mRNA	0.381	0.358	-0.321	1.08	1.3	0.8	2.12	0.296	1	lm.nb	Cytokine Signaling, Pathogen Response, TLR signaling	NM_182962.2:275
HLA-DMA-mRNA	0.287	0.27	-0.242	0.816	1.22	0.846	1.76	0.296	1	lm.nb	Antigen Presentation, Cell Migration and Adhesion	NM_006120.3:380
NDUFA7-mRNA	0.485	0.458	-0.413	1.38	1.4	0.751	2.61	0.298	1	lm.nb	Metabolism	NM_005001.2:373
LIPA-mRNA	0.66	0.627	-0.57	1.89	1.58	0.674	3.7	0.301	1	lm.nb	Metabolism	NM_000235.3:1220
TFCP2-mRNA	0.265	0.252	-0.23	0.759	1.2	0.853	1.69	0.302	1	lm.nb	Cell Cycle and Apoptosis	NM_005653.3:1970
RNASE3-mRNA	0.421	0.402	-0.367	1.21	1.34	0.776	2.31	0.303	1	lm.nb	Pathogen Response	NM_002935.2:300
LTA-mRNA	0.792	0.766	-0.71	2.29	1.73	0.611	4.9	0.31	1	lm.nb	Cytokine Signaling, TH1 Activation	NM_000595.2:885
CXCL10-mRNA	0.631	0.615	-0.575	1.84	1.55	0.671	3.57	0.313	1	lm.nb	Chemokine signaling, Cytokine Signaling, Pathogen Response, TLR signaling	NM_001565.3:168
MAP2K2-mRNA	-0.19	0.186	-0.555	0.174	0.876	0.681	1.13	0.314	1	lm.nb	Angiogenesis, Cytokine Signaling, Fc Receptor Signaling, Growth Factor Signaling, Lymphocyte activation, TLR signaling	NM_030662.3:839
MRC2-mRNA	0.798	0.781	-0.734	2.33	1.74	0.601	5.03	0.315	1	lm.nb	Antigen Presentation	NM_006039.3:3482
EMP1-mRNA	0.478	0.47	-0.443	1.4	1.39	0.736	2.64	0.317	1	lm.nb	Cell Migration and Adhesion	NM_001423.1:2000
PROK2-mRNA	-0.549	0.54	-1.61	0.509	0.683	0.328	1.42	0.317	1	lm.nb	Angiogenesis	NM_021935.3:827
FOSB-mRNA	0.573	0.564	-0.532	1.68	1.49	0.692	3.2	0.318	1	lm.nb	Growth Factor Signaling	NM_006732.1:3200
HLA-DPB1-mRNA	0.363	0.358	-0.338	1.06	1.29	0.791	2.09	0.319	1	lm.nb	Antigen Presentation, Cell Migration and Adhesion, Interferon Signaling, T-cell Activation and Checkpoint Signaling	NM_002121.4:931
TEP1-mRNA	0.493	0.486	-0.459	1.44	1.41	0.727	2.72	0.319	1	lm.nb	Lymphocyte activation	NM_007110.3:3115
CD68-mRNA	0.401	0.397	-0.377	1.18	1.32	0.77	2.27	0.32	1	lm.nb	Metabolism	NM_001251.2:1140
ITGA4-mRNA	0.358	0.356	-0.339	1.05	1.28	0.79	2.08	0.323	1	lm.nb	Cell Migration and Adhesion, ECM remodeling, Growth Factor Signaling, Lymphocyte activation	NM_000885.4:975
KLRK1-mRNA	0.406	0.406	-0.39	1.2	1.32	0.763	2.3	0.326	1	lm.nb	Lymphocyte activation	NM_007360.1:760
MARCKSL1-mRNA	0.308	0.31	-0.3	0.915	1.24	0.812	1.89	0.329	1	lm.nb	Angiogenesis	NM_023009.5:1005
CPA3-mRNA	-0.392	0.395	-1.17	0.382	0.762	0.446	1.3	0.329	1	lm.nb	Metabolism	NM_001870.2:220
RAPGEF4-mRNA	0.678	0.684	-0.663	2.02	1.6	0.632	4.05	0.329	1	lm.nb	Metabolism	NM_007023.3:1992
CCL16-mRNA	0.807	0.816	-0.792	2.41	1.75	0.578	5.3	0.33	1	lm.nb	Chemokine signaling	NM_004590.2:367
VEGFA-mRNA	0.4	0.405	-0.394	1.19	1.32	0.761	2.29	0.332	1	lm.nb	Angiogenesis, Growth Factor Signaling	NM_001025366.1:1325
CXCL14-mRNA	0.767	0.779	-0.761	2.29	1.7	0.59	4.91	0.333	1	lm.nb	Chemokine signaling	NM_004887.4:1125
VAV2-mRNA	-0.657	0.668	-1.97	0.652	0.634	0.256	1.57	0.333	1	lm.nb	Angiogenesis, Chemokine signaling, Fc Receptor Signaling, Growth Factor Signaling, Lymphocyte activation	NM_001134398.1:1615
C1QB-mRNA	-0.715	0.728	-2.14	0.713	0.609	0.227	1.64	0.334	1	lm.nb	Complement Activation	NM_000491.3:819
LTB4R2-mRNA	0.382	0.393	-0.389	1.15	1.3	0.763	2.22	0.34	1	lm.nb	Lymphocyte activation	NM_019839.4:1250
TRAF1-mRNA	0.585	0.609	-0.608	1.78	1.5	0.656	3.43	0.344	1	lm.nb	Cytokine Signaling	NM_005658.3:3735
TAP2-mRNA	0.236	0.25	-0.255	0.727	1.18	0.838	1.65	0.353	1	lm.nb	Antigen Presentation	NM_000544.3:909
TXNDC16-mRNA	-0.202	0.215	-0.623	0.218	0.869	0.649	1.16	0.354	1	lm.nb	Lymphocyte activation	NM_001160047.1:1260
NGF-mRNA	0.87	0.925	-0.942	2.68	1.83	0.52	6.42	0.354	1	lm.nb	Growth Factor Signaling	NM_002506.2:634
TLR10-mRNA	-0.459	0.497	-1.43	0.514	0.727	0.371	1.43	0.363	1	lm.nb	TLR signaling	NM_030956.2:2246
ACLY-mRNA	0.323	0.351	-0.364	1.01	1.25	0.777	2.01	0.363	1	lm.nb	Metabolism	NM_001096.2:3195
CX3CL1-mRNA	0.743	0.806	-0.837	2.32	1.67	0.56	5	0.364	1	lm.nb	Chemokine signaling, Cytokine Signaling	NM_002996.3:1216
HAVCR2-mRNA	0.466	0.509	-0.532	1.46	1.38	0.692	2.76	0.367	1	lm.nb	Cytokine Signaling, TH1 Activation	NM_032782.3:955
YAP1-mRNA	0.595	0.653	-0.685	1.87	1.51	0.622	3.67	0.37	1	lm.nb	Metabolism	NM_001130145.2:4423
C4A-mRNA	0.63	0.693	-0.727	1.99	1.55	0.604	3.97	0.37	1	lm.nb	Complement Activation	NM_007293.2:1217
ACAD10-mRNA	-0.329	0.361	-1.04	0.38	0.796	0.487	1.3	0.37	1	lm.nb	Metabolism	NM_001136538.1:1905
FCER1A-mRNA	0.805	0.885	-0.93	2.54	1.75	0.525	5.81	0.371	1	lm.nb	Fc Receptor Signaling, Lymphocyte activation	NM_002001.2:114
FCGR3A-mRNA	0.37	0.41	-0.433	1.17	1.29	0.741	2.25	0.374	1	lm.nb	Fc Receptor Signaling, Lymphocyte activation	NM_000569.6:873
DAXX-mRNA	0.314	0.349	-0.371	0.998	1.24	0.773	2	0.376	1	lm.nb	Growth Factor Signaling	NM_001350.3:1875
CD84-mRNA	0.437	0.491	-0.525	1.4	1.35	0.695	2.64	0.38	1	lm.nb	Cell Migration and Adhesion	NM_003874.3:680
ID3-mRNA	0.807	0.908	-0.972	2.59	1.75	0.51	6.01	0.381	1	lm.nb	Differentiation and Maintenance of Myeloid Cells	NM_002167.3:195
HIST1H1C-mRNA	0.345	0.389	-0.418	1.11	1.27	0.749	2.16	0.382	1	lm.nb	Cell Cycle and Apoptosis	NM_005319.3:401
RIPK2-mRNA	0.378	0.427	-0.459	1.21	1.3	0.728	2.32	0.383	1	lm.nb	Cytokine Signaling, Growth Factor Signaling, Pathogen Response, TLR signaling	NM_003821.5:1695
AOAH-mRNA	-0.432	0.489	-1.39	0.525	0.741	0.382	1.44	0.383	1	lm.nb	Pathogen Response	NM_001637.3:1303
NFATC2-mRNA	0.624	0.708	-0.762	2.01	1.54	0.589	4.03	0.385	1	lm.nb	Antigen Presentation, Fc Receptor Signaling, Growth Factor Signaling, Lymphocyte activation	NM_012340.3:1815
LAT-mRNA	-0.571	0.648	-1.84	0.7	0.673	0.279	1.62	0.386	1	lm.nb	Angiogenesis, Cytokine Signaling, Fc Receptor Signaling, Growth Factor Signaling, Lymphocyte activation	NM_001014987.1:1290
CD74-mRNA	0.379	0.435	-0.474	1.23	1.3	0.72	2.35	0.391	1	lm.nb	Antigen Presentation, Cell Migration and Adhesion	NM_001025159.1:964
CCL19-mRNA	-0.46	0.529	-1.5	0.577	0.727	0.354	1.49	0.391	1	lm.nb	Chemokine signaling	NM_006274.2:401
ARHGEF28-mRNA	0.549	0.631	-0.688	1.79	1.46	0.621	3.45	0.392	1	lm.nb	Cell Migration and Adhesion	NM_001080479.2:4945
NDC80-mRNA	0.429	0.497	-0.545	1.4	1.35	0.686	2.64	0.395	1	lm.nb	Cell Cycle and Apoptosis	NM_006101.2:96
HBEGF-mRNA	-0.778	0.901	-2.54	0.988	0.583	0.172	1.98	0.395	1	lm.nb	Angiogenesis, Cytokine Signaling, Fc Receptor Signaling, Growth Factor Signaling, Lymphocyte activation	NM_001945.1:475
FLNB-mRNA	0.4	0.464	-0.509	1.31	1.32	0.703	2.48	0.395	1	lm.nb	Growth Factor Signaling, Interferon Signaling	NM_001164317.1:2124
LAMP3-mRNA	0.326	0.382	-0.423	1.08	1.25	0.746	2.11	0.4	1	lm.nb	Antigen Presentation	NM_014398.3:878
ABCC8-mRNA	0.862	1.02	-1.14	2.87	1.82	0.454	7.29	0.405	1	lm.nb	Metabolism	NM_000352.4:1760
VEGFC-mRNA	-0.577	0.689	-1.93	0.773	0.67	0.263	1.71	0.409	1	lm.nb	Angiogenesis, Cytokine Signaling, Growth Factor Signaling	NM_005429.2:565
TNFRSF4-mRNA	-0.642	0.77	-2.15	0.867	0.641	0.225	1.82	0.411	1	lm.nb	Cytokine Signaling	NM_003327.3:981
OSM-mRNA	-0.457	0.549	-1.53	0.619	0.729	0.346	1.54	0.412	1	lm.nb	Cytokine Signaling, Growth Factor Signaling	NM_020530.4:580
PTPRK-mRNA	-0.373	0.452	-1.26	0.513	0.772	0.418	1.43	0.416	1	lm.nb	Growth Factor Signaling	NM_001135648.1:472
CDH4-mRNA	0.585	0.71	-0.807	1.98	1.5	0.572	3.94	0.417	1	lm.nb	Cell Migration and Adhesion	NM_001794.2:1060
PFDN6-mRNA	-0.479	0.586	-1.63	0.67	0.718	0.324	1.59	0.421	1	lm.nb	Differentiation and Maintenance of Myeloid Cells	NM_014260.2:215
FCGR1A-mRNA	-0.523	0.643	-1.78	0.736	0.696	0.291	1.67	0.422	1	lm.nb	Antigen Presentation, Fc Receptor Signaling, Interferon Signaling, Lymphocyte activation	NM_000566.3:842
COL17A1-mRNA	-0.435	0.535	-1.48	0.613	0.74	0.358	1.53	0.422	1	lm.nb	ECM remodeling, Lymphocyte activation	NM_000494.3:5070
TPSAB1-mRNA	0.556	0.683	-0.783	1.9	1.47	0.581	3.72	0.422	1	lm.nb	ECM remodeling	NM_003294.3:579
OSCAR-mRNA	-0.297	0.371	-1.02	0.43	0.814	0.492	1.35	0.43	1	lm.nb	Lymphocyte activation	NM_130771.3:990
STAT1-mRNA	0.347	0.434	-0.504	1.2	1.27	0.705	2.29	0.431	1	lm.nb	Chemokine signaling, Cytokine Signaling, Growth Factor Signaling, Interferon Signaling, TH1 Activation, TLR signaling	NM_139266.1:455
PSMB9-mRNA	0.316	0.398	-0.463	1.1	1.25	0.725	2.14	0.432	1	lm.nb	Angiogenesis, Antigen Presentation, Cytokine Signaling, Fc Receptor Signaling, Growth Factor Signaling, Lymphocyte activation, Metabolism	NM_002800.4:455
MOK-mRNA	-0.454	0.572	-1.58	0.668	0.73	0.335	1.59	0.434	1	lm.nb	Pathogen Response	NM_014226.2:826
SEMA4A-mRNA	-0.372	0.475	-1.3	0.56	0.773	0.405	1.47	0.44	1	lm.nb	Metabolism, T-cell Activation and Checkpoint Signaling	NM_001193300.1:935
USP18-mRNA	0.591	0.759	-0.896	2.08	1.51	0.538	4.22	0.442	1	lm.nb	Interferon Signaling	NM_017414.3:334
TNFAIP3-mRNA	0.299	0.385	-0.455	1.05	1.23	0.729	2.08	0.443	1	lm.nb	Cytokine Signaling, Pathogen Response	NM_006290.2:260
PLAU-mRNA	-0.237	0.305	-0.835	0.361	0.848	0.561	1.28	0.443	1	lm.nb	Complement Activation	NM_002658.2:793
BMP8A-mRNA	0.45	0.582	-0.69	1.59	1.37	0.62	3.01	0.445	1	lm.nb	ECM remodeling	NM_181809.3:5015
NFKBIA-mRNA	0.364	0.472	-0.561	1.29	1.29	0.678	2.44	0.447	1	lm.nb	Antigen Presentation, Chemokine signaling, Cytokine Signaling, Fc Receptor Signaling, Growth Factor Signaling, Lymphocyte activation, Pathogen Response, TLR signaling	NM_020529.1:945
CTTNBP2-mRNA	-0.412	0.537	-1.46	0.64	0.752	0.363	1.56	0.449	1	lm.nb	Differentiation and Maintenance of Myeloid Cells	NM_033427.2:2894
HLA-DRB3-mRNA	-0.245	0.319	-0.869	0.38	0.844	0.547	1.3	0.449	1	lm.nb	Antigen Presentation, Cell Migration and Adhesion, Interferon Signaling, T-cell Activation and Checkpoint Signaling	NM_022555.3:698
SOCS2-mRNA	0.446	0.582	-0.694	1.59	1.36	0.618	3	0.449	1	lm.nb	Growth Factor Signaling	NM_003877.3:1020
TERF2IP-mRNA	0.249	0.326	-0.39	0.887	1.19	0.763	1.85	0.451	1	lm.nb	Cell Cycle and Apoptosis	NM_018975.2:1380
TNFRSF8-mRNA	-0.151	0.198	-0.539	0.237	0.901	0.688	1.18	0.452	1	lm.nb	Cytokine Signaling	NM_152942.2:2030
MMP8-mRNA	0.303	0.399	-0.479	1.08	1.23	0.718	2.12	0.454	1	lm.nb	ECM remodeling	NM_002424.2:2590
LTB4R-mRNA	-0.295	0.392	-1.06	0.473	0.815	0.478	1.39	0.458	1	lm.nb	Lymphocyte activation	NM_181657.3:2400
ALOX5AP-mRNA	-0.406	0.541	-1.47	0.655	0.755	0.362	1.57	0.459	1	lm.nb	Metabolism	NM_001629.2:367
FAS-mRNA	0.305	0.411	-0.5	1.11	1.24	0.707	2.16	0.464	1	lm.nb	Cytokine Signaling, Growth Factor Signaling	NM_000043.4:398
CD69-mRNA	0.228	0.307	-0.374	0.83	1.17	0.771	1.78	0.464	1	lm.nb	T-cell Activation and Checkpoint Signaling	NM_001781.1:460
CNN2-mRNA	-0.288	0.389	-1.05	0.474	0.819	0.483	1.39	0.465	1	lm.nb	Pathogen Response	NM_004368.3:609
C1QC-mRNA	-0.379	0.516	-1.39	0.633	0.769	0.381	1.55	0.468	1	lm.nb	Complement Activation	NM_001114101.1:608
TNFSF10-mRNA	0.344	0.469	-0.575	1.26	1.27	0.671	2.4	0.469	1	lm.nb	Cytokine Signaling	NM_003810.2:115
DUSP6-mRNA	0.313	0.428	-0.526	1.15	1.24	0.694	2.22	0.471	1	lm.nb	Angiogenesis, Cytokine Signaling, Fc Receptor Signaling, Growth Factor Signaling, Lymphocyte activation, TLR signaling	NM_001946.2:1535
CCL3-mRNA	-0.412	0.569	-1.53	0.704	0.752	0.347	1.63	0.475	1	lm.nb	Chemokine signaling, TLR signaling	NM_002983.2:159
TXN-mRNA	-0.306	0.424	-1.14	0.524	0.809	0.455	1.44	0.475	1	lm.nb	Metabolism, Pathogen Response	NM_003329.2:55
HLA-DPA1-mRNA	0.421	0.582	-0.72	1.56	1.34	0.607	2.95	0.475	1	lm.nb	Antigen Presentation, Cell Migration and Adhesion, Interferon Signaling, T-cell Activation and Checkpoint Signaling	NM_033554.2:857
EGR3-mRNA	0.459	0.636	-0.788	1.71	1.37	0.579	3.26	0.476	1	lm.nb	Differentiation and Maintenance of Myeloid Cells	NM_004430.2:3170
RUNX2-mRNA	0.367	0.513	-0.639	1.37	1.29	0.642	2.59	0.48	1	lm.nb	Differentiation and Maintenance of Myeloid Cells	NM_001024630.3:34
CCR7-mRNA	-0.272	0.381	-1.02	0.475	0.828	0.493	1.39	0.48	1	lm.nb	Chemokine signaling, TH2 Activation	NM_001838.2:1610
JUN-mRNA	-0.168	0.235	-0.628	0.293	0.89	0.647	1.23	0.481	1	lm.nb	Cytokine Signaling, Fc Receptor Signaling, Growth Factor Signaling, Lymphocyte activation, TLR signaling	NM_002228.3:140
HLA-DRA-mRNA	0.299	0.422	-0.527	1.13	1.23	0.694	2.18	0.483	1	lm.nb	Antigen Presentation, Cell Migration and Adhesion, Interferon Signaling, T-cell Activation and Checkpoint Signaling	NM_019111.3:335
ARHGEF6-mRNA	0.375	0.53	-0.664	1.41	1.3	0.631	2.67	0.485	1	lm.nb	Growth Factor Signaling	NM_004840.2:1465
IL5-mRNA	-0.401	0.569	-1.51	0.714	0.758	0.35	1.64	0.487	1	lm.nb	Angiogenesis, Cytokine Signaling, Fc Receptor Signaling, Growth Factor Signaling, Lymphocyte activation, TH2 Activation	NM_000879.2:105
ZMPSTE24-mRNA	0.331	0.47	-0.591	1.25	1.26	0.664	2.38	0.487	1	lm.nb	Pathogen Response	NM_005857.3:540
PTGDR-mRNA	0.387	0.559	-0.708	1.48	1.31	0.612	2.79	0.494	1	lm.nb	Cell Migration and Adhesion, Lymphocyte activation	NM_000953.2:2456
RIN2-mRNA	-0.403	0.583	-1.55	0.74	0.756	0.343	1.67	0.495	1	lm.nb	Pathogen Response	NM_018993.2:690
CD163-mRNA	0.464	0.672	-0.854	1.78	1.38	0.553	3.44	0.495	1	lm.nb	Differentiation and Maintenance of Myeloid Cells	NM_004244.4:1630
SMAD1-mRNA	0.322	0.467	-0.594	1.24	1.25	0.662	2.36	0.496	1	lm.nb	Growth Factor Signaling	NM_005900.2:1850
ARMC1-mRNA	0.251	0.365	-0.464	0.967	1.19	0.725	1.95	0.497	1	lm.nb	Lymphocyte activation	NM_018120.5:250
CD47-mRNA	0.31	0.453	-0.579	1.2	1.24	0.669	2.3	0.5	1	lm.nb	Cell Migration and Adhesion, ECM remodeling	NM_001777.3:897
MET-mRNA	-0.369	0.541	-1.43	0.691	0.774	0.371	1.61	0.5	1	lm.nb	Growth Factor Signaling	NM_001127500.1:1925
PTGDR2-mRNA	0.428	0.631	-0.807	1.66	1.35	0.571	3.17	0.502	1	lm.nb	Cell Migration and Adhesion, Lymphocyte activation	NM_004778.1:1835
RICTOR-mRNA	0.322	0.476	-0.61	1.25	1.25	0.655	2.39	0.503	1	lm.nb	Angiogenesis, Fc Receptor Signaling, Growth Factor Signaling, Lymphocyte activation, T-cell Activation and Checkpoint Signaling	NM_152756.3:3097
GLG1-mRNA	0.227	0.335	-0.43	0.884	1.17	0.742	1.85	0.504	1	lm.nb	Cell Migration and Adhesion	NM_001145666.1:2468
MAN2B1-mRNA	-0.171	0.254	-0.67	0.328	0.888	0.629	1.25	0.507	1	lm.nb	Metabolism	NM_001173498.1:380
TEK-mRNA	-0.599	0.893	-2.35	1.15	0.66	0.196	2.22	0.508	1	lm.nb	Angiogenesis, Cell Migration and Adhesion, Cytokine Signaling, Fc Receptor Signaling, Growth Factor Signaling, Lymphocyte activation	NM_000459.3:1894
CTNNB1-mRNA	0.216	0.323	-0.417	0.849	1.16	0.749	1.8	0.509	1	lm.nb	Angiogenesis, Growth Factor Signaling, Pathogen Response	NM_001098210.1:1815
HLA-DQB1-mRNA	0.762	1.15	-1.48	3.01	1.7	0.358	8.04	0.511	1	lm.nb	Antigen Presentation, Cell Migration and Adhesion, Interferon Signaling, T-cell Activation and Checkpoint Signaling	NM_002123.3:384
NOX4-mRNA	0.427	0.65	-0.846	1.7	1.34	0.556	3.25	0.516	1	lm.nb	Metabolism	NM_001143836.2:1795
CCL23-mRNA	-0.263	0.401	-1.05	0.523	0.833	0.483	1.44	0.517	1	lm.nb	Chemokine signaling	NM_145898.1:336
FUT4-mRNA	-0.311	0.478	-1.25	0.626	0.806	0.421	1.54	0.52	1	lm.nb	Metabolism	NM_002033.3:1221
CXCL16-mRNA	0.302	0.469	-0.616	1.22	1.23	0.652	2.33	0.524	1	lm.nb	Chemokine signaling	NM_001100812.1:850
TAP1-mRNA	0.323	0.502	-0.66	1.31	1.25	0.633	2.47	0.525	1	lm.nb	Antigen Presentation	NM_000593.5:2075
IL2-mRNA	-0.529	0.824	-2.14	1.09	0.693	0.226	2.12	0.525	1	lm.nb	Angiogenesis, Cytokine Signaling, Fc Receptor Signaling, Growth Factor Signaling, Lymphocyte activation, TH1 Activation, TH2 Activation	NM_000586.2:300
MPO-mRNA	-0.249	0.388	-1.01	0.512	0.841	0.497	1.43	0.526	1	lm.nb	Pathogen Response	NM_000250.1:545
BTK-mRNA	-0.279	0.436	-1.13	0.576	0.824	0.456	1.49	0.528	1	lm.nb	Fc Receptor Signaling, Lymphocyte activation, TLR signaling	NM_000061.1:570
IL18-mRNA	0.254	0.398	-0.527	1.03	1.19	0.694	2.05	0.529	1	lm.nb	Cytokine Signaling, Pathogen Response, TH1 Activation	NM_001562.2:48
CD99-mRNA	0.254	0.402	-0.535	1.04	1.19	0.69	2.06	0.533	1	lm.nb	Cell Migration and Adhesion	NM_002414.4:592
RHOC-mRNA	0.207	0.33	-0.44	0.853	1.15	0.737	1.81	0.535	1	lm.nb	Cell Cycle and Apoptosis, Cell Migration and Adhesion, Growth Factor Signaling	NM_175744.4:399
SERPINE3-mRNA	0.501	0.802	-1.07	2.07	1.42	0.476	4.21	0.537	1	lm.nb	ECM remodeling	NM_001101320.1:132
INSR-mRNA	-0.613	0.987	-2.55	1.32	0.654	0.171	2.5	0.54	1	lm.nb	Growth Factor Signaling	NM_000208.2:2741
CTSG-mRNA	0.268	0.433	-0.58	1.12	1.2	0.669	2.17	0.54	1	lm.nb	Antigen Presentation, ECM remodeling	NM_001911.2:160
PGGT1B-mRNA	-0.0859	0.139	-0.358	0.186	0.942	0.78	1.14	0.54	1	lm.nb	Metabolism	NM_005023.3:1002
CXCL8-mRNA	-0.296	0.481	-1.24	0.648	0.815	0.424	1.57	0.544	1	lm.nb	Chemokine signaling, Pathogen Response, TLR signaling	NM_000584.2:25
TLR9-mRNA	0.338	0.552	-0.744	1.42	1.26	0.597	2.68	0.545	1	lm.nb	TLR signaling	NM_017442.2:985
ANGPT2-mRNA	-0.272	0.453	-1.16	0.616	0.828	0.447	1.53	0.552	1	lm.nb	Cell Migration and Adhesion, Growth Factor Signaling	NM_001147.2:1775
BTG2-mRNA	0.309	0.516	-0.702	1.32	1.24	0.615	2.5	0.554	1	lm.nb	Cell Cycle and Apoptosis	NM_006763.2:1700
ANOS1-mRNA	-0.219	0.367	-0.939	0.5	0.859	0.522	1.41	0.555	1	lm.nb	Growth Factor Signaling	NM_000216.2:1135
NKG7-mRNA	-0.282	0.476	-1.21	0.651	0.823	0.431	1.57	0.559	1	lm.nb	Differentiation and Maintenance of Myeloid Cells	NM_005601.3:632
IL4I1-mRNA	-0.363	0.614	-1.57	0.841	0.778	0.338	1.79	0.559	1	lm.nb	Cytokine Signaling, Metabolism	NM_152899.1:1452
IRF1-mRNA	0.283	0.48	-0.658	1.22	1.22	0.634	2.34	0.56	1	lm.nb	Interferon Signaling	NM_002198.1:510
TIMP3-mRNA	-0.362	0.616	-1.57	0.845	0.778	0.337	1.8	0.561	1	lm.nb	ECM remodeling	NM_000362.4:1640
LTA4H-mRNA	-0.213	0.365	-0.928	0.502	0.863	0.526	1.42	0.564	1	lm.nb	Metabolism	NM_001256643.1:1140
CXCR1-mRNA	0.265	0.459	-0.634	1.16	1.2	0.644	2.24	0.568	1	lm.nb	Chemokine signaling	NM_000634.2:1950
NCOR1-mRNA	0.248	0.434	-0.603	1.1	1.19	0.658	2.14	0.572	1	lm.nb	Growth Factor Signaling, Metabolism	NM_006311.3:1390
SKI-mRNA	-0.238	0.418	-1.06	0.581	0.848	0.481	1.5	0.574	1	lm.nb	Growth Factor Signaling	NM_003036.2:3335
IL1RL1-mRNA	0.205	0.361	-0.503	0.913	1.15	0.706	1.88	0.574	1	lm.nb	Cytokine Signaling	NM_016232.4:700
ENC1-mRNA	-0.246	0.433	-1.1	0.603	0.843	0.468	1.52	0.574	1	lm.nb	Lymphocyte activation	NM_003633.2:4710
MAP2K1-mRNA	-0.16	0.283	-0.714	0.394	0.895	0.61	1.31	0.576	1	lm.nb	Angiogenesis, Chemokine signaling, Cytokine Signaling, Fc Receptor Signaling, Growth Factor Signaling, Lymphocyte activation, TLR signaling	NM_002755.2:970
CD86-mRNA	0.295	0.525	-0.733	1.32	1.23	0.601	2.5	0.578	1	lm.nb	Cell Migration and Adhesion, Fc Receptor Signaling, Growth Factor Signaling, Lymphocyte activation, T-cell Activation and Checkpoint Signaling, TLR signaling	NM_175862.3:1265
FADD-mRNA	0.249	0.444	-0.621	1.12	1.19	0.65	2.17	0.579	1	lm.nb	Cytokine Signaling, Pathogen Response, TLR signaling	NM_003824.2:1560
ZNF148-mRNA	0.161	0.287	-0.402	0.724	1.12	0.757	1.65	0.579	1	lm.nb	Pathogen Response	NM_021964.1:2220
TGFA-mRNA	-0.2	0.358	-0.901	0.501	0.871	0.535	1.42	0.58	1	lm.nb	Growth Factor Signaling	NM_003236.2:780
FLRT2-mRNA	-0.272	0.487	-1.23	0.682	0.828	0.427	1.6	0.58	1	lm.nb	Growth Factor Signaling	NM_013231.4:3265
NFYC-mRNA	0.116	0.208	-0.292	0.525	1.08	0.817	1.44	0.581	1	lm.nb	Antigen Presentation, Metabolism	NM_001142587.1:1890
IL25-mRNA	0.408	0.732	-1.03	1.84	1.33	0.491	3.59	0.582	1	lm.nb	Cytokine Signaling, TH2 Activation	NM_022789.2:1027
CD14-mRNA	-0.24	0.438	-1.1	0.619	0.847	0.467	1.54	0.588	1	lm.nb	Growth Factor Signaling, TLR signaling	NM_000591.2:885
VAMP2-mRNA	0.208	0.385	-0.548	0.963	1.16	0.684	1.95	0.594	1	lm.nb	Metabolism	NM_014232.2:1479
CXCR6-mRNA	-0.298	0.555	-1.39	0.789	0.813	0.383	1.73	0.595	1	lm.nb	Chemokine signaling, TH1 Activation	NM_006564.1:95
IGF1-mRNA	0.295	0.548	-0.78	1.37	1.23	0.582	2.58	0.595	1	lm.nb	Growth Factor Signaling	NM_000618.3:491
CCL22-mRNA	-0.4	0.757	-1.88	1.08	0.758	0.271	2.12	0.602	1	lm.nb	Chemokine signaling	NM_002990.3:797
PIM2-mRNA	-0.262	0.498	-1.24	0.713	0.834	0.424	1.64	0.602	1	lm.nb	Growth Factor Signaling	NM_006875.2:620
ZNRF2-mRNA	0.236	0.447	-0.641	1.11	1.18	0.641	2.16	0.602	1	lm.nb	Metabolism	NM_147128.3:1594
OLR1-mRNA	-0.227	0.435	-1.08	0.625	0.855	0.474	1.54	0.606	1	lm.nb	Cell Migration and Adhesion	NM_002543.3:295
ID2-mRNA	0.138	0.266	-0.384	0.66	1.1	0.766	1.58	0.608	1	lm.nb	Differentiation and Maintenance of Myeloid Cells	NM_002166.4:505
GADD45B-mRNA	0.213	0.414	-0.599	1.02	1.16	0.66	2.03	0.612	1	lm.nb	Differentiation and Maintenance of Myeloid Cells, Growth Factor Signaling	NM_015675.2:365
TIMD4-mRNA	0.344	0.673	-0.974	1.66	1.27	0.509	3.17	0.613	1	lm.nb	Pathogen Response	NM_138379.1:92
DDR2-mRNA	0.39	0.764	-1.11	1.89	1.31	0.464	3.7	0.614	1	lm.nb	ECM remodeling	NM_006182.2:1706
MAP3K14-mRNA	0.213	0.419	-0.608	1.03	1.16	0.656	2.05	0.615	1	lm.nb	Antigen Presentation, Cytokine Signaling, Growth Factor Signaling, Lymphocyte activation, T-cell Activation and Checkpoint Signaling	NM_003954.1:620
IL1R2-mRNA	-0.211	0.416	-1.03	0.605	0.864	0.491	1.52	0.616	1	lm.nb	Cytokine Signaling, Growth Factor Signaling	NM_173343.1:905
ADAMTS9-AS2-mRNA	0.285	0.565	-0.822	1.39	1.22	0.566	2.63	0.618	1	lm.nb	ECM remodeling	NR_038264.1:1052
NR4A2-mRNA	0.265	0.528	-0.77	1.3	1.2	0.587	2.46	0.619	1	lm.nb	Lymphocyte activation	NM_006186.3:1380
FZD9-mRNA	-0.289	0.579	-1.42	0.845	0.819	0.373	1.8	0.621	1	lm.nb	Growth Factor Signaling	NM_003508.2:1320
CCL5-mRNA	-0.3	0.606	-1.49	0.887	0.812	0.357	1.85	0.624	1	lm.nb	Chemokine signaling, Cytokine Signaling, Pathogen Response, TLR signaling	NM_002985.2:280
ERCC1-mRNA	0.188	0.38	-0.556	0.931	1.14	0.68	1.91	0.625	1	lm.nb	Lymphocyte activation	NM_001983.3:458
MMP9-mRNA	-0.26	0.526	-1.29	0.772	0.835	0.409	1.71	0.625	1	lm.nb	Cytokine Signaling, ECM remodeling	NM_004994.2:1530
TNFRSF9-mRNA	0.134	0.271	-0.398	0.666	1.1	0.759	1.59	0.625	1	lm.nb	Cytokine Signaling	NM_001561.4:255
FASN-mRNA	-0.376	0.762	-1.87	1.12	0.771	0.274	2.17	0.626	1	lm.nb	Metabolism	NM_004104.4:5387
ADAMTS9-mRNA	-0.35	0.711	-1.74	1.04	0.785	0.299	2.06	0.626	1	lm.nb	ECM remodeling	NM_182920.1:145
CCL1-mRNA	0.361	0.735	-1.08	1.8	1.28	0.473	3.49	0.627	1	lm.nb	Chemokine signaling	NM_002981.1:157
CEBPD-mRNA	0.217	0.447	-0.659	1.09	1.16	0.633	2.13	0.63	1	lm.nb	Cell Cycle and Apoptosis, Cytokine Signaling, Differentiation and Maintenance of Myeloid Cells	NM_005195.3:939
ITGAX-mRNA	-0.274	0.565	-1.38	0.833	0.827	0.384	1.78	0.631	1	lm.nb	Cell Migration and Adhesion, Complement Activation, ECM remodeling	NM_000887.3:700
ADAM19-mRNA	-0.156	0.321	-0.784	0.473	0.898	0.581	1.39	0.631	1	lm.nb	ECM remodeling	NM_023038.3:1690
CXCR2-mRNA	0.195	0.409	-0.607	0.996	1.14	0.657	1.99	0.637	1	lm.nb	Chemokine signaling	NM_001168298.1:676
CXCL1-mRNA	0.207	0.436	-0.648	1.06	1.15	0.638	2.09	0.639	1	lm.nb	Chemokine signaling, Cytokine Signaling, Pathogen Response	NM_001511.1:742
ADAM8-mRNA	-0.208	0.444	-1.08	0.663	0.866	0.474	1.58	0.643	1	lm.nb	ECM remodeling	NM_001109.4:762
IFNB1-mRNA	-0.326	0.707	-1.71	1.06	0.798	0.305	2.08	0.648	1	lm.nb	Growth Factor Signaling, Interferon Signaling, Pathogen Response, TLR signaling	NM_002176.2:610
DUSP1-mRNA	0.226	0.493	-0.739	1.19	1.17	0.599	2.28	0.649	1	lm.nb	Angiogenesis, Cytokine Signaling, Fc Receptor Signaling, Growth Factor Signaling, Lymphocyte activation	NM_004417.2:987
HGF-mRNA	-0.143	0.311	-0.753	0.468	0.906	0.593	1.38	0.65	1	lm.nb	Cytokine Signaling, Growth Factor Signaling	NM_000601.4:550
FSCN1-mRNA	-0.252	0.555	-1.34	0.836	0.84	0.395	1.79	0.653	1	lm.nb	Cytokine Signaling	NM_003088.2:1843
NAMPT-mRNA	-0.214	0.471	-1.14	0.71	0.862	0.454	1.64	0.653	1	lm.nb	Metabolism	NM_005746.2:290
HLA-DQA1-mRNA	-0.397	0.875	-2.11	1.32	0.76	0.231	2.49	0.653	1	lm.nb	Antigen Presentation, Cell Migration and Adhesion, Interferon Signaling, T-cell Activation and Checkpoint Signaling	NM_002122.3:261
AKAP13-mRNA	0.218	0.482	-0.727	1.16	1.16	0.604	2.24	0.655	1	lm.nb	Growth Factor Signaling	NM_006738.4:5261
CEBPB-mRNA	-0.215	0.479	-1.15	0.722	0.861	0.45	1.65	0.656	1	lm.nb	Cytokine Signaling	NM_005194.2:1420
CTSD-mRNA	-0.202	0.453	-1.09	0.686	0.869	0.47	1.61	0.659	1	lm.nb	Antigen Presentation, ECM remodeling	NM_001909.3:1495
TOP2A-mRNA	-0.4	0.902	-2.17	1.37	0.758	0.222	2.58	0.661	1	lm.nb	Differentiation and Maintenance of Myeloid Cells	NM_001067.3:3563
TRIM9-mRNA	-0.391	0.884	-2.12	1.34	0.762	0.229	2.53	0.661	1	lm.nb	Antigen Presentation	NM_015163.5:1856
CASP10-mRNA	0.253	0.573	-0.87	1.38	1.19	0.547	2.6	0.662	1	lm.nb	Cytokine Signaling, Pathogen Response	NM_001230.4:350
EN1-mRNA	0.437	0.991	-1.51	2.38	1.35	0.352	5.2	0.662	1	lm.nb	Interferon Signaling	NM_001426.3:2360
CD180-mRNA	0.222	0.508	-0.773	1.22	1.17	0.585	2.33	0.665	1	lm.nb	TLR signaling	NM_005582.2:1036
S100A11-mRNA	-0.221	0.507	-1.21	0.772	0.858	0.431	1.71	0.666	1	lm.nb	Differentiation and Maintenance of Myeloid Cells	NM_005620.1:127
NLRP3-mRNA	-0.373	0.857	-2.05	1.31	0.772	0.241	2.47	0.666	1	lm.nb	Pathogen Response	NM_001079821.2:415
MMP12-mRNA	-0.196	0.452	-1.08	0.691	0.873	0.472	1.61	0.668	1	lm.nb	ECM remodeling	NM_002426.3:769
CSF1-mRNA	0.191	0.446	-0.684	1.07	1.14	0.622	2.09	0.672	1	lm.nb	Cytokine Signaling, Growth Factor Signaling	NM_000757.4:823
LTB-mRNA	0.148	0.349	-0.537	0.833	1.11	0.689	1.78	0.675	1	lm.nb	Cytokine Signaling	NM_002341.1:330
HPGD-mRNA	0.298	0.712	-1.1	1.69	1.23	0.468	3.23	0.679	1	lm.nb	Metabolism	NM_001145816.2:96
PBX1-mRNA	0.243	0.581	-0.896	1.38	1.18	0.537	2.6	0.679	1	lm.nb	Differentiation and Maintenance of Myeloid Cells	NM_002585.2:368
TNFSF9-mRNA	-0.126	0.303	-0.719	0.468	0.917	0.607	1.38	0.682	1	lm.nb	Cytokine Signaling, T-cell Activation and Checkpoint Signaling	NM_003811.3:398
MMP13-mRNA	0.232	0.563	-0.871	1.33	1.17	0.547	2.52	0.683	1	lm.nb	ECM remodeling	NM_002427.2:951
MAPK13-mRNA	-0.221	0.539	-1.28	0.836	0.858	0.412	1.78	0.684	1	lm.nb	Angiogenesis, Cytokine Signaling, Growth Factor Signaling, Pathogen Response, TLR signaling	NM_002754.3:1050
ID1-mRNA	0.194	0.473	-0.733	1.12	1.14	0.602	2.18	0.685	1	lm.nb	Cell Cycle and Apoptosis	NM_002165.2:345
CTSS-mRNA	0.184	0.452	-0.701	1.07	1.14	0.615	2.1	0.687	1	lm.nb	Antigen Presentation, ECM remodeling, TLR signaling	NM_004079.3:685
TWISTNB-mRNA	-0.211	0.518	-1.23	0.805	0.864	0.427	1.75	0.687	1	lm.nb	Pathogen Response	NM_001002926.1:3246
GNAI3-mRNA	-0.188	0.466	-1.1	0.724	0.878	0.466	1.65	0.689	1	lm.nb	Chemokine signaling	NM_006496.1:1150
KRBA1-mRNA	-0.263	0.652	-1.54	1.01	0.833	0.344	2.02	0.689	1	lm.nb	Pathogen Response	NM_032534.2:3671
VCAM1-mRNA	-0.163	0.415	-0.977	0.651	0.893	0.508	1.57	0.698	1	lm.nb	Cell Migration and Adhesion, Cytokine Signaling, ECM remodeling, Interferon Signaling, Lymphocyte activation	NM_001078.3:2535
HMGB1-mRNA	0.148	0.38	-0.596	0.892	1.11	0.662	1.86	0.699	1	lm.nb	Pathogen Response, TLR signaling	NM_002128.4:2916
ADAMTS1-mRNA	0.247	0.64	-1.01	1.5	1.19	0.497	2.83	0.702	1	lm.nb	ECM remodeling	NM_006988.3:2840
MX2-mRNA	0.181	0.47	-0.74	1.1	1.13	0.599	2.15	0.702	1	lm.nb	Interferon Signaling	NM_002463.1:2188
ALOX5-mRNA	-0.166	0.435	-1.02	0.687	0.892	0.494	1.61	0.706	1	lm.nb	Metabolism	NM_000698.2:735
VSIR-mRNA	0.174	0.458	-0.724	1.07	1.13	0.605	2.1	0.707	1	lm.nb	T-cell Activation and Checkpoint Signaling	NM_022153.1:1955
NCF2-mRNA	0.151	0.398	-0.629	0.931	1.11	0.647	1.91	0.707	1	lm.nb	Angiogenesis, Antigen Presentation	NM_000433.3:1004
PRDX1-mRNA	0.129	0.343	-0.544	0.802	1.09	0.686	1.74	0.71	1	lm.nb	Metabolism	NM_002574.2:632
IKZF1-mRNA	-0.111	0.296	-0.69	0.469	0.926	0.62	1.38	0.71	1	lm.nb	Differentiation and Maintenance of Myeloid Cells	NM_006060.4:225
ITGAL-mRNA	0.204	0.556	-0.885	1.29	1.15	0.541	2.45	0.716	1	lm.nb	Cell Migration and Adhesion, ECM remodeling, Lymphocyte activation	NM_002209.2:1113
MAP2K4-mRNA	0.131	0.356	-0.567	0.829	1.09	0.675	1.78	0.716	1	lm.nb	Cytokine Signaling, Fc Receptor Signaling, Growth Factor Signaling, Lymphocyte activation, TLR signaling	NM_003010.2:771
IL1RAP-mRNA	0.139	0.382	-0.609	0.888	1.1	0.656	1.85	0.717	1	lm.nb	Cytokine Signaling	NM_001167928.1:1186
P2RX1-mRNA	-0.144	0.395	-0.919	0.63	0.905	0.529	1.55	0.718	1	lm.nb	Pathogen Response	NM_002558.2:2120
ADGRE5-mRNA	0.175	0.483	-0.771	1.12	1.13	0.586	2.18	0.719	1	lm.nb	Cell Migration and Adhesion	NM_078481.2:1370
CCR1-mRNA	0.217	0.599	-0.957	1.39	1.16	0.515	2.62	0.719	1	lm.nb	Chemokine signaling, TH1 Activation	NM_001295.2:535
NFKBIE-mRNA	0.107	0.296	-0.473	0.687	1.08	0.721	1.61	0.72	1	lm.nb	Lymphocyte activation	NM_004556.2:1115
FPR2-mRNA	-0.154	0.428	-0.992	0.684	0.899	0.503	1.61	0.721	1	lm.nb	Pathogen Response	NM_001462.3:1200
TAPBP-mRNA	0.138	0.389	-0.623	0.9	1.1	0.649	1.87	0.725	1	lm.nb	Antigen Presentation	NM_003190.4:1536
ITGAM-mRNA	-0.128	0.359	-0.832	0.577	0.915	0.562	1.49	0.725	1	lm.nb	Cell Migration and Adhesion, Complement Activation, ECM remodeling, TLR signaling	NM_000632.3:515
BCL2-mRNA	-0.218	0.617	-1.43	0.991	0.86	0.372	1.99	0.726	1	lm.nb	Growth Factor Signaling, Pathogen Response	NM_000657.2:947
CD28-mRNA	-0.115	0.325	-0.751	0.522	0.924	0.594	1.44	0.726	1	lm.nb	Cell Migration and Adhesion, Fc Receptor Signaling, Growth Factor Signaling, Lymphocyte activation, T-cell Activation and Checkpoint Signaling	NM_001243078.1:2065
IRF4-mRNA	-0.181	0.515	-1.19	0.829	0.882	0.438	1.78	0.728	1	lm.nb	Interferon Signaling	NM_002460.1:325
PTAFR-mRNA	0.118	0.338	-0.544	0.78	1.09	0.686	1.72	0.73	1	lm.nb	Interferon Signaling	NM_000952.3:1035
CD83-mRNA	-0.132	0.381	-0.879	0.615	0.913	0.544	1.53	0.732	1	lm.nb	Antigen Presentation, Lymphocyte activation	NM_004233.3:1960
JAK3-mRNA	0.185	0.547	-0.887	1.26	1.14	0.541	2.39	0.738	1	lm.nb	Angiogenesis, Chemokine signaling, Cytokine Signaling, Fc Receptor Signaling, Growth Factor Signaling, Lymphocyte activation	NM_000215.2:1715
TNFAIP6-mRNA	0.179	0.538	-0.875	1.23	1.13	0.545	2.35	0.741	1	lm.nb	Cytokine Signaling	NM_007115.2:250
CDC20-mRNA	0.166	0.502	-0.817	1.15	1.12	0.567	2.22	0.743	1	lm.nb	Antigen Presentation	NM_001255.2:430
ITGB7-mRNA	-0.202	0.618	-1.41	1.01	0.869	0.375	2.01	0.745	1	lm.nb	Cell Migration and Adhesion, ECM remodeling, Growth Factor Signaling, Lymphocyte activation	NM_000889.1:1278
CXCR4-mRNA	-0.152	0.472	-1.08	0.773	0.9	0.474	1.71	0.749	1	lm.nb	Chemokine signaling, TH2 Activation	NM_003467.2:1335
CASP5-mRNA	-0.115	0.361	-0.823	0.594	0.924	0.565	1.51	0.753	1	lm.nb	Pathogen Response	NM_004347.1:580
IL17RA-mRNA	-0.163	0.513	-1.17	0.843	0.893	0.445	1.79	0.754	1	lm.nb	Cytokine Signaling	NM_014339.4:3020
S100A9-mRNA	0.147	0.475	-0.783	1.08	1.11	0.581	2.11	0.759	1	lm.nb	Differentiation and Maintenance of Myeloid Cells	NM_002965.2:75
SCIN-mRNA	-0.298	0.962	-2.18	1.59	0.813	0.22	3.01	0.759	1	lm.nb	Differentiation and Maintenance of Myeloid Cells	NM_033128.3:710
ANXA1-mRNA	0.209	0.683	-1.13	1.55	1.16	0.457	2.93	0.761	1	lm.nb	Cytokine Signaling	NM_000700.1:515
IFNAR1-mRNA	0.18	0.592	-0.98	1.34	1.13	0.507	2.53	0.763	1	lm.nb	Growth Factor Signaling, Interferon Signaling, TLR signaling	NM_000629.2:782
CYR61-mRNA	-0.196	0.645	-1.46	1.07	0.873	0.363	2.1	0.764	1	lm.nb	ECM remodeling	NM_001554.3:1390
RND3-mRNA	0.157	0.524	-0.871	1.18	1.11	0.547	2.27	0.767	1	lm.nb	Cell Cycle and Apoptosis, Cell Migration and Adhesion, Growth Factor Signaling	NM_005168.3:775
LRP6-mRNA	-0.291	0.991	-2.23	1.65	0.817	0.213	3.14	0.771	1	lm.nb	Growth Factor Signaling	NM_002336.1:2185
ICAM1-mRNA	-0.0971	0.331	-0.746	0.552	0.935	0.596	1.47	0.771	1	lm.nb	Cell Migration and Adhesion, Cytokine Signaling, ECM remodeling, Interferon Signaling, Lymphocyte activation	NM_000201.2:1530
SMAD2-mRNA	0.0858	0.299	-0.499	0.671	1.06	0.707	1.59	0.776	1	lm.nb	Growth Factor Signaling	NM_005901.5:1678
GZMA-mRNA	-0.0941	0.329	-0.74	0.552	0.937	0.599	1.47	0.777	1	lm.nb	Pathogen Response, T-cell Activation and Checkpoint Signaling	NM_006144.2:155
KLK3-mRNA	-0.206	0.723	-1.62	1.21	0.867	0.325	2.31	0.778	1	lm.nb	Metabolism	NM_001030049.1:433
KCNAB1-mRNA	-0.277	0.978	-2.19	1.64	0.825	0.218	3.12	0.779	1	lm.nb	Metabolism	NM_172159.3:2148
ICOS-mRNA	-0.161	0.573	-1.28	0.961	0.894	0.411	1.95	0.78	1	lm.nb	Cell Migration and Adhesion, T-cell Activation and Checkpoint Signaling, TH1 Activation, TH2 Activation	NM_012092.2:640
COL10A1-mRNA	-0.339	1.21	-2.71	2.03	0.79	0.153	4.09	0.781	1	lm.nb	ECM remodeling	NM_000493.3:135
PRDX3-mRNA	-0.082	0.293	-0.656	0.492	0.945	0.635	1.41	0.781	1	lm.nb	Metabolism	NM_014098.3:963
STAT3-mRNA	0.126	0.45	-0.756	1.01	1.09	0.592	2.01	0.782	1	lm.nb	Chemokine signaling, Cytokine Signaling, Growth Factor Signaling	NM_003150.3:2060
CSF2-mRNA	0.222	0.797	-1.34	1.78	1.17	0.395	3.45	0.782	1	lm.nb	Angiogenesis, Cytokine Signaling, Fc Receptor Signaling, Growth Factor Signaling, Lymphocyte activation	NM_000758.2:475
CCR4-mRNA	-0.132	0.474	-1.06	0.797	0.913	0.48	1.74	0.783	1	lm.nb	Chemokine signaling, TH2 Activation	NM_005508.4:672
COL12A1-mRNA	0.246	0.889	-1.5	1.99	1.19	0.354	3.97	0.784	1	lm.nb	ECM remodeling	NM_004370.5:5829
SIRPA-mRNA	0.123	0.448	-0.755	1	1.09	0.593	2	0.786	1	lm.nb	Cell Migration and Adhesion	NM_080792.2:3115
IL6R-mRNA	-0.12	0.437	-0.976	0.737	0.92	0.508	1.67	0.786	1	lm.nb	Cytokine Signaling, Growth Factor Signaling	NM_000565.2:993
CTSA-mRNA	-0.104	0.384	-0.857	0.648	0.93	0.552	1.57	0.787	1	lm.nb	Antigen Presentation, Metabolism	NM_001127695.1:1540
TNFAIP8-mRNA	-0.0837	0.311	-0.694	0.527	0.944	0.618	1.44	0.79	1	lm.nb	Cytokine Signaling	NM_001077654.1:260
PDGFB-mRNA	0.135	0.504	-0.853	1.12	1.1	0.554	2.18	0.791	1	lm.nb	Angiogenesis, Cytokine Signaling, ECM remodeling, Fc Receptor Signaling, Growth Factor Signaling, Lymphocyte activation	NM_033016.2:1480
FCGR2A-mRNA	-0.12	0.452	-1.01	0.767	0.92	0.498	1.7	0.793	1	lm.nb	Fc Receptor Signaling	NM_021642.3:60
PDE4A-mRNA	-0.163	0.62	-1.38	1.05	0.893	0.385	2.07	0.794	1	lm.nb	Metabolism	NM_006202.2:3945
FCN1-mRNA	-0.118	0.449	-0.999	0.763	0.922	0.5	1.7	0.795	1	lm.nb	Complement Activation	NM_002003.3:932
ACOX1-mRNA	0.0925	0.355	-0.603	0.788	1.07	0.658	1.73	0.796	1	lm.nb	Metabolism	NM_004035.5:2950
CXCL12-mRNA	-0.241	0.93	-2.06	1.58	0.846	0.239	2.99	0.797	1	lm.nb	Chemokine signaling	NM_199168.3:69
KLF10-mRNA	-0.108	0.419	-0.93	0.714	0.928	0.525	1.64	0.798	1	lm.nb	Growth Factor Signaling	NM_005655.3:2092
RHOG-mRNA	-0.105	0.411	-0.91	0.699	0.93	0.532	1.62	0.799	1	lm.nb	Cell Cycle and Apoptosis, Cell Migration and Adhesion, Growth Factor Signaling	NM_001665.3:345
CEBPA-mRNA	-0.0902	0.353	-0.781	0.601	0.939	0.582	1.52	0.8	1	lm.nb	Cell Cycle and Apoptosis, Differentiation and Maintenance of Myeloid Cells	NM_004364.2:1320
BID-mRNA	0.111	0.439	-0.749	0.971	1.08	0.595	1.96	0.801	1	lm.nb	Cell Cycle and Apoptosis	NM_197966.2:964
TLR1-mRNA	0.149	0.59	-1.01	1.3	1.11	0.498	2.47	0.802	1	lm.nb	TLR signaling	NM_003263.3:545
CCL4-mRNA	0.183	0.725	-1.24	1.6	1.13	0.424	3.04	0.803	1	lm.nb	Chemokine signaling, Pathogen Response, TLR signaling	NM_002984.2:201
CLEC7A-mRNA	-0.112	0.45	-0.994	0.771	0.926	0.502	1.71	0.806	1	lm.nb	Antigen Presentation, Lymphocyte activation	NM_197954.2:55
S100A8-mRNA	0.114	0.471	-0.808	1.04	1.08	0.571	2.05	0.81	1	lm.nb	Differentiation and Maintenance of Myeloid Cells	NM_002964.3:115
IRF2-mRNA	0.103	0.432	-0.743	0.949	1.07	0.597	1.93	0.813	1	lm.nb	Interferon Signaling	NM_002199.3:1624
TLR2-mRNA	0.0938	0.398	-0.686	0.874	1.07	0.621	1.83	0.815	1	lm.nb	Growth Factor Signaling, TLR signaling	NM_003264.3:668
CDH2-mRNA	-0.175	0.749	-1.64	1.29	0.886	0.32	2.45	0.817	1	lm.nb	Cell Migration and Adhesion	NM_001792.3:941
HDAC5-mRNA	0.0619	0.268	-0.464	0.588	1.04	0.725	1.5	0.819	1	lm.nb	Growth Factor Signaling	NM_005474.4:3160
CXCL2-mRNA	-0.063	0.277	-0.606	0.48	0.957	0.657	1.39	0.821	1	lm.nb	Chemokine signaling, Cytokine Signaling, Pathogen Response	NM_002089.3:854
SEMA5A-mRNA	-0.108	0.476	-1.04	0.824	0.928	0.486	1.77	0.822	1	lm.nb	Lymphocyte activation	NM_003966.2:6410
TGFB1-mRNA	0.0852	0.377	-0.653	0.824	1.06	0.636	1.77	0.823	1	lm.nb	Cell Migration and Adhesion, ECM remodeling, Growth Factor Signaling	NM_000660.3:1260
GATA3-mRNA	-0.108	0.48	-1.05	0.833	0.928	0.483	1.78	0.823	1	lm.nb	TH2 Activation	NM_001002295.1:1691
NFIL3-mRNA	-0.104	0.46	-1.01	0.798	0.931	0.498	1.74	0.823	1	lm.nb	Angiogenesis	NM_005384.2:1795
THBD-mRNA	-0.0987	0.442	-0.965	0.767	0.934	0.512	1.7	0.825	1	lm.nb	Cell Migration and Adhesion, Complement Activation	NM_000361.2:1246
BCL10-mRNA	0.0782	0.351	-0.609	0.765	1.06	0.656	1.7	0.825	1	lm.nb	Antigen Presentation, Fc Receptor Signaling, Lymphocyte activation	NM_003921.2:1250
CYBB-mRNA	-0.0765	0.351	-0.765	0.612	0.948	0.588	1.53	0.829	1	lm.nb	Angiogenesis, Antigen Presentation	NM_000397.3:2686
HIVEP1-mRNA	0.417	1.93	-3.36	4.19	1.33	0.0975	18.3	0.83	1	loglinear	Pathogen Response	NM_002114.2:4040
PLAUR-mRNA	0.118	0.544	-0.949	1.18	1.08	0.518	2.27	0.83	1	lm.nb	Complement Activation	NM_001005376.1:440
FURIN-mRNA	-0.0552	0.256	-0.556	0.446	0.962	0.68	1.36	0.83	1	lm.nb	ECM remodeling, Growth Factor Signaling	NM_002569.2:3700
VASP-mRNA	-0.102	0.473	-1.03	0.825	0.932	0.49	1.77	0.831	1	lm.nb	Cell Migration and Adhesion	NM_003370.3:1500
NR4A1-mRNA	0.152	0.708	-1.24	1.54	1.11	0.424	2.91	0.832	1	lm.nb	Fc Receptor Signaling, Growth Factor Signaling, Lymphocyte activation	NM_173157.1:1575
GRN-mRNA	-0.0914	0.427	-0.928	0.745	0.939	0.526	1.68	0.832	1	lm.nb	Pathogen Response	NM_002087.2:546
TLR6-mRNA	0.076	0.363	-0.636	0.788	1.05	0.644	1.73	0.836	1	lm.nb	TLR signaling	NM_006068.2:2530
IFNAR2-mRNA	-0.083	0.404	-0.875	0.709	0.944	0.545	1.63	0.839	1	lm.nb	Growth Factor Signaling, Interferon Signaling, TLR signaling	NM_000874.3:631
PGLYRP1-mRNA	0.118	0.581	-1.02	1.26	1.09	0.493	2.39	0.84	1	lm.nb	Pathogen Response	NM_005091.1:356
RAB3D-mRNA	0.0827	0.407	-0.716	0.881	1.06	0.609	1.84	0.84	1	lm.nb	Pathogen Response	NM_004283.3:2610
HSPG2-mRNA	0.155	0.778	-1.37	1.68	1.11	0.387	3.2	0.844	1	lm.nb	ECM remodeling, Metabolism	NM_005529.5:2715
PTPRC-mRNA	0.0811	0.41	-0.723	0.885	1.06	0.606	1.85	0.845	1	lm.nb	Cell Migration and Adhesion	NM_080923.2:154
CREM-mRNA	0.0658	0.336	-0.593	0.724	1.05	0.663	1.65	0.846	1	lm.nb	Pathogen Response	NM_181571.2:767
DES-mRNA	-0.13	0.667	-1.44	1.18	0.914	0.369	2.26	0.846	1	lm.nb	Cell Migration and Adhesion	NM_001927.3:693
PELI1-mRNA	0.0729	0.374	-0.66	0.806	1.05	0.633	1.75	0.847	1	lm.nb	Cytokine Signaling, TLR signaling	NM_020651.3:1550
RAF1-mRNA	0.0887	0.457	-0.808	0.985	1.06	0.571	1.98	0.848	1	lm.nb	Angiogenesis, Antigen Presentation, Chemokine signaling, Cytokine Signaling, Fc Receptor Signaling, Growth Factor Signaling, Lymphocyte activation	NM_002880.2:1990
PTPRB-mRNA	-0.0965	0.498	-1.07	0.879	0.935	0.476	1.84	0.848	1	lm.nb	Pathogen Response	NM_002837.4:1704
TNFRSF1B-mRNA	0.0875	0.452	-0.799	0.974	1.06	0.575	1.96	0.848	1	lm.nb	Cytokine Signaling	NM_001066.2:835
CTLA4-mRNA	-0.111	0.58	-1.25	1.03	0.926	0.421	2.04	0.85	1	lm.nb	Cell Migration and Adhesion, T-cell Activation and Checkpoint Signaling	NM_005214.3:405
CXCL6-mRNA	-0.0664	0.35	-0.752	0.619	0.955	0.594	1.54	0.851	1	lm.nb	Chemokine signaling	NM_002993.3:539
SPTBN1-mRNA	-0.0474	0.253	-0.542	0.448	0.968	0.687	1.36	0.852	1	lm.nb	Angiogenesis, Cytokine Signaling, Fc Receptor Signaling, Growth Factor Signaling, Lymphocyte activation	NM_003128.2:3725
MAP2K3-mRNA	-0.081	0.444	-0.952	0.79	0.945	0.517	1.73	0.857	1	lm.nb	Cytokine Signaling, Growth Factor Signaling, TLR signaling	NM_145109.1:370
PRKCI-mRNA	-0.0825	0.456	-0.977	0.812	0.944	0.508	1.76	0.858	1	lm.nb	Growth Factor Signaling	NM_002740.4:530
CCL15-mRNA	-0.142	0.794	-1.7	1.41	0.906	0.308	2.66	0.859	1	lm.nb	Chemokine signaling	NM_032965.3:112
PRG3-mRNA	-0.105	0.586	-1.25	1.04	0.93	0.419	2.06	0.859	1	lm.nb	Pathogen Response	NM_006093.3:386
BIRC5-mRNA	-0.104	0.593	-1.27	1.06	0.93	0.415	2.08	0.862	1	lm.nb	Differentiation and Maintenance of Myeloid Cells	NM_001168.2:1215
TREM1-mRNA	-0.0765	0.439	-0.936	0.783	0.948	0.523	1.72	0.863	1	lm.nb	Cell Migration and Adhesion, Lymphocyte activation	NM_001242589.1:344
GEM-mRNA	-0.0931	0.546	-1.16	0.977	0.937	0.447	1.97	0.866	1	lm.nb	Lymphocyte activation	NM_005261.2:575
WAS-mRNA	0.0795	0.471	-0.844	1	1.06	0.557	2	0.867	1	lm.nb	Chemokine signaling, Fc Receptor Signaling	NM_000377.2:90
MCM5-mRNA	-0.104	0.622	-1.32	1.11	0.93	0.4	2.17	0.868	1	lm.nb	Cell Cycle and Apoptosis, Differentiation and Maintenance of Myeloid Cells	NM_006739.3:1580
PDGFRA-mRNA	0.0875	0.539	-0.969	1.14	1.06	0.511	2.21	0.872	1	lm.nb	Angiogenesis, Cytokine Signaling, Fc Receptor Signaling, Growth Factor Signaling, Lymphocyte activation	NM_006206.3:1925
LDLR-mRNA	-0.112	0.699	-1.48	1.26	0.926	0.358	2.39	0.874	1	lm.nb	Metabolism	NM_000527.2:4625
MAPK14-mRNA	-0.0784	0.497	-1.05	0.895	0.947	0.482	1.86	0.876	1	lm.nb	Angiogenesis, Cytokine Signaling, Growth Factor Signaling, Pathogen Response, TLR signaling	NM_001315.2:792
F11R-mRNA	0.0694	0.445	-0.803	0.941	1.05	0.573	1.92	0.877	1	lm.nb	Cell Migration and Adhesion, ECM remodeling	NM_144503.1:3650
MS4A1-mRNA	-0.0927	0.619	-1.31	1.12	0.938	0.405	2.17	0.882	1	lm.nb	Differentiation and Maintenance of Myeloid Cells	NM_152866.2:620
LAPTM5-mRNA	0.0668	0.45	-0.816	0.95	1.05	0.568	1.93	0.883	1	lm.nb	Differentiation and Maintenance of Myeloid Cells	NM_006762.2:1825
STK17A-mRNA	0.0621	0.419	-0.759	0.884	1.04	0.591	1.84	0.883	1	lm.nb	Cell Cycle and Apoptosis	NM_004760.2:528
CXCR3-mRNA	-0.091	0.614	-1.3	1.11	0.939	0.408	2.16	0.883	1	lm.nb	Chemokine signaling, TH1 Activation	NM_001504.1:80
SQSTM1-mRNA	-0.0623	0.421	-0.887	0.763	0.958	0.541	1.7	0.883	1	lm.nb	Cytokine Signaling, Growth Factor Signaling	NM_003900.3:1445
IGF2-mRNA	-0.0626	0.438	-0.922	0.796	0.958	0.528	1.74	0.887	1	lm.nb	Growth Factor Signaling	NM_000612.4:765
INSIG1-mRNA	-0.0428	0.305	-0.641	0.555	0.971	0.641	1.47	0.889	1	lm.nb	Metabolism	NM_005542.3:1120
S100A4-mRNA	-0.071	0.507	-1.06	0.922	0.952	0.478	1.9	0.89	1	lm.nb	Cell Migration and Adhesion, Differentiation and Maintenance of Myeloid Cells	NM_002961.2:263
CSTB-mRNA	0.069	0.505	-0.92	1.06	1.05	0.528	2.08	0.892	1	lm.nb	Pathogen Response	NM_000100.2:320
TLR4-mRNA	0.0597	0.468	-0.857	0.976	1.04	0.552	1.97	0.899	1	lm.nb	Growth Factor Signaling, TLR signaling	NM_138554.2:2570
CDH1-mRNA	-0.112	0.877	-1.83	1.61	0.926	0.281	3.05	0.9	1	lm.nb	Cell Migration and Adhesion, ECM remodeling, Lymphocyte activation	NM_004360.2:535
AIF1-mRNA	-0.0535	0.422	-0.88	0.773	0.964	0.543	1.71	0.9	1	lm.nb	Cell Migration and Adhesion, Chemokine signaling	NM_032955.1:185
ALCAM-mRNA	-0.0465	0.387	-0.805	0.712	0.968	0.572	1.64	0.905	1	lm.nb	Cell Migration and Adhesion	NM_001627.3:789
PROS1-mRNA	-0.0797	0.669	-1.39	1.23	0.946	0.381	2.35	0.906	1	lm.nb	Cell Migration and Adhesion, Complement Activation	NM_000313.1:875
PSMB8-mRNA	0.0519	0.439	-0.808	0.912	1.04	0.571	1.88	0.907	1	lm.nb	Angiogenesis, Antigen Presentation, Cytokine Signaling, Fc Receptor Signaling, Growth Factor Signaling, Interferon Signaling, Lymphocyte activation, Metabolism	NM_004159.4:1215
ITGB1-mRNA	0.0349	0.298	-0.549	0.619	1.02	0.683	1.54	0.907	1	lm.nb	Cell Migration and Adhesion, ECM remodeling, Growth Factor Signaling, Lymphocyte activation	NM_002211.3:355
FPR3-mRNA	-0.0533	0.46	-0.956	0.849	0.964	0.516	1.8	0.909	1	lm.nb	Differentiation and Maintenance of Myeloid Cells	NM_002030.3:190
MYD88-mRNA	0.0436	0.38	-0.701	0.789	1.03	0.615	1.73	0.909	1	lm.nb	Cytokine Signaling, Growth Factor Signaling, Pathogen Response, TLR signaling	NM_002468.3:2145
ADAMTS3-mRNA	-0.0373	0.326	-0.676	0.602	0.974	0.626	1.52	0.91	1	lm.nb	ECM remodeling	NM_014243.2:2000
BCL6-mRNA	0.0517	0.455	-0.839	0.943	1.04	0.559	1.92	0.91	1	lm.nb	Cytokine Signaling	NM_001706.2:675
CTGF-mRNA	0.0805	0.723	-1.34	1.5	1.06	0.396	2.82	0.912	1	lm.nb	Metabolism	NM_001901.2:1100
DNAJB6-mRNA	-0.0248	0.226	-0.467	0.418	0.983	0.723	1.34	0.913	1	lm.nb	Lymphocyte activation	NM_005494.2:636
TYROBP-mRNA	0.0515	0.478	-0.885	0.988	1.04	0.541	1.98	0.915	1	lm.nb	Lymphocyte activation	NM_003332.3:361
MSH2-mRNA	0.0714	0.666	-1.23	1.38	1.05	0.425	2.6	0.915	1	lm.nb	Differentiation and Maintenance of Myeloid Cells	NM_000251.1:2105
LST1-mRNA	0.0553	0.529	-0.982	1.09	1.04	0.506	2.13	0.917	1	lm.nb	Antigen Presentation	NM_007161.3:492
CALR-mRNA	0.0456	0.441	-0.819	0.911	1.03	0.567	1.88	0.918	1	lm.nb	Antigen Presentation	NM_004343.2:965
CASP1-mRNA	-0.0434	0.422	-0.87	0.783	0.97	0.547	1.72	0.919	1	lm.nb	Cytokine Signaling, Pathogen Response	NM_001223.3:971
HIST2H2AA3-mRNA	0.0347	0.345	-0.641	0.71	1.02	0.641	1.64	0.92	1	lm.nb	Cell Cycle and Apoptosis	NM_003516.2:137
HIF1A-mRNA	-0.0364	0.365	-0.751	0.679	0.975	0.594	1.6	0.921	1	lm.nb	Growth Factor Signaling	NM_001530.2:1985
CCR9-mRNA	0.0753	0.755	-1.4	1.56	1.05	0.378	2.94	0.921	1	lm.nb	Chemokine signaling	NM_031200.1:1095
SKIL-mRNA	-0.0235	0.241	-0.496	0.449	0.984	0.709	1.36	0.923	1	lm.nb	Growth Factor Signaling	NM_005414.2:945
ARF6-mRNA	0.035	0.359	-0.668	0.738	1.02	0.629	1.67	0.923	1	lm.nb	Growth Factor Signaling	NM_001663.3:1362
ITGB2-mRNA	-0.0466	0.482	-0.992	0.899	0.968	0.503	1.86	0.924	1	lm.nb	Cell Migration and Adhesion, Complement Activation, ECM remodeling, Lymphocyte activation, TLR signaling	NM_000211.2:520
TUBA4A-mRNA	-0.0487	0.507	-1.04	0.945	0.967	0.486	1.92	0.924	1	lm.nb	Antigen Presentation	NM_006000.1:217
VAV1-mRNA	0.0406	0.424	-0.79	0.871	1.03	0.578	1.83	0.924	1	lm.nb	Angiogenesis, Chemokine signaling, Cytokine Signaling, Fc Receptor Signaling, Growth Factor Signaling, Lymphocyte activation, T-cell Activation and Checkpoint Signaling	NM_005428.2:764
PBX3-mRNA	0.0234	0.246	-0.459	0.506	1.02	0.728	1.42	0.925	1	lm.nb	Differentiation and Maintenance of Myeloid Cells	NM_006195.5:2050
LOXL2-mRNA	-0.072	0.757	-1.56	1.41	0.951	0.34	2.66	0.925	1	lm.nb	ECM remodeling	NM_002318.2:40
FPR1-mRNA	0.0509	0.538	-1	1.11	1.04	0.499	2.15	0.925	1	lm.nb	Chemokine signaling, Pathogen Response	NM_002029.3:350
C5AR1-mRNA	-0.0413	0.437	-0.898	0.816	0.972	0.537	1.76	0.925	1	lm.nb	Complement Activation	NM_001736.2:1195
CSF2RA-mRNA	-0.0392	0.417	-0.857	0.778	0.973	0.552	1.72	0.926	1	lm.nb	Angiogenesis, Cytokine Signaling, Fc Receptor Signaling, Growth Factor Signaling, Lymphocyte activation	NM_006140.3:660
SOCS1-mRNA	-0.0427	0.492	-1.01	0.922	0.971	0.498	1.89	0.931	1	lm.nb	Antigen Presentation, Growth Factor Signaling, Interferon Signaling, TLR signaling	NM_003745.1:1025
NFKBIZ-mRNA	0.0382	0.447	-0.838	0.915	1.03	0.559	1.89	0.932	1	lm.nb	Cytokine Signaling, Lymphocyte activation	NM_001005474.1:2030
SLC16A6-mRNA	0.0147	0.173	-0.325	0.355	1.01	0.798	1.28	0.933	1	lm.nb	Metabolism	NM_001174166.1:855
CSF3R-mRNA	0.0359	0.426	-0.8	0.871	1.03	0.575	1.83	0.933	1	lm.nb	Growth Factor Signaling	NM_000760.3:2066
ITGA5-mRNA	0.0404	0.483	-0.906	0.986	1.03	0.534	1.98	0.934	1	lm.nb	Cell Migration and Adhesion, ECM remodeling, Growth Factor Signaling	NM_002205.2:925
TNF-mRNA	-0.0284	0.366	-0.746	0.69	0.981	0.596	1.61	0.939	1	lm.nb	Antigen Presentation, Cytokine Signaling, Growth Factor Signaling, Pathogen Response, TH1 Activation, TLR signaling	NM_000594.2:1010
STAT6-mRNA	0.0278	0.366	-0.689	0.745	1.02	0.62	1.68	0.94	1	lm.nb	Growth Factor Signaling, Pathogen Response	NM_003153.3:2030
GCH1-mRNA	0.0202	0.276	-0.522	0.562	1.01	0.697	1.48	0.942	1	lm.nb	Metabolism	NM_000161.2:1910
NOD2-mRNA	0.0303	0.419	-0.791	0.851	1.02	0.578	1.8	0.943	1	lm.nb	Cytokine Signaling, Pathogen Response, TLR signaling	NM_022162.2:558
ANXA4-mRNA	0.0365	0.52	-0.983	1.06	1.03	0.506	2.08	0.945	1	lm.nb	Antigen Presentation	NM_001153.2:430
STAT5B-mRNA	-0.0311	0.45	-0.912	0.85	0.979	0.531	1.8	0.945	1	lm.nb	Chemokine signaling, Cytokine Signaling, Growth Factor Signaling	NM_012448.3:200
FYN-mRNA	0.0391	0.576	-1.09	1.17	1.03	0.47	2.25	0.946	1	lm.nb	Angiogenesis, Antigen Presentation, Cell Migration and Adhesion, Cytokine Signaling, Fc Receptor Signaling, Growth Factor Signaling, Lymphocyte activation, T-cell Activation and Checkpoint Signaling	NM_002037.3:765
ROS1-mRNA	0.022	0.336	-0.637	0.681	1.02	0.643	1.6	0.948	1	lm.nb	Growth Factor Signaling	NM_002944.2:4250
TM7SF3-mRNA	0.00939	0.145	-0.274	0.293	1.01	0.827	1.22	0.949	1	lm.nb	Cytokine Signaling	NM_016551.2:1784
SELL-mRNA	0.0319	0.495	-0.938	1	1.02	0.522	2	0.949	1	lm.nb	Cell Migration and Adhesion, Lymphocyte activation	NR_029467.1:1585
LAT2-mRNA	0.0248	0.387	-0.734	0.784	1.02	0.601	1.72	0.949	1	lm.nb	Fc Receptor Signaling, Lymphocyte activation	NM_014146.3:1863
VRK2-mRNA	0.0155	0.242	-0.458	0.489	1.01	0.728	1.4	0.949	1	lm.nb	Cell Cycle and Apoptosis	NM_006296.3:875
TIGIT-mRNA	-0.0353	0.653	-1.32	1.25	0.976	0.402	2.37	0.957	1	lm.nb	Cell Migration and Adhesion	NM_173799.2:1968
SYK-mRNA	0.0195	0.37	-0.706	0.745	1.01	0.613	1.68	0.958	1	lm.nb	Antigen Presentation, Cytokine Signaling, Fc Receptor Signaling, Growth Factor Signaling, Lymphocyte activation	NM_003177.5:808
FCAR-mRNA	-0.0225	0.44	-0.885	0.839	0.985	0.542	1.79	0.959	1	lm.nb	Pathogen Response	NM_002000.2:1415
NOX1-mRNA	0.031	0.613	-1.17	1.23	1.02	0.444	2.35	0.96	1	lm.nb	Metabolism	NM_007052.4:455
CCL11-mRNA	0.031	0.622	-1.19	1.25	1.02	0.439	2.38	0.961	1	lm.nb	Chemokine signaling	NM_002986.2:378
MYOD1-mRNA	0.036	0.737	-1.41	1.48	1.03	0.377	2.79	0.961	1	lm.nb	Differentiation and Maintenance of Myeloid Cells	NM_002478.4:1635
CCL18-mRNA	0.0286	0.601	-1.15	1.21	1.02	0.451	2.31	0.962	1	lm.nb	Chemokine signaling	NM_002988.2:585
TNFRSF1A-mRNA	-0.0208	0.455	-0.912	0.87	0.986	0.531	1.83	0.964	1	lm.nb	Cytokine Signaling, Growth Factor Signaling	NM_001065.2:515
CYTIP-mRNA	-0.0155	0.374	-0.749	0.718	0.989	0.595	1.65	0.967	1	lm.nb	Differentiation and Maintenance of Myeloid Cells	NM_004288.4:1065
CD40LG-mRNA	-0.022	0.536	-1.07	1.03	0.985	0.475	2.04	0.968	1	lm.nb	Cell Migration and Adhesion, Lymphocyte activation	NM_000074.2:1225
TRAFD1-mRNA	-0.0184	0.535	-1.07	1.03	0.987	0.477	2.04	0.973	1	lm.nb	Cytokine Signaling	NM_001143906.1:1475
IFNGR1-mRNA	0.0138	0.453	-0.875	0.903	1.01	0.545	1.87	0.976	1	lm.nb	Growth Factor Signaling, Interferon Signaling, TH1 Activation, TH2 Activation	NM_000416.2:392
NFKB1-mRNA	-0.0139	0.46	-0.916	0.888	0.99	0.53	1.85	0.976	1	lm.nb	Antigen Presentation, Chemokine signaling, Cytokine Signaling, Fc Receptor Signaling, Growth Factor Signaling, Lymphocyte activation, Pathogen Response, TLR signaling	NM_003998.2:1675
STAT5A-mRNA	0.00954	0.36	-0.696	0.715	1.01	0.617	1.64	0.979	1	lm.nb	Cytokine Signaling, Growth Factor Signaling	NM_003152.3:2523
IL10RA-mRNA	0.00643	0.258	-0.499	0.512	1	0.707	1.43	0.98	1	lm.nb	Cytokine Signaling, Growth Factor Signaling	NM_001558.2:150
GTF2H2-mRNA	-0.0119	0.529	-1.05	1.03	0.992	0.483	2.04	0.982	1	lm.nb	Pathogen Response	NM_001515.2:895
CCL8-mRNA	-0.0132	0.649	-1.29	1.26	0.991	0.41	2.39	0.984	1	lm.nb	Chemokine signaling	NM_005623.2:689
ARG1-mRNA	-0.0135	0.696	-1.38	1.35	0.991	0.385	2.55	0.985	1	lm.nb	Metabolism	NM_000045.3:673
TLR8-mRNA	-0.00741	0.399	-0.79	0.775	0.995	0.578	1.71	0.985	1	lm.nb	TLR signaling	NM_016610.2:2310
FEM1C-mRNA	0.00569	0.371	-0.721	0.732	1	0.607	1.66	0.988	1	lm.nb	Lymphocyte activation	NM_020177.2:555
SIGLEC5-mRNA	0.00575	0.476	-0.927	0.939	1	0.526	1.92	0.99	1	lm.nb	Lymphocyte activation	NM_003830.2:2145
COL3A1-mRNA	0.00541	0.529	-1.03	1.04	1	0.489	2.06	0.992	1	lm.nb	ECM remodeling, Lymphocyte activation	NM_000090.3:180
PTGS2-mRNA	0.00424	0.506	-0.988	0.997	1	0.504	2	0.993	1	lm.nb	Cytokine Signaling, Metabolism	NM_000963.1:495
GSN-mRNA	-0.00315	0.527	-1.04	1.03	0.998	0.488	2.04	0.995	1	lm.nb	Pathogen Response	NM_000177.4:1075
JAML-mRNA	-0.00216	0.409	-0.804	0.799	0.999	0.573	1.74	0.996	1	lm.nb	Cell Migration and Adhesion, Lymphocyte activation	NM_153206.2:620
CX3CR1-mRNA	4.52e-16	0.33	-0.647	0.647	1	0.638	1.57	1	1	lm.nb	Chemokine signaling	NM_001337.3:1040
