# Supplementary material for: Lack of detectable short-term effects of a single dose of ivermectin on the human immune system
Source: Parasit Vectors. 2021 Jun 5;14:304. doi: 10.1186/s13071-021-04810-6 (PMC8179708; doi:10.1186/s13071-021-04810-6)
Supplement: Supplementary file 4 — Additional file 4: Table S4. NanoString results for the changes in expression of the 770 genes of the myeloid gene panel in PBMCs. In this Table the changes between subjects who received ivermectin and those who received a placebo are compared at 4 h and 24 h post-treatment. [file 13071_2021_4810_MOESM4_ESM.xlsx]

## Sheet: DE results - ConditionIVM.4 vs 
	Log2 fold change	std error (log2)	Lower confidence limit (log2)	Upper confidence limit (log2)	Linear fold change	Lower confidence limit (linear)	Upper confidence limit (linear)	P-value	BY.p.value	method	Gene.sets	probe.ID
PTAFR-mRNA	-1.04	0.196	-1.43	-0.66	0.485	0.372	0.633	1.01e-05	0.0349	lm.nb	Interferon Signaling	NM_000952.3:1035
PROK2-mRNA	-2.96	0.596	-4.13	-1.79	0.128	0.0572	0.288	2.74e-05	0.0403	lm.nb	Angiogenesis	NM_021935.3:827
HDAC5-mRNA	-0.652	0.133	-0.913	-0.39	0.636	0.531	0.763	3.48e-05	0.0403	lm.nb	Growth Factor Signaling	NM_005474.4:3160
C5AR1-mRNA	-1.45	0.315	-2.07	-0.832	0.366	0.239	0.562	7.59e-05	0.066	lm.nb	Complement Activation	NM_001736.2:1195
SEMA4B-mRNA	-0.565	0.132	-0.824	-0.306	0.676	0.565	0.809	0.000186	0.11	lm.nb	Lymphocyte activation	NM_020210.3:3470
TLR1-mRNA	-1.06	0.25	-1.55	-0.571	0.479	0.341	0.673	0.000207	0.11	lm.nb	TLR signaling	NM_003263.3:545
ALOX5AP-mRNA	-1.17	0.277	-1.71	-0.626	0.445	0.305	0.648	0.000222	0.11	lm.nb	Metabolism	NM_001629.2:367
IL1RAP-mRNA	-1.09	0.267	-1.62	-0.572	0.468	0.326	0.673	0.000301	0.131	lm.nb	Cytokine Signaling	NM_001167928.1:1186
DNAJB6-mRNA	-0.214	0.0536	-0.319	-0.109	0.862	0.801	0.927	0.000408	0.157	loglinear	Lymphocyte activation	NM_005494.2:636
PELI1-mRNA	-0.988	0.253	-1.48	-0.492	0.504	0.358	0.711	0.00052	0.181	lm.nb	Cytokine Signaling, TLR signaling	NM_020651.3:1550
SIGLEC5-mRNA	-1.23	0.329	-1.88	-0.586	0.426	0.272	0.666	0.000807	0.248	lm.nb	Lymphocyte activation	NM_003830.2:2145
FPR2-mRNA	-1.59	0.428	-2.43	-0.753	0.332	0.185	0.594	0.000856	0.248	lm.nb	Pathogen Response	NM_001462.3:1200
IL1R2-mRNA	-2.3	0.631	-3.53	-1.06	0.203	0.0863	0.479	0.00105	0.279	lm.nb	Cytokine Signaling, Growth Factor Signaling	NM_173343.1:905
ITGAX-mRNA	-1.01	0.28	-1.56	-0.463	0.496	0.339	0.726	0.00113	0.28	lm.nb	Cell Migration and Adhesion, Complement Activation, ECM remodeling	NM_000887.3:700
FCGR2A-mRNA	-1.56	0.437	-2.42	-0.705	0.339	0.187	0.614	0.00126	0.289	lm.nb	Fc Receptor Signaling	NM_021642.3:60
FPR1-mRNA	-1.55	0.438	-2.4	-0.686	0.343	0.189	0.621	0.00142	0.289	lm.nb	Chemokine signaling, Pathogen Response	NM_002029.3:350
TREM1-mRNA	-1.6	0.454	-2.49	-0.709	0.33	0.178	0.612	0.00144	0.289	lm.nb	Cell Migration and Adhesion, Lymphocyte activation	NM_001242589.1:344
ALOX5-mRNA	-0.806	0.23	-1.26	-0.354	0.572	0.418	0.782	0.00153	0.289	lm.nb	Metabolism	NM_000698.2:735
SIRPA-mRNA	-0.924	0.265	-1.44	-0.404	0.527	0.368	0.756	0.00158	0.289	lm.nb	Cell Migration and Adhesion	NM_080792.2:3115
CSF3R-mRNA	-1.55	0.452	-2.44	-0.665	0.341	0.185	0.631	0.00182	0.297	lm.nb	Growth Factor Signaling	NM_000760.3:2066
ACOX1-mRNA	-0.551	0.161	-0.867	-0.235	0.682	0.548	0.85	0.00189	0.297	lm.nb	Metabolism	NM_004035.5:2950
RAB3D-mRNA	-0.952	0.279	-1.5	-0.405	0.517	0.354	0.755	0.00191	0.297	lm.nb	Pathogen Response	NM_004283.3:2610
TLR6-mRNA	-0.795	0.234	-1.25	-0.337	0.576	0.419	0.792	0.00197	0.297	lm.nb	TLR signaling	NM_006068.2:2530
STAT6-mRNA	-0.54	0.16	-0.853	-0.226	0.688	0.553	0.855	0.00214	0.304	lm.nb	Growth Factor Signaling, Pathogen Response	NM_003153.3:2030
ADGRE5-mRNA	-0.793	0.236	-1.26	-0.33	0.577	0.419	0.796	0.00223	0.304	lm.nb	Cell Migration and Adhesion	NM_078481.2:1370
ALCAM-mRNA	-0.439	0.131	-0.695	-0.182	0.738	0.618	0.882	0.00227	0.304	lm.nb	Cell Migration and Adhesion	NM_001627.3:789
PLAUR-mRNA	-0.651	0.199	-1.04	-0.261	0.637	0.486	0.835	0.00279	0.358	lm.nb	Complement Activation	NM_001005376.1:440
FCGR3A-mRNA	-1.57	0.481	-2.51	-0.623	0.338	0.176	0.65	0.00289	0.359	lm.nb	Fc Receptor Signaling, Lymphocyte activation	NM_000569.6:873
RAF1-mRNA	-0.709	0.222	-1.14	-0.275	0.612	0.453	0.827	0.00332	0.397	lm.nb	Angiogenesis, Antigen Presentation, Chemokine signaling, Cytokine Signaling, Fc Receptor Signaling, Growth Factor Signaling, Lymphocyte activation	NM_002880.2:1990
ADAM19-mRNA	-0.616	0.194	-0.996	-0.236	0.652	0.501	0.849	0.0035	0.406	lm.nb	ECM remodeling	NM_023038.3:1690
MMP9-mRNA	-1.7	0.541	-2.76	-0.64	0.308	0.147	0.642	0.00384	0.424	lm.nb	Cytokine Signaling, ECM remodeling	NM_004994.2:1530
FCAR-mRNA	-0.904	0.289	-1.47	-0.338	0.534	0.361	0.791	0.00395	0.424	lm.nb	Pathogen Response	NM_002000.2:1415
NCF2-mRNA	-1.04	0.335	-1.7	-0.386	0.486	0.308	0.765	0.00415	0.424	lm.nb	Angiogenesis, Antigen Presentation	NM_000433.3:1004
CXCR2-mRNA	-2.23	0.718	-3.64	-0.827	0.213	0.0801	0.564	0.00415	0.424	lm.nb	Chemokine signaling	NM_001168298.1:676
JAML-mRNA	-0.821	0.265	-1.34	-0.301	0.566	0.395	0.812	0.00434	0.431	lm.nb	Cell Migration and Adhesion, Lymphocyte activation	NM_153206.2:620
S100A11-mRNA	-0.845	0.275	-1.38	-0.306	0.557	0.383	0.809	0.00456	0.44	lm.nb	Differentiation and Maintenance of Myeloid Cells	NM_005620.1:127
BCL6-mRNA	-1.33	0.436	-2.18	-0.475	0.398	0.22	0.719	0.00485	0.445	lm.nb	Cytokine Signaling	NM_001706.2:675
CXCR1-mRNA	-2.06	0.677	-3.39	-0.737	0.239	0.0953	0.6	0.00488	0.445	lm.nb	Chemokine signaling	NM_000634.2:1950
KLRK1-mRNA	0.642	0.211	0.228	1.06	1.56	1.17	2.08	0.005	0.445	lm.nb	Lymphocyte activation	NM_007360.1:760
CCR3-mRNA	-1.12	0.375	-1.85	-0.385	0.46	0.277	0.766	0.00569	0.48	lm.nb	Chemokine signaling, TH2 Activation	NM_001837.2:980
VASP-mRNA	-0.78	0.261	-1.29	-0.268	0.582	0.408	0.831	0.00571	0.48	lm.nb	Cell Migration and Adhesion	NM_003370.3:1500
NAMPT-mRNA	-1.76	0.592	-2.92	-0.603	0.295	0.132	0.658	0.0058	0.48	lm.nb	Metabolism	NM_005746.2:290
LST1-mRNA	-0.782	0.264	-1.3	-0.264	0.582	0.406	0.833	0.00609	0.492	lm.nb	Antigen Presentation	NM_007161.3:492
CXCL1-mRNA	-1.84	0.626	-3.07	-0.615	0.279	0.119	0.653	0.00636	0.502	lm.nb	Chemokine signaling, Cytokine Signaling, Pathogen Response	NM_001511.1:742
CXCL8-mRNA	-1.94	0.662	-3.23	-0.641	0.261	0.106	0.641	0.00657	0.507	lm.nb	Chemokine signaling, Pathogen Response, TLR signaling	NM_000584.2:25
GSN-mRNA	-0.61	0.209	-1.02	-0.2	0.655	0.493	0.871	0.0068	0.507	lm.nb	Pathogen Response	NM_000177.4:1075
CSF2RA-mRNA	-0.762	0.262	-1.28	-0.249	0.59	0.413	0.841	0.00685	0.507	lm.nb	Angiogenesis, Cytokine Signaling, Fc Receptor Signaling, Growth Factor Signaling, Lymphocyte activation	NM_006140.3:660
TIGIT-mRNA	0.503	0.173	0.163	0.843	1.42	1.12	1.79	0.00707	0.512	lm.nb	Cell Migration and Adhesion	NM_173799.2:1968
TLR8-mRNA	-0.77	0.268	-1.3	-0.244	0.587	0.407	0.844	0.00757	0.537	lm.nb	TLR signaling	NM_016610.2:2310
LAT2-mRNA	-0.633	0.221	-1.07	-0.2	0.645	0.477	0.871	0.00775	0.538	lm.nb	Fc Receptor Signaling, Lymphocyte activation	NM_014146.3:1863
CCL5-mRNA	0.651	0.229	0.203	1.1	1.57	1.15	2.14	0.00805	0.548	lm.nb	Chemokine signaling, Cytokine Signaling, Pathogen Response, TLR signaling	NM_002985.2:280
IL17RA-mRNA	-0.551	0.194	-0.932	-0.17	0.683	0.524	0.889	0.00824	0.551	lm.nb	Cytokine Signaling	NM_014339.4:3020
TLR2-mRNA	-0.901	0.326	-1.54	-0.262	0.535	0.344	0.834	0.00986	0.647	lm.nb	Growth Factor Signaling, TLR signaling	NM_003264.3:668
IL6R-mRNA	-0.64	0.234	-1.1	-0.182	0.642	0.467	0.882	0.0105	0.676	lm.nb	Cytokine Signaling, Growth Factor Signaling	NM_000565.2:993
OSCAR-mRNA	-0.671	0.247	-1.16	-0.187	0.628	0.449	0.879	0.011	0.697	lm.nb	Lymphocyte activation	NM_130771.3:990
SP4-mRNA	0.294	0.109	0.0809	0.507	1.23	1.06	1.42	0.0113	0.702	lm.nb	Cell Migration and Adhesion	NM_003112.3:1305
GZMA-mRNA	0.676	0.251	0.183	1.17	1.6	1.14	2.25	0.0118	0.708	lm.nb	Pathogen Response, T-cell Activation and Checkpoint Signaling	NM_006144.2:155
S100A8-mRNA	-0.988	0.368	-1.71	-0.266	0.504	0.306	0.831	0.0119	0.708	lm.nb	Differentiation and Maintenance of Myeloid Cells	NM_002964.3:115
TLR4-mRNA	-0.691	0.258	-1.2	-0.186	0.619	0.436	0.879	0.012	0.708	lm.nb	Growth Factor Signaling, TLR signaling	NM_138554.2:2570
IL4R-mRNA	-0.423	0.158	-0.733	-0.113	0.746	0.601	0.925	0.0123	0.711	lm.nb	Cytokine Signaling, Growth Factor Signaling	NM_000418.3:1510
SKIL-mRNA	-0.295	0.111	-0.512	-0.0778	0.815	0.701	0.948	0.0126	0.715	loglinear	Growth Factor Signaling	NM_005414.2:945
IFNG-mRNA	0.908	0.343	0.235	1.58	1.88	1.18	2.99	0.0131	0.728	lm.nb	Antigen Presentation, Growth Factor Signaling, Interferon Signaling, TH1 Activation	NM_000619.2:970
RHOG-mRNA	-0.481	0.182	-0.839	-0.124	0.716	0.559	0.918	0.0132	0.728	lm.nb	Cell Cycle and Apoptosis, Cell Migration and Adhesion, Growth Factor Signaling	NM_001665.3:345
NFIL3-mRNA	-0.675	0.257	-1.18	-0.171	0.626	0.442	0.888	0.0137	0.745	lm.nb	Angiogenesis	NM_005384.2:1795
TNFRSF1A-mRNA	-0.68	0.26	-1.19	-0.171	0.624	0.438	0.888	0.014	0.745	lm.nb	Cytokine Signaling, Growth Factor Signaling	NM_001065.2:515
MAPK14-mRNA	-0.37	0.142	-0.647	-0.0921	0.774	0.638	0.938	0.0142	0.745	lm.nb	Angiogenesis, Cytokine Signaling, Growth Factor Signaling, Pathogen Response, TLR signaling	NM_001315.2:792
F11R-mRNA	-0.539	0.207	-0.945	-0.133	0.688	0.52	0.912	0.0145	0.75	lm.nb	Cell Migration and Adhesion, ECM remodeling	NM_144503.1:3650
VSIR-mRNA	-0.545	0.21	-0.957	-0.133	0.686	0.515	0.912	0.0149	0.759	lm.nb	T-cell Activation and Checkpoint Signaling	NM_022153.1:1955
HIST2H2AA3-mRNA	-0.339	0.131	-0.596	-0.0814	0.791	0.661	0.945	0.0152	0.766	lm.nb	Cell Cycle and Apoptosis	NM_003516.2:137
WAS-mRNA	-0.554	0.217	-0.978	-0.129	0.681	0.508	0.914	0.0161	0.8	lm.nb	Chemokine signaling, Fc Receptor Signaling	NM_000377.2:90
OSM-mRNA	-0.801	0.319	-1.43	-0.175	0.574	0.372	0.886	0.0179	0.878	lm.nb	Cytokine Signaling, Growth Factor Signaling	NM_020530.4:580
S100A9-mRNA	-0.953	0.381	-1.7	-0.206	0.516	0.308	0.867	0.0183	0.881	lm.nb	Differentiation and Maintenance of Myeloid Cells	NM_002965.2:75
THBD-mRNA	-0.736	0.302	-1.33	-0.145	0.6	0.399	0.904	0.021	0.992	lm.nb	Cell Migration and Adhesion, Complement Activation	NM_000361.2:1246
MARCKSL1-mRNA	-0.411	0.169	-0.741	-0.0802	0.752	0.598	0.946	0.0212	0.992	lm.nb	Angiogenesis	NM_023009.5:1005
CEBPB-mRNA	-0.745	0.306	-1.35	-0.145	0.597	0.393	0.905	0.0214	0.992	lm.nb	Cytokine Signaling	NM_005194.2:1420
SELL-mRNA	-0.509	0.211	-0.921	-0.096	0.703	0.528	0.936	0.0222	1	lm.nb	Cell Migration and Adhesion, Lymphocyte activation	NR_029467.1:1585
SEMA4A-mRNA	-0.512	0.212	-0.928	-0.0951	0.701	0.526	0.936	0.0226	1	lm.nb	Metabolism, T-cell Activation and Checkpoint Signaling	NM_001193300.1:935
CNN2-mRNA	-0.363	0.151	-0.659	-0.0673	0.778	0.633	0.954	0.0227	1	lm.nb	Pathogen Response	NM_004368.3:609
CLEC7A-mRNA	-0.825	0.343	-1.5	-0.152	0.565	0.354	0.9	0.0229	1	lm.nb	Antigen Presentation, Lymphocyte activation	NM_197954.2:55
IFNGR1-mRNA	-0.514	0.216	-0.937	-0.09	0.7	0.522	0.94	0.0243	1	lm.nb	Growth Factor Signaling, Interferon Signaling, TH1 Activation, TH2 Activation	NM_000416.2:392
NKG7-mRNA	0.847	0.357	0.148	1.55	1.8	1.11	2.92	0.0244	1	lm.nb	Differentiation and Maintenance of Myeloid Cells	NM_005601.3:632
BID-mRNA	-0.552	0.233	-1.01	-0.0958	0.682	0.497	0.936	0.0246	1	lm.nb	Cell Cycle and Apoptosis	NM_197966.2:964
VEGFA-mRNA	-0.59	0.25	-1.08	-0.0994	0.664	0.473	0.933	0.0254	1	lm.nb	Angiogenesis, Growth Factor Signaling	NM_001025366.1:1325
MAP2K4-mRNA	-0.336	0.144	-0.619	-0.0529	0.792	0.651	0.964	0.0272	1	lm.nb	Cytokine Signaling, Fc Receptor Signaling, Growth Factor Signaling, Lymphocyte activation, TLR signaling	NM_003010.2:771
MYD88-mRNA	-0.372	0.161	-0.688	-0.0558	0.773	0.621	0.962	0.0284	1	lm.nb	Cytokine Signaling, Growth Factor Signaling, Pathogen Response, TLR signaling	NM_002468.3:2145
FCGR2B-mRNA	-0.493	0.214	-0.912	-0.0738	0.711	0.532	0.95	0.0285	1	lm.nb	Lymphocyte activation	NM_001002273.1:870
CEBPD-mRNA	-0.725	0.32	-1.35	-0.0975	0.605	0.392	0.935	0.0312	1	lm.nb	Cell Cycle and Apoptosis, Cytokine Signaling, Differentiation and Maintenance of Myeloid Cells	NM_005195.3:939
PYCARD-mRNA	-0.299	0.132	-0.557	-0.0401	0.813	0.68	0.973	0.0312	1	lm.nb	Antigen Presentation, Lymphocyte activation, Pathogen Response	NM_013258.3:714
TXN-mRNA	-0.377	0.166	-0.703	-0.0505	0.77	0.614	0.966	0.0313	1	lm.nb	Metabolism, Pathogen Response	NM_003329.2:55
IL1RN-mRNA	-0.963	0.426	-1.8	-0.128	0.513	0.287	0.915	0.0315	1	lm.nb	Cytokine Signaling	NM_000577.3:480
HIF1A-mRNA	-0.295	0.133	-0.556	-0.0334	0.815	0.68	0.977	0.0351	1	lm.nb	Growth Factor Signaling	NM_001530.2:1985
STAT4-mRNA	0.285	0.129	0.0314	0.539	1.22	1.02	1.45	0.0357	1	lm.nb	Growth Factor Signaling, TH1 Activation	NM_003151.2:789
CCL28-mRNA	0.22	0.1	0.0234	0.416	1.16	1.02	1.33	0.0364	1	loglinear	Chemokine signaling	NM_148672.2:407
TRAF1-mRNA	0.247	0.113	0.0262	0.468	1.19	1.02	1.38	0.0365	1	lm.nb	Cytokine Signaling	NM_005658.3:3735
SOCS1-mRNA	-0.457	0.212	-0.873	-0.0412	0.729	0.546	0.972	0.0397	1	lm.nb	Antigen Presentation, Growth Factor Signaling, Interferon Signaling, TLR signaling	NM_003745.1:1025
TGFBR3-mRNA	0.639	0.301	0.049	1.23	1.56	1.03	2.34	0.0424	1	lm.nb	Growth Factor Signaling	NM_003243.3:1950
PGLYRP1-mRNA	-1.06	0.501	-2.05	-0.0808	0.479	0.242	0.946	0.0426	1	lm.nb	Pathogen Response	NM_005091.1:356
ARG1-mRNA	-1.11	0.526	-2.14	-0.0818	0.462	0.226	0.945	0.0431	1	lm.nb	Metabolism	NM_000045.3:673
SYK-mRNA	-0.382	0.181	-0.737	-0.0277	0.767	0.6	0.981	0.0433	1	lm.nb	Antigen Presentation, Cytokine Signaling, Fc Receptor Signaling, Growth Factor Signaling, Lymphocyte activation	NM_003177.5:808
DUSP1-mRNA	-0.798	0.382	-1.55	-0.0491	0.575	0.342	0.967	0.0456	1	lm.nb	Angiogenesis, Cytokine Signaling, Fc Receptor Signaling, Growth Factor Signaling, Lymphocyte activation	NM_004417.2:987
LTB-mRNA	-0.313	0.15	-0.607	-0.0189	0.805	0.656	0.987	0.0459	1	lm.nb	Cytokine Signaling	NM_002341.1:330
ISG15-mRNA	0.895	0.429	0.0536	1.74	1.86	1.04	3.33	0.046	1	lm.nb	Interferon Signaling, Pathogen Response	NM_005101.3:305
BCL10-mRNA	-0.295	0.142	-0.573	-0.0167	0.815	0.672	0.989	0.0467	1	lm.nb	Antigen Presentation, Fc Receptor Signaling, Lymphocyte activation	NM_003921.2:1250
GADD45B-mRNA	-0.377	0.181	-0.732	-0.0212	0.77	0.602	0.985	0.0468	1	lm.nb	Differentiation and Maintenance of Myeloid Cells, Growth Factor Signaling	NM_015675.2:365
PTGS2-mRNA	-1.28	0.619	-2.49	-0.0635	0.413	0.178	0.957	0.0482	1	lm.nb	Cytokine Signaling, Metabolism	NM_000963.1:495
LAG3-mRNA	0.747	0.364	0.0335	1.46	1.68	1.02	2.75	0.0493	1	lm.nb	T-cell Activation and Checkpoint Signaling	NM_002286.5:1735
GATA2-mRNA	-0.754	0.369	-1.48	-0.0308	0.593	0.359	0.979	0.0502	1	lm.nb	Differentiation and Maintenance of Myeloid Cells	NM_032638.3:1495
PTGS1-mRNA	-0.593	0.292	-1.17	-0.0208	0.663	0.446	0.986	0.0515	1	lm.nb	Metabolism	NM_000962.2:700
CXCR3-mRNA	0.37	0.183	0.0119	0.729	1.29	1.01	1.66	0.0521	1	lm.nb	Chemokine signaling, TH1 Activation	NM_001504.1:80
CASP5-mRNA	-0.772	0.384	-1.52	-0.0195	0.586	0.348	0.987	0.0537	1	lm.nb	Pathogen Response	NM_004347.1:580
CCR5-mRNA	0.547	0.274	0.0104	1.08	1.46	1.01	2.12	0.0552	1	lm.nb	Chemokine signaling	NM_000579.1:2730
TYROBP-mRNA	-0.616	0.31	-1.22	-0.00917	0.653	0.429	0.994	0.0561	1	lm.nb	Lymphocyte activation	NM_003332.3:361
CYTIP-mRNA	-0.283	0.142	-0.562	-0.00374	0.822	0.677	0.997	0.0565	1	lm.nb	Differentiation and Maintenance of Myeloid Cells	NM_004288.4:1065
IRF2-mRNA	-0.329	0.166	-0.655	-0.00269	0.796	0.635	0.998	0.0577	1	lm.nb	Interferon Signaling	NM_002199.3:1624
RICTOR-mRNA	-0.462	0.234	-0.922	-0.00292	0.726	0.528	0.998	0.0582	1	lm.nb	Angiogenesis, Fc Receptor Signaling, Growth Factor Signaling, Lymphocyte activation, T-cell Activation and Checkpoint Signaling	NM_152756.3:3097
STAT5B-mRNA	-0.354	0.18	-0.707	-0.000768	0.783	0.613	0.999	0.0591	1	lm.nb	Chemokine signaling, Cytokine Signaling, Growth Factor Signaling	NM_012448.3:200
IL18R1-mRNA	0.418	0.215	-0.00253	0.839	1.34	0.998	1.79	0.0611	1	lm.nb	Cytokine Signaling, TH1 Activation	NM_003855.3:822
CD38-mRNA	0.476	0.248	-0.0108	0.963	1.39	0.993	1.95	0.0652	1	lm.nb	Differentiation and Maintenance of Myeloid Cells, Metabolism	NM_001775.2:1035
ITGAM-mRNA	-0.343	0.179	-0.695	0.00817	0.788	0.618	1.01	0.0655	1	lm.nb	Cell Migration and Adhesion, Complement Activation, ECM remodeling, TLR signaling	NM_000632.3:515
CLC-mRNA	-0.76	0.405	-1.55	0.0333	0.59	0.341	1.02	0.0705	1	lm.nb	Metabolism	NM_001828.4:90
STAT3-mRNA	-0.469	0.251	-0.96	0.023	0.723	0.514	1.02	0.0718	1	lm.nb	Chemokine signaling, Cytokine Signaling, Growth Factor Signaling	NM_003150.3:2060
ADAM8-mRNA	-0.687	0.375	-1.42	0.049	0.621	0.373	1.03	0.0777	1	lm.nb	ECM remodeling	NM_001109.4:762
S1PR1-mRNA	0.365	0.201	-0.0298	0.759	1.29	0.98	1.69	0.0803	1	lm.nb	Cytokine Signaling	NM_001400.3:1065
MAP3K4-mRNA	0.226	0.125	-0.0185	0.471	1.17	0.987	1.39	0.0804	1	lm.nb	Growth Factor Signaling	NM_005922.2:1165
SOCS3-mRNA	-0.57	0.315	-1.19	0.0467	0.674	0.439	1.03	0.0804	1	lm.nb	Antigen Presentation, Cytokine Signaling, Growth Factor Signaling, Interferon Signaling	NM_003955.3:1870
LAT-mRNA	0.276	0.155	-0.0276	0.58	1.21	0.981	1.49	0.0852	1	lm.nb	Angiogenesis, Cytokine Signaling, Fc Receptor Signaling, Growth Factor Signaling, Lymphocyte activation	NM_001014987.1:1290
BATF-mRNA	0.224	0.127	-0.0243	0.473	1.17	0.983	1.39	0.0875	1	loglinear	Lymphocyte activation	NM_006399.3:293
CD14-mRNA	-0.486	0.277	-1.03	0.0579	0.714	0.49	1.04	0.0904	1	lm.nb	Growth Factor Signaling, TLR signaling	NM_000591.2:885
TGFA-mRNA	-0.926	0.529	-1.96	0.112	0.526	0.256	1.08	0.0909	1	lm.nb	Growth Factor Signaling	NM_003236.2:780
RGS1-mRNA	0.425	0.243	-0.0521	0.902	1.34	0.965	1.87	0.0914	1	lm.nb	Cell Migration and Adhesion, Chemokine signaling	NM_002922.3:675
VRK2-mRNA	0.172	0.0988	-0.022	0.365	1.13	0.985	1.29	0.093	1	loglinear	Cell Cycle and Apoptosis	NM_006296.3:875
VAV1-mRNA	-0.319	0.184	-0.68	0.0411	0.801	0.624	1.03	0.0931	1	lm.nb	Angiogenesis, Chemokine signaling, Cytokine Signaling, Fc Receptor Signaling, Growth Factor Signaling, Lymphocyte activation, T-cell Activation and Checkpoint Signaling	NM_005428.2:764
MX1-mRNA	0.652	0.377	-0.0864	1.39	1.57	0.942	2.62	0.0941	1	lm.nb	Interferon Signaling	NM_002462.2:1485
FAS-mRNA	-0.412	0.239	-0.88	0.0551	0.751	0.543	1.04	0.0945	1	lm.nb	Cytokine Signaling, Growth Factor Signaling	NM_000043.4:398
CCL4-mRNA	0.544	0.316	-0.0745	1.16	1.46	0.95	2.24	0.0954	1	lm.nb	Chemokine signaling, Pathogen Response, TLR signaling	NM_002984.2:201
CD247-mRNA	0.353	0.207	-0.0523	0.758	1.28	0.964	1.69	0.0985	1	lm.nb	Fc Receptor Signaling, Lymphocyte activation, T-cell Activation and Checkpoint Signaling	NM_198053.2:344
LAPTM5-mRNA	-0.329	0.195	-0.71	0.0525	0.796	0.611	1.04	0.102	1	lm.nb	Differentiation and Maintenance of Myeloid Cells	NM_006762.2:1825
BTG2-mRNA	-0.543	0.321	-1.17	0.0871	0.686	0.444	1.06	0.102	1	lm.nb	Cell Cycle and Apoptosis	NM_006763.2:1700
LTB4R-mRNA	-0.329	0.196	-0.712	0.0548	0.796	0.611	1.04	0.104	1	lm.nb	Lymphocyte activation	NM_181657.3:2400
NFKBIZ-mRNA	-0.34	0.203	-0.738	0.0581	0.79	0.6	1.04	0.105	1	lm.nb	Cytokine Signaling, Lymphocyte activation	NM_001005474.1:2030
FOSB-mRNA	-0.633	0.384	-1.39	0.12	0.645	0.383	1.09	0.11	1	lm.nb	Growth Factor Signaling	NM_006732.1:3200
IL27RA-mRNA	0.193	0.118	-0.0389	0.425	1.14	0.973	1.34	0.114	1	lm.nb	Cytokine Signaling, Growth Factor Signaling	NM_004843.3:1640
ITGB1-mRNA	0.218	0.134	-0.045	0.481	1.16	0.969	1.4	0.115	1	lm.nb	Cell Migration and Adhesion, ECM remodeling, Growth Factor Signaling, Lymphocyte activation	NM_002211.3:355
MAPK13-mRNA	-0.359	0.221	-0.793	0.075	0.78	0.577	1.05	0.116	1	lm.nb	Angiogenesis, Cytokine Signaling, Growth Factor Signaling, Pathogen Response, TLR signaling	NM_002754.3:1050
HAVCR1-mRNA	0.503	0.311	-0.106	1.11	1.42	0.929	2.16	0.116	1	lm.nb	Pathogen Response	NM_001173393.1:834
P2RX1-mRNA	-0.536	0.335	-1.19	0.12	0.69	0.438	1.09	0.12	1	lm.nb	Pathogen Response	NM_002558.2:2120
CCL3L1-mRNA	0.464	0.291	-0.106	1.03	1.38	0.929	2.05	0.121	1	lm.nb	Chemokine signaling, TLR signaling	NM_021006.4:421
CCL3-mRNA	0.61	0.383	-0.141	1.36	1.53	0.907	2.57	0.122	1	lm.nb	Chemokine signaling, TLR signaling	NM_002983.2:159
IFNAR1-mRNA	-0.326	0.205	-0.728	0.077	0.798	0.604	1.05	0.124	1	lm.nb	Growth Factor Signaling, Interferon Signaling, TLR signaling	NM_000629.2:782
LGALS3-mRNA	-0.432	0.276	-0.972	0.108	0.741	0.51	1.08	0.128	1	lm.nb	Pathogen Response	NM_001177388.1:495
MSH2-mRNA	0.148	0.0956	-0.0392	0.335	1.11	0.973	1.26	0.132	1	loglinear	Differentiation and Maintenance of Myeloid Cells	NM_000251.1:2105
NFYC-mRNA	-0.117	0.0761	-0.266	0.0318	0.922	0.831	1.02	0.134	1	loglinear	Antigen Presentation, Metabolism	NM_001142587.1:1890
SQSTM1-mRNA	-0.245	0.16	-0.56	0.0692	0.844	0.678	1.05	0.137	1	lm.nb	Cytokine Signaling, Growth Factor Signaling	NM_003900.3:1445
MAP2K3-mRNA	-0.568	0.372	-1.3	0.161	0.674	0.407	1.12	0.138	1	lm.nb	Cytokine Signaling, Growth Factor Signaling, TLR signaling	NM_145109.1:370
CDKN1A-mRNA	-0.319	0.209	-0.73	0.0911	0.801	0.603	1.07	0.138	1	lm.nb	Fc Receptor Signaling, Growth Factor Signaling, Lymphocyte activation	NM_000389.2:1975
ID1-mRNA	-0.514	0.341	-1.18	0.153	0.7	0.441	1.11	0.142	1	lm.nb	Cell Cycle and Apoptosis	NM_002165.2:345
CLEC5A-mRNA	-0.717	0.477	-1.65	0.218	0.608	0.318	1.16	0.144	1	lm.nb	Lymphocyte activation	NM_013252.2:3250
AIF1-mRNA	-0.392	0.264	-0.909	0.126	0.762	0.532	1.09	0.149	1	lm.nb	Cell Migration and Adhesion, Chemokine signaling	NM_032955.1:185
CASP1-mRNA	-0.295	0.2	-0.687	0.0964	0.815	0.621	1.07	0.15	1	lm.nb	Cytokine Signaling, Pathogen Response	NM_001223.3:971
TOP2A-mRNA	0.455	0.312	-0.156	1.07	1.37	0.897	2.09	0.155	1	lm.nb	Differentiation and Maintenance of Myeloid Cells	NM_001067.3:3563
ICAM1-mRNA	-0.328	0.225	-0.769	0.113	0.797	0.587	1.08	0.156	1	lm.nb	Cell Migration and Adhesion, Cytokine Signaling, ECM remodeling, Interferon Signaling, Lymphocyte activation	NM_000201.2:1530
PROS1-mRNA	-0.684	0.471	-1.61	0.239	0.622	0.328	1.18	0.157	1	lm.nb	Cell Migration and Adhesion, Complement Activation	NM_000313.1:875
FASN-mRNA	-0.634	0.438	-1.49	0.224	0.644	0.355	1.17	0.158	1	lm.nb	Metabolism	NM_004104.4:5387
CD36-mRNA	-0.494	0.346	-1.17	0.183	0.71	0.444	1.14	0.163	1	lm.nb	Antigen Presentation, ECM remodeling, Metabolism, TLR signaling	NM_000072.3:707
FAF1-mRNA	0.208	0.146	-0.0778	0.493	1.15	0.947	1.41	0.165	1	lm.nb	Pathogen Response	NM_007051.2:1530
SERPINB9-mRNA	0.152	0.107	-0.058	0.361	1.11	0.961	1.28	0.167	1	lm.nb	Pathogen Response	NM_004155.3:950
FCGR1A-mRNA	-0.734	0.518	-1.75	0.281	0.601	0.298	1.22	0.167	1	lm.nb	Antigen Presentation, Fc Receptor Signaling, Interferon Signaling, Lymphocyte activation	NM_000566.3:842
GK5-mRNA	0.276	0.195	-0.106	0.658	1.21	0.929	1.58	0.168	1	lm.nb	Metabolism	NM_001039547.2:1102
GNAI3-mRNA	-0.228	0.162	-0.545	0.0888	0.854	0.685	1.06	0.169	1	lm.nb	Chemokine signaling	NM_006496.1:1150
GCH1-mRNA	0.207	0.147	-0.0808	0.495	1.15	0.946	1.41	0.169	1	lm.nb	Metabolism	NM_000161.2:1910
CD40-mRNA	-0.297	0.211	-0.711	0.117	0.814	0.611	1.08	0.17	1	lm.nb	Cell Migration and Adhesion, Lymphocyte activation, TH1 Activation, TLR signaling	NM_001250.4:196
SELP-mRNA	-0.637	0.454	-1.53	0.252	0.643	0.347	1.19	0.171	1	lm.nb	Cell Migration and Adhesion	NM_003005.2:1295
IRF1-mRNA	-0.311	0.222	-0.745	0.123	0.806	0.596	1.09	0.171	1	lm.nb	Interferon Signaling	NM_002198.1:510
FCER1A-mRNA	-0.521	0.372	-1.25	0.208	0.697	0.421	1.15	0.172	1	lm.nb	Fc Receptor Signaling, Lymphocyte activation	NM_002001.2:114
S100A4-mRNA	-0.263	0.19	-0.635	0.108	0.833	0.644	1.08	0.175	1	lm.nb	Cell Migration and Adhesion, Differentiation and Maintenance of Myeloid Cells	NM_002961.2:263
IER3-mRNA	-0.287	0.207	-0.693	0.119	0.82	0.619	1.09	0.176	1	lm.nb	Lymphocyte activation	NM_003897.3:178
CD47-mRNA	0.192	0.139	-0.0803	0.465	1.14	0.946	1.38	0.177	1	lm.nb	Cell Migration and Adhesion, ECM remodeling	NM_001777.3:897
AKAP13-mRNA	-0.2	0.144	-0.482	0.0833	0.871	0.716	1.06	0.177	1	lm.nb	Growth Factor Signaling	NM_006738.4:5261
CTSS-mRNA	-0.438	0.317	-1.06	0.184	0.738	0.48	1.14	0.178	1	lm.nb	Antigen Presentation, ECM remodeling, TLR signaling	NM_004079.3:685
TNFSF10-mRNA	-0.378	0.275	-0.917	0.161	0.769	0.53	1.12	0.179	1	lm.nb	Cytokine Signaling	NM_003810.2:115
PDZK1IP1-mRNA	-0.668	0.486	-1.62	0.285	0.629	0.325	1.22	0.18	1	lm.nb	Differentiation and Maintenance of Myeloid Cells	NM_005764.3:293
PIK3CG-mRNA	-0.175	0.127	-0.425	0.0751	0.886	0.745	1.05	0.181	1	lm.nb	Chemokine signaling, Cytokine Signaling, Growth Factor Signaling, Metabolism, TLR signaling	NM_002649.2:2125
RAB20-mRNA	-0.293	0.214	-0.713	0.127	0.816	0.61	1.09	0.182	1	lm.nb	Metabolism	NM_017817.1:758
MAP2K2-mRNA	-0.127	0.0931	-0.31	0.0555	0.916	0.807	1.04	0.183	1	loglinear	Angiogenesis, Cytokine Signaling, Fc Receptor Signaling, Growth Factor Signaling, Lymphocyte activation, TLR signaling	NM_030662.3:839
CX3CR1-mRNA	0.344	0.255	-0.156	0.843	1.27	0.898	1.79	0.188	1	lm.nb	Chemokine signaling	NM_001337.3:1040
GRN-mRNA	-0.292	0.217	-0.717	0.133	0.817	0.608	1.1	0.188	1	lm.nb	Pathogen Response	NM_002087.2:546
IKBKE-mRNA	0.148	0.111	-0.0702	0.367	1.11	0.953	1.29	0.194	1	loglinear	Pathogen Response, TLR signaling	NM_014002.2:2470
IFIT1-mRNA	0.962	0.729	-0.467	2.39	1.95	0.724	5.24	0.197	1	lm.nb	Interferon Signaling	NM_001548.3:1440
SMAD7-mRNA	0.261	0.206	-0.142	0.664	1.2	0.906	1.58	0.215	1	lm.nb	Growth Factor Signaling	NM_005904.2:1835
PF4-mRNA	-0.56	0.444	-1.43	0.31	0.678	0.371	1.24	0.217	1	lm.nb	Cell Migration and Adhesion, Chemokine signaling	NM_002619.3:109
FYN-mRNA	0.243	0.193	-0.135	0.621	1.18	0.911	1.54	0.218	1	lm.nb	Angiogenesis, Antigen Presentation, Cell Migration and Adhesion, Cytokine Signaling, Fc Receptor Signaling, Growth Factor Signaling, Lymphocyte activation, T-cell Activation and Checkpoint Signaling	NM_002037.3:765
CPA3-mRNA	-0.458	0.369	-1.18	0.265	0.728	0.441	1.2	0.225	1	lm.nb	Metabolism	NM_001870.2:220
LTA4H-mRNA	-0.312	0.253	-0.808	0.183	0.805	0.571	1.14	0.227	1	lm.nb	Metabolism	NM_001256643.1:1140
MALT1-mRNA	0.129	0.105	-0.0771	0.335	1.09	0.948	1.26	0.23	1	loglinear	Antigen Presentation, Fc Receptor Signaling, Lymphocyte activation	NM_006785.2:909
IRF5-mRNA	0.238	0.195	-0.144	0.619	1.18	0.905	1.54	0.232	1	lm.nb	Interferon Signaling, TLR signaling	NM_001098627.1:2023
RASGRF2-mRNA	0.413	0.339	-0.251	1.08	1.33	0.84	2.11	0.233	1	lm.nb	Angiogenesis, Cytokine Signaling, Fc Receptor Signaling, Growth Factor Signaling, Lymphocyte activation	NM_006909.2:625
SERINC2-mRNA	-0.493	0.405	-1.29	0.3	0.71	0.41	1.23	0.233	1	lm.nb	Metabolism	NM_018565.3:795
CYSLTR1-mRNA	-0.186	0.153	-0.487	0.115	0.879	0.714	1.08	0.235	1	lm.nb	Lymphocyte activation	NM_006639.2:90
PIM2-mRNA	-0.245	0.203	-0.643	0.153	0.844	0.64	1.11	0.238	1	lm.nb	Growth Factor Signaling	NM_006875.2:620
SERPINB6-mRNA	0.192	0.16	-0.121	0.505	1.14	0.919	1.42	0.24	1	lm.nb	Pathogen Response	NM_004568.4:681
CTSA-mRNA	-0.231	0.194	-0.612	0.15	0.852	0.654	1.11	0.244	1	lm.nb	Antigen Presentation, Metabolism	NM_001127695.1:1540
MOB3C-mRNA	0.225	0.19	-0.147	0.596	1.17	0.903	1.51	0.246	1	lm.nb	Lymphocyte activation	NM_145279.4:1630
EGR2-mRNA	0.458	0.389	-0.304	1.22	1.37	0.81	2.33	0.248	1	lm.nb	Differentiation and Maintenance of Myeloid Cells	NM_000399.3:1891
ANGPT1-mRNA	-0.736	0.625	-1.96	0.489	0.601	0.257	1.4	0.249	1	lm.nb	Angiogenesis, Cell Migration and Adhesion, Cytokine Signaling, Fc Receptor Signaling, Growth Factor Signaling, Lymphocyte activation	NM_001146.3:2080
CXCL16-mRNA	-0.5	0.425	-1.33	0.333	0.707	0.397	1.26	0.249	1	lm.nb	Chemokine signaling	NM_001100812.1:850
TWISTNB-mRNA	0.133	0.113	-0.0888	0.354	1.1	0.94	1.28	0.25	1	lm.nb	Pathogen Response	NM_001002926.1:3246
PRKCI-mRNA	0.144	0.122	-0.0965	0.383	1.1	0.935	1.3	0.251	1	lm.nb	Growth Factor Signaling	NM_002740.4:530
DUSP6-mRNA	-0.427	0.365	-1.14	0.288	0.744	0.453	1.22	0.252	1	lm.nb	Angiogenesis, Cytokine Signaling, Fc Receptor Signaling, Growth Factor Signaling, Lymphocyte activation, TLR signaling	NM_001946.2:1535
TNFRSF1B-mRNA	-0.291	0.25	-0.781	0.198	0.817	0.582	1.15	0.253	1	lm.nb	Cytokine Signaling	NM_001066.2:835
CCRL2-mRNA	-0.401	0.344	-1.08	0.274	0.757	0.474	1.21	0.254	1	lm.nb	Chemokine signaling	NM_003965.4:1110
TUBA4A-mRNA	-0.224	0.194	-0.604	0.157	0.856	0.658	1.11	0.259	1	lm.nb	Antigen Presentation	NM_006000.1:217
CXCR4-mRNA	-0.228	0.201	-0.621	0.165	0.854	0.65	1.12	0.265	1	lm.nb	Chemokine signaling, TH2 Activation	NM_003467.2:1335
CD99-mRNA	0.191	0.168	-0.139	0.52	1.14	0.908	1.43	0.267	1	lm.nb	Cell Migration and Adhesion	NM_002414.4:592
SMARCD3-mRNA	-0.263	0.233	-0.719	0.193	0.833	0.607	1.14	0.268	1	lm.nb	Metabolism	NM_001003801.1:570
BMP6-mRNA	-0.819	0.728	-2.25	0.607	0.567	0.211	1.52	0.269	1	lm.nb	ECM remodeling	NM_001718.2:1045
FGFR1-mRNA	-0.377	0.346	-1.05	0.3	0.77	0.481	1.23	0.284	1	lm.nb	Angiogenesis, Cytokine Signaling, Fc Receptor Signaling, Growth Factor Signaling, Lymphocyte activation	NM_015850.3:1775
HES4-mRNA	-0.377	0.356	-1.07	0.32	0.77	0.475	1.25	0.298	1	lm.nb	Differentiation and Maintenance of Myeloid Cells	NM_001142467.1:557
IKZF1-mRNA	0.159	0.151	-0.137	0.455	1.12	0.909	1.37	0.302	1	lm.nb	Differentiation and Maintenance of Myeloid Cells	NM_006060.4:225
ENC1-mRNA	0.321	0.305	-0.277	0.918	1.25	0.825	1.89	0.302	1	lm.nb	Lymphocyte activation	NM_003633.2:4710
TNFRSF8-mRNA	-0.339	0.323	-0.972	0.293	0.79	0.51	1.23	0.302	1	lm.nb	Cytokine Signaling	NM_152942.2:2030
NDUFA7-mRNA	-0.111	0.106	-0.318	0.0965	0.926	0.802	1.07	0.304	1	loglinear	Metabolism	NM_005001.2:373
IL21R-mRNA	0.234	0.224	-0.205	0.673	1.18	0.867	1.59	0.305	1	lm.nb	Cytokine Signaling, Growth Factor Signaling	NM_181079.4:1250
JAK3-mRNA	-0.259	0.249	-0.748	0.229	0.835	0.596	1.17	0.306	1	lm.nb	Angiogenesis, Chemokine signaling, Cytokine Signaling, Fc Receptor Signaling, Growth Factor Signaling, Lymphocyte activation	NM_000215.2:1715
SKI-mRNA	-0.2	0.193	-0.578	0.177	0.87	0.67	1.13	0.307	1	lm.nb	Growth Factor Signaling	NM_003036.2:3335
RIN2-mRNA	-0.549	0.532	-1.59	0.494	0.683	0.332	1.41	0.311	1	lm.nb	Pathogen Response	NM_018993.2:690
ITGA5-mRNA	-0.27	0.266	-0.791	0.25	0.829	0.578	1.19	0.317	1	lm.nb	Cell Migration and Adhesion, ECM remodeling, Growth Factor Signaling	NM_002205.2:925
NFKBIA-mRNA	-0.311	0.306	-0.911	0.289	0.806	0.532	1.22	0.317	1	lm.nb	Antigen Presentation, Chemokine signaling, Cytokine Signaling, Fc Receptor Signaling, Growth Factor Signaling, Lymphocyte activation, Pathogen Response, TLR signaling	NM_020529.1:945
TNFAIP3-mRNA	0.23	0.227	-0.214	0.674	1.17	0.862	1.6	0.318	1	lm.nb	Cytokine Signaling, Pathogen Response	NM_006290.2:260
MCM5-mRNA	-0.17	0.169	-0.5	0.161	0.889	0.707	1.12	0.323	1	lm.nb	Cell Cycle and Apoptosis, Differentiation and Maintenance of Myeloid Cells	NM_006739.3:1580
SELPLG-mRNA	-0.292	0.292	-0.864	0.281	0.817	0.55	1.21	0.326	1	lm.nb	Cell Migration and Adhesion	NM_003006.3:2297
TLR10-mRNA	-0.206	0.206	-0.611	0.198	0.867	0.655	1.15	0.326	1	lm.nb	TLR signaling	NM_030956.2:2246
BIRC2-mRNA	-0.132	0.134	-0.395	0.131	0.913	0.761	1.09	0.333	1	lm.nb	Cytokine Signaling, Pathogen Response, TLR signaling	NM_001166.3:1760
NFATC2-mRNA	0.261	0.268	-0.263	0.785	1.2	0.833	1.72	0.337	1	lm.nb	Antigen Presentation, Fc Receptor Signaling, Growth Factor Signaling, Lymphocyte activation	NM_012340.3:1815
TLR5-mRNA	-0.231	0.241	-0.704	0.242	0.852	0.614	1.18	0.346	1	lm.nb	TLR signaling	NM_003268.5:2863
IL23A-mRNA	-0.279	0.292	-0.851	0.294	0.824	0.554	1.23	0.348	1	lm.nb	Cytokine Signaling, Growth Factor Signaling	NM_016584.2:411
CXCR6-mRNA	0.354	0.374	-0.379	1.09	1.28	0.769	2.12	0.352	1	lm.nb	Chemokine signaling, TH1 Activation	NM_006564.1:95
CD70-mRNA	-0.615	0.653	-1.89	0.665	0.653	0.269	1.59	0.354	1	lm.nb	T-cell Activation and Checkpoint Signaling	NM_001252.2:190
ELL2-mRNA	-0.179	0.191	-0.553	0.195	0.883	0.681	1.14	0.355	1	lm.nb	Differentiation and Maintenance of Myeloid Cells	NM_012081.5:1226
FLNB-mRNA	0.119	0.127	-0.131	0.369	1.09	0.913	1.29	0.359	1	lm.nb	Growth Factor Signaling, Interferon Signaling	NM_001164317.1:2124
DAGLB-mRNA	-0.121	0.13	-0.377	0.134	0.919	0.77	1.1	0.36	1	lm.nb	Metabolism	NM_139179.3:265
IL6-mRNA	-0.395	0.426	-1.23	0.44	0.76	0.426	1.36	0.361	1	lm.nb	Cytokine Signaling, Growth Factor Signaling, Pathogen Response, TH2 Activation, TLR signaling	NM_000600.3:364
SESN1-mRNA	-0.339	0.368	-1.06	0.381	0.79	0.48	1.3	0.364	1	lm.nb	Metabolism	NM_014454.2:2223
STAT5A-mRNA	-0.126	0.137	-0.394	0.142	0.916	0.761	1.1	0.364	1	lm.nb	Cytokine Signaling, Growth Factor Signaling	NM_003152.3:2523
CTNNB1-mRNA	-0.101	0.11	-0.316	0.114	0.933	0.803	1.08	0.366	1	lm.nb	Angiogenesis, Growth Factor Signaling, Pathogen Response	NM_001098210.1:1815
FLT3-mRNA	0.216	0.235	-0.245	0.676	1.16	0.844	1.6	0.367	1	lm.nb	Cytokine Signaling	NM_004119.2:2374
FURIN-mRNA	-0.206	0.225	-0.647	0.235	0.867	0.639	1.18	0.367	1	lm.nb	ECM remodeling, Growth Factor Signaling	NM_002569.2:3700
PTPRK-mRNA	0.536	0.603	-0.646	1.72	1.45	0.639	3.29	0.381	1	lm.nb	Growth Factor Signaling	NM_001135648.1:472
ARMC1-mRNA	0.0849	0.0961	-0.103	0.273	1.06	0.931	1.21	0.384	1	loglinear	Lymphocyte activation	NM_018120.5:250
IL3RA-mRNA	-0.282	0.32	-0.908	0.345	0.822	0.533	1.27	0.385	1	lm.nb	Angiogenesis, Cytokine Signaling, Fc Receptor Signaling, Growth Factor Signaling, Lymphocyte activation	NM_001267713.1:1075
CYP1B1-mRNA	-0.35	0.397	-1.13	0.429	0.785	0.457	1.35	0.386	1	lm.nb	Metabolism	NM_000104.3:1715
MAPK11-mRNA	-0.571	0.651	-1.85	0.705	0.673	0.278	1.63	0.388	1	lm.nb	Angiogenesis, Cytokine Signaling, Growth Factor Signaling, Pathogen Response, TLR signaling	NM_002751.6:418
CCL2-mRNA	-0.51	0.581	-1.65	0.63	0.702	0.319	1.55	0.388	1	lm.nb	Chemokine signaling, Cytokine Signaling, Pathogen Response	NM_002982.3:123
NDC80-mRNA	-0.359	0.41	-1.16	0.445	0.78	0.446	1.36	0.389	1	lm.nb	Cell Cycle and Apoptosis	NM_006101.2:96
SPTBN1-mRNA	0.0975	0.112	-0.121	0.316	1.07	0.919	1.25	0.39	1	lm.nb	Angiogenesis, Cytokine Signaling, Fc Receptor Signaling, Growth Factor Signaling, Lymphocyte activation	NM_003128.2:3725
DHRS3-mRNA	0.118	0.137	-0.149	0.386	1.09	0.902	1.31	0.394	1	lm.nb	Metabolism	NM_004753.4:1266
TNFSF9-mRNA	-0.423	0.489	-1.38	0.536	0.746	0.384	1.45	0.394	1	lm.nb	Cytokine Signaling, T-cell Activation and Checkpoint Signaling	NM_003811.3:398
DPP4-mRNA	-0.155	0.18	-0.508	0.199	0.898	0.703	1.15	0.398	1	lm.nb	T-cell Activation and Checkpoint Signaling	NM_001935.3:2700
PTGDR-mRNA	0.432	0.503	-0.555	1.42	1.35	0.681	2.67	0.398	1	lm.nb	Cell Migration and Adhesion, Lymphocyte activation	NM_000953.2:2456
IFNAR2-mRNA	-0.119	0.139	-0.392	0.154	0.921	0.762	1.11	0.399	1	lm.nb	Growth Factor Signaling, Interferon Signaling, TLR signaling	NM_000874.3:631
ANXA1-mRNA	-0.165	0.193	-0.543	0.213	0.892	0.686	1.16	0.4	1	lm.nb	Cytokine Signaling	NM_000700.1:515
MYC-mRNA	-0.152	0.177	-0.499	0.196	0.9	0.708	1.15	0.4	1	lm.nb	Growth Factor Signaling	NM_002467.3:1610
CD151-mRNA	-0.299	0.354	-0.994	0.395	0.813	0.502	1.32	0.406	1	lm.nb	ECM remodeling	NM_139029.1:980
RHOC-mRNA	0.141	0.168	-0.189	0.471	1.1	0.877	1.39	0.409	1	lm.nb	Cell Cycle and Apoptosis, Cell Migration and Adhesion, Growth Factor Signaling	NM_175744.4:399
ZMPSTE24-mRNA	-0.0907	0.11	-0.307	0.126	0.939	0.808	1.09	0.418	1	loglinear	Pathogen Response	NM_005857.3:540
EGF-mRNA	-0.464	0.568	-1.58	0.65	0.725	0.335	1.57	0.421	1	lm.nb	Angiogenesis, Cytokine Signaling, Fc Receptor Signaling, Growth Factor Signaling, Lymphocyte activation	NM_001963.4:1022
BTK-mRNA	-0.136	0.167	-0.464	0.191	0.91	0.725	1.14	0.421	1	lm.nb	Fc Receptor Signaling, Lymphocyte activation, TLR signaling	NM_000061.1:570
ZNF148-mRNA	-0.0715	0.0877	-0.243	0.1	0.952	0.845	1.07	0.422	1	loglinear	Pathogen Response	NM_021964.1:2220
GATA3-mRNA	0.161	0.198	-0.227	0.55	1.12	0.854	1.46	0.422	1	lm.nb	TH2 Activation	NM_001002295.1:1691
MAN2B1-mRNA	-0.119	0.146	-0.404	0.167	0.921	0.756	1.12	0.422	1	lm.nb	Metabolism	NM_001173498.1:380
PSME2-mRNA	0.102	0.126	-0.145	0.35	1.07	0.904	1.27	0.424	1	lm.nb	Angiogenesis, Antigen Presentation, Cytokine Signaling, Fc Receptor Signaling, Growth Factor Signaling, Lymphocyte activation, Metabolism	NM_002818.2:315
CASP10-mRNA	0.119	0.147	-0.169	0.408	1.09	0.889	1.33	0.424	1	lm.nb	Cytokine Signaling, Pathogen Response	NM_001230.4:350
CXCR5-mRNA	-0.203	0.251	-0.696	0.289	0.868	0.617	1.22	0.425	1	lm.nb	Chemokine signaling, TH2 Activation	NM_001716.3:2618
MIF-mRNA	0.125	0.155	-0.178	0.429	1.09	0.884	1.35	0.425	1	lm.nb	Cell Migration and Adhesion	NM_002415.1:319
MPEG1-mRNA	-0.232	0.287	-0.795	0.331	0.852	0.576	1.26	0.426	1	lm.nb	Pathogen Response	NM_001039396.1:470
ERCC1-mRNA	-0.0836	0.104	-0.287	0.12	0.944	0.82	1.09	0.427	1	loglinear	Lymphocyte activation	NM_001983.3:458
IL15-mRNA	0.328	0.407	-0.47	1.13	1.25	0.722	2.18	0.427	1	lm.nb	Cytokine Signaling, Growth Factor Signaling	NM_172174.1:1685
CCR7-mRNA	0.135	0.168	-0.194	0.465	1.1	0.874	1.38	0.428	1	lm.nb	Chemokine signaling, TH2 Activation	NM_001838.2:1610
NFKBIE-mRNA	-0.158	0.197	-0.544	0.227	0.896	0.686	1.17	0.428	1	lm.nb	Lymphocyte activation	NM_004556.2:1115
C3AR1-mRNA	-0.19	0.237	-0.655	0.275	0.877	0.635	1.21	0.43	1	lm.nb	Complement Activation	NM_004054.2:415
LTA-mRNA	-0.206	0.26	-0.717	0.304	0.867	0.609	1.23	0.434	1	lm.nb	Cytokine Signaling, TH1 Activation	NM_000595.2:885
CD68-mRNA	-0.203	0.258	-0.71	0.304	0.869	0.612	1.23	0.439	1	lm.nb	Metabolism	NM_001251.2:1140
PBX1-mRNA	-0.459	0.587	-1.61	0.691	0.727	0.328	1.61	0.44	1	lm.nb	Differentiation and Maintenance of Myeloid Cells	NM_002585.2:368
TRAF6-mRNA	-0.0761	0.0972	-0.267	0.114	0.949	0.831	1.08	0.44	1	loglinear	Antigen Presentation, Cytokine Signaling, Fc Receptor Signaling, Growth Factor Signaling, Lymphocyte activation, Pathogen Response, TLR signaling	NM_145803.2:745
ARHGEF6-mRNA	0.115	0.147	-0.174	0.403	1.08	0.886	1.32	0.442	1	lm.nb	Growth Factor Signaling	NM_004840.2:1465
HIVEP1-mRNA	-0.0849	0.109	-0.299	0.129	0.943	0.813	1.09	0.443	1	lm.nb	Pathogen Response	NM_002114.2:4040
EMP1-mRNA	-0.542	0.699	-1.91	0.828	0.687	0.266	1.78	0.444	1	lm.nb	Cell Migration and Adhesion	NM_001423.1:2000
TRAFD1-mRNA	-0.171	0.221	-0.604	0.262	0.888	0.658	1.2	0.445	1	lm.nb	Cytokine Signaling	NM_001143906.1:1475
MAFB-mRNA	0.162	0.21	-0.25	0.574	1.12	0.841	1.49	0.447	1	lm.nb	Differentiation and Maintenance of Myeloid Cells	NM_005461.3:1655
ADORA2A-mRNA	-0.23	0.3	-0.818	0.357	0.853	0.567	1.28	0.449	1	lm.nb	Growth Factor Signaling	NM_000675.3:1095
PDE4A-mRNA	0.218	0.285	-0.34	0.777	1.16	0.79	1.71	0.449	1	lm.nb	Metabolism	NM_006202.2:3945
IRF3-mRNA	0.196	0.257	-0.306	0.699	1.15	0.809	1.62	0.45	1	lm.nb	Interferon Signaling, Pathogen Response, TLR signaling	NM_001571.5:1303
CCL15-mRNA	-0.619	0.813	-2.21	0.976	0.651	0.216	1.97	0.453	1	lm.nb	Chemokine signaling	NM_032965.3:112
HIST1H1C-mRNA	-0.117	0.155	-0.421	0.186	0.922	0.747	1.14	0.455	1	lm.nb	Cell Cycle and Apoptosis	NM_005319.3:401
NOD1-mRNA	-0.126	0.167	-0.453	0.202	0.917	0.73	1.15	0.459	1	lm.nb	Cytokine Signaling, Pathogen Response, TLR signaling	NM_006092.2:178
CD80-mRNA	-0.359	0.491	-1.32	0.603	0.78	0.4	1.52	0.471	1	lm.nb	Cell Migration and Adhesion, Fc Receptor Signaling, Growth Factor Signaling, Lymphocyte activation, T-cell Activation and Checkpoint Signaling, TLR signaling	NM_005191.3:674
FLT1-mRNA	-0.67	0.918	-2.47	1.13	0.628	0.181	2.19	0.471	1	lm.nb	Angiogenesis, Growth Factor Signaling	NM_002019.4:530
CRABP2-mRNA	-0.603	0.829	-2.23	1.02	0.658	0.213	2.03	0.473	1	lm.nb	Metabolism	NM_001199723.1:802
CTSL-mRNA	0.237	0.329	-0.407	0.881	1.18	0.754	1.84	0.476	1	lm.nb	Antigen Presentation, ECM remodeling, TLR signaling	NM_001912.4:1072
YES1-mRNA	0.18	0.25	-0.31	0.67	1.13	0.807	1.59	0.477	1	lm.nb	Cell Migration and Adhesion, Cytokine Signaling, Fc Receptor Signaling, T-cell Activation and Checkpoint Signaling	NM_005433.3:265
ADAMTS1-mRNA	0.321	0.449	-0.559	1.2	1.25	0.679	2.3	0.481	1	lm.nb	ECM remodeling	NM_006988.3:2840
PGGT1B-mRNA	-0.0535	0.075	-0.201	0.0936	0.964	0.87	1.07	0.482	1	loglinear	Metabolism	NM_005023.3:1002
CDH4-mRNA	-0.308	0.435	-1.16	0.544	0.808	0.447	1.46	0.484	1	lm.nb	Cell Migration and Adhesion	NM_001794.2:1060
CTSD-mRNA	-0.137	0.193	-0.515	0.242	0.91	0.7	1.18	0.485	1	lm.nb	Antigen Presentation, ECM remodeling	NM_001909.3:1495
CD27-mRNA	-0.0859	0.124	-0.33	0.158	0.942	0.796	1.12	0.496	1	lm.nb	Cytokine Signaling	NM_001242.4:330
CD244-mRNA	-0.218	0.325	-0.855	0.418	0.86	0.553	1.34	0.507	1	lm.nb	Cell Migration and Adhesion	NM_001166663.1:22
CCR4-mRNA	0.162	0.242	-0.313	0.637	1.12	0.805	1.56	0.509	1	lm.nb	Chemokine signaling, TH2 Activation	NM_005508.4:672
CXCL3-mRNA	-0.405	0.608	-1.6	0.787	0.755	0.331	1.72	0.51	1	lm.nb	Chemokine signaling, Cytokine Signaling	NM_002090.2:540
EPHB6-mRNA	-0.212	0.321	-0.84	0.417	0.864	0.558	1.34	0.515	1	lm.nb	Cell Migration and Adhesion	NM_004445.3:3784
ETS1-mRNA	0.116	0.176	-0.23	0.462	1.08	0.853	1.38	0.515	1	lm.nb	Growth Factor Signaling	NM_005238.3:1305
GPR183-mRNA	-0.107	0.164	-0.429	0.214	0.928	0.743	1.16	0.518	1	lm.nb	Cell Migration and Adhesion, Lymphocyte activation	NM_004951.3:405
DUSP2-mRNA	0.158	0.244	-0.32	0.636	1.12	0.801	1.55	0.522	1	lm.nb	Angiogenesis, Cytokine Signaling, Fc Receptor Signaling, Growth Factor Signaling, Lymphocyte activation	NM_004418.3:1235
OLR1-mRNA	-0.204	0.316	-0.823	0.414	0.868	0.565	1.33	0.522	1	lm.nb	Cell Migration and Adhesion	NM_002543.3:295
ITGAL-mRNA	0.148	0.229	-0.301	0.597	1.11	0.812	1.51	0.522	1	lm.nb	Cell Migration and Adhesion, ECM remodeling, Lymphocyte activation	NM_002209.2:1113
VWA5A-mRNA	0.147	0.228	-0.3	0.593	1.11	0.812	1.51	0.525	1	lm.nb	Angiogenesis	NM_001130142.1:980
ICOSLG-mRNA	-0.156	0.244	-0.634	0.321	0.897	0.644	1.25	0.526	1	lm.nb	Cell Migration and Adhesion, T-cell Activation and Checkpoint Signaling	NM_015259.5:642
HSPG2-mRNA	-0.48	0.752	-1.95	0.994	0.717	0.258	1.99	0.528	1	lm.nb	ECM remodeling, Metabolism	NM_005529.5:2715
CLIC4-mRNA	-0.127	0.199	-0.518	0.264	0.916	0.698	1.2	0.529	1	lm.nb	Differentiation and Maintenance of Myeloid Cells, Pathogen Response	NM_013943.2:1702
COASY-mRNA	-0.358	0.563	-1.46	0.745	0.78	0.363	1.68	0.529	1	lm.nb	Metabolism	NM_025233.5:1109
BCL2-mRNA	-0.103	0.166	-0.429	0.222	0.931	0.743	1.17	0.538	1	lm.nb	Growth Factor Signaling, Pathogen Response	NM_000657.2:947
CAMP-mRNA	-0.296	0.481	-1.24	0.647	0.814	0.423	1.57	0.543	1	lm.nb	Pathogen Response	NM_004345.3:220
HLA-DPB1-mRNA	-0.125	0.203	-0.523	0.274	0.917	0.696	1.21	0.544	1	lm.nb	Antigen Presentation, Cell Migration and Adhesion, Interferon Signaling, T-cell Activation and Checkpoint Signaling	NM_002121.4:931
IRF4-mRNA	0.0991	0.161	-0.217	0.416	1.07	0.86	1.33	0.544	1	lm.nb	Interferon Signaling	NM_002460.1:325
SLC16A6-mRNA	-0.0695	0.114	-0.292	0.153	0.953	0.817	1.11	0.545	1	lm.nb	Metabolism	NM_001174166.1:855
CD163-mRNA	-0.198	0.324	-0.832	0.437	0.872	0.562	1.35	0.546	1	lm.nb	Differentiation and Maintenance of Myeloid Cells	NM_004244.4:1630
IL15RA-mRNA	-0.363	0.614	-1.57	0.841	0.777	0.337	1.79	0.559	1	lm.nb	Cytokine Signaling, Growth Factor Signaling	NM_002189.3:709
MARCO-mRNA	-0.386	0.653	-1.67	0.894	0.765	0.315	1.86	0.559	1	lm.nb	Differentiation and Maintenance of Myeloid Cells	NM_006770.3:61
STK17A-mRNA	0.0912	0.157	-0.216	0.399	1.07	0.861	1.32	0.566	1	lm.nb	Cell Cycle and Apoptosis	NM_004760.2:528
CYBB-mRNA	-0.172	0.299	-0.758	0.413	0.887	0.591	1.33	0.569	1	lm.nb	Angiogenesis, Antigen Presentation	NM_000397.3:2686
FADD-mRNA	0.224	0.39	-0.541	0.989	1.17	0.688	1.99	0.57	1	lm.nb	Cytokine Signaling, Pathogen Response, TLR signaling	NM_003824.2:1560
KLF10-mRNA	-0.168	0.293	-0.742	0.405	0.89	0.598	1.32	0.57	1	lm.nb	Growth Factor Signaling	NM_005655.3:2092
RUNX2-mRNA	-0.163	0.287	-0.725	0.398	0.893	0.605	1.32	0.573	1	lm.nb	Differentiation and Maintenance of Myeloid Cells	NM_001024630.3:34
CALR-mRNA	0.096	0.169	-0.235	0.427	1.07	0.85	1.34	0.574	1	lm.nb	Antigen Presentation	NM_004343.2:965
ICOS-mRNA	0.0702	0.124	-0.172	0.313	1.05	0.887	1.24	0.575	1	lm.nb	Cell Migration and Adhesion, T-cell Activation and Checkpoint Signaling, TH1 Activation, TH2 Activation	NM_012092.2:640
FEM1C-mRNA	0.0673	0.119	-0.167	0.301	1.05	0.891	1.23	0.577	1	lm.nb	Lymphocyte activation	NM_020177.2:555
LTB4R2-mRNA	0.127	0.225	-0.315	0.569	1.09	0.804	1.48	0.578	1	lm.nb	Lymphocyte activation	NM_019839.4:1250
TTK-mRNA	-0.316	0.569	-1.43	0.799	0.803	0.371	1.74	0.582	1	lm.nb	Differentiation and Maintenance of Myeloid Cells	NM_003318.3:1200
PRDX3-mRNA	-0.0992	0.179	-0.451	0.252	0.934	0.732	1.19	0.584	1	lm.nb	Metabolism	NM_014098.3:963
MOK-mRNA	-0.427	0.773	-1.94	1.09	0.744	0.26	2.12	0.584	1	lm.nb	Pathogen Response	NM_014226.2:826
KLF4-mRNA	-0.154	0.28	-0.703	0.394	0.898	0.614	1.31	0.585	1	lm.nb	Differentiation and Maintenance of Myeloid Cells	NM_004235.4:1980
BMP8A-mRNA	-0.336	0.619	-1.55	0.877	0.792	0.342	1.84	0.591	1	lm.nb	ECM remodeling	NM_181809.3:5015
RIPK2-mRNA	-0.0724	0.134	-0.334	0.19	0.951	0.793	1.14	0.592	1	lm.nb	Cytokine Signaling, Growth Factor Signaling, Pathogen Response, TLR signaling	NM_003821.5:1695
TXNDC16-mRNA	0.0915	0.169	-0.24	0.423	1.07	0.847	1.34	0.593	1	lm.nb	Lymphocyte activation	NM_001160047.1:1260
HLA-DOB-mRNA	-0.124	0.233	-0.581	0.332	0.917	0.669	1.26	0.597	1	lm.nb	Antigen Presentation, Cell Migration and Adhesion	NM_002120.3:230
EGR3-mRNA	-0.262	0.497	-1.24	0.713	0.834	0.424	1.64	0.602	1	lm.nb	Differentiation and Maintenance of Myeloid Cells	NM_004430.2:3170
PSMB8-mRNA	-0.0876	0.168	-0.416	0.241	0.941	0.749	1.18	0.605	1	lm.nb	Angiogenesis, Antigen Presentation, Cytokine Signaling, Fc Receptor Signaling, Growth Factor Signaling, Interferon Signaling, Lymphocyte activation, Metabolism	NM_004159.4:1215
TNFRSF14-mRNA	-0.128	0.248	-0.614	0.357	0.915	0.653	1.28	0.608	1	lm.nb	Cytokine Signaling, T-cell Activation and Checkpoint Signaling	NM_003820.3:659
PTPRC-mRNA	-0.0909	0.18	-0.444	0.262	0.939	0.735	1.2	0.618	1	lm.nb	Cell Migration and Adhesion	NM_080923.2:154
ATF3-mRNA	0.133	0.264	-0.385	0.651	1.1	0.766	1.57	0.619	1	lm.nb	Cytokine Signaling, Lymphocyte activation	NM_001674.2:1757
NLRP3-mRNA	-0.0882	0.176	-0.432	0.256	0.941	0.741	1.19	0.619	1	lm.nb	Pathogen Response	NM_001079821.2:415
CDH13-mRNA	-0.534	1.06	-2.62	1.55	0.69	0.163	2.93	0.62	1	lm.nb	Cell Migration and Adhesion	NM_001220488.1:210
HLA-DRB3-mRNA	0.0908	0.182	-0.265	0.447	1.06	0.832	1.36	0.621	1	lm.nb	Antigen Presentation, Cell Migration and Adhesion, Interferon Signaling, T-cell Activation and Checkpoint Signaling	NM_022555.3:698
FCN1-mRNA	-0.171	0.343	-0.843	0.501	0.888	0.558	1.42	0.622	1	lm.nb	Complement Activation	NM_002003.3:932
HDC-mRNA	-0.192	0.39	-0.956	0.572	0.875	0.516	1.49	0.626	1	lm.nb	Metabolism	NM_002112.3:1555
ITGB2-mRNA	-0.12	0.244	-0.598	0.358	0.92	0.661	1.28	0.627	1	lm.nb	Cell Migration and Adhesion, Complement Activation, ECM remodeling, Lymphocyte activation, TLR signaling	NM_000211.2:520
HMGB1-mRNA	-0.0573	0.118	-0.288	0.173	0.961	0.819	1.13	0.63	1	lm.nb	Pathogen Response, TLR signaling	NM_002128.4:2916
FBP1-mRNA	-0.106	0.224	-0.544	0.332	0.929	0.686	1.26	0.639	1	lm.nb	Metabolism	NM_000507.3:590
FPR3-mRNA	-0.285	0.605	-1.47	0.9	0.821	0.361	1.87	0.641	1	lm.nb	Differentiation and Maintenance of Myeloid Cells	NM_002030.3:190
TLR7-mRNA	0.136	0.289	-0.43	0.703	1.1	0.742	1.63	0.641	1	lm.nb	TLR signaling	NM_016562.3:4120
BATF3-mRNA	-0.164	0.35	-0.851	0.522	0.892	0.554	1.44	0.643	1	lm.nb	Antigen Presentation	NM_018664.2:770
MS4A1-mRNA	-0.116	0.247	-0.599	0.368	0.923	0.66	1.29	0.643	1	lm.nb	Differentiation and Maintenance of Myeloid Cells	NM_152866.2:620
CD180-mRNA	-0.1	0.214	-0.519	0.319	0.933	0.698	1.25	0.643	1	lm.nb	TLR signaling	NM_005582.2:1036
CD44-mRNA	-0.0566	0.121	-0.295	0.182	0.962	0.815	1.13	0.645	1	lm.nb	Cell Migration and Adhesion, ECM remodeling, Interferon Signaling, Metabolism	NM_001001392.1:429
CEBPG-mRNA	0.0569	0.125	-0.188	0.301	1.04	0.878	1.23	0.652	1	lm.nb	Cell Cycle and Apoptosis, Cytokine Signaling, Differentiation and Maintenance of Myeloid Cells	NM_001806.2:680
LDLR-mRNA	-0.186	0.408	-0.985	0.613	0.879	0.505	1.53	0.652	1	lm.nb	Metabolism	NM_000527.2:4625
XCR1-mRNA	-0.383	0.843	-2.04	1.27	0.767	0.244	2.41	0.653	1	lm.nb	Chemokine signaling	NM_005283.2:700
CEBPA-mRNA	-0.0993	0.219	-0.529	0.33	0.933	0.693	1.26	0.654	1	lm.nb	Cell Cycle and Apoptosis, Differentiation and Maintenance of Myeloid Cells	NM_004364.2:1320
GTF2H2-mRNA	0.112	0.248	-0.374	0.598	1.08	0.771	1.51	0.656	1	lm.nb	Pathogen Response	NM_001515.2:895
CD84-mRNA	0.0664	0.149	-0.226	0.358	1.05	0.855	1.28	0.659	1	lm.nb	Cell Migration and Adhesion	NM_003874.3:680
IRF7-mRNA	-0.107	0.239	-0.576	0.363	0.929	0.671	1.29	0.66	1	lm.nb	Interferon Signaling, Pathogen Response, TLR signaling	NM_001572.3:1763
MMP8-mRNA	0.208	0.47	-0.713	1.13	1.16	0.61	2.19	0.661	1	lm.nb	ECM remodeling	NM_002424.2:2590
IL5RA-mRNA	0.226	0.516	-0.785	1.24	1.17	0.58	2.36	0.665	1	lm.nb	Angiogenesis, Cytokine Signaling, Fc Receptor Signaling, Growth Factor Signaling, Lymphocyte activation	NM_000564.3:210
HPGDS-mRNA	-0.234	0.535	-1.28	0.815	0.85	0.411	1.76	0.665	1	lm.nb	Metabolism	NM_014485.2:430
CDH1-mRNA	-0.299	0.689	-1.65	1.05	0.813	0.319	2.07	0.668	1	lm.nb	Cell Migration and Adhesion, ECM remodeling, Lymphocyte activation	NM_004360.2:535
TNFSF4-mRNA	-0.153	0.353	-0.846	0.54	0.899	0.556	1.45	0.668	1	lm.nb	Cytokine Signaling	NM_003326.2:545
ZNF77-mRNA	0.147	0.341	-0.522	0.816	1.11	0.696	1.76	0.67	1	lm.nb	Lymphocyte activation	NM_021217.2:1560
NR2F6-mRNA	-0.144	0.336	-0.803	0.514	0.905	0.573	1.43	0.671	1	lm.nb	T-cell Activation and Checkpoint Signaling	NM_005234.3:1231
PSMB9-mRNA	-0.069	0.162	-0.386	0.248	0.953	0.765	1.19	0.673	1	lm.nb	Angiogenesis, Antigen Presentation, Cytokine Signaling, Fc Receptor Signaling, Growth Factor Signaling, Lymphocyte activation, Metabolism	NM_002800.4:455
PRKCA-mRNA	0.0895	0.212	-0.327	0.506	1.06	0.797	1.42	0.676	1	lm.nb	Angiogenesis, ECM remodeling, Growth Factor Signaling, Lymphocyte activation, Metabolism	NM_002737.2:680
TREM2-mRNA	-0.302	0.721	-1.72	1.11	0.811	0.305	2.16	0.678	1	lm.nb	Lymphocyte activation	NM_018965.3:355
PFDN6-mRNA	-0.0581	0.139	-0.331	0.215	0.961	0.795	1.16	0.679	1	lm.nb	Differentiation and Maintenance of Myeloid Cells	NM_014260.2:215
MSC-mRNA	-0.322	0.778	-1.85	1.2	0.8	0.278	2.3	0.682	1	lm.nb	Differentiation and Maintenance of Myeloid Cells	NM_005098.3:1595
CEACAM8-mRNA	-0.226	0.548	-1.3	0.847	0.855	0.406	1.8	0.682	1	lm.nb	Cell Migration and Adhesion, ECM remodeling	NM_001816.3:825
VAV2-mRNA	-0.105	0.256	-0.607	0.396	0.93	0.657	1.32	0.683	1	lm.nb	Angiogenesis, Chemokine signaling, Fc Receptor Signaling, Growth Factor Signaling, Lymphocyte activation	NM_001134398.1:1615
ELOVL6-mRNA	0.204	0.497	-0.771	1.18	1.15	0.586	2.26	0.685	1	lm.nb	Metabolism	NM_001130721.1:1035
NCOR1-mRNA	0.0647	0.158	-0.245	0.375	1.05	0.844	1.3	0.685	1	lm.nb	Growth Factor Signaling, Metabolism	NM_006311.3:1390
CXCL2-mRNA	0.112	0.274	-0.426	0.65	1.08	0.744	1.57	0.687	1	lm.nb	Chemokine signaling, Cytokine Signaling, Pathogen Response	NM_002089.3:854
HLA-DMB-mRNA	-0.0838	0.207	-0.491	0.323	0.944	0.712	1.25	0.689	1	lm.nb	Antigen Presentation, Cell Migration and Adhesion	NM_002118.3:20
VAMP2-mRNA	-0.085	0.211	-0.498	0.328	0.943	0.708	1.26	0.69	1	lm.nb	Metabolism	NM_014232.2:1479
IL18-mRNA	-0.238	0.597	-1.41	0.933	0.848	0.377	1.91	0.693	1	lm.nb	Cytokine Signaling, Pathogen Response, TH1 Activation	NM_001562.2:48
CCR2-mRNA	-0.1	0.255	-0.599	0.399	0.933	0.66	1.32	0.697	1	lm.nb	Chemokine signaling	NM_001123041.2:743
HGF-mRNA	-0.0931	0.238	-0.56	0.374	0.937	0.678	1.3	0.699	1	lm.nb	Cytokine Signaling, Growth Factor Signaling	NM_000601.4:550
STAT1-mRNA	0.0713	0.182	-0.286	0.428	1.05	0.82	1.35	0.699	1	lm.nb	Chemokine signaling, Cytokine Signaling, Growth Factor Signaling, Interferon Signaling, TH1 Activation, TLR signaling	NM_139266.1:455
SOCS2-mRNA	-0.0705	0.188	-0.439	0.298	0.952	0.738	1.23	0.711	1	lm.nb	Growth Factor Signaling	NM_003877.3:1020
ANXA4-mRNA	-0.0796	0.216	-0.503	0.344	0.946	0.706	1.27	0.715	1	lm.nb	Antigen Presentation	NM_001153.2:430
TLR9-mRNA	-0.256	0.696	-1.62	1.11	0.838	0.325	2.16	0.716	1	lm.nb	TLR signaling	NM_017442.2:985
SGPP1-mRNA	0.0354	0.097	-0.155	0.225	1.02	0.898	1.17	0.718	1	loglinear	Metabolism	NM_030791.3:1060
EIF4EBP2-mRNA	0.0508	0.141	-0.227	0.328	1.04	0.855	1.26	0.722	1	lm.nb	Metabolism	NM_004096.4:4490
CSF1R-mRNA	0.0925	0.263	-0.423	0.608	1.07	0.746	1.52	0.727	1	lm.nb	Growth Factor Signaling	NM_005211.2:3775
IL1B-mRNA	0.124	0.353	-0.568	0.816	1.09	0.675	1.76	0.727	1	lm.nb	Antigen Presentation, Cytokine Signaling, Growth Factor Signaling, Lymphocyte activation, Pathogen Response, TLR signaling	NM_000576.2:840
ACLY-mRNA	0.0634	0.183	-0.295	0.422	1.04	0.815	1.34	0.732	1	lm.nb	Metabolism	NM_001096.2:3195
PTGDS-mRNA	0.203	0.592	-0.958	1.36	1.15	0.515	2.57	0.734	1	lm.nb	Metabolism	NM_000954.5:180
CD86-mRNA	0.0831	0.243	-0.394	0.56	1.06	0.761	1.47	0.735	1	lm.nb	Cell Migration and Adhesion, Fc Receptor Signaling, Growth Factor Signaling, Lymphocyte activation, T-cell Activation and Checkpoint Signaling, TLR signaling	NM_175862.3:1265
ID2-mRNA	-0.0576	0.173	-0.396	0.281	0.961	0.76	1.21	0.741	1	lm.nb	Differentiation and Maintenance of Myeloid Cells	NM_002166.4:505
TAPBP-mRNA	-0.0741	0.224	-0.513	0.365	0.95	0.701	1.29	0.743	1	lm.nb	Antigen Presentation	NM_003190.4:1536
CXCL10-mRNA	0.203	0.621	-1.02	1.42	1.15	0.495	2.68	0.747	1	lm.nb	Chemokine signaling, Cytokine Signaling, Pathogen Response, TLR signaling	NM_001565.3:168
TRAF2-mRNA	-0.0755	0.232	-0.531	0.38	0.949	0.692	1.3	0.748	1	lm.nb	Cytokine Signaling, Growth Factor Signaling, Pathogen Response	NM_021138.3:1325
ITGB7-mRNA	0.079	0.246	-0.403	0.56	1.06	0.757	1.47	0.75	1	lm.nb	Cell Migration and Adhesion, ECM remodeling, Growth Factor Signaling, Lymphocyte activation	NM_000889.1:1278
TPSAB1-mRNA	-0.281	0.877	-2	1.44	0.823	0.25	2.71	0.751	1	lm.nb	ECM remodeling	NM_003294.3:579
BIRC3-mRNA	-0.0463	0.15	-0.34	0.247	0.968	0.79	1.19	0.759	1	lm.nb	Cytokine Signaling, Pathogen Response, TLR signaling	NM_182962.2:275
TERF2IP-mRNA	0.0335	0.11	-0.182	0.249	1.02	0.882	1.19	0.762	1	lm.nb	Cell Cycle and Apoptosis	NM_018975.2:1380
CBR1-mRNA	0.0602	0.202	-0.335	0.455	1.04	0.793	1.37	0.768	1	lm.nb	Metabolism	NM_001757.2:367
BTLA-mRNA	0.0513	0.172	-0.286	0.388	1.04	0.82	1.31	0.768	1	lm.nb	T-cell Activation and Checkpoint Signaling	NM_181780.2:305
NR4A2-mRNA	-0.126	0.422	-0.952	0.701	0.917	0.517	1.63	0.768	1	lm.nb	Lymphocyte activation	NM_006186.3:1380
CCR6-mRNA	-0.071	0.241	-0.542	0.4	0.952	0.687	1.32	0.77	1	lm.nb	Chemokine signaling	NM_031409.2:935
ROS1-mRNA	-0.218	0.743	-1.67	1.24	0.86	0.313	2.36	0.772	1	lm.nb	Growth Factor Signaling	NM_002944.2:4250
ARF6-mRNA	-0.05	0.173	-0.389	0.289	0.966	0.764	1.22	0.774	1	lm.nb	Growth Factor Signaling	NM_001663.3:1362
NOD2-mRNA	0.0605	0.211	-0.352	0.473	1.04	0.783	1.39	0.776	1	lm.nb	Cytokine Signaling, Pathogen Response, TLR signaling	NM_022162.2:558
LAMP3-mRNA	-0.199	0.696	-1.56	1.16	0.871	0.338	2.24	0.777	1	lm.nb	Antigen Presentation	NM_014398.3:878
IL4I1-mRNA	-0.175	0.61	-1.37	1.02	0.886	0.387	2.03	0.777	1	lm.nb	Cytokine Signaling, Metabolism	NM_152899.1:1452
TGFB1-mRNA	-0.0562	0.197	-0.442	0.329	0.962	0.736	1.26	0.777	1	lm.nb	Cell Migration and Adhesion, ECM remodeling, Growth Factor Signaling	NM_000660.3:1260
AOAH-mRNA	-0.0673	0.237	-0.532	0.398	0.954	0.691	1.32	0.779	1	lm.nb	Pathogen Response	NM_001637.3:1303
MERTK-mRNA	-0.121	0.428	-0.96	0.717	0.919	0.514	1.64	0.779	1	lm.nb	Cell Migration and Adhesion	NM_006343.2:665
HLA-DQA1-mRNA	-0.924	3.28	-7.35	5.5	0.527	0.00614	45.3	0.78	1	loglinear	Antigen Presentation, Cell Migration and Adhesion, Interferon Signaling, T-cell Activation and Checkpoint Signaling	NM_002122.3:261
CSTB-mRNA	-0.0473	0.169	-0.378	0.283	0.968	0.769	1.22	0.781	1	lm.nb	Pathogen Response	NM_000100.2:320
FUT4-mRNA	0.0618	0.225	-0.379	0.503	1.04	0.769	1.42	0.786	1	lm.nb	Metabolism	NM_002033.3:1221
VTCN1-mRNA	-0.307	1.12	-2.51	1.89	0.808	0.176	3.71	0.786	1	lm.nb	Cell Migration and Adhesion	NM_024626.2:1375
TNFAIP8-mRNA	-0.0302	0.11	-0.247	0.186	0.979	0.843	1.14	0.786	1	lm.nb	Cytokine Signaling	NM_001077654.1:260
C1QB-mRNA	-0.2	0.738	-1.65	1.25	0.871	0.32	2.37	0.788	1	lm.nb	Complement Activation	NM_000491.3:819
HLA-DQB1-mRNA	-0.72	2.71	-6.04	4.6	0.607	0.0152	24.2	0.793	1	loglinear	Antigen Presentation, Cell Migration and Adhesion, Interferon Signaling, T-cell Activation and Checkpoint Signaling	NM_002123.3:384
B4GALT4-mRNA	0.0706	0.271	-0.461	0.602	1.05	0.726	1.52	0.796	1	lm.nb	Metabolism	NM_003778.3:625
HIP1R-mRNA	-0.083	0.322	-0.714	0.548	0.944	0.61	1.46	0.798	1	lm.nb	Differentiation and Maintenance of Myeloid Cells	NM_003959.2:434
FCER2-mRNA	-0.106	0.415	-0.919	0.707	0.929	0.529	1.63	0.8	1	lm.nb	Growth Factor Signaling	NM_002002.4:420
JAG1-mRNA	-0.223	0.89	-1.97	1.52	0.857	0.256	2.87	0.804	1	lm.nb	Cytokine Signaling, Growth Factor Signaling	NM_000214.2:5766
MAP2K1-mRNA	-0.0314	0.128	-0.281	0.219	0.978	0.823	1.16	0.808	1	lm.nb	Angiogenesis, Chemokine signaling, Cytokine Signaling, Fc Receptor Signaling, Growth Factor Signaling, Lymphocyte activation, TLR signaling	NM_002755.2:970
GLG1-mRNA	0.0414	0.171	-0.295	0.377	1.03	0.815	1.3	0.811	1	lm.nb	Cell Migration and Adhesion	NM_001145666.1:2468
PRG2-mRNA	0.161	0.671	-1.15	1.48	1.12	0.449	2.78	0.812	1	lm.nb	Pathogen Response	NM_002728.4:256
SPRY2-mRNA	-0.0724	0.304	-0.669	0.524	0.951	0.629	1.44	0.814	1	lm.nb	Growth Factor Signaling	NM_005842.2:1481
TNF-mRNA	-0.0426	0.18	-0.396	0.311	0.971	0.76	1.24	0.815	1	lm.nb	Antigen Presentation, Cytokine Signaling, Growth Factor Signaling, Pathogen Response, TH1 Activation, TLR signaling	NM_000594.2:1010
TREX1-mRNA	0.0324	0.139	-0.24	0.305	1.02	0.847	1.24	0.817	1	lm.nb	Pathogen Response	NM_016381.3:1486
CD69-mRNA	0.0518	0.222	-0.384	0.488	1.04	0.766	1.4	0.818	1	lm.nb	T-cell Activation and Checkpoint Signaling	NM_001781.1:460
S100A10-mRNA	-0.043	0.185	-0.405	0.319	0.971	0.755	1.25	0.818	1	lm.nb	Differentiation and Maintenance of Myeloid Cells	NM_002966.1:245
GPR65-mRNA	0.031	0.135	-0.234	0.296	1.02	0.851	1.23	0.82	1	lm.nb	Lymphocyte activation	NM_003608.2:1095
CD83-mRNA	0.0617	0.271	-0.47	0.593	1.04	0.722	1.51	0.822	1	lm.nb	Antigen Presentation, Lymphocyte activation	NM_004233.3:1960
HLA-DRA-mRNA	-0.0548	0.242	-0.529	0.419	0.963	0.693	1.34	0.822	1	lm.nb	Antigen Presentation, Cell Migration and Adhesion, Interferon Signaling, T-cell Activation and Checkpoint Signaling	NM_019111.3:335
SERPINE3-mRNA	-0.178	0.821	-1.79	1.43	0.884	0.29	2.7	0.83	1	lm.nb	ECM remodeling	NM_001101320.1:132
PTGDR2-mRNA	0.0892	0.421	-0.736	0.915	1.06	0.6	1.89	0.834	1	lm.nb	Cell Migration and Adhesion, Lymphocyte activation	NM_004778.1:1835
TMEM173-mRNA	0.0387	0.185	-0.324	0.401	1.03	0.799	1.32	0.836	1	lm.nb	Pathogen Response	NM_198282.1:725
TUBA1A-mRNA	-0.163	0.782	-1.7	1.37	0.893	0.309	2.58	0.836	1	lm.nb	Antigen Presentation	NM_001270399.1:36
CD40LG-mRNA	-0.0239	0.115	-0.248	0.201	0.984	0.842	1.15	0.836	1	lm.nb	Cell Migration and Adhesion, Lymphocyte activation	NM_000074.2:1225
NR4A1-mRNA	0.089	0.428	-0.75	0.928	1.06	0.594	1.9	0.837	1	lm.nb	Fc Receptor Signaling, Growth Factor Signaling, Lymphocyte activation	NM_173157.1:1575
RNASE2-mRNA	0.0514	0.247	-0.433	0.536	1.04	0.741	1.45	0.837	1	lm.nb	Pathogen Response	NM_002934.2:296
DAXX-mRNA	0.021	0.103	-0.18	0.222	1.01	0.883	1.17	0.839	1	lm.nb	Growth Factor Signaling	NM_001350.3:1875
CCR8-mRNA	-0.126	0.613	-1.33	1.08	0.917	0.399	2.11	0.839	1	lm.nb	Chemokine signaling, TH2 Activation	NM_005201.2:245
ACOD1-mRNA	0.208	1.02	-1.79	2.21	1.16	0.289	4.62	0.84	1	lm.nb	Metabolism, Pathogen Response	NM_001258406.1:1334
NFATC1-mRNA	-0.0369	0.185	-0.399	0.325	0.975	0.758	1.25	0.843	1	lm.nb	Antigen Presentation, Fc Receptor Signaling, Growth Factor Signaling, Lymphocyte activation	NM_172389.1:1984
CD28-mRNA	0.0235	0.12	-0.212	0.259	1.02	0.863	1.2	0.846	1	lm.nb	Cell Migration and Adhesion, Fc Receptor Signaling, Growth Factor Signaling, Lymphocyte activation, T-cell Activation and Checkpoint Signaling	NM_001243078.1:2065
PRDX1-mRNA	-0.0241	0.124	-0.268	0.219	0.983	0.831	1.16	0.847	1	lm.nb	Metabolism	NM_002574.2:632
MAP3K14-mRNA	0.0298	0.155	-0.274	0.334	1.02	0.827	1.26	0.849	1	lm.nb	Antigen Presentation, Cytokine Signaling, Growth Factor Signaling, Lymphocyte activation, T-cell Activation and Checkpoint Signaling	NM_003954.1:620
TSPAN7-mRNA	-0.11	0.583	-1.25	1.03	0.927	0.42	2.05	0.852	1	lm.nb	Cell Migration and Adhesion	NM_004615.3:725
CCL13-mRNA	0.138	0.757	-1.35	1.62	1.1	0.393	3.08	0.857	1	lm.nb	Chemokine signaling	NM_005408.2:320
CXCL11-mRNA	-0.171	0.982	-2.1	1.75	0.888	0.234	3.37	0.863	1	lm.nb	Chemokine signaling, TLR signaling	NM_005409.4:282
LIPA-mRNA	-0.0435	0.255	-0.543	0.456	0.97	0.686	1.37	0.866	1	lm.nb	Metabolism	NM_000235.3:1220
HLA-DPA1-mRNA	-0.0394	0.233	-0.495	0.417	0.973	0.709	1.33	0.867	1	lm.nb	Antigen Presentation, Cell Migration and Adhesion, Interferon Signaling, T-cell Activation and Checkpoint Signaling	NM_033554.2:857
TEP1-mRNA	-0.03	0.178	-0.378	0.318	0.979	0.769	1.25	0.867	1	lm.nb	Lymphocyte activation	NM_007110.3:3115
INSIG1-mRNA	-0.0242	0.145	-0.309	0.26	0.983	0.807	1.2	0.869	1	lm.nb	Metabolism	NM_005542.3:1120
KRBA1-mRNA	0.13	0.799	-1.43	1.7	1.09	0.37	3.24	0.871	1	lm.nb	Pathogen Response	NM_032534.2:3671
HDAC6-mRNA	0.0327	0.205	-0.368	0.434	1.02	0.775	1.35	0.874	1	lm.nb	Growth Factor Signaling	NM_001321225.1:470
HLA-DMA-mRNA	-0.0267	0.178	-0.376	0.322	0.982	0.771	1.25	0.882	1	lm.nb	Antigen Presentation, Cell Migration and Adhesion	NM_006120.3:380
CCR1-mRNA	-0.041	0.274	-0.578	0.496	0.972	0.67	1.41	0.882	1	lm.nb	Chemokine signaling, TH1 Activation	NM_001295.2:535
ADGRE1-mRNA	-0.0416	0.284	-0.599	0.516	0.972	0.66	1.43	0.885	1	lm.nb	Cell Migration and Adhesion	NM_001974.3:1520
ZNRF2-mRNA	-0.02	0.142	-0.298	0.258	0.986	0.813	1.2	0.889	1	lm.nb	Metabolism	NM_147128.3:1594
IDO1-mRNA	0.0683	0.491	-0.894	1.03	1.05	0.538	2.04	0.89	1	lm.nb	Metabolism	NM_002164.3:50
MMP13-mRNA	-0.121	0.874	-1.83	1.59	0.919	0.28	3.01	0.891	1	lm.nb	ECM remodeling	NM_002427.2:951
JUN-mRNA	0.0373	0.276	-0.503	0.578	1.03	0.705	1.49	0.893	1	lm.nb	Cytokine Signaling, Fc Receptor Signaling, Growth Factor Signaling, Lymphocyte activation, TLR signaling	NM_002228.3:140
PTX3-mRNA	0.0457	0.343	-0.626	0.717	1.03	0.648	1.64	0.895	1	lm.nb	Pathogen Response	NM_002852.3:1152
TAP2-mRNA	0.0191	0.147	-0.269	0.307	1.01	0.83	1.24	0.898	1	lm.nb	Antigen Presentation	NM_000544.3:909
HAVCR2-mRNA	-0.0226	0.176	-0.368	0.323	0.984	0.775	1.25	0.899	1	lm.nb	Cytokine Signaling, TH1 Activation	NM_032782.3:955
CD74-mRNA	-0.0285	0.229	-0.477	0.42	0.98	0.718	1.34	0.902	1	lm.nb	Antigen Presentation, Cell Migration and Adhesion	NM_001025159.1:964
CXCL14-mRNA	-0.114	0.928	-1.93	1.7	0.924	0.262	3.26	0.903	1	lm.nb	Chemokine signaling	NM_004887.4:1125
KIF20A-mRNA	-0.104	0.886	-1.84	1.63	0.931	0.279	3.1	0.907	1	lm.nb	Antigen Presentation	NM_005733.2:1209
CTLA4-mRNA	0.0236	0.205	-0.378	0.425	1.02	0.77	1.34	0.909	1	lm.nb	Cell Migration and Adhesion, T-cell Activation and Checkpoint Signaling	NM_005214.3:405
MX2-mRNA	0.0278	0.247	-0.456	0.511	1.02	0.729	1.43	0.911	1	lm.nb	Interferon Signaling	NM_002463.1:2188
CD1C-mRNA	0.0238	0.232	-0.431	0.478	1.02	0.742	1.39	0.919	1	lm.nb	Antigen Presentation, T-cell Activation and Checkpoint Signaling	NM_001765.2:750
SMAD1-mRNA	0.0398	0.389	-0.723	0.802	1.03	0.606	1.74	0.919	1	lm.nb	Growth Factor Signaling	NM_005900.2:1850
CCL19-mRNA	-0.0947	0.938	-1.93	1.74	0.936	0.262	3.35	0.92	1	lm.nb	Chemokine signaling	NM_006274.2:401
TFCP2-mRNA	0.00886	0.0941	-0.176	0.193	1.01	0.885	1.14	0.926	1	loglinear	Cell Cycle and Apoptosis	NM_005653.3:1970
SMAD2-mRNA	0.0107	0.115	-0.215	0.236	1.01	0.862	1.18	0.927	1	lm.nb	Growth Factor Signaling	NM_005901.5:1678
CXCL5-mRNA	0.0631	0.717	-1.34	1.47	1.04	0.394	2.77	0.93	1	lm.nb	Chemokine signaling, Cytokine Signaling	NM_002994.3:250
CREM-mRNA	-0.0185	0.214	-0.437	0.4	0.987	0.739	1.32	0.932	1	lm.nb	Pathogen Response	NM_181571.2:767
NFKB1-mRNA	-0.013	0.151	-0.309	0.283	0.991	0.807	1.22	0.932	1	lm.nb	Antigen Presentation, Chemokine signaling, Cytokine Signaling, Fc Receptor Signaling, Growth Factor Signaling, Lymphocyte activation, Pathogen Response, TLR signaling	NM_003998.2:1675
PTGER2-mRNA	0.0128	0.152	-0.285	0.31	1.01	0.821	1.24	0.933	1	lm.nb	Cell Migration and Adhesion, Lymphocyte activation	NM_000956.2:1410
AREG-mRNA	-0.0287	0.358	-0.731	0.674	0.98	0.602	1.6	0.937	1	lm.nb	Lymphocyte activation	NM_001657.2:547
TM7SF3-mRNA	-0.00535	0.0673	-0.137	0.127	0.996	0.909	1.09	0.937	1	loglinear	Cytokine Signaling	NM_016551.2:1784
TAP1-mRNA	0.016	0.209	-0.395	0.427	1.01	0.761	1.34	0.94	1	lm.nb	Antigen Presentation	NM_000593.5:2075
CRIP1-mRNA	-0.0102	0.162	-0.327	0.307	0.993	0.797	1.24	0.95	1	lm.nb	TH2 Activation	NM_001311.4:269
IFNA2-mRNA	0.0368	0.608	-1.15	1.23	1.03	0.449	2.34	0.952	1	lm.nb	Growth Factor Signaling, Interferon Signaling, Pathogen Response, TLR signaling	NM_000605.3:600
ACAD10-mRNA	0.0095	0.161	-0.306	0.325	1.01	0.809	1.25	0.953	1	lm.nb	Metabolism	NM_001136538.1:1905
IL10RA-mRNA	0.00932	0.17	-0.324	0.342	1.01	0.799	1.27	0.957	1	lm.nb	Cytokine Signaling, Growth Factor Signaling	NM_001558.2:150
GOLIM4-mRNA	-0.00824	0.163	-0.328	0.311	0.994	0.797	1.24	0.96	1	lm.nb	Lymphocyte activation	NM_014498.3:2398
RNASE3-mRNA	0.0222	0.473	-0.905	0.949	1.02	0.534	1.93	0.963	1	lm.nb	Pathogen Response	NM_002935.2:300
CD1B-mRNA	-0.0327	0.817	-1.63	1.57	0.978	0.322	2.97	0.968	1	lm.nb	Antigen Presentation, T-cell Activation and Checkpoint Signaling	NM_001764.2:142
CXCL9-mRNA	-0.0274	0.777	-1.55	1.5	0.981	0.341	2.82	0.972	1	lm.nb	Chemokine signaling, TLR signaling	NM_002416.1:1975
C5-mRNA	-0.0138	0.394	-0.786	0.758	0.99	0.58	1.69	0.972	1	lm.nb	Complement Activation	NM_001735.2:466
RAPGEF4-mRNA	-0.024	0.814	-1.62	1.57	0.984	0.326	2.97	0.977	1	lm.nb	Metabolism	NM_007023.3:1992
PBX3-mRNA	0.0036	0.13	-0.252	0.259	1	0.84	1.2	0.978	1	loglinear	Differentiation and Maintenance of Myeloid Cells	NM_006195.5:2050
CASP7-mRNA	0.00507	0.265	-0.514	0.524	1	0.7	1.44	0.985	1	lm.nb	Cytokine Signaling	NM_001227.3:915
IRF8-mRNA	0.00395	0.211	-0.409	0.417	1	0.753	1.34	0.985	1	lm.nb	Interferon Signaling	NM_002163.2:253
ITGA4-mRNA	-0.00246	0.141	-0.279	0.274	0.998	0.824	1.21	0.986	1	lm.nb	Cell Migration and Adhesion, ECM remodeling, Growth Factor Signaling, Lymphocyte activation	NM_000885.4:975
NOX1-mRNA	-0.00749	0.551	-1.09	1.07	0.995	0.471	2.1	0.989	1	lm.nb	Metabolism	NM_007052.4:455
NMB-mRNA	1.53e-15	0.286	-0.561	0.561	1	0.678	1.47	1	1	lm.nb	Differentiation and Maintenance of Myeloid Cells	NM_021077.3:761

## Sheet: DE results - ConditionIVM 24 vs
Column1	Log2 fold change	std error (log2)	Lower confidence limit (log2)	Upper confidence limit (log2)	Linear fold change	Lower confidence limit (linear)	Upper confidence limit (linear)	P-value	BY.p.value	method	Gene.sets	probe.ID
KLRK1-mRNA	0.78	0.234	0.322	1.24	1.72	1.25	2.36	0.00233	1	lm.nb	Lymphocyte activation	NM_007360.1:760
EPHB6-mRNA	-1.18	0.354	-1.87	-0.485	0.442	0.273	0.715	0.00237	1	lm.nb	Cell Migration and Adhesion	NM_004445.3:3784
SEMA4B-mRNA	-0.497	0.151	-0.793	-0.2	0.709	0.577	0.87	0.00266	1	lm.nb	Lymphocyte activation	NM_020210.3:3470
LTA-mRNA	-0.916	0.285	-1.47	-0.358	0.53	0.36	0.78	0.00317	1	lm.nb	Cytokine Signaling, TH1 Activation	NM_000595.2:885
ITGAM-mRNA	0.637	0.202	0.241	1.03	1.56	1.18	2.05	0.00371	1	lm.nb	Cell Migration and Adhesion, Complement Activation, ECM remodeling, TLR signaling	NM_000632.3:515
CCL5-mRNA	0.684	0.253	0.188	1.18	1.61	1.14	2.27	0.0114	1	lm.nb	Chemokine signaling, Cytokine Signaling, Pathogen Response, TLR signaling	NM_002985.2:280
FLNB-mRNA	-0.348	0.134	-0.611	-0.0855	0.786	0.655	0.942	0.0146	1	lm.nb	Growth Factor Signaling, Interferon Signaling	NM_001164317.1:2124
MAP3K14-mRNA	-0.434	0.17	-0.767	-0.101	0.74	0.588	0.933	0.0162	1	lm.nb	Antigen Presentation, Cytokine Signaling, Growth Factor Signaling, Lymphocyte activation, T-cell Activation and Checkpoint Signaling	NM_003954.1:620
CD40LG-mRNA	-0.315	0.124	-0.558	-0.0709	0.804	0.679	0.952	0.0171	1	lm.nb	Cell Migration and Adhesion, Lymphocyte activation	NM_000074.2:1225
CCL4-mRNA	0.861	0.349	0.178	1.54	1.82	1.13	2.92	0.0196	1	lm.nb	Chemokine signaling, Pathogen Response, TLR signaling	NM_002984.2:201
AOAH-mRNA	0.615	0.264	0.0984	1.13	1.53	1.07	2.19	0.0268	1	lm.nb	Pathogen Response	NM_001637.3:1303
GZMA-mRNA	0.63	0.278	0.0858	1.17	1.55	1.06	2.26	0.0309	1	lm.nb	Pathogen Response, T-cell Activation and Checkpoint Signaling	NM_006144.2:155
CD40-mRNA	-0.527	0.234	-0.986	-0.0678	0.694	0.505	0.954	0.0322	1	lm.nb	Cell Migration and Adhesion, Lymphocyte activation, TH1 Activation, TLR signaling	NM_001250.4:196
TNFRSF14-mRNA	-0.613	0.275	-1.15	-0.074	0.654	0.45	0.95	0.0337	1	lm.nb	Cytokine Signaling, T-cell Activation and Checkpoint Signaling	NM_003820.3:659
ADORA2A-mRNA	-0.728	0.332	-1.38	-0.0783	0.604	0.385	0.947	0.0362	1	lm.nb	Growth Factor Signaling	NM_000675.3:1095
LTB-mRNA	-0.363	0.166	-0.688	-0.038	0.777	0.621	0.974	0.0368	1	lm.nb	Cytokine Signaling	NM_002341.1:330
PTPRC-mRNA	0.422	0.2	0.0305	0.814	1.34	1.02	1.76	0.0433	1	lm.nb	Cell Migration and Adhesion	NM_080923.2:154
IL4R-mRNA	-0.365	0.175	-0.708	-0.0215	0.777	0.612	0.985	0.0462	1	lm.nb	Cytokine Signaling, Growth Factor Signaling	NM_000418.3:1510
CD28-mRNA	-0.268	0.131	-0.525	-0.0104	0.831	0.695	0.993	0.0507	1	lm.nb	Cell Migration and Adhesion, Fc Receptor Signaling, Growth Factor Signaling, Lymphocyte activation, T-cell Activation and Checkpoint Signaling	NM_001243078.1:2065
CXCR5-mRNA	-0.552	0.277	-1.1	-0.00916	0.682	0.468	0.994	0.0557	1	lm.nb	Chemokine signaling, TH2 Activation	NM_001716.3:2618
TIGIT-mRNA	0.379	0.19	0.00559	0.752	1.3	1	1.68	0.0562	1	lm.nb	Cell Migration and Adhesion	NM_173799.2:1968
GCH1-mRNA	0.325	0.164	0.0045	0.646	1.25	1	1.56	0.0564	1	lm.nb	Metabolism	NM_000161.2:1910
MX1-mRNA	0.823	0.417	0.00593	1.64	1.77	1	3.12	0.058	1	lm.nb	Interferon Signaling	NM_002462.2:1485
FURIN-mRNA	-0.49	0.249	-0.979	-0.0014	0.712	0.507	0.999	0.059	1	lm.nb	ECM remodeling, Growth Factor Signaling	NM_002569.2:3700
SERINC2-mRNA	-0.866	0.443	-1.74	0.00276	0.549	0.3	1	0.0604	1	lm.nb	Metabolism	NM_018565.3:795
PTGS1-mRNA	-0.636	0.326	-1.27	0.00222	0.643	0.413	1	0.0605	1	lm.nb	Metabolism	NM_000962.2:700
IFIT1-mRNA	1.59	0.817	-0.015	3.19	3	0.99	9.12	0.0619	1	lm.nb	Interferon Signaling	NM_001548.3:1440
GPR65-mRNA	0.289	0.15	-0.0046	0.583	1.22	0.997	1.5	0.0635	1	lm.nb	Lymphocyte activation	NM_003608.2:1095
HLA-DRB3-mRNA	0.387	0.201	-0.00745	0.782	1.31	0.995	1.72	0.0643	1	lm.nb	Antigen Presentation, Cell Migration and Adhesion, Interferon Signaling, T-cell Activation and Checkpoint Signaling	NM_022555.3:698
IFNG-mRNA	0.724	0.38	-0.0207	1.47	1.65	0.986	2.77	0.0667	1	lm.nb	Antigen Presentation, Growth Factor Signaling, Interferon Signaling, TH1 Activation	NM_000619.2:970
CTSD-mRNA	0.41	0.215	-0.0121	0.832	1.33	0.992	1.78	0.0669	1	lm.nb	Antigen Presentation, ECM remodeling	NM_001909.3:1495
C3AR1-mRNA	0.507	0.268	-0.0176	1.03	1.42	0.988	2.05	0.0682	1	lm.nb	Complement Activation	NM_004054.2:415
IL23A-mRNA	-0.604	0.321	-1.23	0.0257	0.658	0.425	1.02	0.0702	1	lm.nb	Cytokine Signaling, Growth Factor Signaling	NM_016584.2:411
MAPK11-mRNA	-1.36	0.726	-2.78	0.0665	0.391	0.146	1.05	0.0718	1	lm.nb	Angiogenesis, Cytokine Signaling, Growth Factor Signaling, Pathogen Response, TLR signaling	NM_002751.6:418
SOCS1-mRNA	-0.427	0.231	-0.88	0.0267	0.744	0.543	1.02	0.0754	1	lm.nb	Antigen Presentation, Growth Factor Signaling, Interferon Signaling, TLR signaling	NM_003745.1:1025
CD27-mRNA	-0.249	0.137	-0.517	0.0185	0.841	0.699	1.01	0.0784	1	lm.nb	Cytokine Signaling	NM_001242.4:330
NKG7-mRNA	0.71	0.394	-0.0622	1.48	1.64	0.958	2.79	0.0819	1	lm.nb	Differentiation and Maintenance of Myeloid Cells	NM_005601.3:632
OSM-mRNA	-0.635	0.355	-1.33	0.0613	0.644	0.398	1.04	0.0843	1	lm.nb	Cytokine Signaling, Growth Factor Signaling	NM_020530.4:580
TNFRSF8-mRNA	-0.645	0.361	-1.35	0.0627	0.639	0.392	1.04	0.0845	1	lm.nb	Cytokine Signaling	NM_152942.2:2030
GRN-mRNA	0.43	0.241	-0.0428	0.903	1.35	0.971	1.87	0.0851	1	lm.nb	Pathogen Response	NM_002087.2:546
FAS-mRNA	0.472	0.267	-0.0525	0.996	1.39	0.964	1.99	0.0883	1	lm.nb	Cytokine Signaling, Growth Factor Signaling	NM_000043.4:398
IRF5-mRNA	0.389	0.222	-0.0462	0.824	1.31	0.968	1.77	0.0904	1	lm.nb	Interferon Signaling, TLR signaling	NM_001098627.1:2023
CX3CR1-mRNA	0.494	0.282	-0.0589	1.05	1.41	0.96	2.06	0.0905	1	lm.nb	Chemokine signaling	NM_001337.3:1040
PGGT1B-mRNA	0.143	0.0829	-0.0195	0.306	1.1	0.987	1.24	0.0952	1	loglinear	Metabolism	NM_005023.3:1002
CCR6-mRNA	-0.455	0.264	-0.973	0.0629	0.73	0.51	1.04	0.0957	1	lm.nb	Chemokine signaling	NM_031409.2:935
TXNDC16-mRNA	0.326	0.189	-0.0452	0.697	1.25	0.969	1.62	0.0959	1	lm.nb	Lymphocyte activation	NM_001160047.1:1260
KLF10-mRNA	0.556	0.325	-0.0798	1.19	1.47	0.946	2.29	0.0972	1	lm.nb	Growth Factor Signaling	NM_005655.3:2092
ICOSLG-mRNA	-0.459	0.268	-0.984	0.0661	0.727	0.506	1.05	0.0973	1	lm.nb	Cell Migration and Adhesion, T-cell Activation and Checkpoint Signaling	NM_015259.5:642
PBX1-mRNA	-1.11	0.65	-2.39	0.163	0.463	0.191	1.12	0.098	1	lm.nb	Differentiation and Maintenance of Myeloid Cells	NM_002585.2:368
CCL3L1-mRNA	0.55	0.322	-0.0811	1.18	1.46	0.945	2.27	0.0983	1	lm.nb	Chemokine signaling, TLR signaling	NM_021006.4:421
RNASE2-mRNA	0.472	0.277	-0.0713	1.02	1.39	0.952	2.02	0.0992	1	lm.nb	Pathogen Response	NM_002934.2:296
STAT1-mRNA	0.343	0.202	-0.0522	0.738	1.27	0.964	1.67	0.0996	1	lm.nb	Chemokine signaling, Cytokine Signaling, Growth Factor Signaling, Interferon Signaling, TH1 Activation, TLR signaling	NM_139266.1:455
TUBA4A-mRNA	0.364	0.217	-0.0612	0.79	1.29	0.958	1.73	0.104	1	lm.nb	Antigen Presentation	NM_006000.1:217
CCR5-mRNA	0.507	0.304	-0.0882	1.1	1.42	0.941	2.15	0.106	1	lm.nb	Chemokine signaling	NM_000579.1:2730
CXCR3-mRNA	-0.325	0.197	-0.712	0.0624	0.798	0.611	1.04	0.111	1	lm.nb	Chemokine signaling, TH1 Activation	NM_001504.1:80
TEP1-mRNA	-0.329	0.202	-0.725	0.0666	0.796	0.605	1.05	0.114	1	lm.nb	Lymphocyte activation	NM_007110.3:3115
MX2-mRNA	0.442	0.275	-0.0971	0.981	1.36	0.935	1.97	0.119	1	lm.nb	Interferon Signaling	NM_002463.1:2188
IFNGR1-mRNA	0.38	0.24	-0.0897	0.85	1.3	0.94	1.8	0.124	1	lm.nb	Growth Factor Signaling, Interferon Signaling, TH1 Activation, TH2 Activation	NM_000416.2:392
TLR9-mRNA	-1.21	0.767	-2.71	0.291	0.432	0.152	1.22	0.125	1	lm.nb	TLR signaling	NM_017442.2:985
CDH13-mRNA	-1.85	1.17	-4.15	0.447	0.277	0.0562	1.36	0.125	1	lm.nb	Cell Migration and Adhesion	NM_001220488.1:210
BATF3-mRNA	-0.616	0.391	-1.38	0.15	0.653	0.384	1.11	0.126	1	lm.nb	Antigen Presentation	NM_018664.2:770
OLR1-mRNA	-0.55	0.349	-1.23	0.134	0.683	0.425	1.1	0.126	1	lm.nb	Cell Migration and Adhesion	NM_002543.3:295
SELP-mRNA	-0.791	0.504	-1.78	0.196	0.578	0.291	1.15	0.127	1	lm.nb	Cell Migration and Adhesion	NM_003005.2:1295
CCL19-mRNA	-1.62	1.03	-3.64	0.403	0.325	0.08	1.32	0.127	1	lm.nb	Chemokine signaling	NM_006274.2:401
IL1RN-mRNA	-0.758	0.483	-1.71	0.19	0.591	0.307	1.14	0.128	1	lm.nb	Cytokine Signaling	NM_000577.3:480
SESN1-mRNA	-0.618	0.397	-1.4	0.161	0.652	0.38	1.12	0.131	1	lm.nb	Metabolism	NM_014454.2:2223
SIGLEC5-mRNA	-0.576	0.37	-1.3	0.15	0.671	0.406	1.11	0.131	1	lm.nb	Lymphocyte activation	NM_003830.2:2145
C5-mRNA	0.689	0.445	-0.184	1.56	1.61	0.88	2.95	0.133	1	lm.nb	Complement Activation	NM_001735.2:466
NFIL3-mRNA	0.44	0.287	-0.122	1	1.36	0.919	2	0.136	1	lm.nb	Angiogenesis	NM_005384.2:1795
GNAI3-mRNA	0.277	0.181	-0.0775	0.631	1.21	0.948	1.55	0.136	1	lm.nb	Chemokine signaling	NM_006496.1:1150
CD47-mRNA	0.234	0.154	-0.0672	0.535	1.18	0.955	1.45	0.139	1	lm.nb	Cell Migration and Adhesion, ECM remodeling	NM_001777.3:897
DPP4-mRNA	-0.301	0.198	-0.688	0.0866	0.812	0.621	1.06	0.139	1	lm.nb	T-cell Activation and Checkpoint Signaling	NM_001935.3:2700
CXCL3-mRNA	-1.02	0.674	-2.34	0.297	0.492	0.197	1.23	0.14	1	lm.nb	Chemokine signaling, Cytokine Signaling	NM_002090.2:540
GSN-mRNA	-0.364	0.24	-0.833	0.106	0.777	0.561	1.08	0.14	1	lm.nb	Pathogen Response	NM_000177.4:1075
GK5-mRNA	0.322	0.214	-0.0971	0.74	1.25	0.935	1.67	0.143	1	lm.nb	Metabolism	NM_001039547.2:1102
CBR1-mRNA	0.338	0.226	-0.105	0.781	1.26	0.93	1.72	0.145	1	lm.nb	Metabolism	NM_001757.2:367
TM7SF3-mRNA	0.111	0.0744	-0.0346	0.257	1.08	0.976	1.19	0.146	1	loglinear	Cytokine Signaling	NM_016551.2:1784
ISG15-mRNA	0.708	0.476	-0.225	1.64	1.63	0.856	3.12	0.148	1	lm.nb	Interferon Signaling, Pathogen Response	NM_005101.3:305
TRAF2-mRNA	-0.377	0.255	-0.877	0.122	0.77	0.544	1.09	0.15	1	lm.nb	Cytokine Signaling, Growth Factor Signaling, Pathogen Response	NM_021138.3:1325
ADAM19-mRNA	-0.32	0.218	-0.747	0.106	0.801	0.596	1.08	0.152	1	lm.nb	ECM remodeling	NM_023038.3:1690
ARHGEF6-mRNA	0.24	0.163	-0.0798	0.559	1.18	0.946	1.47	0.152	1	lm.nb	Growth Factor Signaling	NM_004840.2:1465
FLT3-mRNA	0.377	0.258	-0.13	0.884	1.3	0.914	1.85	0.155	1	lm.nb	Cytokine Signaling	NM_004119.2:2374
FCN1-mRNA	0.553	0.379	-0.191	1.3	1.47	0.876	2.46	0.156	1	lm.nb	Complement Activation	NM_002003.3:932
CRABP2-mRNA	-1.31	0.915	-3.11	0.478	0.402	0.116	1.39	0.161	1	lm.nb	Metabolism	NM_001199723.1:802
CSTB-mRNA	0.268	0.187	-0.0983	0.634	1.2	0.934	1.55	0.162	1	lm.nb	Pathogen Response	NM_000100.2:320
TNFRSF1B-mRNA	0.394	0.277	-0.15	0.937	1.31	0.901	1.91	0.167	1	lm.nb	Cytokine Signaling	NM_001066.2:835
PSME2-mRNA	0.197	0.14	-0.0776	0.472	1.15	0.948	1.39	0.17	1	lm.nb	Angiogenesis, Antigen Presentation, Cytokine Signaling, Fc Receptor Signaling, Growth Factor Signaling, Lymphocyte activation, Metabolism	NM_002818.2:315
SERPINB6-mRNA	0.249	0.177	-0.0984	0.596	1.19	0.934	1.51	0.171	1	lm.nb	Pathogen Response	NM_004568.4:681
CCR1-mRNA	0.43	0.306	-0.17	1.03	1.35	0.889	2.04	0.171	1	lm.nb	Chemokine signaling, TH1 Activation	NM_001295.2:535
CEBPD-mRNA	0.495	0.354	-0.199	1.19	1.41	0.871	2.28	0.173	1	lm.nb	Cell Cycle and Apoptosis, Cytokine Signaling, Differentiation and Maintenance of Myeloid Cells	NM_005195.3:939
CASP1-mRNA	0.308	0.222	-0.127	0.743	1.24	0.916	1.67	0.175	1	lm.nb	Cytokine Signaling, Pathogen Response	NM_001223.3:971
STAT4-mRNA	0.194	0.142	-0.084	0.473	1.14	0.943	1.39	0.182	1	lm.nb	Growth Factor Signaling, TH1 Activation	NM_003151.2:789
IL6-mRNA	-0.635	0.468	-1.55	0.282	0.644	0.341	1.22	0.185	1	lm.nb	Cytokine Signaling, Growth Factor Signaling, Pathogen Response, TH2 Activation, TLR signaling	NM_000600.3:364
THBD-mRNA	-0.459	0.339	-1.12	0.205	0.727	0.459	1.15	0.186	1	lm.nb	Cell Migration and Adhesion, Complement Activation	NM_000361.2:1246
NFYC-mRNA	-0.114	0.0841	-0.278	0.0513	0.924	0.824	1.04	0.187	1	loglinear	Antigen Presentation, Metabolism	NM_001142587.1:1890
PRKCI-mRNA	-0.184	0.136	-0.451	0.0837	0.88	0.732	1.06	0.189	1	lm.nb	Growth Factor Signaling	NM_002740.4:530
PRDX3-mRNA	0.267	0.199	-0.123	0.657	1.2	0.919	1.58	0.189	1	lm.nb	Metabolism	NM_014098.3:963
TLR8-mRNA	0.402	0.304	-0.193	0.998	1.32	0.875	2	0.195	1	lm.nb	TLR signaling	NM_016610.2:2310
PGLYRP1-mRNA	-0.738	0.558	-1.83	0.355	0.6	0.281	1.28	0.196	1	lm.nb	Pathogen Response	NM_005091.1:356
BID-mRNA	0.341	0.258	-0.166	0.848	1.27	0.892	1.8	0.197	1	lm.nb	Cell Cycle and Apoptosis	NM_197966.2:964
TUBA1A-mRNA	-1.14	0.863	-2.83	0.553	0.454	0.14	1.47	0.197	1	lm.nb	Antigen Presentation	NM_001270399.1:36
S1PR1-mRNA	-0.285	0.217	-0.71	0.139	0.821	0.611	1.1	0.198	1	lm.nb	Cytokine Signaling	NM_001400.3:1065
ZMPSTE24-mRNA	0.16	0.122	-0.079	0.4	1.12	0.947	1.32	0.199	1	loglinear	Pathogen Response	NM_005857.3:540
CCR8-mRNA	-0.878	0.676	-2.2	0.447	0.544	0.217	1.36	0.204	1	lm.nb	Chemokine signaling, TH2 Activation	NM_005201.2:245
LAG3-mRNA	0.52	0.403	-0.269	1.31	1.43	0.83	2.48	0.206	1	lm.nb	T-cell Activation and Checkpoint Signaling	NM_002286.5:1735
IL3RA-mRNA	0.465	0.361	-0.243	1.17	1.38	0.845	2.25	0.208	1	lm.nb	Angiogenesis, Cytokine Signaling, Fc Receptor Signaling, Growth Factor Signaling, Lymphocyte activation	NM_001267713.1:1075
IRF4-mRNA	-0.226	0.177	-0.573	0.12	0.855	0.672	1.09	0.21	1	lm.nb	Interferon Signaling	NM_002460.1:325
CDH4-mRNA	-0.618	0.483	-1.57	0.33	0.652	0.338	1.26	0.211	1	lm.nb	Cell Migration and Adhesion	NM_001794.2:1060
MERTK-mRNA	0.617	0.486	-0.336	1.57	1.53	0.792	2.97	0.214	1	lm.nb	Cell Migration and Adhesion	NM_006343.2:665
HPGDS-mRNA	0.771	0.61	-0.424	1.97	1.71	0.745	3.91	0.216	1	lm.nb	Metabolism	NM_014485.2:430
CEBPA-mRNA	0.309	0.245	-0.171	0.789	1.24	0.888	1.73	0.217	1	lm.nb	Cell Cycle and Apoptosis, Differentiation and Maintenance of Myeloid Cells	NM_004364.2:1320
TNFSF4-mRNA	-0.492	0.391	-1.26	0.274	0.711	0.418	1.21	0.218	1	lm.nb	Cytokine Signaling	NM_003326.2:545
NLRP3-mRNA	0.251	0.199	-0.14	0.641	1.19	0.908	1.56	0.218	1	lm.nb	Pathogen Response	NM_001079821.2:415
EMP1-mRNA	-0.973	0.773	-2.49	0.543	0.509	0.178	1.46	0.218	1	lm.nb	Cell Migration and Adhesion	NM_001423.1:2000
MCM5-mRNA	0.244	0.194	-0.136	0.623	1.18	0.91	1.54	0.219	1	lm.nb	Cell Cycle and Apoptosis, Differentiation and Maintenance of Myeloid Cells	NM_006739.3:1580
NR2F6-mRNA	-0.465	0.371	-1.19	0.263	0.725	0.438	1.2	0.221	1	lm.nb	T-cell Activation and Checkpoint Signaling	NM_005234.3:1231
CEBPB-mRNA	0.424	0.34	-0.242	1.09	1.34	0.846	2.13	0.222	1	lm.nb	Cytokine Signaling	NM_005194.2:1420
SOCS2-mRNA	-0.255	0.207	-0.659	0.15	0.838	0.633	1.11	0.228	1	lm.nb	Growth Factor Signaling	NM_003877.3:1020
TLR2-mRNA	0.445	0.362	-0.264	1.15	1.36	0.833	2.23	0.228	1	lm.nb	Growth Factor Signaling, TLR signaling	NM_003264.3:668
ITGAL-mRNA	0.311	0.253	-0.186	0.808	1.24	0.879	1.75	0.229	1	lm.nb	Cell Migration and Adhesion, ECM remodeling, Lymphocyte activation	NM_002209.2:1113
VRK2-mRNA	0.133	0.109	-0.0811	0.347	1.1	0.945	1.27	0.233	1	loglinear	Cell Cycle and Apoptosis	NM_006296.3:875
ID2-mRNA	0.232	0.191	-0.142	0.606	1.17	0.906	1.52	0.234	1	lm.nb	Differentiation and Maintenance of Myeloid Cells	NM_002166.4:505
TYROBP-mRNA	0.416	0.342	-0.255	1.09	1.33	0.838	2.12	0.234	1	lm.nb	Lymphocyte activation	NM_003332.3:361
ITGB1-mRNA	0.179	0.148	-0.111	0.47	1.13	0.926	1.38	0.236	1	lm.nb	Cell Migration and Adhesion, ECM remodeling, Growth Factor Signaling, Lymphocyte activation	NM_002211.3:355
CTLA4-mRNA	-0.272	0.225	-0.713	0.169	0.828	0.61	1.12	0.236	1	lm.nb	Cell Migration and Adhesion, T-cell Activation and Checkpoint Signaling	NM_005214.3:405
TREX1-mRNA	-0.189	0.157	-0.496	0.118	0.877	0.709	1.09	0.237	1	lm.nb	Pathogen Response	NM_016381.3:1486
HIST1H1C-mRNA	-0.207	0.171	-0.543	0.129	0.867	0.687	1.09	0.238	1	lm.nb	Cell Cycle and Apoptosis	NM_005319.3:401
NOD1-mRNA	-0.222	0.184	-0.583	0.139	0.858	0.668	1.1	0.239	1	lm.nb	Cytokine Signaling, Pathogen Response, TLR signaling	NM_006092.2:178
PDZK1IP1-mRNA	-0.644	0.538	-1.7	0.41	0.64	0.308	1.33	0.241	1	lm.nb	Differentiation and Maintenance of Myeloid Cells	NM_005764.3:293
C1QB-mRNA	-0.973	0.813	-2.57	0.62	0.51	0.169	1.54	0.241	1	lm.nb	Complement Activation	NM_000491.3:819
CASP7-mRNA	-0.346	0.29	-0.914	0.222	0.787	0.531	1.17	0.242	1	lm.nb	Cytokine Signaling	NM_001227.3:915
TNFSF9-mRNA	-0.643	0.54	-1.7	0.415	0.64	0.308	1.33	0.243	1	lm.nb	Cytokine Signaling, T-cell Activation and Checkpoint Signaling	NM_003811.3:398
CD70-mRNA	-0.857	0.719	-2.27	0.553	0.552	0.208	1.47	0.243	1	lm.nb	T-cell Activation and Checkpoint Signaling	NM_001252.2:190
FCGR2B-mRNA	-0.282	0.238	-0.748	0.184	0.823	0.595	1.14	0.246	1	lm.nb	Lymphocyte activation	NM_001002273.1:870
HDAC5-mRNA	-0.18	0.152	-0.479	0.119	0.883	0.718	1.09	0.247	1	lm.nb	Growth Factor Signaling	NM_005474.4:3160
S100A11-mRNA	0.358	0.304	-0.238	0.954	1.28	0.848	1.94	0.248	1	lm.nb	Differentiation and Maintenance of Myeloid Cells	NM_005620.1:127
MAP2K4-mRNA	0.191	0.162	-0.127	0.509	1.14	0.916	1.42	0.249	1	lm.nb	Cytokine Signaling, Fc Receptor Signaling, Growth Factor Signaling, Lymphocyte activation, TLR signaling	NM_003010.2:771
LTB4R-mRNA	-0.263	0.224	-0.702	0.175	0.833	0.615	1.13	0.249	1	lm.nb	Lymphocyte activation	NM_181657.3:2400
PSMB8-mRNA	0.218	0.186	-0.146	0.582	1.16	0.904	1.5	0.25	1	lm.nb	Angiogenesis, Antigen Presentation, Cytokine Signaling, Fc Receptor Signaling, Growth Factor Signaling, Interferon Signaling, Lymphocyte activation, Metabolism	NM_004159.4:1215
AIF1-mRNA	0.343	0.293	-0.23	0.917	1.27	0.853	1.89	0.25	1	lm.nb	Cell Migration and Adhesion, Chemokine signaling	NM_032955.1:185
MPEG1-mRNA	0.372	0.318	-0.252	0.995	1.29	0.84	1.99	0.252	1	lm.nb	Pathogen Response	NM_001039396.1:470
PROS1-mRNA	-0.607	0.52	-1.63	0.412	0.657	0.324	1.33	0.252	1	lm.nb	Cell Migration and Adhesion, Complement Activation	NM_000313.1:875
PLAUR-mRNA	0.265	0.227	-0.18	0.709	1.2	0.883	1.63	0.253	1	lm.nb	Complement Activation	NM_001005376.1:440
ARG1-mRNA	0.69	0.594	-0.474	1.85	1.61	0.72	3.62	0.255	1	lm.nb	Metabolism	NM_000045.3:673
IL27RA-mRNA	-0.149	0.129	-0.402	0.104	0.902	0.757	1.07	0.259	1	lm.nb	Cytokine Signaling, Growth Factor Signaling	NM_004843.3:1640
RAB3D-mRNA	0.356	0.312	-0.255	0.966	1.28	0.838	1.95	0.263	1	lm.nb	Pathogen Response	NM_004283.3:2610
TNFSF10-mRNA	0.347	0.305	-0.25	0.944	1.27	0.841	1.92	0.264	1	lm.nb	Cytokine Signaling	NM_003810.2:115
SMARCD3-mRNA	-0.292	0.26	-0.803	0.218	0.816	0.573	1.16	0.271	1	lm.nb	Metabolism	NM_001003801.1:570
ALCAM-mRNA	0.17	0.152	-0.129	0.468	1.13	0.915	1.38	0.274	1	lm.nb	Cell Migration and Adhesion	NM_001627.3:789
B4GALT4-mRNA	0.333	0.298	-0.252	0.918	1.26	0.84	1.89	0.274	1	lm.nb	Metabolism	NM_003778.3:625
HLA-DOB-mRNA	-0.286	0.257	-0.79	0.219	0.82	0.578	1.16	0.276	1	lm.nb	Antigen Presentation, Cell Migration and Adhesion	NM_002120.3:230
TXN-mRNA	0.204	0.185	-0.159	0.568	1.15	0.896	1.48	0.28	1	lm.nb	Metabolism, Pathogen Response	NM_003329.2:55
ITGB2-mRNA	0.294	0.27	-0.235	0.823	1.23	0.85	1.77	0.285	1	lm.nb	Cell Migration and Adhesion, Complement Activation, ECM remodeling, Lymphocyte activation, TLR signaling	NM_000211.2:520
ENC1-mRNA	0.366	0.336	-0.293	1.02	1.29	0.816	2.03	0.285	1	lm.nb	Lymphocyte activation	NM_003633.2:4710
FCER2-mRNA	-0.497	0.459	-1.4	0.402	0.708	0.38	1.32	0.288	1	lm.nb	Growth Factor Signaling	NM_002002.4:420
SELPLG-mRNA	-0.348	0.322	-0.98	0.283	0.786	0.507	1.22	0.289	1	lm.nb	Cell Migration and Adhesion	NM_003006.3:2297
COASY-mRNA	-0.673	0.623	-1.89	0.548	0.627	0.269	1.46	0.289	1	lm.nb	Metabolism	NM_025233.5:1109
S100A8-mRNA	0.439	0.407	-0.359	1.24	1.36	0.779	2.36	0.29	1	lm.nb	Differentiation and Maintenance of Myeloid Cells	NM_002964.3:115
MSC-mRNA	-0.923	0.857	-2.6	0.758	0.528	0.165	1.69	0.291	1	lm.nb	Differentiation and Maintenance of Myeloid Cells	NM_005098.3:1595
PSMB9-mRNA	0.193	0.179	-0.159	0.544	1.14	0.896	1.46	0.292	1	lm.nb	Angiogenesis, Antigen Presentation, Cytokine Signaling, Fc Receptor Signaling, Growth Factor Signaling, Lymphocyte activation, Metabolism	NM_002800.4:455
ACAD10-mRNA	-0.192	0.179	-0.542	0.158	0.875	0.687	1.12	0.292	1	lm.nb	Metabolism	NM_001136538.1:1905
ZNRF2-mRNA	0.168	0.158	-0.141	0.476	1.12	0.907	1.39	0.297	1	lm.nb	Metabolism	NM_147128.3:1594
JAML-mRNA	0.312	0.294	-0.264	0.887	1.24	0.833	1.85	0.297	1	lm.nb	Cell Migration and Adhesion, Lymphocyte activation	NM_153206.2:620
MOK-mRNA	-0.898	0.849	-2.56	0.766	0.537	0.169	1.7	0.299	1	lm.nb	Pathogen Response	NM_014226.2:826
SOCS3-mRNA	-0.368	0.348	-1.05	0.314	0.775	0.483	1.24	0.299	1	lm.nb	Antigen Presentation, Cytokine Signaling, Growth Factor Signaling, Interferon Signaling	NM_003955.3:1870
ITGAX-mRNA	0.327	0.311	-0.284	0.937	1.25	0.822	1.91	0.303	1	lm.nb	Cell Migration and Adhesion, Complement Activation, ECM remodeling	NM_000887.3:700
CCL15-mRNA	-0.931	0.899	-2.69	0.831	0.524	0.155	1.78	0.309	1	lm.nb	Chemokine signaling	NM_032965.3:112
IL4I1-mRNA	-0.697	0.674	-2.02	0.624	0.617	0.247	1.54	0.309	1	lm.nb	Cytokine Signaling, Metabolism	NM_152899.1:1452
BIRC2-mRNA	-0.152	0.148	-0.442	0.137	0.9	0.736	1.1	0.311	1	lm.nb	Cytokine Signaling, Pathogen Response, TLR signaling	NM_001166.3:1760
BATF-mRNA	0.144	0.14	-0.13	0.419	1.11	0.914	1.34	0.312	1	loglinear	Lymphocyte activation	NM_006399.3:293
IFNAR2-mRNA	0.159	0.155	-0.144	0.463	1.12	0.905	1.38	0.312	1	lm.nb	Growth Factor Signaling, Interferon Signaling, TLR signaling	NM_000874.3:631
FPR2-mRNA	0.491	0.478	-0.445	1.43	1.41	0.735	2.69	0.312	1	lm.nb	Pathogen Response	NM_001462.3:1200
IL18-mRNA	-0.676	0.664	-1.98	0.625	0.626	0.254	1.54	0.317	1	lm.nb	Cytokine Signaling, Pathogen Response, TH1 Activation	NM_001562.2:48
NOX1-mRNA	-0.619	0.608	-1.81	0.573	0.651	0.285	1.49	0.317	1	lm.nb	Metabolism	NM_007052.4:455
NR4A1-mRNA	-0.482	0.475	-1.41	0.449	0.716	0.376	1.36	0.318	1	lm.nb	Fc Receptor Signaling, Growth Factor Signaling, Lymphocyte activation	NM_173157.1:1575
PTX3-mRNA	0.392	0.388	-0.368	1.15	1.31	0.775	2.22	0.32	1	lm.nb	Pathogen Response	NM_002852.3:1152
CTSS-mRNA	0.353	0.351	-0.335	1.04	1.28	0.793	2.06	0.323	1	lm.nb	Antigen Presentation, ECM remodeling, TLR signaling	NM_004079.3:685
CASP5-mRNA	-0.432	0.431	-1.28	0.412	0.741	0.413	1.33	0.324	1	lm.nb	Pathogen Response	NM_004347.1:580
FPR1-mRNA	0.488	0.486	-0.465	1.44	1.4	0.725	2.71	0.324	1	lm.nb	Chemokine signaling, Pathogen Response	NM_002029.3:350
CYBB-mRNA	0.33	0.331	-0.318	0.978	1.26	0.802	1.97	0.326	1	lm.nb	Angiogenesis, Antigen Presentation	NM_000397.3:2686
MYD88-mRNA	0.179	0.18	-0.173	0.532	1.13	0.887	1.45	0.327	1	lm.nb	Cytokine Signaling, Growth Factor Signaling, Pathogen Response, TLR signaling	NM_002468.3:2145
CLEC7A-mRNA	0.38	0.38	-0.366	1.13	1.3	0.776	2.18	0.327	1	lm.nb	Antigen Presentation, Lymphocyte activation	NM_197954.2:55
TLR10-mRNA	-0.23	0.23	-0.681	0.222	0.853	0.624	1.17	0.328	1	lm.nb	TLR signaling	NM_030956.2:2246
RIPK2-mRNA	0.147	0.149	-0.145	0.439	1.11	0.904	1.36	0.332	1	lm.nb	Cytokine Signaling, Growth Factor Signaling, Pathogen Response, TLR signaling	NM_003821.5:1695
S100A9-mRNA	0.416	0.421	-0.41	1.24	1.33	0.752	2.36	0.332	1	lm.nb	Differentiation and Maintenance of Myeloid Cells	NM_002965.2:75
STAT3-mRNA	0.274	0.278	-0.271	0.819	1.21	0.828	1.76	0.333	1	lm.nb	Chemokine signaling, Cytokine Signaling, Growth Factor Signaling	NM_003150.3:2060
HDC-mRNA	0.425	0.434	-0.426	1.28	1.34	0.745	2.42	0.335	1	lm.nb	Metabolism	NM_002112.3:1555
CD99-mRNA	0.181	0.185	-0.183	0.544	1.13	0.881	1.46	0.338	1	lm.nb	Cell Migration and Adhesion	NM_002414.4:592
NFATC1-mRNA	-0.198	0.203	-0.597	0.2	0.872	0.661	1.15	0.338	1	lm.nb	Antigen Presentation, Fc Receptor Signaling, Growth Factor Signaling, Lymphocyte activation	NM_172389.1:1984
RGS1-mRNA	0.26	0.268	-0.264	0.785	1.2	0.833	1.72	0.339	1	lm.nb	Cell Migration and Adhesion, Chemokine signaling	NM_002922.3:675
DUSP1-mRNA	0.41	0.422	-0.418	1.24	1.33	0.749	2.36	0.34	1	lm.nb	Angiogenesis, Cytokine Signaling, Fc Receptor Signaling, Growth Factor Signaling, Lymphocyte activation	NM_004417.2:987
CCR4-mRNA	-0.26	0.267	-0.784	0.265	0.835	0.581	1.2	0.34	1	lm.nb	Chemokine signaling, TH2 Activation	NM_005508.4:672
HGF-mRNA	0.261	0.269	-0.266	0.788	1.2	0.831	1.73	0.34	1	lm.nb	Cytokine Signaling, Growth Factor Signaling	NM_000601.4:550
S100A4-mRNA	0.203	0.21	-0.208	0.613	1.15	0.866	1.53	0.342	1	lm.nb	Cell Migration and Adhesion, Differentiation and Maintenance of Myeloid Cells	NM_002961.2:263
ZNF77-mRNA	-0.362	0.376	-1.1	0.375	0.778	0.467	1.3	0.343	1	lm.nb	Lymphocyte activation	NM_021217.2:1560
NMB-mRNA	-0.3	0.312	-0.91	0.311	0.813	0.532	1.24	0.344	1	lm.nb	Differentiation and Maintenance of Myeloid Cells	NM_021077.3:761
CD80-mRNA	-0.52	0.542	-1.58	0.543	0.697	0.334	1.46	0.346	1	lm.nb	Cell Migration and Adhesion, Fc Receptor Signaling, Growth Factor Signaling, Lymphocyte activation, T-cell Activation and Checkpoint Signaling, TLR signaling	NM_005191.3:674
FAF1-mRNA	0.154	0.161	-0.162	0.47	1.11	0.894	1.39	0.346	1	lm.nb	Pathogen Response	NM_007051.2:1530
BMP6-mRNA	-0.771	0.806	-2.35	0.809	0.586	0.196	1.75	0.347	1	lm.nb	ECM remodeling	NM_001718.2:1045
BIRC3-mRNA	-0.158	0.165	-0.482	0.166	0.896	0.716	1.12	0.348	1	lm.nb	Cytokine Signaling, Pathogen Response, TLR signaling	NM_182962.2:275
HAVCR2-mRNA	0.186	0.196	-0.198	0.57	1.14	0.872	1.48	0.35	1	lm.nb	Cytokine Signaling, TH1 Activation	NM_032782.3:955
IKZF1-mRNA	0.159	0.167	-0.169	0.486	1.12	0.89	1.4	0.35	1	lm.nb	Differentiation and Maintenance of Myeloid Cells	NM_006060.4:225
IL18R1-mRNA	0.224	0.235	-0.238	0.685	1.17	0.848	1.61	0.35	1	lm.nb	Cytokine Signaling, TH1 Activation	NM_003855.3:822
CD244-mRNA	-0.337	0.357	-1.04	0.363	0.792	0.487	1.29	0.353	1	lm.nb	Cell Migration and Adhesion	NM_001166663.1:22
CSF2RA-mRNA	0.277	0.294	-0.3	0.854	1.21	0.812	1.81	0.355	1	lm.nb	Angiogenesis, Cytokine Signaling, Fc Receptor Signaling, Growth Factor Signaling, Lymphocyte activation	NM_006140.3:660
RASGRF2-mRNA	-0.339	0.362	-1.05	0.37	0.79	0.483	1.29	0.356	1	lm.nb	Angiogenesis, Cytokine Signaling, Fc Receptor Signaling, Growth Factor Signaling, Lymphocyte activation	NM_006909.2:625
MSH2-mRNA	0.0989	0.106	-0.108	0.306	1.07	0.928	1.24	0.357	1	loglinear	Differentiation and Maintenance of Myeloid Cells	NM_000251.1:2105
CXCL9-mRNA	-0.803	0.859	-2.49	0.881	0.573	0.178	1.84	0.358	1	lm.nb	Chemokine signaling, TLR signaling	NM_002416.1:1975
EIF4EBP2-mRNA	0.145	0.157	-0.162	0.452	1.11	0.894	1.37	0.362	1	lm.nb	Metabolism	NM_004096.4:4490
PTAFR-mRNA	-0.203	0.221	-0.636	0.229	0.869	0.644	1.17	0.364	1	lm.nb	Interferon Signaling	NM_000952.3:1035
TREM2-mRNA	-0.73	0.796	-2.29	0.83	0.603	0.205	1.78	0.367	1	lm.nb	Lymphocyte activation	NM_018965.3:355
CD83-mRNA	-0.274	0.3	-0.862	0.313	0.827	0.55	1.24	0.368	1	lm.nb	Antigen Presentation, Lymphocyte activation	NM_004233.3:1960
NCF2-mRNA	0.338	0.371	-0.389	1.07	1.26	0.764	2.09	0.37	1	lm.nb	Angiogenesis, Antigen Presentation	NM_000433.3:1004
JAG1-mRNA	-0.896	0.985	-2.83	1.03	0.537	0.141	2.05	0.37	1	lm.nb	Cytokine Signaling, Growth Factor Signaling	NM_000214.2:5766
IL1B-mRNA	0.352	0.392	-0.416	1.12	1.28	0.749	2.17	0.377	1	lm.nb	Antigen Presentation, Cytokine Signaling, Growth Factor Signaling, Lymphocyte activation, Pathogen Response, TLR signaling	NM_000576.2:840
IL17RA-mRNA	0.194	0.216	-0.23	0.617	1.14	0.853	1.53	0.377	1	lm.nb	Cytokine Signaling	NM_014339.4:3020
FCER1A-mRNA	0.369	0.412	-0.439	1.18	1.29	0.738	2.26	0.378	1	lm.nb	Fc Receptor Signaling, Lymphocyte activation	NM_002001.2:114
NFKB1-mRNA	-0.147	0.165	-0.471	0.177	0.903	0.722	1.13	0.381	1	lm.nb	Antigen Presentation, Chemokine signaling, Cytokine Signaling, Fc Receptor Signaling, Growth Factor Signaling, Lymphocyte activation, Pathogen Response, TLR signaling	NM_003998.2:1675
RAB20-mRNA	-0.216	0.244	-0.694	0.262	0.861	0.618	1.2	0.383	1	lm.nb	Metabolism	NM_017817.1:758
LDLR-mRNA	-0.395	0.447	-1.27	0.481	0.761	0.415	1.4	0.384	1	lm.nb	Metabolism	NM_000527.2:4625
STK17A-mRNA	0.152	0.173	-0.187	0.492	1.11	0.878	1.41	0.387	1	lm.nb	Cell Cycle and Apoptosis	NM_004760.2:528
ICOS-mRNA	-0.118	0.134	-0.381	0.146	0.922	0.768	1.11	0.389	1	lm.nb	Cell Migration and Adhesion, T-cell Activation and Checkpoint Signaling, TH1 Activation, TH2 Activation	NM_012092.2:640
CTSL-mRNA	0.325	0.371	-0.403	1.05	1.25	0.756	2.07	0.389	1	lm.nb	Antigen Presentation, ECM remodeling, TLR signaling	NM_001912.4:1072
TAP1-mRNA	0.203	0.233	-0.253	0.66	1.15	0.839	1.58	0.39	1	lm.nb	Antigen Presentation	NM_000593.5:2075
SPRY2-mRNA	0.3	0.344	-0.374	0.974	1.23	0.771	1.96	0.391	1	lm.nb	Growth Factor Signaling	NM_005842.2:1481
FEM1C-mRNA	0.116	0.133	-0.145	0.377	1.08	0.904	1.3	0.391	1	lm.nb	Lymphocyte activation	NM_020177.2:555
CXCL2-mRNA	-0.266	0.306	-0.867	0.335	0.832	0.548	1.26	0.393	1	lm.nb	Chemokine signaling, Cytokine Signaling, Pathogen Response	NM_002089.3:854
S100A10-mRNA	0.177	0.205	-0.224	0.578	1.13	0.856	1.49	0.395	1	lm.nb	Differentiation and Maintenance of Myeloid Cells	NM_002966.1:245
ITGA4-mRNA	0.134	0.156	-0.172	0.44	1.1	0.887	1.36	0.398	1	lm.nb	Cell Migration and Adhesion, ECM remodeling, Growth Factor Signaling, Lymphocyte activation	NM_000885.4:975
LAT2-mRNA	0.211	0.246	-0.271	0.693	1.16	0.829	1.62	0.399	1	lm.nb	Fc Receptor Signaling, Lymphocyte activation	NM_014146.3:1863
CD86-mRNA	0.233	0.272	-0.301	0.767	1.18	0.812	1.7	0.399	1	lm.nb	Cell Migration and Adhesion, Fc Receptor Signaling, Growth Factor Signaling, Lymphocyte activation, T-cell Activation and Checkpoint Signaling, TLR signaling	NM_175862.3:1265
HDAC6-mRNA	-0.193	0.226	-0.636	0.251	0.875	0.643	1.19	0.402	1	lm.nb	Growth Factor Signaling	NM_001321225.1:470
BMP8A-mRNA	-0.579	0.685	-1.92	0.763	0.669	0.264	1.7	0.404	1	lm.nb	ECM remodeling	NM_181809.3:5015
MYC-mRNA	-0.165	0.196	-0.549	0.218	0.892	0.684	1.16	0.405	1	lm.nb	Growth Factor Signaling	NM_002467.3:1610
TGFBR3-mRNA	0.279	0.33	-0.367	0.925	1.21	0.775	1.9	0.405	1	lm.nb	Growth Factor Signaling	NM_003243.3:1950
CALR-mRNA	0.158	0.187	-0.208	0.524	1.12	0.866	1.44	0.405	1	lm.nb	Antigen Presentation	NM_004343.2:965
GATA3-mRNA	-0.183	0.218	-0.611	0.244	0.881	0.655	1.18	0.407	1	lm.nb	TH2 Activation	NM_001002295.1:1691
HSPG2-mRNA	-0.699	0.831	-2.33	0.93	0.616	0.199	1.91	0.407	1	lm.nb	ECM remodeling, Metabolism	NM_005529.5:2715
MARCO-mRNA	-0.602	0.722	-2.02	0.813	0.659	0.247	1.76	0.411	1	lm.nb	Differentiation and Maintenance of Myeloid Cells	NM_006770.3:61
STAT6-mRNA	-0.147	0.178	-0.496	0.203	0.903	0.709	1.15	0.417	1	lm.nb	Growth Factor Signaling, Pathogen Response	NM_003153.3:2030
TTK-mRNA	-0.516	0.63	-1.75	0.718	0.699	0.297	1.65	0.419	1	lm.nb	Differentiation and Maintenance of Myeloid Cells	NM_003318.3:1200
KLF4-mRNA	0.253	0.31	-0.354	0.861	1.19	0.782	1.82	0.42	1	lm.nb	Differentiation and Maintenance of Myeloid Cells	NM_004235.4:1980
EGF-mRNA	-0.51	0.634	-1.75	0.733	0.702	0.297	1.66	0.428	1	lm.nb	Angiogenesis, Cytokine Signaling, Fc Receptor Signaling, Growth Factor Signaling, Lymphocyte activation	NM_001963.4:1022
VTCN1-mRNA	-0.996	1.24	-3.42	1.43	0.501	0.0931	2.7	0.428	1	lm.nb	Cell Migration and Adhesion	NM_024626.2:1375
FUT4-mRNA	-0.2	0.25	-0.691	0.29	0.87	0.62	1.22	0.43	1	lm.nb	Metabolism	NM_002033.3:1221
CXCL11-mRNA	-0.864	1.08	-2.99	1.26	0.549	0.126	2.39	0.431	1	lm.nb	Chemokine signaling, TLR signaling	NM_005409.4:282
TRAFD1-mRNA	0.196	0.246	-0.286	0.679	1.15	0.82	1.6	0.432	1	lm.nb	Cytokine Signaling	NM_001143906.1:1475
SEMA4A-mRNA	0.195	0.246	-0.286	0.676	1.14	0.82	1.6	0.434	1	lm.nb	Metabolism, T-cell Activation and Checkpoint Signaling	NM_001193300.1:935
TNFAIP3-mRNA	0.199	0.25	-0.292	0.689	1.15	0.817	1.61	0.434	1	lm.nb	Cytokine Signaling, Pathogen Response	NM_006290.2:260
FCGR1A-mRNA	0.459	0.579	-0.676	1.59	1.37	0.626	3.02	0.434	1	lm.nb	Antigen Presentation, Fc Receptor Signaling, Interferon Signaling, Lymphocyte activation	NM_000566.3:842
SMAD2-mRNA	0.101	0.127	-0.149	0.35	1.07	0.902	1.27	0.435	1	lm.nb	Growth Factor Signaling	NM_005901.5:1678
ITGA5-mRNA	0.233	0.295	-0.346	0.811	1.17	0.787	1.75	0.437	1	lm.nb	Cell Migration and Adhesion, ECM remodeling, Growth Factor Signaling	NM_002205.2:925
HLA-DMA-mRNA	0.156	0.198	-0.233	0.545	1.11	0.851	1.46	0.438	1	lm.nb	Antigen Presentation, Cell Migration and Adhesion	NM_006120.3:380
LTA4H-mRNA	0.219	0.28	-0.33	0.767	1.16	0.796	1.7	0.441	1	lm.nb	Metabolism	NM_001256643.1:1140
ANXA1-mRNA	0.165	0.213	-0.253	0.584	1.12	0.839	1.5	0.445	1	lm.nb	Cytokine Signaling	NM_000700.1:515
CD68-mRNA	0.223	0.288	-0.342	0.787	1.17	0.789	1.73	0.446	1	lm.nb	Metabolism	NM_001251.2:1140
DNAJB6-mRNA	0.0457	0.0593	-0.0706	0.162	1.03	0.952	1.12	0.447	1	loglinear	Lymphocyte activation	NM_005494.2:636
FPR3-mRNA	-0.512	0.665	-1.82	0.792	0.701	0.284	1.73	0.448	1	lm.nb	Differentiation and Maintenance of Myeloid Cells	NM_002030.3:190
RHOG-mRNA	0.157	0.204	-0.242	0.556	1.11	0.845	1.47	0.448	1	lm.nb	Cell Cycle and Apoptosis, Cell Migration and Adhesion, Growth Factor Signaling	NM_001665.3:345
HLA-DPA1-mRNA	0.197	0.257	-0.307	0.702	1.15	0.808	1.63	0.449	1	lm.nb	Antigen Presentation, Cell Migration and Adhesion, Interferon Signaling, T-cell Activation and Checkpoint Signaling	NM_033554.2:857
IL5RA-mRNA	0.438	0.573	-0.685	1.56	1.36	0.622	2.95	0.451	1	lm.nb	Angiogenesis, Cytokine Signaling, Fc Receptor Signaling, Growth Factor Signaling, Lymphocyte activation	NM_000564.3:210
MMP9-mRNA	-0.461	0.606	-1.65	0.727	0.727	0.319	1.65	0.453	1	lm.nb	Cytokine Signaling, ECM remodeling	NM_004994.2:1530
STAT5B-mRNA	0.151	0.2	-0.241	0.543	1.11	0.846	1.46	0.456	1	lm.nb	Chemokine signaling, Cytokine Signaling, Growth Factor Signaling	NM_012448.3:200
CEBPG-mRNA	0.105	0.139	-0.168	0.377	1.08	0.89	1.3	0.458	1	lm.nb	Cell Cycle and Apoptosis, Cytokine Signaling, Differentiation and Maintenance of Myeloid Cells	NM_001806.2:680
TERF2IP-mRNA	0.0904	0.122	-0.148	0.329	1.06	0.903	1.26	0.463	1	lm.nb	Cell Cycle and Apoptosis	NM_018975.2:1380
SYK-mRNA	0.15	0.202	-0.247	0.546	1.11	0.843	1.46	0.465	1	lm.nb	Antigen Presentation, Cytokine Signaling, Fc Receptor Signaling, Growth Factor Signaling, Lymphocyte activation	NM_003177.5:808
RHOC-mRNA	0.138	0.186	-0.228	0.503	1.1	0.854	1.42	0.466	1	lm.nb	Cell Cycle and Apoptosis, Cell Migration and Adhesion, Growth Factor Signaling	NM_175744.4:399
TLR4-mRNA	0.213	0.29	-0.356	0.783	1.16	0.781	1.72	0.468	1	lm.nb	Growth Factor Signaling, TLR signaling	NM_138554.2:2570
CCL2-mRNA	0.479	0.654	-0.804	1.76	1.39	0.573	3.39	0.47	1	lm.nb	Chemokine signaling, Cytokine Signaling, Pathogen Response	NM_002982.3:123
EGR2-mRNA	-0.309	0.426	-1.14	0.525	0.807	0.453	1.44	0.474	1	lm.nb	Differentiation and Maintenance of Myeloid Cells	NM_000399.3:1891
DAGLB-mRNA	0.106	0.146	-0.18	0.391	1.08	0.883	1.31	0.475	1	lm.nb	Metabolism	NM_139179.3:265
PRG2-mRNA	-0.53	0.734	-1.97	0.909	0.693	0.255	1.88	0.476	1	lm.nb	Pathogen Response	NM_002728.4:256
IRF7-mRNA	0.193	0.268	-0.333	0.718	1.14	0.794	1.65	0.478	1	lm.nb	Interferon Signaling, Pathogen Response, TLR signaling	NM_001572.3:1763
IRF1-mRNA	0.176	0.246	-0.306	0.658	1.13	0.809	1.58	0.48	1	lm.nb	Interferon Signaling	NM_002198.1:510
CXCL14-mRNA	-0.731	1.02	-2.74	1.28	0.603	0.15	2.42	0.481	1	lm.nb	Chemokine signaling	NM_004887.4:1125
ID1-mRNA	-0.271	0.382	-1.02	0.477	0.829	0.494	1.39	0.484	1	lm.nb	Cell Cycle and Apoptosis	NM_002165.2:345
OSCAR-mRNA	0.197	0.279	-0.35	0.745	1.15	0.785	1.68	0.485	1	lm.nb	Lymphocyte activation	NM_130771.3:990
CD1C-mRNA	0.183	0.259	-0.325	0.691	1.14	0.798	1.61	0.486	1	lm.nb	Antigen Presentation, T-cell Activation and Checkpoint Signaling	NM_001765.2:750
GADD45B-mRNA	-0.143	0.203	-0.541	0.255	0.906	0.687	1.19	0.487	1	lm.nb	Differentiation and Maintenance of Myeloid Cells, Growth Factor Signaling	NM_015675.2:365
DUSP6-mRNA	0.283	0.404	-0.509	1.07	1.22	0.703	2.11	0.489	1	lm.nb	Angiogenesis, Cytokine Signaling, Fc Receptor Signaling, Growth Factor Signaling, Lymphocyte activation, TLR signaling	NM_001946.2:1535
PIK3CG-mRNA	0.0996	0.142	-0.179	0.379	1.07	0.883	1.3	0.49	1	lm.nb	Chemokine signaling, Cytokine Signaling, Growth Factor Signaling, Metabolism, TLR signaling	NM_002649.2:2125
NCOR1-mRNA	0.122	0.175	-0.221	0.466	1.09	0.858	1.38	0.49	1	lm.nb	Growth Factor Signaling, Metabolism	NM_006311.3:1390
MMP13-mRNA	-0.671	0.965	-2.56	1.22	0.628	0.169	2.33	0.492	1	lm.nb	ECM remodeling	NM_002427.2:951
CDKN1A-mRNA	-0.163	0.235	-0.624	0.298	0.893	0.649	1.23	0.493	1	lm.nb	Fc Receptor Signaling, Growth Factor Signaling, Lymphocyte activation	NM_000389.2:1975
MAPK14-mRNA	0.109	0.158	-0.2	0.417	1.08	0.87	1.34	0.496	1	lm.nb	Angiogenesis, Cytokine Signaling, Growth Factor Signaling, Pathogen Response, TLR signaling	NM_001315.2:792
TLR5-mRNA	0.186	0.272	-0.347	0.719	1.14	0.786	1.65	0.5	1	lm.nb	TLR signaling	NM_003268.5:2863
FGFR1-mRNA	-0.259	0.382	-1.01	0.49	0.836	0.497	1.4	0.503	1	lm.nb	Angiogenesis, Cytokine Signaling, Fc Receptor Signaling, Growth Factor Signaling, Lymphocyte activation	NM_015850.3:1775
CCL13-mRNA	-0.567	0.837	-2.21	1.07	0.675	0.217	2.1	0.503	1	lm.nb	Chemokine signaling	NM_005408.2:320
CD151-mRNA	-0.27	0.399	-1.05	0.512	0.829	0.482	1.43	0.504	1	lm.nb	ECM remodeling	NM_139029.1:980
VASP-mRNA	0.195	0.29	-0.372	0.763	1.15	0.773	1.7	0.505	1	lm.nb	Cell Migration and Adhesion	NM_003370.3:1500
GPR183-mRNA	-0.122	0.181	-0.478	0.233	0.919	0.718	1.18	0.506	1	lm.nb	Cell Migration and Adhesion, Lymphocyte activation	NM_004951.3:405
VAMP2-mRNA	-0.157	0.233	-0.614	0.3	0.897	0.654	1.23	0.507	1	lm.nb	Metabolism	NM_014232.2:1479
CASP10-mRNA	0.108	0.162	-0.21	0.426	1.08	0.864	1.34	0.511	1	lm.nb	Cytokine Signaling, Pathogen Response	NM_001230.4:350
CD1B-mRNA	-0.588	0.901	-2.35	1.18	0.665	0.196	2.26	0.519	1	lm.nb	Antigen Presentation, T-cell Activation and Checkpoint Signaling	NM_001764.2:142
HLA-DMB-mRNA	0.149	0.23	-0.301	0.6	1.11	0.811	1.52	0.521	1	lm.nb	Antigen Presentation, Cell Migration and Adhesion	NM_002118.3:20
RAPGEF4-mRNA	-0.579	0.896	-2.33	1.18	0.669	0.198	2.26	0.523	1	lm.nb	Metabolism	NM_007023.3:1992
IRF2-mRNA	0.119	0.185	-0.244	0.481	1.09	0.845	1.4	0.526	1	lm.nb	Interferon Signaling	NM_002199.3:1624
AKAP13-mRNA	0.103	0.161	-0.212	0.418	1.07	0.864	1.34	0.526	1	lm.nb	Growth Factor Signaling	NM_006738.4:5261
PRKCA-mRNA	-0.15	0.233	-0.607	0.308	0.901	0.656	1.24	0.526	1	lm.nb	Angiogenesis, ECM remodeling, Growth Factor Signaling, Lymphocyte activation, Metabolism	NM_002737.2:680
MAP2K2-mRNA	-0.0658	0.103	-0.268	0.136	0.955	0.831	1.1	0.527	1	loglinear	Angiogenesis, Cytokine Signaling, Fc Receptor Signaling, Growth Factor Signaling, Lymphocyte activation, TLR signaling	NM_030662.3:839
TMEM173-mRNA	0.13	0.205	-0.271	0.532	1.09	0.829	1.45	0.53	1	lm.nb	Pathogen Response	NM_198282.1:725
LTB4R2-mRNA	-0.157	0.248	-0.643	0.328	0.897	0.64	1.26	0.531	1	lm.nb	Lymphocyte activation	NM_019839.4:1250
BCL2-mRNA	-0.115	0.182	-0.472	0.241	0.923	0.721	1.18	0.531	1	lm.nb	Growth Factor Signaling, Pathogen Response	NM_000657.2:947
CD247-mRNA	0.144	0.228	-0.303	0.591	1.1	0.811	1.51	0.533	1	lm.nb	Fc Receptor Signaling, Lymphocyte activation, T-cell Activation and Checkpoint Signaling	NM_198053.2:344
SIRPA-mRNA	0.187	0.297	-0.395	0.769	1.14	0.761	1.7	0.533	1	lm.nb	Cell Migration and Adhesion	NM_080792.2:3115
FBP1-mRNA	0.16	0.254	-0.338	0.657	1.12	0.791	1.58	0.534	1	lm.nb	Metabolism	NM_000507.3:590
LAMP3-mRNA	-0.481	0.771	-1.99	1.03	0.717	0.251	2.04	0.538	1	lm.nb	Antigen Presentation	NM_014398.3:878
CD14-mRNA	0.188	0.308	-0.417	0.792	1.14	0.749	1.73	0.548	1	lm.nb	Growth Factor Signaling, TLR signaling	NM_000591.2:885
CD36-mRNA	0.232	0.383	-0.519	0.982	1.17	0.698	1.98	0.55	1	lm.nb	Antigen Presentation, ECM remodeling, Metabolism, TLR signaling	NM_000072.3:707
CD84-mRNA	0.0996	0.165	-0.223	0.423	1.07	0.857	1.34	0.55	1	lm.nb	Cell Migration and Adhesion	NM_003874.3:680
TPSAB1-mRNA	-0.588	0.973	-2.49	1.32	0.665	0.177	2.5	0.55	1	lm.nb	ECM remodeling	NM_003294.3:579
PIM2-mRNA	-0.135	0.225	-0.575	0.305	0.91	0.671	1.24	0.551	1	lm.nb	Growth Factor Signaling	NM_006875.2:620
CREM-mRNA	-0.139	0.233	-0.596	0.318	0.908	0.661	1.25	0.555	1	lm.nb	Pathogen Response	NM_181571.2:767
IRF3-mRNA	0.17	0.285	-0.389	0.729	1.12	0.764	1.66	0.556	1	lm.nb	Interferon Signaling, Pathogen Response, TLR signaling	NM_001571.5:1303
MAP2K1-mRNA	0.0812	0.142	-0.197	0.359	1.06	0.873	1.28	0.571	1	lm.nb	Angiogenesis, Chemokine signaling, Cytokine Signaling, Fc Receptor Signaling, Growth Factor Signaling, Lymphocyte activation, TLR signaling	NM_002755.2:970
SERPINB9-mRNA	0.0671	0.117	-0.163	0.297	1.05	0.893	1.23	0.572	1	lm.nb	Pathogen Response	NM_004155.3:950
CCR2-mRNA	0.161	0.282	-0.393	0.714	1.12	0.762	1.64	0.574	1	lm.nb	Chemokine signaling	NM_001123041.2:743
SMAD7-mRNA	0.128	0.227	-0.316	0.573	1.09	0.803	1.49	0.576	1	lm.nb	Growth Factor Signaling	NM_005904.2:1835
ADGRE1-mRNA	0.177	0.319	-0.448	0.802	1.13	0.733	1.74	0.583	1	lm.nb	Cell Migration and Adhesion	NM_001974.3:1520
VWA5A-mRNA	0.14	0.254	-0.358	0.638	1.1	0.78	1.56	0.585	1	lm.nb	Angiogenesis	NM_001130142.1:980
LAPTM5-mRNA	0.119	0.215	-0.303	0.54	1.09	0.811	1.45	0.586	1	lm.nb	Differentiation and Maintenance of Myeloid Cells	NM_006762.2:1825
CXCL10-mRNA	0.377	0.692	-0.979	1.73	1.3	0.507	3.32	0.59	1	lm.nb	Chemokine signaling, Cytokine Signaling, Pathogen Response, TLR signaling	NM_001565.3:168
IL15-mRNA	-0.243	0.447	-1.12	0.633	0.845	0.46	1.55	0.59	1	lm.nb	Cytokine Signaling, Growth Factor Signaling	NM_172174.1:1685
CYSLTR1-mRNA	-0.0928	0.171	-0.428	0.243	0.938	0.743	1.18	0.592	1	lm.nb	Lymphocyte activation	NM_006639.2:90
TRAF6-mRNA	-0.0573	0.107	-0.268	0.153	0.961	0.831	1.11	0.598	1	loglinear	Antigen Presentation, Cytokine Signaling, Fc Receptor Signaling, Growth Factor Signaling, Lymphocyte activation, Pathogen Response, TLR signaling	NM_145803.2:745
INSIG1-mRNA	0.0857	0.161	-0.23	0.402	1.06	0.852	1.32	0.599	1	lm.nb	Metabolism	NM_005542.3:1120
NDUFA7-mRNA	-0.0621	0.117	-0.291	0.167	0.958	0.817	1.12	0.599	1	loglinear	Metabolism	NM_005001.2:373
TAP2-mRNA	-0.0867	0.163	-0.407	0.233	0.942	0.754	1.18	0.599	1	lm.nb	Antigen Presentation	NM_000544.3:909
FCGR3A-mRNA	0.282	0.532	-0.761	1.33	1.22	0.59	2.51	0.6	1	lm.nb	Fc Receptor Signaling, Lymphocyte activation	NM_000569.6:873
PROK2-mRNA	-0.35	0.661	-1.65	0.944	0.784	0.32	1.92	0.6	1	lm.nb	Angiogenesis	NM_021935.3:827
RICTOR-mRNA	0.137	0.261	-0.374	0.648	1.1	0.772	1.57	0.602	1	lm.nb	Angiogenesis, Fc Receptor Signaling, Growth Factor Signaling, Lymphocyte activation, T-cell Activation and Checkpoint Signaling	NM_152756.3:3097
KIF20A-mRNA	-0.515	0.977	-2.43	1.4	0.7	0.186	2.64	0.603	1	lm.nb	Antigen Presentation	NM_005733.2:1209
ACOD1-mRNA	-0.591	1.13	-2.8	1.61	0.664	0.144	3.06	0.603	1	lm.nb	Metabolism, Pathogen Response	NM_001258406.1:1334
KRBA1-mRNA	-0.463	0.883	-2.19	1.27	0.726	0.218	2.41	0.604	1	lm.nb	Pathogen Response	NM_032534.2:3671
IL1R2-mRNA	-0.371	0.709	-1.76	1.02	0.773	0.295	2.03	0.605	1	lm.nb	Cytokine Signaling, Growth Factor Signaling	NM_173343.1:905
TFCP2-mRNA	0.0539	0.104	-0.15	0.258	1.04	0.901	1.2	0.608	1	loglinear	Cell Cycle and Apoptosis	NM_005653.3:1970
FCGR2A-mRNA	0.251	0.484	-0.699	1.2	1.19	0.616	2.3	0.609	1	lm.nb	Fc Receptor Signaling	NM_021642.3:60
CLIC4-mRNA	-0.114	0.221	-0.548	0.319	0.924	0.684	1.25	0.609	1	lm.nb	Differentiation and Maintenance of Myeloid Cells, Pathogen Response	NM_013943.2:1702
NAMPT-mRNA	0.335	0.655	-0.948	1.62	1.26	0.518	3.07	0.612	1	lm.nb	Metabolism	NM_005746.2:290
SP4-mRNA	0.0602	0.118	-0.172	0.292	1.04	0.888	1.22	0.615	1	lm.nb	Cell Migration and Adhesion	NM_003112.3:1305
BTLA-mRNA	-0.096	0.189	-0.467	0.275	0.936	0.724	1.21	0.616	1	lm.nb	T-cell Activation and Checkpoint Signaling	NM_181780.2:305
TGFB1-mRNA	0.11	0.218	-0.317	0.538	1.08	0.803	1.45	0.616	1	lm.nb	Cell Migration and Adhesion, ECM remodeling, Growth Factor Signaling	NM_000660.3:1260
CCL28-mRNA	0.0549	0.111	-0.162	0.272	1.04	0.894	1.21	0.624	1	loglinear	Chemokine signaling	NM_148672.2:407
DAXX-mRNA	0.056	0.113	-0.166	0.278	1.04	0.891	1.21	0.625	1	lm.nb	Growth Factor Signaling	NM_001350.3:1875
PDE4A-mRNA	-0.153	0.315	-0.77	0.464	0.9	0.587	1.38	0.632	1	lm.nb	Metabolism	NM_006202.2:3945
MS4A1-mRNA	-0.131	0.273	-0.666	0.403	0.913	0.63	1.32	0.633	1	lm.nb	Differentiation and Maintenance of Myeloid Cells	NM_152866.2:620
CNN2-mRNA	-0.0803	0.167	-0.408	0.247	0.946	0.754	1.19	0.634	1	lm.nb	Pathogen Response	NM_004368.3:609
HIP1R-mRNA	-0.167	0.349	-0.851	0.518	0.891	0.554	1.43	0.637	1	lm.nb	Differentiation and Maintenance of Myeloid Cells	NM_003959.2:434
FYN-mRNA	0.101	0.213	-0.316	0.518	1.07	0.803	1.43	0.64	1	lm.nb	Angiogenesis, Antigen Presentation, Cell Migration and Adhesion, Cytokine Signaling, Fc Receptor Signaling, Growth Factor Signaling, Lymphocyte activation, T-cell Activation and Checkpoint Signaling	NM_002037.3:765
CTNNB1-mRNA	0.057	0.122	-0.181	0.295	1.04	0.882	1.23	0.643	1	lm.nb	Angiogenesis, Growth Factor Signaling, Pathogen Response	NM_001098210.1:1815
NFKBIA-mRNA	0.157	0.339	-0.506	0.821	1.12	0.704	1.77	0.646	1	lm.nb	Antigen Presentation, Chemokine signaling, Cytokine Signaling, Fc Receptor Signaling, Growth Factor Signaling, Lymphocyte activation, Pathogen Response, TLR signaling	NM_020529.1:945
BTK-mRNA	0.0868	0.188	-0.282	0.456	1.06	0.822	1.37	0.649	1	lm.nb	Fc Receptor Signaling, Lymphocyte activation, TLR signaling	NM_000061.1:570
TNFRSF1A-mRNA	0.133	0.289	-0.434	0.701	1.1	0.74	1.63	0.649	1	lm.nb	Cytokine Signaling, Growth Factor Signaling	NM_001065.2:515
TNFAIP8-mRNA	0.0558	0.122	-0.183	0.295	1.04	0.881	1.23	0.651	1	lm.nb	Cytokine Signaling	NM_001077654.1:260
FLT1-mRNA	-0.463	1.02	-2.45	1.53	0.726	0.182	2.89	0.652	1	lm.nb	Angiogenesis, Growth Factor Signaling	NM_002019.4:530
PF4-mRNA	-0.22	0.491	-1.18	0.743	0.859	0.44	1.67	0.658	1	lm.nb	Cell Migration and Adhesion, Chemokine signaling	NM_002619.3:109
ANXA4-mRNA	0.107	0.24	-0.363	0.578	1.08	0.777	1.49	0.658	1	lm.nb	Antigen Presentation	NM_001153.2:430
CEACAM8-mRNA	-0.267	0.604	-1.45	0.918	0.831	0.366	1.89	0.662	1	lm.nb	Cell Migration and Adhesion, ECM remodeling	NM_001816.3:825
BTG2-mRNA	-0.156	0.356	-0.853	0.541	0.898	0.554	1.46	0.665	1	lm.nb	Cell Cycle and Apoptosis	NM_006763.2:1700
SPTBN1-mRNA	-0.0534	0.123	-0.295	0.188	0.964	0.815	1.14	0.667	1	lm.nb	Angiogenesis, Cytokine Signaling, Fc Receptor Signaling, Growth Factor Signaling, Lymphocyte activation	NM_003128.2:3725
IDO1-mRNA	0.236	0.544	-0.831	1.3	1.18	0.562	2.47	0.667	1	lm.nb	Metabolism	NM_002164.3:50
ALOX5-mRNA	0.11	0.256	-0.391	0.612	1.08	0.763	1.53	0.669	1	lm.nb	Metabolism	NM_000698.2:735
ARMC1-mRNA	0.0452	0.106	-0.163	0.254	1.03	0.893	1.19	0.673	1	loglinear	Lymphocyte activation	NM_018120.5:250
JUN-mRNA	-0.13	0.305	-0.727	0.468	0.914	0.604	1.38	0.674	1	lm.nb	Cytokine Signaling, Fc Receptor Signaling, Growth Factor Signaling, Lymphocyte activation, TLR signaling	NM_002228.3:140
ROS1-mRNA	-0.346	0.821	-1.96	1.26	0.787	0.258	2.4	0.676	1	lm.nb	Growth Factor Signaling	NM_002944.2:4250
IL21R-mRNA	0.103	0.245	-0.378	0.584	1.07	0.769	1.5	0.679	1	lm.nb	Cytokine Signaling, Growth Factor Signaling	NM_181079.4:1250
HAVCR1-mRNA	-0.132	0.32	-0.76	0.495	0.912	0.591	1.41	0.682	1	lm.nb	Pathogen Response	NM_001173393.1:834
SLC16A6-mRNA	0.0526	0.128	-0.199	0.304	1.04	0.871	1.23	0.684	1	lm.nb	Metabolism	NM_001174166.1:855
HLA-DRA-mRNA	0.11	0.268	-0.415	0.634	1.08	0.75	1.55	0.685	1	lm.nb	Antigen Presentation, Cell Migration and Adhesion, Interferon Signaling, T-cell Activation and Checkpoint Signaling	NM_019111.3:335
ETS1-mRNA	-0.0793	0.195	-0.461	0.302	0.946	0.726	1.23	0.687	1	lm.nb	Growth Factor Signaling	NM_005238.3:1305
CPA3-mRNA	-0.162	0.409	-0.964	0.639	0.894	0.513	1.56	0.694	1	lm.nb	Metabolism	NM_001870.2:220
YES1-mRNA	0.109	0.275	-0.431	0.648	1.08	0.742	1.57	0.696	1	lm.nb	Cell Migration and Adhesion, Cytokine Signaling, Fc Receptor Signaling, T-cell Activation and Checkpoint Signaling	NM_005433.3:265
NFKBIE-mRNA	0.0865	0.22	-0.345	0.518	1.06	0.787	1.43	0.697	1	lm.nb	Lymphocyte activation	NM_004556.2:1115
SERPINE3-mRNA	-0.355	0.906	-2.13	1.42	0.782	0.228	2.68	0.698	1	lm.nb	ECM remodeling	NM_001101320.1:132
NR4A2-mRNA	-0.18	0.466	-1.09	0.733	0.882	0.469	1.66	0.702	1	lm.nb	Lymphocyte activation	NM_006186.3:1380
WAS-mRNA	-0.093	0.24	-0.564	0.378	0.938	0.676	1.3	0.702	1	lm.nb	Chemokine signaling, Fc Receptor Signaling	NM_000377.2:90
CD69-mRNA	-0.094	0.246	-0.576	0.388	0.937	0.671	1.31	0.705	1	lm.nb	T-cell Activation and Checkpoint Signaling	NM_001781.1:460
ARF6-mRNA	0.0722	0.191	-0.302	0.447	1.05	0.811	1.36	0.708	1	lm.nb	Growth Factor Signaling	NM_001663.3:1362
NFATC2-mRNA	0.111	0.295	-0.468	0.689	1.08	0.723	1.61	0.71	1	lm.nb	Antigen Presentation, Fc Receptor Signaling, Growth Factor Signaling, Lymphocyte activation	NM_012340.3:1815
ACOX1-mRNA	0.0679	0.182	-0.289	0.425	1.05	0.819	1.34	0.712	1	lm.nb	Metabolism	NM_004035.5:2950
P2RX1-mRNA	-0.139	0.379	-0.883	0.604	0.908	0.542	1.52	0.716	1	lm.nb	Pathogen Response	NM_002558.2:2120
TLR6-mRNA	-0.0961	0.263	-0.612	0.42	0.936	0.654	1.34	0.718	1	lm.nb	TLR signaling	NM_006068.2:2530
ANGPT1-mRNA	-0.256	0.701	-1.63	1.12	0.838	0.323	2.17	0.718	1	lm.nb	Angiogenesis, Cell Migration and Adhesion, Cytokine Signaling, Fc Receptor Signaling, Growth Factor Signaling, Lymphocyte activation	NM_001146.3:2080
FCAR-mRNA	-0.117	0.322	-0.748	0.514	0.922	0.595	1.43	0.719	1	lm.nb	Pathogen Response	NM_002000.2:1415
CCR7-mRNA	-0.0667	0.185	-0.428	0.295	0.955	0.743	1.23	0.721	1	lm.nb	Chemokine signaling, TH2 Activation	NM_001838.2:1610
CSF3R-mRNA	0.18	0.501	-0.802	1.16	1.13	0.573	2.24	0.723	1	lm.nb	Growth Factor Signaling	NM_000760.3:2066
HIF1A-mRNA	0.053	0.148	-0.237	0.343	1.04	0.848	1.27	0.723	1	lm.nb	Growth Factor Signaling	NM_001530.2:1985
CXCL16-mRNA	0.17	0.476	-0.763	1.1	1.12	0.589	2.15	0.724	1	lm.nb	Chemokine signaling	NM_001100812.1:850
MARCKSL1-mRNA	-0.0687	0.193	-0.446	0.309	0.953	0.734	1.24	0.724	1	lm.nb	Angiogenesis	NM_023009.5:1005
PTGDR-mRNA	0.197	0.556	-0.892	1.29	1.15	0.539	2.44	0.725	1	lm.nb	Cell Migration and Adhesion, Lymphocyte activation	NM_000953.2:2456
FADD-mRNA	0.152	0.431	-0.692	0.996	1.11	0.619	1.99	0.727	1	lm.nb	Cytokine Signaling, Pathogen Response, TLR signaling	NM_003824.2:1560
PBX3-mRNA	0.0508	0.144	-0.231	0.333	1.04	0.852	1.26	0.727	1	loglinear	Differentiation and Maintenance of Myeloid Cells	NM_006195.5:2050
TREM1-mRNA	0.177	0.506	-0.814	1.17	1.13	0.569	2.25	0.728	1	lm.nb	Cell Migration and Adhesion, Lymphocyte activation	NM_001242589.1:344
AREG-mRNA	-0.133	0.386	-0.889	0.622	0.912	0.54	1.54	0.732	1	lm.nb	Lymphocyte activation	NM_001657.2:547
IFNAR1-mRNA	0.0778	0.228	-0.369	0.524	1.06	0.775	1.44	0.735	1	lm.nb	Growth Factor Signaling, Interferon Signaling, TLR signaling	NM_000629.2:782
HLA-DPB1-mRNA	-0.0763	0.225	-0.517	0.364	0.948	0.699	1.29	0.737	1	lm.nb	Antigen Presentation, Cell Migration and Adhesion, Interferon Signaling, T-cell Activation and Checkpoint Signaling	NM_002121.4:931
ITGB7-mRNA	-0.091	0.271	-0.623	0.441	0.939	0.649	1.36	0.74	1	lm.nb	Cell Migration and Adhesion, ECM remodeling, Growth Factor Signaling, Lymphocyte activation	NM_000889.1:1278
VAV1-mRNA	0.0685	0.205	-0.332	0.469	1.05	0.794	1.38	0.74	1	lm.nb	Angiogenesis, Chemokine signaling, Cytokine Signaling, Fc Receptor Signaling, Growth Factor Signaling, Lymphocyte activation, T-cell Activation and Checkpoint Signaling	NM_005428.2:764
NFKBIZ-mRNA	-0.0737	0.225	-0.514	0.367	0.95	0.7	1.29	0.745	1	lm.nb	Cytokine Signaling, Lymphocyte activation	NM_001005474.1:2030
CYP1B1-mRNA	-0.146	0.453	-1.03	0.743	0.904	0.488	1.67	0.75	1	lm.nb	Metabolism	NM_000104.3:1715
ELOVL6-mRNA	0.175	0.549	-0.902	1.25	1.13	0.535	2.38	0.752	1	lm.nb	Metabolism	NM_001130721.1:1035
PRDX1-mRNA	0.0436	0.138	-0.226	0.314	1.03	0.855	1.24	0.754	1	lm.nb	Metabolism	NM_002574.2:632
TAPBP-mRNA	0.0774	0.248	-0.409	0.563	1.06	0.753	1.48	0.757	1	lm.nb	Antigen Presentation	NM_003190.4:1536
TSPAN7-mRNA	-0.2	0.645	-1.47	1.06	0.87	0.362	2.09	0.758	1	lm.nb	Cell Migration and Adhesion	NM_004615.3:725
SELL-mRNA	0.0715	0.233	-0.385	0.528	1.05	0.766	1.44	0.761	1	lm.nb	Cell Migration and Adhesion, Lymphocyte activation	NR_029467.1:1585
CD74-mRNA	0.0772	0.253	-0.419	0.574	1.05	0.748	1.49	0.763	1	lm.nb	Antigen Presentation, Cell Migration and Adhesion	NM_001025159.1:964
BCL10-mRNA	0.0472	0.158	-0.262	0.357	1.03	0.834	1.28	0.767	1	lm.nb	Antigen Presentation, Fc Receptor Signaling, Lymphocyte activation	NM_003921.2:1250
RAF1-mRNA	0.0737	0.247	-0.409	0.557	1.05	0.753	1.47	0.767	1	lm.nb	Angiogenesis, Antigen Presentation, Chemokine signaling, Cytokine Signaling, Fc Receptor Signaling, Growth Factor Signaling, Lymphocyte activation	NM_002880.2:1990
PTGER2-mRNA	-0.0499	0.168	-0.378	0.278	0.966	0.769	1.21	0.768	1	lm.nb	Cell Migration and Adhesion, Lymphocyte activation	NM_000956.2:1410
CCR3-mRNA	0.125	0.419	-0.697	0.947	1.09	0.617	1.93	0.768	1	lm.nb	Chemokine signaling, TH2 Activation	NM_001837.2:980
CLC-mRNA	0.132	0.449	-0.749	1.01	1.1	0.595	2.02	0.771	1	lm.nb	Metabolism	NM_001828.4:90
DUSP2-mRNA	-0.0783	0.268	-0.604	0.448	0.947	0.658	1.36	0.773	1	lm.nb	Angiogenesis, Cytokine Signaling, Fc Receptor Signaling, Growth Factor Signaling, Lymphocyte activation	NM_004418.3:1235
XCR1-mRNA	-0.272	0.935	-2.1	1.56	0.828	0.233	2.95	0.773	1	lm.nb	Chemokine signaling	NM_005283.2:700
CTSA-mRNA	0.0624	0.216	-0.361	0.486	1.04	0.779	1.4	0.775	1	lm.nb	Antigen Presentation, Metabolism	NM_001127695.1:1540
JAK3-mRNA	-0.0793	0.276	-0.62	0.461	0.947	0.651	1.38	0.776	1	lm.nb	Angiogenesis, Chemokine signaling, Cytokine Signaling, Fc Receptor Signaling, Growth Factor Signaling, Lymphocyte activation	NM_000215.2:1715
MAP2K3-mRNA	-0.117	0.412	-0.926	0.691	0.922	0.526	1.61	0.778	1	lm.nb	Cytokine Signaling, Growth Factor Signaling, TLR signaling	NM_145109.1:370
VSIR-mRNA	0.0656	0.234	-0.393	0.524	1.05	0.762	1.44	0.781	1	lm.nb	T-cell Activation and Checkpoint Signaling	NM_022153.1:1955
IER3-mRNA	0.0634	0.229	-0.386	0.513	1.04	0.765	1.43	0.784	1	lm.nb	Lymphocyte activation	NM_003897.3:178
PYCARD-mRNA	0.0423	0.156	-0.263	0.347	1.03	0.834	1.27	0.787	1	lm.nb	Antigen Presentation, Lymphocyte activation, Pathogen Response	NM_013258.3:714
SKIL-mRNA	-0.0331	0.123	-0.273	0.207	0.977	0.827	1.15	0.789	1	loglinear	Growth Factor Signaling	NM_005414.2:945
PELI1-mRNA	0.0757	0.281	-0.475	0.626	1.05	0.72	1.54	0.79	1	lm.nb	Cytokine Signaling, TLR signaling	NM_020651.3:1550
RUNX2-mRNA	-0.0839	0.316	-0.704	0.536	0.943	0.614	1.45	0.793	1	lm.nb	Differentiation and Maintenance of Myeloid Cells	NM_001024630.3:34
CXCR6-mRNA	0.108	0.412	-0.7	0.916	1.08	0.616	1.89	0.795	1	lm.nb	Chemokine signaling, TH1 Activation	NM_006564.1:95
IKBKE-mRNA	0.0323	0.123	-0.209	0.274	1.02	0.865	1.21	0.795	1	loglinear	Pathogen Response, TLR signaling	NM_014002.2:2470
PTGDS-mRNA	-0.171	0.653	-1.45	1.11	0.888	0.366	2.16	0.795	1	lm.nb	Metabolism	NM_000954.5:180
MOB3C-mRNA	0.0548	0.21	-0.357	0.467	1.04	0.781	1.38	0.796	1	lm.nb	Lymphocyte activation	NM_145279.4:1630
CXCL1-mRNA	-0.178	0.695	-1.54	1.18	0.884	0.344	2.27	0.799	1	lm.nb	Chemokine signaling, Cytokine Signaling, Pathogen Response	NM_001511.1:742
LST1-mRNA	-0.0755	0.294	-0.652	0.501	0.949	0.636	1.42	0.799	1	lm.nb	Antigen Presentation	NM_007161.3:492
HES4-mRNA	0.103	0.402	-0.686	0.892	1.07	0.622	1.86	0.8	1	lm.nb	Differentiation and Maintenance of Myeloid Cells	NM_001142467.1:557
EGR3-mRNA	0.139	0.552	-0.943	1.22	1.1	0.52	2.33	0.803	1	lm.nb	Differentiation and Maintenance of Myeloid Cells	NM_004430.2:3170
SQSTM1-mRNA	0.045	0.179	-0.306	0.396	1.03	0.809	1.32	0.803	1	lm.nb	Cytokine Signaling, Growth Factor Signaling	NM_003900.3:1445
ADGRE5-mRNA	0.0646	0.262	-0.448	0.578	1.05	0.733	1.49	0.807	1	lm.nb	Cell Migration and Adhesion	NM_078481.2:1370
BCL6-mRNA	-0.12	0.49	-1.08	0.84	0.92	0.473	1.79	0.808	1	lm.nb	Cytokine Signaling	NM_001706.2:675
MIF-mRNA	0.0416	0.171	-0.294	0.377	1.03	0.816	1.3	0.81	1	lm.nb	Cell Migration and Adhesion	NM_002415.1:319
PTPRK-mRNA	0.153	0.664	-1.15	1.45	1.11	0.451	2.74	0.82	1	lm.nb	Growth Factor Signaling	NM_001135648.1:472
FASN-mRNA	0.115	0.499	-0.864	1.09	1.08	0.549	2.13	0.82	1	lm.nb	Metabolism	NM_004104.4:5387
CD44-mRNA	-0.0301	0.134	-0.293	0.233	0.979	0.816	1.18	0.824	1	lm.nb	Cell Migration and Adhesion, ECM remodeling, Interferon Signaling, Metabolism	NM_001001392.1:429
MAP3K4-mRNA	0.0304	0.136	-0.237	0.297	1.02	0.849	1.23	0.825	1	lm.nb	Growth Factor Signaling	NM_005922.2:1165
IL15RA-mRNA	-0.152	0.681	-1.49	1.18	0.9	0.357	2.27	0.825	1	lm.nb	Cytokine Signaling, Growth Factor Signaling	NM_002189.3:709
TGFA-mRNA	0.131	0.591	-1.03	1.29	1.09	0.491	2.44	0.827	1	lm.nb	Growth Factor Signaling	NM_003236.2:780
ACLY-mRNA	0.0434	0.203	-0.353	0.44	1.03	0.783	1.36	0.832	1	lm.nb	Metabolism	NM_001096.2:3195
DHRS3-mRNA	-0.0313	0.149	-0.323	0.26	0.979	0.8	1.2	0.835	1	lm.nb	Metabolism	NM_004753.4:1266
PTGDR2-mRNA	-0.0963	0.466	-1.01	0.818	0.935	0.496	1.76	0.838	1	lm.nb	Cell Migration and Adhesion, Lymphocyte activation	NM_004778.1:1835
CLEC5A-mRNA	-0.109	0.534	-1.15	0.937	0.927	0.449	1.91	0.84	1	lm.nb	Lymphocyte activation	NM_013252.2:3250
FOSB-mRNA	0.087	0.426	-0.748	0.922	1.06	0.595	1.9	0.84	1	lm.nb	Growth Factor Signaling	NM_006732.1:3200
MAFB-mRNA	0.0482	0.238	-0.419	0.515	1.03	0.748	1.43	0.841	1	lm.nb	Differentiation and Maintenance of Myeloid Cells	NM_005461.3:1655
SKI-mRNA	0.0428	0.214	-0.376	0.461	1.03	0.771	1.38	0.843	1	lm.nb	Growth Factor Signaling	NM_003036.2:3335
MAN2B1-mRNA	-0.0322	0.163	-0.352	0.288	0.978	0.784	1.22	0.845	1	lm.nb	Metabolism	NM_001173498.1:380
NOD2-mRNA	0.0438	0.239	-0.426	0.513	1.03	0.745	1.43	0.856	1	lm.nb	Cytokine Signaling, Pathogen Response, TLR signaling	NM_022162.2:558
CXCL5-mRNA	-0.142	0.795	-1.7	1.42	0.906	0.308	2.67	0.86	1	lm.nb	Chemokine signaling, Cytokine Signaling	NM_002994.3:250
ADAM8-mRNA	0.0737	0.419	-0.749	0.896	1.05	0.595	1.86	0.862	1	lm.nb	ECM remodeling	NM_001109.4:762
IFNA2-mRNA	-0.115	0.672	-1.43	1.2	0.923	0.371	2.3	0.865	1	lm.nb	Growth Factor Signaling, Interferon Signaling, Pathogen Response, TLR signaling	NM_000605.3:600
IRF8-mRNA	0.0397	0.233	-0.418	0.497	1.03	0.749	1.41	0.866	1	lm.nb	Interferon Signaling	NM_002163.2:253
ZNF148-mRNA	-0.0164	0.097	-0.206	0.174	0.989	0.867	1.13	0.867	1	loglinear	Pathogen Response	NM_021964.1:2220
NDC80-mRNA	-0.0748	0.449	-0.954	0.805	0.949	0.516	1.75	0.869	1	lm.nb	Cell Cycle and Apoptosis	NM_006101.2:96
LAT-mRNA	-0.028	0.17	-0.361	0.305	0.981	0.778	1.24	0.87	1	lm.nb	Angiogenesis, Cytokine Signaling, Fc Receptor Signaling, Growth Factor Signaling, Lymphocyte activation	NM_001014987.1:1290
IL1RAP-mRNA	-0.0485	0.299	-0.635	0.538	0.967	0.644	1.45	0.872	1	lm.nb	Cytokine Signaling	NM_001167928.1:1186
ELL2-mRNA	-0.0341	0.212	-0.449	0.381	0.977	0.732	1.3	0.873	1	lm.nb	Differentiation and Maintenance of Myeloid Cells	NM_012081.5:1226
GTF2H2-mRNA	-0.0423	0.274	-0.58	0.495	0.971	0.669	1.41	0.878	1	lm.nb	Pathogen Response	NM_001515.2:895
MMP8-mRNA	-0.0736	0.517	-1.09	0.939	0.95	0.471	1.92	0.888	1	lm.nb	ECM remodeling	NM_002424.2:2590
RNASE3-mRNA	-0.0721	0.523	-1.1	0.952	0.951	0.468	1.93	0.891	1	lm.nb	Pathogen Response	NM_002935.2:300
GATA2-mRNA	-0.0561	0.413	-0.865	0.753	0.962	0.549	1.69	0.893	1	lm.nb	Differentiation and Maintenance of Myeloid Cells	NM_032638.3:1495
VAV2-mRNA	-0.0392	0.29	-0.607	0.529	0.973	0.657	1.44	0.893	1	lm.nb	Angiogenesis, Chemokine signaling, Fc Receptor Signaling, Growth Factor Signaling, Lymphocyte activation	NM_001134398.1:1615
SMAD1-mRNA	-0.0571	0.432	-0.903	0.789	0.961	0.535	1.73	0.896	1	lm.nb	Growth Factor Signaling	NM_005900.2:1850
TRAF1-mRNA	0.0162	0.123	-0.224	0.256	1.01	0.856	1.19	0.896	1	lm.nb	Cytokine Signaling	NM_005658.3:3735
CD38-mRNA	0.0358	0.272	-0.497	0.569	1.03	0.709	1.48	0.896	1	lm.nb	Differentiation and Maintenance of Myeloid Cells, Metabolism	NM_001775.2:1035
TOP2A-mRNA	0.0444	0.34	-0.621	0.71	1.03	0.65	1.64	0.897	1	lm.nb	Differentiation and Maintenance of Myeloid Cells	NM_001067.3:3563
C5AR1-mRNA	0.0446	0.352	-0.645	0.734	1.03	0.64	1.66	0.9	1	lm.nb	Complement Activation	NM_001736.2:1195
LGALS3-mRNA	0.0371	0.306	-0.562	0.636	1.03	0.677	1.55	0.904	1	lm.nb	Pathogen Response	NM_001177388.1:495
ERCC1-mRNA	0.0137	0.115	-0.211	0.239	1.01	0.864	1.18	0.906	1	loglinear	Lymphocyte activation	NM_001983.3:458
CSF1R-mRNA	-0.0335	0.293	-0.609	0.542	0.977	0.656	1.46	0.91	1	lm.nb	Growth Factor Signaling	NM_005211.2:3775
MAPK13-mRNA	0.0279	0.246	-0.453	0.509	1.02	0.73	1.42	0.91	1	lm.nb	Angiogenesis, Cytokine Signaling, Growth Factor Signaling, Pathogen Response, TLR signaling	NM_002754.3:1050
CCRL2-mRNA	0.0437	0.385	-0.711	0.799	1.03	0.611	1.74	0.911	1	lm.nb	Chemokine signaling	NM_003965.4:1110
CXCL8-mRNA	-0.0804	0.731	-1.51	1.35	0.946	0.35	2.55	0.913	1	lm.nb	Chemokine signaling, Pathogen Response, TLR signaling	NM_000584.2:25
PFDN6-mRNA	0.0162	0.154	-0.286	0.318	1.01	0.82	1.25	0.917	1	lm.nb	Differentiation and Maintenance of Myeloid Cells	NM_014260.2:215
STAT5A-mRNA	0.0155	0.152	-0.282	0.313	1.01	0.823	1.24	0.919	1	lm.nb	Cytokine Signaling, Growth Factor Signaling	NM_003152.3:2523
CXCR1-mRNA	-0.0702	0.753	-1.55	1.4	0.953	0.343	2.65	0.926	1	lm.nb	Chemokine signaling	NM_000634.2:1950
CAMP-mRNA	-0.045	0.533	-1.09	0.999	0.969	0.47	2	0.933	1	lm.nb	Pathogen Response	NM_004345.3:220
CD180-mRNA	-0.0191	0.238	-0.485	0.446	0.987	0.715	1.36	0.936	1	lm.nb	TLR signaling	NM_005582.2:1036
TWISTNB-mRNA	0.0093	0.123	-0.231	0.25	1.01	0.852	1.19	0.94	1	lm.nb	Pathogen Response	NM_001002926.1:3246
TNF-mRNA	0.0142	0.204	-0.385	0.413	1.01	0.766	1.33	0.945	1	lm.nb	Antigen Presentation, Cytokine Signaling, Growth Factor Signaling, Pathogen Response, TH1 Activation, TLR signaling	NM_000594.2:1010
CDH1-mRNA	0.0509	0.764	-1.45	1.55	1.04	0.367	2.93	0.947	1	lm.nb	Cell Migration and Adhesion, ECM remodeling, Lymphocyte activation	NM_004360.2:535
TLR7-mRNA	0.0216	0.329	-0.624	0.667	1.02	0.649	1.59	0.948	1	lm.nb	TLR signaling	NM_016562.3:4120
CD163-mRNA	0.0233	0.362	-0.687	0.733	1.02	0.621	1.66	0.949	1	lm.nb	Differentiation and Maintenance of Myeloid Cells	NM_004244.4:1630
HIVEP1-mRNA	0.00762	0.121	-0.229	0.244	1.01	0.853	1.18	0.95	1	lm.nb	Pathogen Response	NM_002114.2:4040
CRIP1-mRNA	0.0106	0.179	-0.34	0.361	1.01	0.79	1.28	0.953	1	lm.nb	TH2 Activation	NM_001311.4:269
CXCR2-mRNA	0.046	0.795	-1.51	1.6	1.03	0.35	3.04	0.954	1	lm.nb	Chemokine signaling	NM_001168298.1:676
HIST2H2AA3-mRNA	-0.00809	0.147	-0.296	0.279	0.994	0.815	1.21	0.956	1	lm.nb	Cell Cycle and Apoptosis	NM_003516.2:137
CYTIP-mRNA	-0.0086	0.157	-0.317	0.3	0.994	0.803	1.23	0.957	1	lm.nb	Differentiation and Maintenance of Myeloid Cells	NM_004288.4:1065
HMGB1-mRNA	-0.00695	0.13	-0.261	0.247	0.995	0.834	1.19	0.958	1	lm.nb	Pathogen Response, TLR signaling	NM_002128.4:2916
GOLIM4-mRNA	0.00962	0.182	-0.348	0.367	1.01	0.786	1.29	0.958	1	lm.nb	Lymphocyte activation	NM_014498.3:2398
SGPP1-mRNA	0.00549	0.107	-0.205	0.216	1	0.868	1.16	0.96	1	loglinear	Metabolism	NM_030791.3:1060
GLG1-mRNA	0.00897	0.189	-0.362	0.38	1.01	0.778	1.3	0.963	1	lm.nb	Cell Migration and Adhesion	NM_001145666.1:2468
LIPA-mRNA	-0.0104	0.282	-0.563	0.543	0.993	0.677	1.46	0.971	1	lm.nb	Metabolism	NM_000235.3:1220
VEGFA-mRNA	-0.0103	0.289	-0.576	0.555	0.993	0.671	1.47	0.972	1	lm.nb	Angiogenesis, Growth Factor Signaling	NM_001025366.1:1325
IL10RA-mRNA	0.00645	0.188	-0.362	0.375	1	0.778	1.3	0.973	1	lm.nb	Cytokine Signaling, Growth Factor Signaling	NM_001558.2:150
ICAM1-mRNA	0.00785	0.257	-0.496	0.511	1.01	0.709	1.43	0.976	1	lm.nb	Cell Migration and Adhesion, Cytokine Signaling, ECM remodeling, Interferon Signaling, Lymphocyte activation	NM_000201.2:1530
ATF3-mRNA	-0.00723	0.295	-0.586	0.572	0.995	0.666	1.49	0.981	1	lm.nb	Cytokine Signaling, Lymphocyte activation	NM_001674.2:1757
ALOX5AP-mRNA	-0.00612	0.307	-0.608	0.596	0.996	0.656	1.51	0.984	1	lm.nb	Metabolism	NM_001629.2:367
PTGS2-mRNA	0.0133	0.685	-1.33	1.36	1.01	0.398	2.56	0.985	1	lm.nb	Cytokine Signaling, Metabolism	NM_000963.1:495
IL6R-mRNA	-0.00491	0.262	-0.518	0.508	0.997	0.698	1.42	0.985	1	lm.nb	Cytokine Signaling, Growth Factor Signaling	NM_000565.2:993
HLA-DQA1-mRNA	-0.0674	3.62	-7.17	7.03	0.954	0.00695	131	0.985	1	loglinear	Antigen Presentation, Cell Migration and Adhesion, Interferon Signaling, T-cell Activation and Checkpoint Signaling	NM_002122.3:261
F11R-mRNA	0.00399	0.234	-0.454	0.462	1	0.73	1.38	0.987	1	lm.nb	Cell Migration and Adhesion, ECM remodeling	NM_144503.1:3650
RIN2-mRNA	-0.00623	0.603	-1.19	1.18	0.996	0.439	2.26	0.992	1	lm.nb	Pathogen Response	NM_018993.2:690
CCL3-mRNA	-0.00299	0.421	-0.829	0.823	0.998	0.563	1.77	0.994	1	lm.nb	Chemokine signaling, TLR signaling	NM_002983.2:159
HLA-DQB1-mRNA	0.0155	3	-5.86	5.89	1.01	0.0172	59.4	0.996	1	loglinear	Antigen Presentation, Cell Migration and Adhesion, Interferon Signaling, T-cell Activation and Checkpoint Signaling	NM_002123.3:384
MALT1-mRNA	0.000588	0.116	-0.227	0.228	1	0.854	1.17	0.996	1	loglinear	Antigen Presentation, Fc Receptor Signaling, Lymphocyte activation	NM_006785.2:909
TLR1-mRNA	-0.00109	0.279	-0.547	0.545	0.999	0.684	1.46	0.997	1	lm.nb	TLR signaling	NM_003263.3:545
ADAMTS1-mRNA	0.00159	0.491	-0.961	0.964	1	0.514	1.95	0.997	1	lm.nb	ECM remodeling	NM_006988.3:2840
CXCR4-mRNA	3.83e-05	0.222	-0.434	0.434	1	0.74	1.35	1	1	lm.nb	Chemokine signaling, TH2 Activation	NM_003467.2:1335
