# Supplementary material for: Lack of detectable short-term effects of a single dose of ivermectin on the human immune system
Source: Parasit Vectors. 2021 Jun 5;14:304. doi: 10.1186/s13071-021-04810-6 (PMC8179708; doi:10.1186/s13071-021-04810-6)
Supplement: Supplementary file 5 — Additional file 5: Table S5. NanoString results for the changes in expression of the 770 genes of the myeloid gene panel in PMNs. In this Table the changes between subjects who received ivermectin and those who received a placebo are compared at 4 h and 24 h post-treatment. [file 13071_2021_4810_MOESM5_ESM.xlsx]

## Sheet: DE results - ConditionIVM.4 vs 
Gene	"Log2 fold change"	std error (log2)	Lower confidence limit (log2)	Upper confidence limit (log2)	Linear fold change	Lower confidence limit (linear)	Upper confidence limit (linear)	P-value	BY.p.value	method	Gene.sets	probe.ID
HES4-mRNA	1.8	0.672	0.477	3.11	3.47	1.39	8.65	0.0127	1	lm.nb	Differentiation and Maintenance of Myeloid Cells	NM_001142467.1:557
TNFRSF4-mRNA	2.49	0.947	0.638	4.35	5.63	1.56	20.4	0.0138	1	lm.nb	Cytokine Signaling	NM_003327.3:981
BIRC3-mRNA	-0.682	0.265	-1.2	-0.163	0.623	0.435	0.893	0.0158	1	lm.nb	Cytokine Signaling, Pathogen Response, TLR signaling	NM_182962.2:275
ADORA2A-mRNA	0.623	0.26	0.114	1.13	1.54	1.08	2.19	0.0235	1	lm.nb	Growth Factor Signaling	NM_000675.3:1095
DES-mRNA	1.83	0.786	0.288	3.37	3.55	1.22	10.3	0.0278	1	lm.nb	Cell Migration and Adhesion	NM_001927.3:693
IFIT1-mRNA	2.64	1.15	0.382	4.89	6.23	1.3	29.7	0.03	1	lm.nb	Interferon Signaling	NM_001548.3:1440
PGGT1B-mRNA	0.377	0.167	0.0502	0.703	1.3	1.04	1.63	0.032	1	lm.nb	Metabolism	NM_005023.3:1002
LTB4R-mRNA	0.946	0.423	0.116	1.77	1.93	1.08	3.42	0.0339	1	lm.nb	Lymphocyte activation	NM_181657.3:2400
TOP2A-mRNA	2.11	0.953	0.242	3.98	4.32	1.18	15.8	0.0355	1	lm.nb	Differentiation and Maintenance of Myeloid Cells	NM_001067.3:3563
ISG15-mRNA	2.71	1.23	0.293	5.12	6.53	1.22	34.8	0.0367	1	lm.nb	Interferon Signaling, Pathogen Response	NM_005101.3:305
MARCKSL1-mRNA	0.782	0.358	0.0807	1.48	1.72	1.06	2.8	0.0377	1	lm.nb	Angiogenesis	NM_023009.5:1005
ADAMTS2-mRNA	1.98	0.926	0.162	3.79	3.94	1.12	13.9	0.042	1	lm.nb	ECM remodeling	NM_021599.2:968
TUBA4A-mRNA	1.13	0.541	0.0677	2.19	2.19	1.05	4.56	0.0466	1	lm.nb	Antigen Presentation	NM_006000.1:217
CCR3-mRNA	1.03	0.495	0.0565	2	2.04	1.04	3.99	0.0477	1	lm.nb	Chemokine signaling, TH2 Activation	NM_001837.2:980
LTB4R2-mRNA	0.8	0.386	0.0431	1.56	1.74	1.03	2.94	0.048	1	lm.nb	Lymphocyte activation	NM_019839.4:1250
ADGRE1-mRNA	-1.09	0.529	-2.13	-0.0553	0.469	0.229	0.962	0.0487	1	lm.nb	Cell Migration and Adhesion	NM_001974.3:1520
MX2-mRNA	1.09	0.539	0.0326	2.14	2.13	1.02	4.42	0.0534	1	lm.nb	Interferon Signaling	NM_002463.1:2188
MX1-mRNA	2	0.995	0.0537	3.95	4.01	1.04	15.5	0.0541	1	lm.nb	Interferon Signaling	NM_002462.2:1485
FGFR1-mRNA	1.08	0.54	0.025	2.14	2.12	1.02	4.42	0.0549	1	lm.nb	Angiogenesis, Cytokine Signaling, Fc Receptor Signaling, Growth Factor Signaling, Lymphocyte activation	NM_015850.3:1775
C1QC-mRNA	1.23	0.62	0.0175	2.45	2.35	1.01	5.46	0.057	1	lm.nb	Complement Activation	NM_001114101.1:608
CCL3L1-mRNA	1.1	0.558	0.00926	2.2	2.15	1.01	4.58	0.0584	1	lm.nb	Chemokine signaling, TLR signaling	NM_021006.4:421
MCM5-mRNA	1.18	0.598	0.00657	2.35	2.26	1	5.1	0.0591	1	lm.nb	Cell Cycle and Apoptosis, Differentiation and Maintenance of Myeloid Cells	NM_006739.3:1580
ITGB1-mRNA	-0.554	0.283	-1.11	-0.000444	0.681	0.464	1	0.0602	1	lm.nb	Cell Migration and Adhesion, ECM remodeling, Growth Factor Signaling, Lymphocyte activation	NM_002211.3:355
INSR-mRNA	2.27	1.19	-0.0559	4.59	4.82	0.962	24.1	0.0664	1	lm.nb	Growth Factor Signaling	NM_000208.2:2741
TREX1-mRNA	0.982	0.526	-0.0498	2.01	1.98	0.966	4.04	0.073	1	lm.nb	Pathogen Response	NM_016381.3:1486
TXNDC16-mRNA	0.474	0.255	-0.0256	0.973	1.39	0.982	1.96	0.0739	1	lm.nb	Lymphocyte activation	NM_001160047.1:1260
RGS16-mRNA	1.76	0.953	-0.111	3.63	3.38	0.926	12.4	0.0762	1	lm.nb	Lymphocyte activation	NM_002928.2:205
HLA-DPA1-mRNA	-0.933	0.51	-1.93	0.067	0.524	0.262	1.05	0.0785	1	lm.nb	Antigen Presentation, Cell Migration and Adhesion, Interferon Signaling, T-cell Activation and Checkpoint Signaling	NM_033554.2:857
CCR4-mRNA	1.02	0.556	-0.0745	2.1	2.02	0.95	4.3	0.0789	1	lm.nb	Chemokine signaling, TH2 Activation	NM_005508.4:672
ETS1-mRNA	-0.445	0.245	-0.925	0.035	0.734	0.527	1.02	0.0803	1	lm.nb	Growth Factor Signaling	NM_005238.3:1305
HLA-DPB1-mRNA	-0.687	0.378	-1.43	0.054	0.621	0.372	1.04	0.0803	1	lm.nb	Antigen Presentation, Cell Migration and Adhesion, Interferon Signaling, T-cell Activation and Checkpoint Signaling	NM_002121.4:931
FEM1C-mRNA	0.647	0.366	-0.0702	1.36	1.57	0.952	2.57	0.0884	1	lm.nb	Lymphocyte activation	NM_020177.2:555
IL3-mRNA	0.888	0.502	-0.097	1.87	1.85	0.935	3.66	0.0886	1	lm.nb	Angiogenesis, Cytokine Signaling, Fc Receptor Signaling, Growth Factor Signaling, Lymphocyte activation, TH2 Activation	NM_000588.3:130
IGF2-mRNA	0.944	0.536	-0.106	1.99	1.92	0.929	3.98	0.0892	1	lm.nb	Growth Factor Signaling	NM_000612.4:765
P2RX1-mRNA	0.839	0.477	-0.0958	1.77	1.79	0.936	3.42	0.0899	1	lm.nb	Pathogen Response	NM_002558.2:2120
CTTNBP2-mRNA	1.05	0.609	-0.139	2.25	2.08	0.908	4.75	0.0948	1	lm.nb	Differentiation and Maintenance of Myeloid Cells	NM_033427.2:2894
HBEGF-mRNA	1.86	1.08	-0.258	3.97	3.62	0.836	15.7	0.0966	1	lm.nb	Angiogenesis, Cytokine Signaling, Fc Receptor Signaling, Growth Factor Signaling, Lymphocyte activation	NM_001945.1:475
CD40-mRNA	-0.672	0.392	-1.44	0.0965	0.628	0.368	1.07	0.098	1	lm.nb	Cell Migration and Adhesion, Lymphocyte activation, TH1 Activation, TLR signaling	NM_001250.4:196
TGFA-mRNA	0.734	0.43	-0.109	1.58	1.66	0.927	2.98	0.0993	1	lm.nb	Growth Factor Signaling	NM_003236.2:780
LGALS3-mRNA	-1.01	0.596	-2.18	0.158	0.496	0.221	1.12	0.101	1	lm.nb	Pathogen Response	NM_001177388.1:495
SLC16A6-mRNA	0.344	0.203	-0.055	0.742	1.27	0.963	1.67	0.103	1	lm.nb	Metabolism	NM_001174166.1:855
IFNA2-mRNA	1.23	0.731	-0.203	2.66	2.35	0.869	6.33	0.104	1	lm.nb	Growth Factor Signaling, Interferon Signaling, Pathogen Response, TLR signaling	NM_000605.3:600
MYC-mRNA	1.33	0.795	-0.224	2.89	2.52	0.856	7.43	0.105	1	lm.nb	Growth Factor Signaling	NM_002467.3:1610
SP4-mRNA	0.352	0.213	-0.0651	0.769	1.28	0.956	1.7	0.11	1	lm.nb	Cell Migration and Adhesion	NM_003112.3:1305
PTGER2-mRNA	-0.546	0.331	-1.2	0.102	0.685	0.437	1.07	0.11	1	lm.nb	Cell Migration and Adhesion, Lymphocyte activation	NM_000956.2:1410
CSTB-mRNA	0.899	0.548	-0.176	1.97	1.86	0.885	3.93	0.113	1	lm.nb	Pathogen Response	NM_000100.2:320
TNF-mRNA	0.644	0.393	-0.126	1.41	1.56	0.916	2.66	0.113	1	lm.nb	Antigen Presentation, Cytokine Signaling, Growth Factor Signaling, Pathogen Response, TH1 Activation, TLR signaling	NM_000594.2:1010
PTX3-mRNA	1.51	0.922	-0.298	3.32	2.85	0.814	9.98	0.113	1	lm.nb	Pathogen Response	NM_002852.3:1152
CEACAM1-mRNA	0.698	0.429	-0.144	1.54	1.62	0.905	2.91	0.116	1	lm.nb	Cell Migration and Adhesion, ECM remodeling	NM_001712.3:2455
HDAC6-mRNA	1.42	0.876	-0.297	3.14	2.68	0.814	8.79	0.117	1	lm.nb	Growth Factor Signaling	NM_001321225.1:470
TEK-mRNA	1.78	1.1	-0.378	3.93	3.43	0.77	15.3	0.118	1	lm.nb	Angiogenesis, Cell Migration and Adhesion, Cytokine Signaling, Fc Receptor Signaling, Growth Factor Signaling, Lymphocyte activation	NM_000459.3:1894
FZD9-mRNA	1.22	0.753	-0.259	2.69	2.32	0.835	6.46	0.118	1	lm.nb	Growth Factor Signaling	NM_003508.2:1320
EGR3-mRNA	1.27	0.789	-0.273	2.82	2.42	0.828	7.06	0.118	1	lm.nb	Differentiation and Maintenance of Myeloid Cells	NM_004430.2:3170
CCL26-mRNA	1.31	0.818	-0.292	2.91	2.48	0.817	7.53	0.121	1	lm.nb	Chemokine signaling	NM_006072.4:184
CCL4-mRNA	1.24	0.775	-0.278	2.76	2.36	0.825	6.78	0.121	1	lm.nb	Chemokine signaling, Pathogen Response, TLR signaling	NM_002984.2:201
GZMA-mRNA	-0.669	0.423	-1.5	0.159	0.629	0.354	1.12	0.125	1	lm.nb	Pathogen Response, T-cell Activation and Checkpoint Signaling	NM_006144.2:155
RGS1-mRNA	0.941	0.596	-0.227	2.11	1.92	0.854	4.31	0.126	1	lm.nb	Cell Migration and Adhesion, Chemokine signaling	NM_002922.3:675
TFCP2-mRNA	0.396	0.252	-0.0983	0.89	1.32	0.934	1.85	0.128	1	lm.nb	Cell Cycle and Apoptosis	NM_005653.3:1970
CXCR4-mRNA	0.818	0.525	-0.211	1.85	1.76	0.864	3.6	0.131	1	lm.nb	Chemokine signaling, TH2 Activation	NM_003467.2:1335
SEMA4A-mRNA	0.838	0.539	-0.218	1.89	1.79	0.86	3.72	0.132	1	lm.nb	Metabolism, T-cell Activation and Checkpoint Signaling	NM_001193300.1:935
PFDN6-mRNA	-0.949	0.612	-2.15	0.251	0.518	0.226	1.19	0.133	1	lm.nb	Differentiation and Maintenance of Myeloid Cells	NM_014260.2:215
BTK-mRNA	0.755	0.487	-0.2	1.71	1.69	0.871	3.27	0.133	1	lm.nb	Fc Receptor Signaling, Lymphocyte activation, TLR signaling	NM_000061.1:570
HIST2H2AA3-mRNA	0.653	0.422	-0.175	1.48	1.57	0.886	2.79	0.134	1	lm.nb	Cell Cycle and Apoptosis	NM_003516.2:137
TM7SF3-mRNA	0.248	0.161	-0.0673	0.562	1.19	0.954	1.48	0.135	1	lm.nb	Cytokine Signaling	NM_016551.2:1784
SOCS3-mRNA	-0.983	0.639	-2.23	0.268	0.506	0.212	1.2	0.135	1	lm.nb	Antigen Presentation, Cytokine Signaling, Growth Factor Signaling, Interferon Signaling	NM_003955.3:1870
NKG7-mRNA	-0.876	0.573	-2	0.247	0.545	0.25	1.19	0.138	1	lm.nb	Differentiation and Maintenance of Myeloid Cells	NM_005601.3:632
TLR5-mRNA	-0.489	0.321	-1.12	0.14	0.713	0.461	1.1	0.139	1	lm.nb	TLR signaling	NM_003268.5:2863
KLF4-mRNA	-0.678	0.45	-1.56	0.203	0.625	0.339	1.15	0.143	1	lm.nb	Differentiation and Maintenance of Myeloid Cells	NM_004235.4:1980
GNAI3-mRNA	0.764	0.508	-0.231	1.76	1.7	0.852	3.39	0.144	1	lm.nb	Chemokine signaling	NM_006496.1:1150
VAV2-mRNA	1.22	0.82	-0.385	2.83	2.33	0.766	7.11	0.148	1	lm.nb	Angiogenesis, Chemokine signaling, Fc Receptor Signaling, Growth Factor Signaling, Lymphocyte activation	NM_001134398.1:1615
LRP5-mRNA	2.05	1.38	-0.661	4.77	4.15	0.632	27.2	0.15	1	lm.nb	Growth Factor Signaling	NM_002335.1:2515
MMP8-mRNA	-0.503	0.344	-1.18	0.171	0.706	0.442	1.13	0.155	1	lm.nb	ECM remodeling	NM_002424.2:2590
IKBKE-mRNA	1.07	0.731	-0.363	2.5	2.1	0.777	5.66	0.155	1	lm.nb	Pathogen Response, TLR signaling	NM_014002.2:2470
CD47-mRNA	0.705	0.482	-0.24	1.65	1.63	0.847	3.14	0.155	1	lm.nb	Cell Migration and Adhesion, ECM remodeling	NM_001777.3:897
FYN-mRNA	-0.861	0.59	-2.02	0.295	0.551	0.247	1.23	0.156	1	lm.nb	Angiogenesis, Antigen Presentation, Cell Migration and Adhesion, Cytokine Signaling, Fc Receptor Signaling, Growth Factor Signaling, Lymphocyte activation, T-cell Activation and Checkpoint Signaling	NM_002037.3:765
GPR65-mRNA	0.585	0.402	-0.204	1.37	1.5	0.868	2.59	0.158	1	lm.nb	Lymphocyte activation	NM_003608.2:1095
TRIM9-mRNA	1.42	0.977	-0.497	3.33	2.67	0.709	10.1	0.158	1	lm.nb	Antigen Presentation	NM_015163.5:1856
CTSD-mRNA	0.745	0.515	-0.264	1.75	1.68	0.833	3.37	0.159	1	lm.nb	Antigen Presentation, ECM remodeling	NM_001909.3:1495
TLR10-mRNA	0.731	0.508	-0.265	1.73	1.66	0.832	3.31	0.162	1	lm.nb	TLR signaling	NM_030956.2:2246
DAXX-mRNA	0.385	0.27	-0.145	0.915	1.31	0.904	1.89	0.166	1	lm.nb	Growth Factor Signaling	NM_001350.3:1875
CCL3-mRNA	1.02	0.72	-0.391	2.43	2.03	0.762	5.4	0.168	1	lm.nb	Chemokine signaling, TLR signaling	NM_002983.2:159
HDAC5-mRNA	0.451	0.321	-0.177	1.08	1.37	0.885	2.11	0.171	1	lm.nb	Growth Factor Signaling	NM_005474.4:3160
FOSB-mRNA	-0.982	0.698	-2.35	0.386	0.506	0.196	1.31	0.171	1	lm.nb	Growth Factor Signaling	NM_006732.1:3200
ID2-mRNA	0.445	0.322	-0.186	1.08	1.36	0.879	2.11	0.178	1	lm.nb	Differentiation and Maintenance of Myeloid Cells	NM_002166.4:505
FURIN-mRNA	0.377	0.273	-0.158	0.913	1.3	0.896	1.88	0.178	1	lm.nb	ECM remodeling, Growth Factor Signaling	NM_002569.2:3700
SERPINB7-mRNA	1.03	0.745	-0.431	2.49	2.04	0.742	5.61	0.178	1	lm.nb	Pathogen Response	NM_001040147.1:1348
ARHGEF6-mRNA	0.71	0.514	-0.298	1.72	1.64	0.813	3.29	0.179	1	lm.nb	Growth Factor Signaling	NM_004840.2:1465
ADAM19-mRNA	0.557	0.406	-0.238	1.35	1.47	0.848	2.55	0.181	1	lm.nb	ECM remodeling	NM_023038.3:1690
RICTOR-mRNA	0.635	0.465	-0.276	1.55	1.55	0.826	2.92	0.183	1	lm.nb	Angiogenesis, Fc Receptor Signaling, Growth Factor Signaling, Lymphocyte activation, T-cell Activation and Checkpoint Signaling	NM_152756.3:3097
FASN-mRNA	1.3	0.963	-0.586	3.19	2.46	0.666	9.11	0.188	1	lm.nb	Metabolism	NM_004104.4:5387
ADAMTS14-mRNA	0.839	0.624	-0.385	2.06	1.79	0.766	4.18	0.19	1	lm.nb	ECM remodeling	XM_011539300.1:1134
BTLA-mRNA	-0.418	0.313	-1.03	0.195	0.748	0.489	1.14	0.193	1	lm.nb	T-cell Activation and Checkpoint Signaling	NM_181780.2:305
SYK-mRNA	0.585	0.438	-0.274	1.44	1.5	0.827	2.72	0.193	1	lm.nb	Antigen Presentation, Cytokine Signaling, Fc Receptor Signaling, Growth Factor Signaling, Lymphocyte activation	NM_003177.5:808
CD80-mRNA	-0.797	0.598	-1.97	0.374	0.575	0.256	1.3	0.193	1	lm.nb	Cell Migration and Adhesion, Fc Receptor Signaling, Growth Factor Signaling, Lymphocyte activation, T-cell Activation and Checkpoint Signaling, TLR signaling	NM_005191.3:674
CX3CR1-mRNA	-0.526	0.401	-1.31	0.259	0.694	0.403	1.2	0.2	1	lm.nb	Chemokine signaling	NM_001337.3:1040
IER3-mRNA	0.456	0.35	-0.231	1.14	1.37	0.852	2.21	0.205	1	lm.nb	Lymphocyte activation	NM_003897.3:178
CDH5-mRNA	1.26	0.973	-0.649	3.17	2.39	0.638	8.97	0.207	1	lm.nb	Angiogenesis, Cell Migration and Adhesion	NM_001795.3:3405
IRF7-mRNA	0.7	0.542	-0.362	1.76	1.62	0.778	3.39	0.208	1	lm.nb	Interferon Signaling, Pathogen Response, TLR signaling	NM_001572.3:1763
CD38-mRNA	-0.536	0.415	-1.35	0.278	0.69	0.392	1.21	0.208	1	lm.nb	Differentiation and Maintenance of Myeloid Cells, Metabolism	NM_001775.2:1035
IL1RL1-mRNA	0.611	0.476	-0.323	1.54	1.53	0.8	2.92	0.211	1	lm.nb	Cytokine Signaling	NM_016232.4:700
MYH4-mRNA	1.81	1.41	-0.963	4.58	3.51	0.513	24	0.212	1	lm.nb	Differentiation and Maintenance of Myeloid Cells	NM_017533.2:3935
FLT1-mRNA	-0.52	0.408	-1.32	0.28	0.697	0.4	1.21	0.213	1	lm.nb	Angiogenesis, Growth Factor Signaling	NM_002019.4:530
FCGR2B-mRNA	-0.542	0.426	-1.38	0.292	0.687	0.385	1.22	0.214	1	lm.nb	Lymphocyte activation	NM_001002273.1:870
ZNF148-mRNA	0.378	0.301	-0.212	0.968	1.3	0.863	1.96	0.22	1	lm.nb	Pathogen Response	NM_021964.1:2220
NFATC1-mRNA	0.678	0.54	-0.381	1.74	1.6	0.768	3.33	0.22	1	lm.nb	Antigen Presentation, Fc Receptor Signaling, Growth Factor Signaling, Lymphocyte activation	NM_172389.1:1984
MPEG1-mRNA	0.594	0.478	-0.343	1.53	1.51	0.788	2.89	0.225	1	lm.nb	Pathogen Response	NM_001039396.1:470
KLRK1-mRNA	-0.593	0.482	-1.54	0.351	0.663	0.345	1.28	0.229	1	lm.nb	Lymphocyte activation	NM_007360.1:760
TUBA1A-mRNA	-0.219	0.178	-0.569	0.13	0.859	0.674	1.09	0.23	1	loglinear	Antigen Presentation	NM_001270399.1:36
FLNB-mRNA	-0.649	0.529	-1.68	0.387	0.638	0.311	1.31	0.23	1	lm.nb	Growth Factor Signaling, Interferon Signaling	NM_001164317.1:2124
PRDX1-mRNA	-0.418	0.345	-1.09	0.257	0.749	0.469	1.2	0.236	1	lm.nb	Metabolism	NM_002574.2:632
USP18-mRNA	1.21	1	-0.748	3.17	2.32	0.595	9.03	0.236	1	lm.nb	Interferon Signaling	NM_017414.3:334
FPR3-mRNA	-0.613	0.506	-1.6	0.379	0.654	0.329	1.3	0.237	1	lm.nb	Differentiation and Maintenance of Myeloid Cells	NM_002030.3:190
FAF1-mRNA	0.794	0.658	-0.495	2.08	1.73	0.709	4.24	0.238	1	lm.nb	Pathogen Response	NM_007051.2:1530
LAT-mRNA	0.949	0.787	-0.593	2.49	1.93	0.663	5.62	0.238	1	lm.nb	Angiogenesis, Cytokine Signaling, Fc Receptor Signaling, Growth Factor Signaling, Lymphocyte activation	NM_001014987.1:1290
CD40LG-mRNA	-0.841	0.704	-2.22	0.539	0.558	0.214	1.45	0.243	1	lm.nb	Cell Migration and Adhesion, Lymphocyte activation	NM_000074.2:1225
F11R-mRNA	0.584	0.489	-0.375	1.54	1.5	0.771	2.91	0.243	1	lm.nb	Cell Migration and Adhesion, ECM remodeling	NM_144503.1:3650
HOXD4-mRNA	1.08	0.913	-0.704	2.87	2.12	0.614	7.32	0.245	1	lm.nb	Differentiation and Maintenance of Myeloid Cells	NM_014621.2:75
ALCAM-mRNA	0.514	0.433	-0.334	1.36	1.43	0.793	2.57	0.245	1	lm.nb	Cell Migration and Adhesion	NM_001627.3:789
TERF2IP-mRNA	0.374	0.317	-0.247	0.994	1.3	0.843	1.99	0.248	1	lm.nb	Cell Cycle and Apoptosis	NM_018975.2:1380
MMP9-mRNA	0.738	0.626	-0.489	1.96	1.67	0.713	3.9	0.249	1	lm.nb	Cytokine Signaling, ECM remodeling	NM_004994.2:1530
IL3RA-mRNA	0.37	0.315	-0.247	0.987	1.29	0.843	1.98	0.25	1	lm.nb	Angiogenesis, Cytokine Signaling, Fc Receptor Signaling, Growth Factor Signaling, Lymphocyte activation	NM_001267713.1:1075
MAP2K1-mRNA	0.38	0.326	-0.259	1.02	1.3	0.836	2.03	0.254	1	lm.nb	Angiogenesis, Chemokine signaling, Cytokine Signaling, Fc Receptor Signaling, Growth Factor Signaling, Lymphocyte activation, TLR signaling	NM_002755.2:970
C5-mRNA	1.04	0.895	-0.72	2.79	2.05	0.607	6.92	0.258	1	lm.nb	Complement Activation	NM_001735.2:466
NFYC-mRNA	0.288	0.249	-0.201	0.777	1.22	0.87	1.71	0.258	1	lm.nb	Antigen Presentation, Metabolism	NM_001142587.1:1890
SOCS1-mRNA	0.724	0.627	-0.505	1.95	1.65	0.705	3.87	0.258	1	lm.nb	Antigen Presentation, Growth Factor Signaling, Interferon Signaling, TLR signaling	NM_003745.1:1025
BCL10-mRNA	0.462	0.4	-0.323	1.25	1.38	0.799	2.37	0.259	1	lm.nb	Antigen Presentation, Fc Receptor Signaling, Lymphocyte activation	NM_003921.2:1250
TRAFD1-mRNA	0.704	0.611	-0.493	1.9	1.63	0.71	3.74	0.259	1	lm.nb	Cytokine Signaling	NM_001143906.1:1475
CCL23-mRNA	0.585	0.508	-0.41	1.58	1.5	0.753	2.99	0.259	1	lm.nb	Chemokine signaling	NM_145898.1:336
JAML-mRNA	0.522	0.454	-0.368	1.41	1.44	0.775	2.66	0.26	1	lm.nb	Cell Migration and Adhesion, Lymphocyte activation	NM_153206.2:620
HAVCR2-mRNA	-0.592	0.516	-1.6	0.419	0.663	0.329	1.34	0.261	1	lm.nb	Cytokine Signaling, TH1 Activation	NM_032782.3:955
MAP2K4-mRNA	0.452	0.394	-0.32	1.22	1.37	0.801	2.34	0.261	1	lm.nb	Cytokine Signaling, Fc Receptor Signaling, Growth Factor Signaling, Lymphocyte activation, TLR signaling	NM_003010.2:771
C3-mRNA	0.604	0.527	-0.429	1.64	1.52	0.743	3.11	0.262	1	lm.nb	Complement Activation	NM_000064.2:4396
NCOR1-mRNA	0.541	0.474	-0.387	1.47	1.45	0.765	2.77	0.263	1	lm.nb	Growth Factor Signaling, Metabolism	NM_006311.3:1390
KRBA1-mRNA	0.942	0.838	-0.7	2.58	1.92	0.616	6	0.271	1	lm.nb	Pathogen Response	NM_032534.2:3671
HLA-DMA-mRNA	-0.363	0.325	-1	0.274	0.777	0.5	1.21	0.274	1	lm.nb	Antigen Presentation, Cell Migration and Adhesion	NM_006120.3:380
NLRP3-mRNA	-1.24	1.12	-3.43	0.943	0.422	0.0928	1.92	0.275	1	lm.nb	Pathogen Response	NM_001079821.2:415
VRK2-mRNA	-0.306	0.274	-0.844	0.232	0.809	0.557	1.17	0.275	1	lm.nb	Cell Cycle and Apoptosis	NM_006296.3:875
S100A11-mRNA	0.628	0.564	-0.478	1.73	1.55	0.718	3.33	0.276	1	lm.nb	Differentiation and Maintenance of Myeloid Cells	NM_005620.1:127
IL6-mRNA	0.349	0.315	-0.268	0.966	1.27	0.83	1.95	0.278	1	lm.nb	Cytokine Signaling, Growth Factor Signaling, Pathogen Response, TH2 Activation, TLR signaling	NM_000600.3:364
MAN2B1-mRNA	0.308	0.279	-0.238	0.854	1.24	0.848	1.81	0.279	1	lm.nb	Metabolism	NM_001173498.1:380
SELP-mRNA	0.322	0.293	-0.252	0.896	1.25	0.84	1.86	0.281	1	lm.nb	Cell Migration and Adhesion	NM_003005.2:1295
IRF5-mRNA	0.489	0.449	-0.391	1.37	1.4	0.763	2.58	0.286	1	lm.nb	Interferon Signaling, TLR signaling	NM_001098627.1:2023
IL6R-mRNA	0.532	0.489	-0.426	1.49	1.45	0.744	2.81	0.286	1	lm.nb	Cytokine Signaling, Growth Factor Signaling	NM_000565.2:993
ANGPT1-mRNA	0.277	0.256	-0.224	0.778	1.21	0.856	1.72	0.288	1	lm.nb	Angiogenesis, Cell Migration and Adhesion, Cytokine Signaling, Fc Receptor Signaling, Growth Factor Signaling, Lymphocyte activation	NM_001146.3:2080
STAT4-mRNA	-0.716	0.661	-2.01	0.579	0.609	0.248	1.49	0.288	1	lm.nb	Growth Factor Signaling, TH1 Activation	NM_003151.2:789
IL33-mRNA	0.671	0.622	-0.548	1.89	1.59	0.684	3.7	0.29	1	lm.nb	Cytokine Signaling, Pathogen Response, TH2 Activation	NM_033439.2:1725
PROK2-mRNA	-0.652	0.61	-1.85	0.543	0.636	0.278	1.46	0.294	1	lm.nb	Angiogenesis	NM_021935.3:827
PTPRC-mRNA	0.491	0.46	-0.411	1.39	1.41	0.752	2.63	0.295	1	lm.nb	Cell Migration and Adhesion	NM_080923.2:154
PTGS1-mRNA	0.556	0.525	-0.472	1.58	1.47	0.721	3	0.298	1	lm.nb	Metabolism	NM_000962.2:700
KLF10-mRNA	0.498	0.471	-0.425	1.42	1.41	0.745	2.68	0.3	1	lm.nb	Growth Factor Signaling	NM_005655.3:2092
STAT5A-mRNA	0.422	0.4	-0.362	1.21	1.34	0.778	2.31	0.301	1	lm.nb	Cytokine Signaling, Growth Factor Signaling	NM_003152.3:2523
HPGDS-mRNA	0.615	0.585	-0.531	1.76	1.53	0.692	3.39	0.302	1	lm.nb	Metabolism	NM_014485.2:430
IL1R2-mRNA	0.493	0.469	-0.426	1.41	1.41	0.745	2.66	0.302	1	lm.nb	Cytokine Signaling, Growth Factor Signaling	NM_173343.1:905
CDH2-mRNA	0.91	0.866	-0.786	2.61	1.88	0.58	6.09	0.302	1	lm.nb	Cell Migration and Adhesion	NM_001792.3:941
CD83-mRNA	0.492	0.478	-0.445	1.43	1.41	0.734	2.69	0.313	1	lm.nb	Antigen Presentation, Lymphocyte activation	NM_004233.3:1960
NR4A2-mRNA	0.597	0.582	-0.545	1.74	1.51	0.685	3.34	0.315	1	lm.nb	Lymphocyte activation	NM_006186.3:1380
SPRY2-mRNA	0.403	0.395	-0.371	1.18	1.32	0.773	2.26	0.316	1	lm.nb	Growth Factor Signaling	NM_005842.2:1481
MRC2-mRNA	0.993	0.975	-0.917	2.9	1.99	0.53	7.48	0.317	1	lm.nb	Antigen Presentation	NM_006039.3:3482
HLA-DRA-mRNA	-0.533	0.524	-1.56	0.494	0.691	0.339	1.41	0.318	1	lm.nb	Antigen Presentation, Cell Migration and Adhesion, Interferon Signaling, T-cell Activation and Checkpoint Signaling	NM_019111.3:335
IL9-mRNA	0.606	0.596	-0.563	1.77	1.52	0.677	3.42	0.319	1	lm.nb	Cytokine Signaling, Growth Factor Signaling	NM_000590.1:300
CLEC7A-mRNA	0.522	0.515	-0.488	1.53	1.44	0.713	2.89	0.32	1	lm.nb	Antigen Presentation, Lymphocyte activation	NM_197954.2:55
TNFAIP3-mRNA	0.434	0.428	-0.406	1.27	1.35	0.755	2.42	0.32	1	lm.nb	Cytokine Signaling, Pathogen Response	NM_006290.2:260
TXN-mRNA	0.489	0.483	-0.457	1.43	1.4	0.728	2.7	0.32	1	lm.nb	Metabolism, Pathogen Response	NM_003329.2:55
C3AR1-mRNA	-0.422	0.418	-1.24	0.398	0.746	0.423	1.32	0.322	1	lm.nb	Complement Activation	NM_004054.2:415
MOB3C-mRNA	0.278	0.277	-0.264	0.82	1.21	0.833	1.77	0.324	1	lm.nb	Lymphocyte activation	NM_145279.4:1630
PRDX3-mRNA	0.369	0.368	-0.353	1.09	1.29	0.783	2.13	0.326	1	lm.nb	Metabolism	NM_014098.3:963
NFATC2-mRNA	-0.79	0.79	-2.34	0.758	0.578	0.198	1.69	0.326	1	lm.nb	Antigen Presentation, Fc Receptor Signaling, Growth Factor Signaling, Lymphocyte activation	NM_012340.3:1815
ITGA5-mRNA	0.534	0.535	-0.515	1.58	1.45	0.7	3	0.327	1	lm.nb	Cell Migration and Adhesion, ECM remodeling, Growth Factor Signaling	NM_002205.2:925
CD68-mRNA	-0.352	0.353	-1.04	0.34	0.784	0.485	1.27	0.328	1	lm.nb	Metabolism	NM_001251.2:1140
S100A8-mRNA	0.521	0.523	-0.504	1.55	1.43	0.705	2.92	0.328	1	lm.nb	Differentiation and Maintenance of Myeloid Cells	NM_002964.3:115
CTLA4-mRNA	0.731	0.736	-0.712	2.17	1.66	0.61	4.51	0.33	1	lm.nb	Cell Migration and Adhesion, T-cell Activation and Checkpoint Signaling	NM_005214.3:405
HIF1A-mRNA	0.409	0.412	-0.399	1.22	1.33	0.758	2.32	0.33	1	lm.nb	Growth Factor Signaling	NM_001530.2:1985
CREM-mRNA	-0.324	0.328	-0.968	0.32	0.799	0.511	1.25	0.332	1	lm.nb	Pathogen Response	NM_181571.2:767
STAT6-mRNA	0.403	0.411	-0.404	1.21	1.32	0.756	2.31	0.336	1	lm.nb	Growth Factor Signaling, Pathogen Response	NM_003153.3:2030
NFKBIA-mRNA	0.481	0.495	-0.489	1.45	1.4	0.713	2.73	0.34	1	lm.nb	Antigen Presentation, Chemokine signaling, Cytokine Signaling, Fc Receptor Signaling, Growth Factor Signaling, Lymphocyte activation, Pathogen Response, TLR signaling	NM_020529.1:945
IL17RA-mRNA	0.554	0.571	-0.564	1.67	1.47	0.676	3.19	0.34	1	lm.nb	Cytokine Signaling	NM_014339.4:3020
NFKB1-mRNA	-0.443	0.457	-1.34	0.452	0.736	0.396	1.37	0.34	1	lm.nb	Antigen Presentation, Chemokine signaling, Cytokine Signaling, Fc Receptor Signaling, Growth Factor Signaling, Lymphocyte activation, Pathogen Response, TLR signaling	NM_003998.2:1675
CCL1-mRNA	-0.782	0.811	-2.37	0.807	0.582	0.193	1.75	0.343	1	lm.nb	Chemokine signaling	NM_002981.1:157
IRF2-mRNA	0.439	0.46	-0.463	1.34	1.36	0.725	2.53	0.349	1	lm.nb	Interferon Signaling	NM_002199.3:1624
LIPA-mRNA	-0.574	0.604	-1.76	0.61	0.672	0.296	1.53	0.351	1	lm.nb	Metabolism	NM_000235.3:1220
TNFRSF9-mRNA	0.31	0.328	-0.333	0.953	1.24	0.794	1.94	0.353	1	lm.nb	Cytokine Signaling	NM_001561.4:255
CCL20-mRNA	0.675	0.714	-0.724	2.08	1.6	0.605	4.21	0.353	1	lm.nb	Chemokine signaling, Cytokine Signaling	NM_004591.1:35
CD14-mRNA	0.487	0.517	-0.527	1.5	1.4	0.694	2.83	0.355	1	lm.nb	Growth Factor Signaling, TLR signaling	NM_000591.2:885
PSMB9-mRNA	0.461	0.491	-0.501	1.42	1.38	0.707	2.68	0.356	1	lm.nb	Angiogenesis, Antigen Presentation, Cytokine Signaling, Fc Receptor Signaling, Growth Factor Signaling, Lymphocyte activation, Metabolism	NM_002800.4:455
TAP1-mRNA	0.48	0.511	-0.522	1.48	1.39	0.697	2.79	0.356	1	lm.nb	Antigen Presentation	NM_000593.5:2075
FCGR3A-mRNA	0.437	0.467	-0.477	1.35	1.35	0.718	2.55	0.357	1	lm.nb	Fc Receptor Signaling, Lymphocyte activation	NM_000569.6:873
ITGB7-mRNA	0.605	0.647	-0.663	1.87	1.52	0.632	3.66	0.358	1	lm.nb	Cell Migration and Adhesion, ECM remodeling, Growth Factor Signaling, Lymphocyte activation	NM_000889.1:1278
BCL2-mRNA	0.664	0.716	-0.74	2.07	1.58	0.599	4.19	0.362	1	lm.nb	Growth Factor Signaling, Pathogen Response	NM_000657.2:947
BID-mRNA	0.431	0.468	-0.485	1.35	1.35	0.714	2.55	0.364	1	lm.nb	Cell Cycle and Apoptosis	NM_197966.2:964
LAPTM5-mRNA	0.458	0.498	-0.518	1.43	1.37	0.698	2.7	0.366	1	lm.nb	Differentiation and Maintenance of Myeloid Cells	NM_006762.2:1825
PLAUR-mRNA	0.418	0.456	-0.475	1.31	1.34	0.719	2.48	0.367	1	lm.nb	Complement Activation	NM_001005376.1:440
IRF1-mRNA	0.499	0.545	-0.569	1.57	1.41	0.674	2.96	0.368	1	lm.nb	Interferon Signaling	NM_002198.1:510
TLR8-mRNA	0.405	0.444	-0.465	1.27	1.32	0.724	2.42	0.37	1	lm.nb	TLR signaling	NM_016610.2:2310
OSCAR-mRNA	0.4	0.44	-0.462	1.26	1.32	0.726	2.4	0.372	1	lm.nb	Lymphocyte activation	NM_130771.3:990
IL1B-mRNA	0.558	0.614	-0.647	1.76	1.47	0.639	3.39	0.372	1	lm.nb	Antigen Presentation, Cytokine Signaling, Growth Factor Signaling, Lymphocyte activation, Pathogen Response, TLR signaling	NM_000576.2:840
CCL15-mRNA	-0.814	0.902	-2.58	0.954	0.569	0.167	1.94	0.375	1	lm.nb	Chemokine signaling	NM_032965.3:112
SELL-mRNA	0.491	0.552	-0.591	1.57	1.41	0.664	2.98	0.381	1	lm.nb	Cell Migration and Adhesion, Lymphocyte activation	NR_029467.1:1585
IL15RA-mRNA	0.558	0.628	-0.672	1.79	1.47	0.627	3.46	0.382	1	lm.nb	Cytokine Signaling, Growth Factor Signaling	NM_002189.3:709
CLEC1B-mRNA	0.571	0.645	-0.693	1.83	1.49	0.618	3.57	0.384	1	lm.nb	Lymphocyte activation	NM_016509.3:649
ENC1-mRNA	0.478	0.544	-0.588	1.54	1.39	0.665	2.92	0.387	1	lm.nb	Lymphocyte activation	NM_003633.2:4710
CCR2-mRNA	-0.444	0.506	-1.44	0.547	0.735	0.37	1.46	0.387	1	lm.nb	Chemokine signaling	NM_001123041.2:743
MAP2K2-mRNA	0.198	0.229	-0.25	0.646	1.15	0.841	1.57	0.394	1	lm.nb	Angiogenesis, Cytokine Signaling, Fc Receptor Signaling, Growth Factor Signaling, Lymphocyte activation, TLR signaling	NM_030662.3:839
ARG1-mRNA	0.668	0.772	-0.846	2.18	1.59	0.557	4.54	0.395	1	lm.nb	Metabolism	NM_000045.3:673
KITLG-mRNA	0.674	0.782	-0.858	2.21	1.6	0.552	4.62	0.396	1	lm.nb	Angiogenesis, Cytokine Signaling, Fc Receptor Signaling, Growth Factor Signaling, Lymphocyte activation	NM_003994.4:1155
OLR1-mRNA	-0.424	0.492	-1.39	0.541	0.745	0.382	1.45	0.396	1	lm.nb	Cell Migration and Adhesion	NM_002543.3:295
STAT3-mRNA	0.441	0.512	-0.563	1.44	1.36	0.677	2.72	0.397	1	lm.nb	Chemokine signaling, Cytokine Signaling, Growth Factor Signaling	NM_003150.3:2060
CXCR3-mRNA	-0.597	0.694	-1.96	0.763	0.661	0.258	1.7	0.397	1	lm.nb	Chemokine signaling, TH1 Activation	NM_001504.1:80
SKIL-mRNA	0.256	0.3	-0.331	0.843	1.19	0.795	1.79	0.4	1	lm.nb	Growth Factor Signaling	NM_005414.2:945
CEBPA-mRNA	0.405	0.473	-0.523	1.33	1.32	0.696	2.52	0.4	1	lm.nb	Cell Cycle and Apoptosis, Differentiation and Maintenance of Myeloid Cells	NM_004364.2:1320
ZNF77-mRNA	-0.381	0.446	-1.26	0.493	0.768	0.419	1.41	0.4	1	lm.nb	Lymphocyte activation	NM_021217.2:1560
PSMB8-mRNA	0.428	0.502	-0.555	1.41	1.35	0.681	2.66	0.401	1	lm.nb	Angiogenesis, Antigen Presentation, Cytokine Signaling, Fc Receptor Signaling, Growth Factor Signaling, Interferon Signaling, Lymphocyte activation, Metabolism	NM_004159.4:1215
INSIG1-mRNA	0.28	0.33	-0.367	0.926	1.21	0.775	1.9	0.405	1	lm.nb	Metabolism	NM_005542.3:1120
JAG1-mRNA	0.485	0.577	-0.645	1.62	1.4	0.639	3.07	0.407	1	lm.nb	Cytokine Signaling, Growth Factor Signaling	NM_000214.2:5766
NAMPT-mRNA	0.419	0.498	-0.558	1.4	1.34	0.679	2.63	0.408	1	lm.nb	Metabolism	NM_005746.2:290
CTSA-mRNA	0.384	0.458	-0.513	1.28	1.3	0.701	2.43	0.409	1	lm.nb	Antigen Presentation, Metabolism	NM_001127695.1:1540
TNFAIP6-mRNA	0.486	0.58	-0.651	1.62	1.4	0.637	3.08	0.41	1	lm.nb	Cytokine Signaling	NM_007115.2:250
XCR1-mRNA	0.532	0.636	-0.714	1.78	1.45	0.609	3.43	0.41	1	lm.nb	Chemokine signaling	NM_005283.2:700
FBXL7-mRNA	0.422	0.505	-0.567	1.41	1.34	0.675	2.66	0.41	1	lm.nb	Antigen Presentation	NM_012304.3:2735
RHOG-mRNA	0.384	0.459	-0.516	1.28	1.3	0.699	2.43	0.411	1	lm.nb	Cell Cycle and Apoptosis, Cell Migration and Adhesion, Growth Factor Signaling	NM_001665.3:345
COL17A1-mRNA	0.558	0.668	-0.751	1.87	1.47	0.594	3.65	0.411	1	lm.nb	ECM remodeling, Lymphocyte activation	NM_000494.3:5070
CCL11-mRNA	-0.61	0.732	-2.04	0.825	0.655	0.243	1.77	0.412	1	lm.nb	Chemokine signaling	NM_002986.2:378
PDGFB-mRNA	0.458	0.552	-0.624	1.54	1.37	0.649	2.91	0.414	1	lm.nb	Angiogenesis, Cytokine Signaling, ECM remodeling, Fc Receptor Signaling, Growth Factor Signaling, Lymphocyte activation	NM_033016.2:1480
ID3-mRNA	0.941	1.14	-1.3	3.18	1.92	0.407	9.07	0.417	1	lm.nb	Differentiation and Maintenance of Myeloid Cells	NM_002167.3:195
TIGIT-mRNA	0.592	0.722	-0.822	2.01	1.51	0.566	4.02	0.419	1	lm.nb	Cell Migration and Adhesion	NM_173799.2:1968
CCRL2-mRNA	0.255	0.311	-0.355	0.865	1.19	0.782	1.82	0.42	1	lm.nb	Chemokine signaling	NM_003965.4:1110
AREG-mRNA	-0.71	0.869	-2.41	0.993	0.611	0.188	1.99	0.421	1	lm.nb	Lymphocyte activation	NM_001657.2:547
LOXL2-mRNA	0.759	0.933	-1.07	2.59	1.69	0.476	6.02	0.423	1	lm.nb	ECM remodeling	NM_002318.2:40
CYSLTR1-mRNA	0.372	0.457	-0.524	1.27	1.29	0.695	2.41	0.423	1	lm.nb	Lymphocyte activation	NM_006639.2:90
RNASE3-mRNA	-0.307	0.381	-1.05	0.441	0.808	0.481	1.36	0.428	1	lm.nb	Pathogen Response	NM_002935.2:300
GPR183-mRNA	-0.194	0.241	-0.666	0.278	0.874	0.63	1.21	0.428	1	lm.nb	Cell Migration and Adhesion, Lymphocyte activation	NM_004951.3:405
NFKBIE-mRNA	0.305	0.38	-0.44	1.05	1.24	0.737	2.07	0.429	1	lm.nb	Lymphocyte activation	NM_004556.2:1115
S100A9-mRNA	0.428	0.533	-0.617	1.47	1.35	0.652	2.78	0.429	1	lm.nb	Differentiation and Maintenance of Myeloid Cells	NM_002965.2:75
FSCN1-mRNA	0.509	0.635	-0.735	1.75	1.42	0.601	3.37	0.43	1	lm.nb	Cytokine Signaling	NM_003088.2:1843
MERTK-mRNA	0.718	0.897	-1.04	2.48	1.64	0.486	5.57	0.431	1	lm.nb	Cell Migration and Adhesion	NM_006343.2:665
PBX1-mRNA	0.607	0.761	-0.885	2.1	1.52	0.541	4.28	0.432	1	lm.nb	Differentiation and Maintenance of Myeloid Cells	NM_002585.2:368
PLAU-mRNA	0.301	0.378	-0.44	1.04	1.23	0.737	2.06	0.433	1	lm.nb	Complement Activation	NM_002658.2:793
CBR1-mRNA	0.436	0.548	-0.637	1.51	1.35	0.643	2.85	0.433	1	lm.nb	Metabolism	NM_001757.2:367
ITGAX-mRNA	0.479	0.602	-0.7	1.66	1.39	0.615	3.16	0.433	1	lm.nb	Cell Migration and Adhesion, Complement Activation, ECM remodeling	NM_000887.3:700
FUT4-mRNA	0.471	0.592	-0.689	1.63	1.39	0.62	3.1	0.433	1	lm.nb	Metabolism	NM_002033.3:1221
FCN1-mRNA	0.43	0.549	-0.646	1.51	1.35	0.639	2.84	0.44	1	lm.nb	Complement Activation	NM_002003.3:932
HLA-DOB-mRNA	0.21	0.269	-0.317	0.737	1.16	0.803	1.67	0.442	1	lm.nb	Antigen Presentation, Cell Migration and Adhesion	NM_002120.3:230
TNFRSF14-mRNA	0.24	0.307	-0.363	0.842	1.18	0.778	1.79	0.442	1	lm.nb	Cytokine Signaling, T-cell Activation and Checkpoint Signaling	NM_003820.3:659
CCL13-mRNA	-0.53	0.679	-1.86	0.802	0.693	0.275	1.74	0.442	1	lm.nb	Chemokine signaling	NM_005408.2:320
PTAFR-mRNA	0.292	0.375	-0.443	1.03	1.22	0.736	2.04	0.443	1	lm.nb	Interferon Signaling	NM_000952.3:1035
CXCL1-mRNA	0.381	0.489	-0.578	1.34	1.3	0.67	2.53	0.443	1	lm.nb	Chemokine signaling, Cytokine Signaling, Pathogen Response	NM_001511.1:742
CXCL16-mRNA	0.399	0.515	-0.61	1.41	1.32	0.655	2.65	0.445	1	lm.nb	Chemokine signaling	NM_001100812.1:850
RAB20-mRNA	-0.225	0.291	-0.796	0.345	0.856	0.576	1.27	0.446	1	lm.nb	Metabolism	NM_017817.1:758
YAP1-mRNA	-0.59	0.771	-2.1	0.92	0.664	0.233	1.89	0.45	1	lm.nb	Metabolism	NM_001130145.2:4423
TLR9-mRNA	0.436	0.57	-0.681	1.55	1.35	0.624	2.94	0.451	1	lm.nb	TLR signaling	NM_017442.2:985
KIT-mRNA	0.488	0.64	-0.766	1.74	1.4	0.588	3.34	0.452	1	lm.nb	Angiogenesis, Cytokine Signaling, Fc Receptor Signaling, Growth Factor Signaling, Lymphocyte activation	NM_000222.2:2644
PYCARD-mRNA	0.297	0.39	-0.467	1.06	1.23	0.724	2.09	0.453	1	lm.nb	Antigen Presentation, Lymphocyte activation, Pathogen Response	NM_013258.3:714
NDUFA7-mRNA	-0.366	0.483	-1.31	0.579	0.776	0.403	1.49	0.454	1	lm.nb	Metabolism	NM_005001.2:373
TGFBR3-mRNA	-0.705	0.93	-2.53	1.12	0.614	0.173	2.17	0.455	1	lm.nb	Growth Factor Signaling	NM_003243.3:1950
PIM2-mRNA	0.41	0.542	-0.653	1.47	1.33	0.636	2.77	0.456	1	lm.nb	Growth Factor Signaling	NM_006875.2:620
ACAD10-mRNA	0.332	0.44	-0.53	1.2	1.26	0.692	2.29	0.457	1	lm.nb	Metabolism	NM_001136538.1:1905
IL27RA-mRNA	-0.794	1.05	-2.86	1.27	0.577	0.138	2.42	0.458	1	lm.nb	Cytokine Signaling, Growth Factor Signaling	NM_004843.3:1640
TRAF1-mRNA	0.575	0.766	-0.927	2.08	1.49	0.526	4.22	0.459	1	lm.nb	Cytokine Signaling	NM_005658.3:3735
SMAD2-mRNA	0.255	0.34	-0.411	0.921	1.19	0.752	1.89	0.46	1	lm.nb	Growth Factor Signaling	NM_005901.5:1678
HSPG2-mRNA	0.71	0.948	-1.15	2.57	1.64	0.451	5.93	0.461	1	lm.nb	ECM remodeling, Metabolism	NM_005529.5:2715
MOK-mRNA	-0.48	0.642	-1.74	0.778	0.717	0.3	1.72	0.461	1	lm.nb	Pathogen Response	NM_014226.2:826
HMGB1-mRNA	0.242	0.324	-0.393	0.876	1.18	0.762	1.84	0.462	1	lm.nb	Pathogen Response, TLR signaling	NM_002128.4:2916
CXCR5-mRNA	0.601	0.805	-0.977	2.18	1.52	0.508	4.53	0.462	1	lm.nb	Chemokine signaling, TH2 Activation	NM_001716.3:2618
IL2-mRNA	-0.766	1.03	-2.78	1.25	0.588	0.146	2.38	0.463	1	lm.nb	Angiogenesis, Cytokine Signaling, Fc Receptor Signaling, Growth Factor Signaling, Lymphocyte activation, TH1 Activation, TH2 Activation	NM_000586.2:300
CNN2-mRNA	0.336	0.452	-0.549	1.22	1.26	0.683	2.33	0.463	1	lm.nb	Pathogen Response	NM_004368.3:609
PIK3CG-mRNA	0.27	0.362	-0.441	0.98	1.21	0.737	1.97	0.463	1	lm.nb	Chemokine signaling, Cytokine Signaling, Growth Factor Signaling, Metabolism, TLR signaling	NM_002649.2:2125
GTF2H2-mRNA	0.47	0.634	-0.772	1.71	1.39	0.585	3.28	0.465	1	lm.nb	Pathogen Response	NM_001515.2:895
CSF2-mRNA	0.737	0.995	-1.21	2.69	1.67	0.431	6.44	0.465	1	lm.nb	Angiogenesis, Cytokine Signaling, Fc Receptor Signaling, Growth Factor Signaling, Lymphocyte activation	NM_000758.2:475
TNFSF10-mRNA	0.422	0.571	-0.696	1.54	1.34	0.617	2.91	0.466	1	lm.nb	Cytokine Signaling	NM_003810.2:115
FBP1-mRNA	0.301	0.409	-0.499	1.1	1.23	0.707	2.15	0.467	1	lm.nb	Metabolism	NM_000507.3:590
SERPINE3-mRNA	-0.701	0.951	-2.57	1.16	0.615	0.169	2.24	0.468	1	lm.nb	ECM remodeling	NM_001101320.1:132
SKI-mRNA	0.358	0.487	-0.596	1.31	1.28	0.661	2.49	0.468	1	lm.nb	Growth Factor Signaling	NM_003036.2:3335
KIF20A-mRNA	-0.484	0.66	-1.78	0.809	0.715	0.292	1.75	0.469	1	lm.nb	Antigen Presentation	NM_005733.2:1209
TNFAIP8-mRNA	0.278	0.379	-0.466	1.02	1.21	0.724	2.03	0.47	1	lm.nb	Cytokine Signaling	NM_001077654.1:260
STAT5B-mRNA	0.331	0.455	-0.56	1.22	1.26	0.678	2.33	0.473	1	lm.nb	Chemokine signaling, Cytokine Signaling, Growth Factor Signaling	NM_012448.3:200
NOD1-mRNA	0.284	0.39	-0.48	1.05	1.22	0.717	2.07	0.473	1	lm.nb	Cytokine Signaling, Pathogen Response, TLR signaling	NM_006092.2:178
SQSTM1-mRNA	0.335	0.463	-0.573	1.24	1.26	0.672	2.37	0.476	1	lm.nb	Cytokine Signaling, Growth Factor Signaling	NM_003900.3:1445
MARCO-mRNA	0.418	0.581	-0.722	1.56	1.34	0.606	2.94	0.479	1	lm.nb	Differentiation and Maintenance of Myeloid Cells	NM_006770.3:61
SELPLG-mRNA	0.19	0.266	-0.331	0.712	1.14	0.795	1.64	0.48	1	lm.nb	Cell Migration and Adhesion	NM_003006.3:2297
LTB-mRNA	0.286	0.402	-0.502	1.07	1.22	0.706	2.11	0.483	1	lm.nb	Cytokine Signaling	NM_002341.1:330
CXCL11-mRNA	-0.704	0.995	-2.65	1.25	0.614	0.159	2.37	0.486	1	lm.nb	Chemokine signaling, TLR signaling	NM_005409.4:282
RIPK2-mRNA	0.264	0.374	-0.469	0.997	1.2	0.722	2	0.487	1	lm.nb	Cytokine Signaling, Growth Factor Signaling, Pathogen Response, TLR signaling	NM_003821.5:1695
MMP12-mRNA	0.354	0.509	-0.643	1.35	1.28	0.64	2.55	0.493	1	lm.nb	ECM remodeling	NM_002426.3:769
IL25-mRNA	0.603	0.868	-1.1	2.3	1.52	0.467	4.94	0.493	1	lm.nb	Cytokine Signaling, TH2 Activation	NM_022789.2:1027
VAMP2-mRNA	0.283	0.409	-0.519	1.08	1.22	0.698	2.12	0.496	1	lm.nb	Metabolism	NM_014232.2:1479
CLC-mRNA	0.62	0.901	-1.15	2.39	1.54	0.452	5.23	0.497	1	lm.nb	Metabolism	NM_001828.4:90
PRKCI-mRNA	-0.32	0.465	-1.23	0.591	0.801	0.426	1.51	0.497	1	lm.nb	Growth Factor Signaling	NM_002740.4:530
ALOX15-mRNA	0.347	0.504	-0.641	1.34	1.27	0.641	2.52	0.497	1	lm.nb	Metabolism	NM_001140.3:1910
BIRC5-mRNA	0.548	0.801	-1.02	2.12	1.46	0.493	4.34	0.5	1	lm.nb	Differentiation and Maintenance of Myeloid Cells	NM_001168.2:1215
IKZF1-mRNA	0.251	0.368	-0.47	0.972	1.19	0.722	1.96	0.501	1	lm.nb	Differentiation and Maintenance of Myeloid Cells	NM_006060.4:225
ACOX1-mRNA	0.266	0.39	-0.499	1.03	1.2	0.708	2.04	0.502	1	lm.nb	Metabolism	NM_004035.5:2950
MAFB-mRNA	-0.678	0.996	-2.63	1.27	0.625	0.162	2.42	0.502	1	lm.nb	Differentiation and Maintenance of Myeloid Cells	NM_005461.3:1655
STK17A-mRNA	0.351	0.517	-0.661	1.36	1.28	0.632	2.57	0.502	1	lm.nb	Cell Cycle and Apoptosis	NM_004760.2:528
BTG2-mRNA	0.394	0.588	-0.757	1.55	1.31	0.592	2.92	0.508	1	lm.nb	Cell Cycle and Apoptosis	NM_006763.2:1700
CASP10-mRNA	0.441	0.669	-0.871	1.75	1.36	0.547	3.37	0.515	1	lm.nb	Cytokine Signaling, Pathogen Response	NM_001230.4:350
CSF1-mRNA	0.307	0.467	-0.607	1.22	1.24	0.656	2.33	0.516	1	lm.nb	Cytokine Signaling, Growth Factor Signaling	NM_000757.4:823
MS4A1-mRNA	-0.411	0.63	-1.65	0.823	0.752	0.32	1.77	0.519	1	lm.nb	Differentiation and Maintenance of Myeloid Cells	NM_152866.2:620
PDGFA-mRNA	0.607	0.93	-1.22	2.43	1.52	0.431	5.39	0.519	1	lm.nb	Angiogenesis, Cytokine Signaling, ECM remodeling, Fc Receptor Signaling, Growth Factor Signaling, Lymphocyte activation	NM_002607.5:2460
CD74-mRNA	-0.333	0.509	-1.33	0.665	0.794	0.398	1.59	0.519	1	lm.nb	Antigen Presentation, Cell Migration and Adhesion	NM_001025159.1:964
C1QB-mRNA	-0.499	0.765	-2	1	0.708	0.25	2	0.52	1	lm.nb	Complement Activation	NM_000491.3:819
TAPBP-mRNA	0.28	0.435	-0.572	1.13	1.21	0.672	2.19	0.525	1	lm.nb	Antigen Presentation	NM_003190.4:1536
TNFRSF1A-mRNA	0.318	0.497	-0.657	1.29	1.25	0.634	2.45	0.529	1	lm.nb	Cytokine Signaling, Growth Factor Signaling	NM_001065.2:515
STAT1-mRNA	0.346	0.546	-0.724	1.42	1.27	0.605	2.67	0.532	1	lm.nb	Chemokine signaling, Cytokine Signaling, Growth Factor Signaling, Interferon Signaling, TH1 Activation, TLR signaling	NM_139266.1:455
TPSAB1-mRNA	0.469	0.744	-0.989	1.93	1.38	0.504	3.8	0.534	1	lm.nb	ECM remodeling	NM_003294.3:579
ITGAM-mRNA	0.271	0.43	-0.572	1.11	1.21	0.673	2.16	0.534	1	lm.nb	Cell Migration and Adhesion, Complement Activation, ECM remodeling, TLR signaling	NM_000632.3:515
TAP2-mRNA	0.211	0.335	-0.445	0.867	1.16	0.735	1.82	0.534	1	lm.nb	Antigen Presentation	NM_000544.3:909
CAMP-mRNA	0.222	0.354	-0.472	0.916	1.17	0.721	1.89	0.536	1	lm.nb	Pathogen Response	NM_004345.3:220
CEBPG-mRNA	0.172	0.275	-0.367	0.712	1.13	0.775	1.64	0.537	1	lm.nb	Cell Cycle and Apoptosis, Cytokine Signaling, Differentiation and Maintenance of Myeloid Cells	NM_001806.2:680
NR4A1-mRNA	0.535	0.858	-1.15	2.22	1.45	0.452	4.64	0.538	1	lm.nb	Fc Receptor Signaling, Growth Factor Signaling, Lymphocyte activation	NM_173157.1:1575
RUNX2-mRNA	-0.396	0.638	-1.65	0.854	0.76	0.32	1.81	0.54	1	lm.nb	Differentiation and Maintenance of Myeloid Cells	NM_001024630.3:34
CD247-mRNA	-0.378	0.613	-1.58	0.824	0.77	0.334	1.77	0.543	1	lm.nb	Fc Receptor Signaling, Lymphocyte activation, T-cell Activation and Checkpoint Signaling	NM_198053.2:344
ARF6-mRNA	0.258	0.419	-0.563	1.08	1.2	0.677	2.11	0.543	1	lm.nb	Growth Factor Signaling	NM_001663.3:1362
ENPP2-mRNA	0.255	0.415	-0.558	1.07	1.19	0.679	2.1	0.544	1	lm.nb	Metabolism	NM_001040092.2:1980
CRIP1-mRNA	0.302	0.493	-0.663	1.27	1.23	0.632	2.41	0.544	1	lm.nb	TH2 Activation	NM_001311.4:269
SGPP1-mRNA	-0.109	0.178	-0.458	0.24	0.927	0.728	1.18	0.546	1	lm.nb	Metabolism	NM_030791.3:1060
CD99-mRNA	0.262	0.431	-0.582	1.11	1.2	0.668	2.15	0.548	1	lm.nb	Cell Migration and Adhesion	NM_002414.4:592
DDR2-mRNA	-0.543	0.899	-2.3	1.22	0.687	0.203	2.33	0.551	1	lm.nb	ECM remodeling	NM_006182.2:1706
NOD2-mRNA	-0.317	0.525	-1.35	0.712	0.803	0.393	1.64	0.551	1	lm.nb	Cytokine Signaling, Pathogen Response, TLR signaling	NM_022162.2:558
CCR8-mRNA	-0.307	0.513	-1.31	0.698	0.808	0.403	1.62	0.554	1	lm.nb	Chemokine signaling, TH2 Activation	NM_005201.2:245
CXCL2-mRNA	0.215	0.359	-0.488	0.917	1.16	0.713	1.89	0.554	1	lm.nb	Chemokine signaling, Cytokine Signaling, Pathogen Response	NM_002089.3:854
IL1RN-mRNA	-0.233	0.39	-0.996	0.531	0.851	0.501	1.44	0.555	1	lm.nb	Cytokine Signaling	NM_000577.3:480
EPHB6-mRNA	0.35	0.587	-0.8	1.5	1.27	0.574	2.83	0.556	1	lm.nb	Cell Migration and Adhesion	NM_004445.3:3784
CD86-mRNA	-0.343	0.577	-1.47	0.787	0.788	0.36	1.73	0.556	1	lm.nb	Cell Migration and Adhesion, Fc Receptor Signaling, Growth Factor Signaling, Lymphocyte activation, T-cell Activation and Checkpoint Signaling, TLR signaling	NM_175862.3:1265
TNFRSF1B-mRNA	0.303	0.512	-0.701	1.31	1.23	0.615	2.47	0.559	1	lm.nb	Cytokine Signaling	NM_001066.2:835
GLG1-mRNA	0.194	0.328	-0.449	0.838	1.14	0.732	1.79	0.559	1	lm.nb	Cell Migration and Adhesion	NM_001145666.1:2468
IL1RAP-mRNA	0.25	0.426	-0.584	1.09	1.19	0.667	2.12	0.561	1	lm.nb	Cytokine Signaling	NM_001167928.1:1186
ERCC1-mRNA	0.213	0.363	-0.499	0.924	1.16	0.708	1.9	0.563	1	lm.nb	Lymphocyte activation	NM_001983.3:458
NDC80-mRNA	0.311	0.532	-0.731	1.35	1.24	0.603	2.55	0.563	1	lm.nb	Cell Cycle and Apoptosis	NM_006101.2:96
IFNGR1-mRNA	0.286	0.489	-0.673	1.24	1.22	0.627	2.37	0.564	1	lm.nb	Growth Factor Signaling, Interferon Signaling, TH1 Activation, TH2 Activation	NM_000416.2:392
CD163-mRNA	-0.465	0.796	-2.03	1.1	0.725	0.246	2.14	0.564	1	lm.nb	Differentiation and Maintenance of Myeloid Cells	NM_004244.4:1630
SMAD7-mRNA	-0.115	0.201	-0.51	0.279	0.923	0.702	1.21	0.571	1	lm.nb	Growth Factor Signaling	NM_005904.2:1835
SIRPA-mRNA	-0.308	0.537	-1.36	0.745	0.808	0.389	1.68	0.571	1	lm.nb	Cell Migration and Adhesion	NM_080792.2:3115
CD1B-mRNA	0.303	0.529	-0.734	1.34	1.23	0.601	2.53	0.572	1	lm.nb	Antigen Presentation, T-cell Activation and Checkpoint Signaling	NM_001764.2:142
NOX4-mRNA	-0.432	0.76	-1.92	1.06	0.741	0.264	2.08	0.575	1	lm.nb	Metabolism	NM_001143836.2:1795
PRRX1-mRNA	0.316	0.558	-0.777	1.41	1.25	0.584	2.66	0.575	1	lm.nb	ECM remodeling	NM_022716.2:330
NR2F6-mRNA	0.309	0.549	-0.767	1.39	1.24	0.588	2.61	0.578	1	lm.nb	T-cell Activation and Checkpoint Signaling	NM_005234.3:1231
ADAMTS9-mRNA	0.503	0.895	-1.25	2.26	1.42	0.42	4.78	0.579	1	lm.nb	ECM remodeling	NM_182920.1:145
BATF3-mRNA	-0.279	0.499	-1.26	0.699	0.824	0.418	1.62	0.581	1	lm.nb	Antigen Presentation	NM_018664.2:770
MSC-mRNA	0.22	0.395	-0.553	0.994	1.17	0.681	1.99	0.581	1	lm.nb	Differentiation and Maintenance of Myeloid Cells	NM_005098.3:1595
PELI1-mRNA	0.22	0.396	-0.555	0.996	1.17	0.681	1.99	0.582	1	lm.nb	Cytokine Signaling, TLR signaling	NM_020651.3:1550
CD27-mRNA	-0.323	0.585	-1.47	0.823	0.799	0.361	1.77	0.585	1	lm.nb	Cytokine Signaling	NM_001242.4:330
MS4A2-mRNA	0.313	0.574	-0.812	1.44	1.24	0.569	2.71	0.59	1	lm.nb	Fc Receptor Signaling, Lymphocyte activation	NM_000139.3:126
PTGDR2-mRNA	-0.354	0.654	-1.64	0.928	0.783	0.322	1.9	0.593	1	lm.nb	Cell Migration and Adhesion, Lymphocyte activation	NM_004778.1:1835
LAMP3-mRNA	0.271	0.501	-0.711	1.25	1.21	0.611	2.38	0.593	1	lm.nb	Antigen Presentation	NM_014398.3:878
TNFRSF8-mRNA	0.141	0.262	-0.373	0.655	1.1	0.772	1.57	0.594	1	lm.nb	Cytokine Signaling	NM_152942.2:2030
CD69-mRNA	-0.201	0.373	-0.933	0.53	0.87	0.524	1.44	0.595	1	lm.nb	T-cell Activation and Checkpoint Signaling	NM_001781.1:460
SOCS2-mRNA	0.358	0.665	-0.945	1.66	1.28	0.519	3.16	0.595	1	lm.nb	Growth Factor Signaling	NM_003877.3:1020
PTGS2-mRNA	0.292	0.545	-0.776	1.36	1.22	0.584	2.57	0.596	1	lm.nb	Cytokine Signaling, Metabolism	NM_000963.1:495
ITGA4-mRNA	0.252	0.473	-0.674	1.18	1.19	0.627	2.26	0.598	1	lm.nb	Cell Migration and Adhesion, ECM remodeling, Growth Factor Signaling, Lymphocyte activation	NM_000885.4:975
IRF4-mRNA	0.295	0.556	-0.794	1.38	1.23	0.577	2.61	0.6	1	lm.nb	Interferon Signaling	NM_002460.1:325
CXCR1-mRNA	0.262	0.496	-0.71	1.23	1.2	0.611	2.35	0.602	1	lm.nb	Chemokine signaling	NM_000634.2:1950
GADD45B-mRNA	0.269	0.513	-0.736	1.27	1.21	0.601	2.42	0.604	1	lm.nb	Differentiation and Maintenance of Myeloid Cells, Growth Factor Signaling	NM_015675.2:365
HIST1H1C-mRNA	0.26	0.497	-0.713	1.23	1.2	0.61	2.35	0.605	1	lm.nb	Cell Cycle and Apoptosis	NM_005319.3:401
ZNRF2-mRNA	0.182	0.351	-0.506	0.87	1.13	0.704	1.83	0.608	1	lm.nb	Metabolism	NM_147128.3:1594
CCL5-mRNA	0.344	0.662	-0.954	1.64	1.27	0.516	3.12	0.608	1	lm.nb	Chemokine signaling, Cytokine Signaling, Pathogen Response, TLR signaling	NM_002985.2:280
ATF3-mRNA	-0.34	0.663	-1.64	0.96	0.79	0.321	1.95	0.612	1	lm.nb	Cytokine Signaling, Lymphocyte activation	NM_001674.2:1757
GK5-mRNA	-0.15	0.294	-0.726	0.426	0.901	0.605	1.34	0.614	1	lm.nb	Metabolism	NM_001039547.2:1102
CXCL6-mRNA	0.139	0.274	-0.398	0.677	1.1	0.759	1.6	0.615	1	lm.nb	Chemokine signaling	NM_002993.3:539
TIMD4-mRNA	-0.372	0.734	-1.81	1.07	0.773	0.285	2.09	0.616	1	lm.nb	Pathogen Response	NM_138379.1:92
CCL16-mRNA	-0.496	0.979	-2.41	1.42	0.709	0.188	2.68	0.617	1	lm.nb	Chemokine signaling	NM_004590.2:367
ALOX5-mRNA	0.251	0.498	-0.725	1.23	1.19	0.605	2.34	0.618	1	lm.nb	Metabolism	NM_000698.2:735
LAT2-mRNA	-0.244	0.486	-1.2	0.708	0.844	0.436	1.63	0.619	1	lm.nb	Fc Receptor Signaling, Lymphocyte activation	NM_014146.3:1863
GOLIM4-mRNA	0.0775	0.157	-0.231	0.386	1.06	0.852	1.31	0.626	1	loglinear	Lymphocyte activation	NM_014498.3:2398
TREM1-mRNA	0.222	0.452	-0.663	1.11	1.17	0.632	2.15	0.626	1	lm.nb	Cell Migration and Adhesion, Lymphocyte activation	NM_001242589.1:344
TLR1-mRNA	-0.259	0.529	-1.3	0.777	0.836	0.407	1.71	0.628	1	lm.nb	TLR signaling	NM_003263.3:545
KLK3-mRNA	0.401	0.826	-1.22	2.02	1.32	0.43	4.06	0.631	1	lm.nb	Metabolism	NM_001030049.1:433
RETNLB-mRNA	-0.272	0.561	-1.37	0.827	0.828	0.387	1.77	0.632	1	lm.nb	Cell Migration and Adhesion	NM_032579.2:426
SEMA5A-mRNA	0.307	0.634	-0.936	1.55	1.24	0.523	2.93	0.633	1	lm.nb	Lymphocyte activation	NM_003966.2:6410
SELE-mRNA	-0.415	0.86	-2.1	1.27	0.75	0.233	2.41	0.633	1	lm.nb	Cell Migration and Adhesion, Cytokine Signaling	NM_000450.2:1505
CSF1R-mRNA	-0.16	0.334	-0.814	0.494	0.895	0.569	1.41	0.634	1	lm.nb	Growth Factor Signaling	NM_005211.2:3775
CD44-mRNA	0.182	0.38	-0.562	0.927	1.13	0.677	1.9	0.635	1	lm.nb	Cell Migration and Adhesion, ECM remodeling, Interferon Signaling, Metabolism	NM_001001392.1:429
VEGFC-mRNA	0.425	0.89	-1.32	2.17	1.34	0.401	4.5	0.636	1	lm.nb	Angiogenesis, Cytokine Signaling, Growth Factor Signaling	NM_005429.2:565
CPA3-mRNA	0.209	0.437	-0.648	1.07	1.16	0.638	2.09	0.637	1	lm.nb	Metabolism	NM_001870.2:220
RIN2-mRNA	0.37	0.778	-1.15	1.89	1.29	0.449	3.72	0.638	1	lm.nb	Pathogen Response	NM_018993.2:690
TSPAN7-mRNA	0.234	0.496	-0.738	1.21	1.18	0.6	2.31	0.64	1	lm.nb	Cell Migration and Adhesion	NM_004615.3:725
OSM-mRNA	-0.236	0.501	-1.22	0.746	0.849	0.43	1.68	0.641	1	lm.nb	Cytokine Signaling, Growth Factor Signaling	NM_020530.4:580
NFIL3-mRNA	0.238	0.506	-0.753	1.23	1.18	0.593	2.34	0.641	1	lm.nb	Angiogenesis	NM_005384.2:1795
ACOD1-mRNA	-0.619	1.32	-3.2	1.96	0.651	0.109	3.9	0.642	1	lm.nb	Metabolism, Pathogen Response	NM_001258406.1:1334
CEBPD-mRNA	0.24	0.514	-0.768	1.25	1.18	0.587	2.37	0.644	1	lm.nb	Cell Cycle and Apoptosis, Cytokine Signaling, Differentiation and Maintenance of Myeloid Cells	NM_005195.3:939
ADAMTS3-mRNA	0.131	0.282	-0.422	0.683	1.09	0.746	1.61	0.647	1	lm.nb	ECM remodeling	NM_014243.2:2000
VASP-mRNA	0.243	0.528	-0.791	1.28	1.18	0.578	2.42	0.648	1	lm.nb	Cell Migration and Adhesion	NM_003370.3:1500
CTSG-mRNA	-0.173	0.378	-0.914	0.567	0.887	0.531	1.48	0.65	1	lm.nb	Antigen Presentation, ECM remodeling	NM_001911.2:160
ELOVL6-mRNA	-0.304	0.664	-1.61	0.999	0.81	0.328	2	0.651	1	lm.nb	Metabolism	NM_001130721.1:1035
TYROBP-mRNA	0.242	0.532	-0.8	1.28	1.18	0.574	2.44	0.652	1	lm.nb	Lymphocyte activation	NM_003332.3:361
VTCN1-mRNA	-0.324	0.713	-1.72	1.07	0.799	0.303	2.1	0.653	1	lm.nb	Cell Migration and Adhesion	NM_024626.2:1375
SEMA4B-mRNA	0.138	0.304	-0.459	0.734	1.1	0.728	1.66	0.655	1	lm.nb	Lymphocyte activation	NM_020210.3:3470
CCR1-mRNA	0.293	0.648	-0.978	1.56	1.23	0.508	2.96	0.655	1	lm.nb	Chemokine signaling, TH1 Activation	NM_001295.2:535
SMAD1-mRNA	-0.223	0.494	-1.19	0.745	0.857	0.438	1.68	0.655	1	lm.nb	Growth Factor Signaling	NM_005900.2:1850
NGF-mRNA	-0.513	1.14	-2.74	1.72	0.701	0.15	3.28	0.656	1	lm.nb	Growth Factor Signaling	NM_002506.2:634
IL27-mRNA	-0.388	0.861	-2.08	1.3	0.764	0.237	2.46	0.656	1	lm.nb	Cytokine Signaling, TH1 Activation	NM_145659.3:143
CASP1-mRNA	0.21	0.47	-0.712	1.13	1.16	0.61	2.19	0.659	1	lm.nb	Cytokine Signaling, Pathogen Response	NM_001223.3:971
CD84-mRNA	-0.238	0.535	-1.29	0.811	0.848	0.41	1.75	0.66	1	lm.nb	Cell Migration and Adhesion	NM_003874.3:680
IL23A-mRNA	-0.434	0.979	-2.35	1.48	0.74	0.196	2.8	0.661	1	lm.nb	Cytokine Signaling, Growth Factor Signaling	NM_016584.2:411
VAV1-mRNA	0.222	0.502	-0.763	1.21	1.17	0.589	2.31	0.662	1	lm.nb	Angiogenesis, Chemokine signaling, Cytokine Signaling, Fc Receptor Signaling, Growth Factor Signaling, Lymphocyte activation, T-cell Activation and Checkpoint Signaling	NM_005428.2:764
HPGD-mRNA	-0.375	0.852	-2.04	1.29	0.771	0.243	2.45	0.664	1	lm.nb	Metabolism	NM_001145816.2:96
TWISTNB-mRNA	-0.255	0.581	-1.39	0.883	0.838	0.381	1.84	0.664	1	lm.nb	Pathogen Response	NM_001002926.1:3246
PTPN14-mRNA	0.174	0.397	-0.603	0.951	1.13	0.658	1.93	0.664	1	lm.nb	Growth Factor Signaling	NM_005401.4:3770
DNAJB6-mRNA	0.117	0.269	-0.41	0.644	1.08	0.752	1.56	0.668	1	lm.nb	Lymphocyte activation	NM_005494.2:636
IL10RA-mRNA	-0.143	0.337	-0.804	0.517	0.905	0.573	1.43	0.674	1	lm.nb	Cytokine Signaling, Growth Factor Signaling	NM_001558.2:150
IL1R1-mRNA	0.144	0.339	-0.52	0.808	1.1	0.697	1.75	0.675	1	lm.nb	Cytokine Signaling, Growth Factor Signaling	NM_001320984.1:281
CSF2RA-mRNA	0.189	0.448	-0.688	1.07	1.14	0.621	2.09	0.676	1	lm.nb	Angiogenesis, Cytokine Signaling, Fc Receptor Signaling, Growth Factor Signaling, Lymphocyte activation	NM_006140.3:660
ADAMTS9-AS2-mRNA	-0.272	0.648	-1.54	0.998	0.828	0.343	2	0.678	1	lm.nb	ECM remodeling	NR_038264.1:1052
PSME2-mRNA	0.111	0.267	-0.412	0.634	1.08	0.752	1.55	0.68	1	lm.nb	Angiogenesis, Antigen Presentation, Cytokine Signaling, Fc Receptor Signaling, Growth Factor Signaling, Lymphocyte activation, Metabolism	NM_002818.2:315
CCL22-mRNA	-0.37	0.89	-2.11	1.37	0.774	0.231	2.59	0.681	1	lm.nb	Chemokine signaling	NM_002990.3:797
ICAM1-mRNA	0.168	0.405	-0.626	0.962	1.12	0.648	1.95	0.682	1	lm.nb	Cell Migration and Adhesion, Cytokine Signaling, ECM remodeling, Interferon Signaling, Lymphocyte activation	NM_000201.2:1530
JUN-mRNA	0.127	0.305	-0.472	0.725	1.09	0.721	1.65	0.682	1	lm.nb	Cytokine Signaling, Fc Receptor Signaling, Growth Factor Signaling, Lymphocyte activation, TLR signaling	NM_002228.3:140
IL13-mRNA	-0.432	1.04	-2.48	1.61	0.741	0.18	3.06	0.682	1	lm.nb	Cytokine Signaling, Growth Factor Signaling, TH2 Activation	NM_002188.2:516
CALR-mRNA	-0.211	0.511	-1.21	0.791	0.864	0.432	1.73	0.683	1	lm.nb	Antigen Presentation	NM_004343.2:965
CTSS-mRNA	0.221	0.537	-0.832	1.27	1.17	0.562	2.42	0.684	1	lm.nb	Antigen Presentation, ECM remodeling, TLR signaling	NM_004079.3:685
ELL2-mRNA	-0.476	1.16	-2.76	1.81	0.719	0.148	3.5	0.686	1	lm.nb	Differentiation and Maintenance of Myeloid Cells	NM_012081.5:1226
CCL28-mRNA	-0.182	0.445	-1.05	0.691	0.882	0.482	1.61	0.687	1	lm.nb	Chemokine signaling	NM_148672.2:407
TTK-mRNA	-0.267	0.663	-1.57	1.03	0.831	0.337	2.05	0.69	1	lm.nb	Differentiation and Maintenance of Myeloid Cells	NM_003318.3:1200
DUSP6-mRNA	0.203	0.506	-0.789	1.19	1.15	0.579	2.29	0.691	1	lm.nb	Angiogenesis, Cytokine Signaling, Fc Receptor Signaling, Growth Factor Signaling, Lymphocyte activation, TLR signaling	NM_001946.2:1535
MAPK14-mRNA	-0.216	0.539	-1.27	0.84	0.861	0.414	1.79	0.692	1	lm.nb	Angiogenesis, Cytokine Signaling, Growth Factor Signaling, Pathogen Response, TLR signaling	NM_001315.2:792
LDLR-mRNA	-0.327	0.819	-1.93	1.28	0.797	0.262	2.43	0.693	1	lm.nb	Metabolism	NM_000527.2:4625
COL3A1-mRNA	-0.239	0.604	-1.42	0.946	0.848	0.373	1.93	0.696	1	lm.nb	ECM remodeling, Lymphocyte activation	NM_000090.3:180
PTGDR-mRNA	-0.26	0.666	-1.56	1.04	0.835	0.338	2.06	0.699	1	lm.nb	Cell Migration and Adhesion, Lymphocyte activation	NM_000953.2:2456
CDH1-mRNA	-0.425	1.09	-2.56	1.71	0.745	0.17	3.27	0.699	1	lm.nb	Cell Migration and Adhesion, ECM remodeling, Lymphocyte activation	NM_004360.2:535
AKAP13-mRNA	-0.172	0.443	-1.04	0.696	0.887	0.486	1.62	0.7	1	lm.nb	Growth Factor Signaling	NM_006738.4:5261
MAPK13-mRNA	0.183	0.473	-0.745	1.11	1.14	0.597	2.16	0.702	1	lm.nb	Angiogenesis, Cytokine Signaling, Growth Factor Signaling, Pathogen Response, TLR signaling	NM_002754.3:1050
FCER1A-mRNA	-0.415	1.08	-2.52	1.69	0.75	0.174	3.24	0.703	1	lm.nb	Fc Receptor Signaling, Lymphocyte activation	NM_002001.2:114
FAS-mRNA	0.196	0.514	-0.81	1.2	1.15	0.57	2.3	0.706	1	lm.nb	Cytokine Signaling, Growth Factor Signaling	NM_000043.4:398
PROS1-mRNA	-0.32	0.846	-1.98	1.34	0.801	0.254	2.53	0.708	1	lm.nb	Cell Migration and Adhesion, Complement Activation	NM_000313.1:875
LTA4H-mRNA	-0.164	0.434	-1.01	0.687	0.893	0.495	1.61	0.709	1	lm.nb	Metabolism	NM_001256643.1:1140
VEGFA-mRNA	-0.169	0.453	-1.06	0.718	0.889	0.481	1.65	0.711	1	lm.nb	Angiogenesis, Growth Factor Signaling	NM_001025366.1:1325
CXCR2-mRNA	0.177	0.476	-0.757	1.11	1.13	0.592	2.16	0.714	1	lm.nb	Chemokine signaling	NM_001168298.1:676
IL4I1-mRNA	0.24	0.652	-1.04	1.52	1.18	0.487	2.86	0.716	1	lm.nb	Cytokine Signaling, Metabolism	NM_152899.1:1452
NFKBIZ-mRNA	-0.189	0.521	-1.21	0.833	0.877	0.432	1.78	0.72	1	lm.nb	Cytokine Signaling, Lymphocyte activation	NM_001005474.1:2030
MPO-mRNA	-0.162	0.45	-1.04	0.719	0.894	0.485	1.65	0.722	1	lm.nb	Pathogen Response	NM_000250.1:545
TNFSF4-mRNA	-0.262	0.746	-1.72	1.2	0.834	0.303	2.3	0.729	1	lm.nb	Cytokine Signaling	NM_003326.2:545
PGLYRP1-mRNA	-0.218	0.63	-1.45	1.02	0.86	0.366	2.02	0.732	1	lm.nb	Pathogen Response	NM_005091.1:356
HNF1B-mRNA	-0.346	1.01	-2.33	1.63	0.787	0.199	3.11	0.735	1	lm.nb	Differentiation and Maintenance of Myeloid Cells	NM_000458.3:837
SERPINB6-mRNA	-0.0949	0.28	-0.644	0.454	0.936	0.64	1.37	0.737	1	lm.nb	Pathogen Response	NM_004568.4:681
MMP13-mRNA	-0.197	0.583	-1.34	0.947	0.872	0.395	1.93	0.738	1	lm.nb	ECM remodeling	NM_002427.2:951
FOSL1-mRNA	-0.115	0.342	-0.785	0.555	0.923	0.581	1.47	0.739	1	lm.nb	Growth Factor Signaling	NM_005438.3:1086
MSH2-mRNA	-0.205	0.627	-1.43	1.02	0.867	0.37	2.03	0.746	1	lm.nb	Differentiation and Maintenance of Myeloid Cells	NM_000251.1:2105
DUSP1-mRNA	0.16	0.489	-0.799	1.12	1.12	0.575	2.17	0.746	1	lm.nb	Angiogenesis, Cytokine Signaling, Fc Receptor Signaling, Growth Factor Signaling, Lymphocyte activation	NM_004417.2:987
CCL2-mRNA	0.183	0.564	-0.921	1.29	1.14	0.528	2.44	0.748	1	lm.nb	Chemokine signaling, Cytokine Signaling, Pathogen Response	NM_002982.3:123
MAP3K4-mRNA	-0.149	0.461	-1.05	0.754	0.902	0.482	1.69	0.749	1	lm.nb	Growth Factor Signaling	NM_005922.2:1165
FPR1-mRNA	0.185	0.576	-0.943	1.31	1.14	0.52	2.48	0.751	1	lm.nb	Chemokine signaling, Pathogen Response	NM_002029.3:350
RND3-mRNA	0.194	0.607	-0.996	1.38	1.14	0.502	2.61	0.752	1	lm.nb	Cell Cycle and Apoptosis, Cell Migration and Adhesion, Growth Factor Signaling	NM_005168.3:775
CASP5-mRNA	-0.112	0.353	-0.804	0.579	0.925	0.573	1.49	0.753	1	lm.nb	Pathogen Response	NM_004347.1:580
IL15-mRNA	-0.342	1.08	-2.46	1.78	0.789	0.181	3.43	0.754	1	lm.nb	Cytokine Signaling, Growth Factor Signaling	NM_172174.1:1685
RAB3D-mRNA	0.151	0.479	-0.788	1.09	1.11	0.579	2.13	0.754	1	lm.nb	Pathogen Response	NM_004283.3:2610
IL1A-mRNA	-0.171	0.544	-1.24	0.896	0.888	0.424	1.86	0.756	1	lm.nb	Cytokine Signaling, Growth Factor Signaling	NM_000575.3:1085
VSIR-mRNA	0.16	0.509	-0.838	1.16	1.12	0.56	2.23	0.756	1	lm.nb	T-cell Activation and Checkpoint Signaling	NM_022153.1:1955
LTA-mRNA	-0.288	0.93	-2.11	1.53	0.819	0.231	2.9	0.759	1	lm.nb	Cytokine Signaling, TH1 Activation	NM_000595.2:885
HIVEP1-mRNA	-0.476	1.53	-3.48	2.53	0.719	0.0894	5.79	0.759	1	lm.nb	Pathogen Response	NM_002114.2:4040
MAP2K3-mRNA	0.158	0.512	-0.844	1.16	1.12	0.557	2.24	0.759	1	lm.nb	Cytokine Signaling, Growth Factor Signaling, TLR signaling	NM_145109.1:370
IFNG-mRNA	0.131	0.423	-0.698	0.96	1.09	0.616	1.95	0.759	1	lm.nb	Antigen Presentation, Growth Factor Signaling, Interferon Signaling, TH1 Activation	NM_000619.2:970
TREM2-mRNA	-0.333	1.09	-2.46	1.8	0.794	0.181	3.47	0.761	1	lm.nb	Lymphocyte activation	NM_018965.3:355
CYTIP-mRNA	0.128	0.421	-0.697	0.952	1.09	0.617	1.93	0.763	1	lm.nb	Differentiation and Maintenance of Myeloid Cells	NM_004288.4:1065
CYR61-mRNA	0.253	0.857	-1.43	1.93	1.19	0.372	3.82	0.77	1	lm.nb	ECM remodeling	NM_001554.3:1390
PTPRB-mRNA	-0.165	0.561	-1.26	0.933	0.892	0.416	1.91	0.77	1	lm.nb	Pathogen Response	NM_002837.4:1704
COL14A1-mRNA	-0.176	0.598	-1.35	0.995	0.885	0.393	1.99	0.77	1	lm.nb	ECM remodeling	NM_021110.1:1865
NOX1-mRNA	-0.22	0.749	-1.69	1.25	0.859	0.31	2.38	0.771	1	lm.nb	Metabolism	NM_007052.4:455
LPL-mRNA	-0.2	0.685	-1.54	1.14	0.87	0.343	2.21	0.772	1	lm.nb	Metabolism	NM_000237.2:2240
BIRC2-mRNA	0.0908	0.312	-0.52	0.702	1.06	0.697	1.63	0.773	1	lm.nb	Cytokine Signaling, Pathogen Response, TLR signaling	NM_001166.3:1760
GRN-mRNA	0.145	0.501	-0.837	1.13	1.11	0.56	2.18	0.774	1	lm.nb	Pathogen Response	NM_002087.2:546
NCF2-mRNA	0.134	0.461	-0.771	1.04	1.1	0.586	2.05	0.774	1	lm.nb	Angiogenesis, Antigen Presentation	NM_000433.3:1004
RAPGEF4-mRNA	-0.229	0.796	-1.79	1.33	0.853	0.289	2.52	0.776	1	lm.nb	Metabolism	NM_007023.3:1992
FZD4-mRNA	-0.225	0.784	-1.76	1.31	0.855	0.295	2.48	0.776	1	lm.nb	Growth Factor Signaling	NM_012193.2:7130
EGF-mRNA	-0.202	0.704	-1.58	1.18	0.869	0.334	2.26	0.777	1	lm.nb	Angiogenesis, Cytokine Signaling, Fc Receptor Signaling, Growth Factor Signaling, Lymphocyte activation	NM_001963.4:1022
RAF1-mRNA	0.13	0.455	-0.763	1.02	1.09	0.589	2.03	0.778	1	lm.nb	Angiogenesis, Antigen Presentation, Chemokine signaling, Cytokine Signaling, Fc Receptor Signaling, Growth Factor Signaling, Lymphocyte activation	NM_002880.2:1990
HLA-DQA1-mRNA	-0.333	1.18	-2.64	1.97	0.794	0.161	3.93	0.779	1	lm.nb	Antigen Presentation, Cell Migration and Adhesion, Interferon Signaling, T-cell Activation and Checkpoint Signaling	NM_002122.3:261
BMP8A-mRNA	-0.211	0.752	-1.68	1.26	0.864	0.311	2.4	0.781	1	lm.nb	ECM remodeling	NM_181809.3:5015
CEBPB-mRNA	0.146	0.525	-0.882	1.18	1.11	0.542	2.26	0.782	1	lm.nb	Cytokine Signaling	NM_005194.2:1420
HLA-DRB3-mRNA	0.114	0.416	-0.702	0.93	1.08	0.615	1.91	0.786	1	lm.nb	Antigen Presentation, Cell Migration and Adhesion, Interferon Signaling, T-cell Activation and Checkpoint Signaling	NM_022555.3:698
EPX-mRNA	0.17	0.623	-1.05	1.39	1.12	0.483	2.62	0.787	1	lm.nb	Pathogen Response	NM_000502.4:2060
TLR4-mRNA	-0.149	0.547	-1.22	0.924	0.902	0.429	1.9	0.788	1	lm.nb	Growth Factor Signaling, TLR signaling	NM_138554.2:2570
ITGB2-mRNA	0.151	0.563	-0.953	1.25	1.11	0.517	2.39	0.791	1	lm.nb	Cell Migration and Adhesion, Complement Activation, ECM remodeling, Lymphocyte activation, TLR signaling	NM_000211.2:520
ACLY-mRNA	-0.111	0.417	-0.928	0.707	0.926	0.525	1.63	0.793	1	lm.nb	Metabolism	NM_001096.2:3195
ROS1-mRNA	0.116	0.441	-0.747	0.98	1.08	0.596	1.97	0.794	1	lm.nb	Growth Factor Signaling	NM_002944.2:4250
RHOC-mRNA	-0.101	0.385	-0.856	0.653	0.932	0.553	1.57	0.794	1	lm.nb	Cell Cycle and Apoptosis, Cell Migration and Adhesion, Growth Factor Signaling	NM_175744.4:399
EGR2-mRNA	0.229	0.895	-1.52	1.98	1.17	0.348	3.95	0.799	1	lm.nb	Differentiation and Maintenance of Myeloid Cells	NM_000399.3:1891
FLRT2-mRNA	-0.14	0.553	-1.23	0.945	0.907	0.428	1.92	0.802	1	lm.nb	Growth Factor Signaling	NM_013231.4:3265
ANOS1-mRNA	-0.118	0.466	-1.03	0.796	0.922	0.489	1.74	0.802	1	lm.nb	Growth Factor Signaling	NM_000216.2:1135
SIGLEC5-mRNA	-0.132	0.525	-1.16	0.896	0.912	0.447	1.86	0.803	1	lm.nb	Lymphocyte activation	NM_003830.2:2145
IL22-mRNA	-0.168	0.667	-1.47	1.14	0.89	0.36	2.2	0.803	1	lm.nb	Cytokine Signaling, Growth Factor Signaling	NM_020525.4:319
MAP3K14-mRNA	-0.0904	0.361	-0.799	0.618	0.939	0.575	1.53	0.804	1	lm.nb	Antigen Presentation, Cytokine Signaling, Growth Factor Signaling, Lymphocyte activation, T-cell Activation and Checkpoint Signaling	NM_003954.1:620
ADGRE5-mRNA	0.129	0.515	-0.881	1.14	1.09	0.543	2.2	0.804	1	lm.nb	Cell Migration and Adhesion	NM_078481.2:1370
KCNAB1-mRNA	-0.32	1.28	-2.83	2.19	0.801	0.141	4.56	0.805	1	lm.nb	Metabolism	NM_172159.3:2148
IGF1-mRNA	0.163	0.653	-1.12	1.44	1.12	0.461	2.72	0.805	1	lm.nb	Growth Factor Signaling	NM_000618.3:491
ID1-mRNA	0.144	0.578	-0.989	1.28	1.1	0.504	2.42	0.805	1	lm.nb	Cell Cycle and Apoptosis	NM_002165.2:345
HLA-DMB-mRNA	-0.0576	0.231	-0.511	0.396	0.961	0.702	1.32	0.805	1	lm.nb	Antigen Presentation, Cell Migration and Adhesion	NM_002118.3:20
DAGLB-mRNA	-0.0468	0.191	-0.422	0.328	0.968	0.746	1.26	0.809	1	lm.nb	Metabolism	NM_139179.3:265
TLR6-mRNA	0.101	0.414	-0.711	0.914	1.07	0.611	1.88	0.809	1	lm.nb	TLR signaling	NM_006068.2:2530
ANXA1-mRNA	0.201	0.825	-1.42	1.82	1.15	0.375	3.53	0.809	1	lm.nb	Cytokine Signaling	NM_000700.1:515
HGF-mRNA	-0.0882	0.363	-0.8	0.624	0.941	0.574	1.54	0.81	1	lm.nb	Cytokine Signaling, Growth Factor Signaling	NM_000601.4:550
CXCL3-mRNA	-0.134	0.554	-1.22	0.951	0.911	0.429	1.93	0.81	1	lm.nb	Chemokine signaling, Cytokine Signaling	NM_002090.2:540
IFNAR1-mRNA	-0.129	0.537	-1.18	0.923	0.914	0.441	1.9	0.812	1	lm.nb	Growth Factor Signaling, Interferon Signaling, TLR signaling	NM_000629.2:782
CCL8-mRNA	-0.187	0.783	-1.72	1.35	0.879	0.303	2.55	0.813	1	lm.nb	Chemokine signaling	NM_005623.2:689
CLIC4-mRNA	0.0745	0.315	-0.544	0.693	1.05	0.686	1.62	0.815	1	lm.nb	Differentiation and Maintenance of Myeloid Cells, Pathogen Response	NM_013943.2:1702
S100A4-mRNA	-0.148	0.629	-1.38	1.09	0.903	0.384	2.12	0.816	1	lm.nb	Cell Migration and Adhesion, Differentiation and Maintenance of Myeloid Cells	NM_002961.2:263
GSN-mRNA	-0.102	0.439	-0.962	0.758	0.932	0.513	1.69	0.818	1	lm.nb	Pathogen Response	NM_000177.4:1075
CD1C-mRNA	-0.126	0.546	-1.2	0.944	0.917	0.437	1.92	0.82	1	lm.nb	Antigen Presentation, T-cell Activation and Checkpoint Signaling	NM_001765.2:750
ANGPT2-mRNA	-0.121	0.531	-1.16	0.92	0.919	0.447	1.89	0.821	1	lm.nb	Cell Migration and Adhesion, Growth Factor Signaling	NM_001147.2:1775
RASAL1-mRNA	-0.188	0.837	-1.83	1.45	0.878	0.282	2.74	0.824	1	lm.nb	Angiogenesis, Cytokine Signaling, Fc Receptor Signaling, Growth Factor Signaling, Lymphocyte activation	NM_004658.1:2900
IL18R1-mRNA	0.155	0.691	-1.2	1.51	1.11	0.436	2.84	0.824	1	lm.nb	Cytokine Signaling, TH1 Activation	NM_003855.3:822
CXCL14-mRNA	-0.195	0.889	-1.94	1.55	0.873	0.261	2.92	0.828	1	lm.nb	Chemokine signaling	NM_004887.4:1125
HLA-DQB1-mRNA	-0.314	1.44	-3.13	2.5	0.804	0.114	5.66	0.828	1	lm.nb	Antigen Presentation, Cell Migration and Adhesion, Interferon Signaling, T-cell Activation and Checkpoint Signaling	NM_002123.3:384
CCR7-mRNA	0.106	0.485	-0.846	1.06	1.08	0.557	2.08	0.829	1	lm.nb	Chemokine signaling, TH2 Activation	NM_001838.2:1610
CXCL8-mRNA	-0.112	0.516	-1.12	0.899	0.925	0.459	1.87	0.829	1	lm.nb	Chemokine signaling, Pathogen Response, TLR signaling	NM_000584.2:25
GCH1-mRNA	0.0679	0.314	-0.548	0.684	1.05	0.684	1.61	0.83	1	lm.nb	Metabolism	NM_000161.2:1910
KIAA1671-mRNA	-0.163	0.757	-1.65	1.32	0.893	0.319	2.5	0.831	1	lm.nb	Lymphocyte activation	NM_001145206.1:6380
FADD-mRNA	-0.108	0.505	-1.1	0.88	0.928	0.467	1.84	0.832	1	lm.nb	Cytokine Signaling, Pathogen Response, TLR signaling	NM_003824.2:1560
LST1-mRNA	-0.132	0.617	-1.34	1.08	0.912	0.394	2.11	0.832	1	lm.nb	Antigen Presentation	NM_007161.3:492
FCGR2A-mRNA	0.105	0.492	-0.861	1.07	1.08	0.551	2.1	0.833	1	lm.nb	Fc Receptor Signaling	NM_021642.3:60
CXCL10-mRNA	-0.155	0.736	-1.6	1.29	0.898	0.33	2.44	0.834	1	lm.nb	Chemokine signaling, Cytokine Signaling, Pathogen Response, TLR signaling	NM_001565.3:168
COASY-mRNA	0.198	0.953	-1.67	2.07	1.15	0.314	4.19	0.837	1	lm.nb	Metabolism	NM_025233.5:1109
CD180-mRNA	-0.134	0.66	-1.43	1.16	0.912	0.372	2.23	0.841	1	lm.nb	TLR signaling	NM_005582.2:1036
SPTBN1-mRNA	0.0681	0.337	-0.593	0.729	1.05	0.663	1.66	0.841	1	lm.nb	Angiogenesis, Cytokine Signaling, Fc Receptor Signaling, Growth Factor Signaling, Lymphocyte activation	NM_003128.2:3725
CTGF-mRNA	0.179	0.885	-1.56	1.91	1.13	0.34	3.77	0.841	1	lm.nb	Metabolism	NM_001901.2:1100
VCAM1-mRNA	0.105	0.525	-0.923	1.13	1.08	0.527	2.19	0.843	1	lm.nb	Cell Migration and Adhesion, Cytokine Signaling, ECM remodeling, Interferon Signaling, Lymphocyte activation	NM_001078.3:2535
DUSP2-mRNA	-0.126	0.64	-1.38	1.13	0.917	0.384	2.19	0.846	1	lm.nb	Angiogenesis, Cytokine Signaling, Fc Receptor Signaling, Growth Factor Signaling, Lymphocyte activation	NM_004418.3:1235
TRAF2-mRNA	0.133	0.683	-1.21	1.47	1.1	0.434	2.77	0.847	1	lm.nb	Cytokine Signaling, Growth Factor Signaling, Pathogen Response	NM_021138.3:1325
CLEC5A-mRNA	0.0788	0.405	-0.716	0.873	1.06	0.609	1.83	0.847	1	lm.nb	Lymphocyte activation	NM_013252.2:3250
FLT3-mRNA	-0.109	0.564	-1.21	0.996	0.927	0.431	1.99	0.848	1	lm.nb	Cytokine Signaling	NM_004119.2:2374
MET-mRNA	-0.131	0.678	-1.46	1.2	0.913	0.363	2.3	0.849	1	lm.nb	Growth Factor Signaling	NM_001127500.1:1925
AOAH-mRNA	-0.102	0.537	-1.15	0.951	0.932	0.449	1.93	0.851	1	lm.nb	Pathogen Response	NM_001637.3:1303
CXCR6-mRNA	0.134	0.719	-1.27	1.54	1.1	0.414	2.91	0.853	1	lm.nb	Chemokine signaling, TH1 Activation	NM_006564.1:95
ICOS-mRNA	0.135	0.72	-1.28	1.55	1.1	0.413	2.92	0.853	1	lm.nb	Cell Migration and Adhesion, T-cell Activation and Checkpoint Signaling, TH1 Activation, TH2 Activation	NM_012092.2:640
CYBB-mRNA	0.0766	0.411	-0.729	0.882	1.05	0.603	1.84	0.854	1	lm.nb	Angiogenesis, Antigen Presentation	NM_000397.3:2686
IRF8-mRNA	0.0693	0.373	-0.662	0.8	1.05	0.632	1.74	0.854	1	lm.nb	Interferon Signaling	NM_002163.2:253
TRAF6-mRNA	0.0406	0.22	-0.39	0.472	1.03	0.763	1.39	0.855	1	lm.nb	Antigen Presentation, Cytokine Signaling, Fc Receptor Signaling, Growth Factor Signaling, Lymphocyte activation, Pathogen Response, TLR signaling	NM_145803.2:745
GATA3-mRNA	-0.105	0.575	-1.23	1.02	0.93	0.426	2.03	0.857	1	lm.nb	TH2 Activation	NM_001002295.1:1691
EDN1-mRNA	-0.126	0.692	-1.48	1.23	0.917	0.358	2.35	0.857	1	lm.nb	Cytokine Signaling	NM_001168319.1:613
MIF-mRNA	0.0695	0.385	-0.685	0.824	1.05	0.622	1.77	0.858	1	lm.nb	Cell Migration and Adhesion	NM_002415.1:319
CTNNB1-mRNA	0.0685	0.38	-0.677	0.814	1.05	0.625	1.76	0.858	1	lm.nb	Angiogenesis, Growth Factor Signaling, Pathogen Response	NM_001098210.1:1815
IL5RA-mRNA	0.0971	0.54	-0.962	1.16	1.07	0.513	2.23	0.859	1	lm.nb	Angiogenesis, Cytokine Signaling, Fc Receptor Signaling, Growth Factor Signaling, Lymphocyte activation	NM_000564.3:210
FCAR-mRNA	0.0875	0.495	-0.882	1.06	1.06	0.543	2.08	0.861	1	lm.nb	Pathogen Response	NM_002000.2:1415
ARHGEF28-mRNA	0.123	0.728	-1.3	1.55	1.09	0.405	2.93	0.867	1	lm.nb	Cell Migration and Adhesion	NM_001080479.2:4945
IL4R-mRNA	-0.085	0.505	-1.07	0.905	0.943	0.475	1.87	0.868	1	lm.nb	Cytokine Signaling, Growth Factor Signaling	NM_000418.3:1510
CCL25-mRNA	0.131	0.793	-1.42	1.68	1.09	0.373	3.21	0.87	1	lm.nb	Chemokine signaling	NM_005624.2:325
BCL6-mRNA	0.0839	0.516	-0.927	1.09	1.06	0.526	2.14	0.872	1	lm.nb	Cytokine Signaling	NM_001706.2:675
TLR2-mRNA	0.0771	0.484	-0.872	1.03	1.05	0.546	2.04	0.875	1	lm.nb	Growth Factor Signaling, TLR signaling	NM_003264.3:668
CRABP2-mRNA	0.122	0.772	-1.39	1.63	1.09	0.382	3.11	0.875	1	lm.nb	Metabolism	NM_001199723.1:802
ADAM8-mRNA	0.0837	0.528	-0.95	1.12	1.06	0.517	2.17	0.875	1	lm.nb	ECM remodeling	NM_001109.4:762
S100A10-mRNA	0.0513	0.33	-0.595	0.697	1.04	0.662	1.62	0.878	1	lm.nb	Differentiation and Maintenance of Myeloid Cells	NM_002966.1:245
CCL18-mRNA	0.109	0.705	-1.27	1.49	1.08	0.414	2.81	0.879	1	lm.nb	Chemokine signaling	NM_002988.2:585
EMP1-mRNA	0.0965	0.627	-1.13	1.33	1.07	0.456	2.51	0.879	1	lm.nb	Cell Migration and Adhesion	NM_001423.1:2000
PRG2-mRNA	0.0725	0.472	-0.852	0.997	1.05	0.554	2	0.879	1	lm.nb	Pathogen Response	NM_002728.4:256
THBD-mRNA	0.083	0.548	-0.991	1.16	1.06	0.503	2.23	0.881	1	lm.nb	Cell Migration and Adhesion, Complement Activation	NM_000361.2:1246
TIMP3-mRNA	0.12	0.795	-1.44	1.68	1.09	0.369	3.2	0.881	1	lm.nb	ECM remodeling	NM_000362.4:1640
B4GALT4-mRNA	-0.0857	0.574	-1.21	1.04	0.942	0.432	2.06	0.882	1	lm.nb	Metabolism	NM_003778.3:625
CD28-mRNA	-0.051	0.349	-0.735	0.633	0.965	0.601	1.55	0.885	1	lm.nb	Cell Migration and Adhesion, Fc Receptor Signaling, Growth Factor Signaling, Lymphocyte activation, T-cell Activation and Checkpoint Signaling	NM_001243078.1:2065
CXCL9-mRNA	-0.0757	0.535	-1.12	0.972	0.949	0.459	1.96	0.888	1	lm.nb	Chemokine signaling, TLR signaling	NM_002416.1:1975
SERPINB9-mRNA	-0.0651	0.466	-0.978	0.847	0.956	0.508	1.8	0.89	1	lm.nb	Pathogen Response	NM_004155.3:950
CD36-mRNA	-0.0695	0.498	-1.05	0.906	0.953	0.485	1.87	0.89	1	lm.nb	Antigen Presentation, ECM remodeling, Metabolism, TLR signaling	NM_000072.3:707
ANXA4-mRNA	-0.0806	0.586	-1.23	1.07	0.946	0.426	2.1	0.892	1	lm.nb	Antigen Presentation	NM_001153.2:430
GEM-mRNA	-0.0831	0.605	-1.27	1.1	0.944	0.415	2.15	0.892	1	lm.nb	Lymphocyte activation	NM_005261.2:575
MYD88-mRNA	0.0611	0.448	-0.817	0.939	1.04	0.568	1.92	0.893	1	lm.nb	Cytokine Signaling, Growth Factor Signaling, Pathogen Response, TLR signaling	NM_002468.3:2145
ALOX5AP-mRNA	0.0864	0.635	-1.16	1.33	1.06	0.448	2.51	0.893	1	lm.nb	Metabolism	NM_001629.2:367
MALT1-mRNA	0.0216	0.163	-0.298	0.341	1.02	0.814	1.27	0.895	1	lm.nb	Antigen Presentation, Fc Receptor Signaling, Lymphocyte activation	NM_006785.2:909
CDC20-mRNA	-0.0819	0.62	-1.3	1.13	0.945	0.407	2.19	0.896	1	lm.nb	Antigen Presentation	NM_001255.2:430
PDE4A-mRNA	0.0891	0.677	-1.24	1.42	1.06	0.424	2.67	0.896	1	lm.nb	Metabolism	NM_006202.2:3945
TEP1-mRNA	-0.074	0.593	-1.24	1.09	0.95	0.425	2.13	0.902	1	lm.nb	Lymphocyte activation	NM_007110.3:3115
WAS-mRNA	-0.067	0.561	-1.17	1.03	0.955	0.446	2.04	0.906	1	lm.nb	Chemokine signaling, Fc Receptor Signaling	NM_000377.2:90
ADAMTS1-mRNA	0.0929	0.78	-1.44	1.62	1.07	0.37	3.08	0.906	1	lm.nb	ECM remodeling	NM_006988.3:2840
IL18-mRNA	-0.0543	0.469	-0.973	0.865	0.963	0.509	1.82	0.909	1	lm.nb	Cytokine Signaling, Pathogen Response, TH1 Activation	NM_001562.2:48
NRIP3-mRNA	0.0687	0.598	-1.1	1.24	1.05	0.466	2.36	0.909	1	lm.nb	TH2 Activation	NM_020645.2:1700
BMP6-mRNA	0.0457	0.399	-0.737	0.829	1.03	0.6	1.78	0.91	1	lm.nb	ECM remodeling	NM_001718.2:1045
C4A-mRNA	-0.101	0.903	-1.87	1.67	0.933	0.274	3.18	0.912	1	lm.nb	Complement Activation	NM_007293.2:1217
CD209-mRNA	0.0367	0.334	-0.618	0.691	1.03	0.652	1.61	0.913	1	lm.nb	Antigen Presentation, Lymphocyte activation	NM_001144899.1:665
IFNAR2-mRNA	0.0469	0.458	-0.851	0.945	1.03	0.554	1.93	0.919	1	lm.nb	Growth Factor Signaling, Interferon Signaling, TLR signaling	NM_000874.3:631
CDH11-mRNA	-0.0945	0.932	-1.92	1.73	0.937	0.264	3.32	0.92	1	lm.nb	Cell Migration and Adhesion	NM_001797.2:1835
GATA2-mRNA	-0.0566	0.566	-1.17	1.05	0.962	0.446	2.07	0.921	1	lm.nb	Differentiation and Maintenance of Myeloid Cells	NM_032638.3:1495
ZFP92-mRNA	0.0704	0.708	-1.32	1.46	1.05	0.401	2.75	0.922	1	lm.nb	Differentiation and Maintenance of Myeloid Cells	NM_001136273.1:235
CX3CL1-mRNA	0.0945	0.955	-1.78	1.97	1.07	0.292	3.91	0.922	1	lm.nb	Chemokine signaling, Cytokine Signaling	NM_002996.3:1216
TLR3-mRNA	-0.0458	0.467	-0.96	0.869	0.969	0.514	1.83	0.923	1	lm.nb	Pathogen Response, TLR signaling	NM_003265.2:772
CEACAM8-mRNA	-0.0259	0.265	-0.545	0.493	0.982	0.685	1.41	0.923	1	lm.nb	Cell Migration and Adhesion, ECM remodeling	NM_001816.3:825
CCL19-mRNA	0.0605	0.638	-1.19	1.31	1.04	0.438	2.48	0.925	1	lm.nb	Chemokine signaling	NM_006274.2:401
DHRS3-mRNA	-0.0504	0.558	-1.14	1.04	0.966	0.452	2.06	0.929	1	lm.nb	Metabolism	NM_004753.4:1266
IDO1-mRNA	-0.0463	0.521	-1.07	0.976	0.968	0.477	1.97	0.93	1	lm.nb	Metabolism	NM_002164.3:50
TGFB1-mRNA	0.0398	0.453	-0.848	0.928	1.03	0.555	1.9	0.931	1	lm.nb	Cell Migration and Adhesion, ECM remodeling, Growth Factor Signaling	NM_000660.3:1260
JAK3-mRNA	-0.0462	0.529	-1.08	0.99	0.968	0.472	1.99	0.931	1	lm.nb	Angiogenesis, Chemokine signaling, Cytokine Signaling, Fc Receptor Signaling, Growth Factor Signaling, Lymphocyte activation	NM_000215.2:1715
CXCL5-mRNA	-0.0614	0.731	-1.49	1.37	0.958	0.355	2.59	0.934	1	lm.nb	Chemokine signaling, Cytokine Signaling	NM_002994.3:250
IL5-mRNA	-0.0566	0.705	-1.44	1.33	0.962	0.369	2.51	0.937	1	lm.nb	Angiogenesis, Cytokine Signaling, Fc Receptor Signaling, Growth Factor Signaling, Lymphocyte activation, TH2 Activation	NM_000879.2:105
C5AR1-mRNA	0.0344	0.469	-0.885	0.954	1.02	0.541	1.94	0.942	1	lm.nb	Complement Activation	NM_001736.2:1195
CDKN1A-mRNA	0.0648	0.894	-1.69	1.82	1.05	0.31	3.52	0.943	1	lm.nb	Fc Receptor Signaling, Growth Factor Signaling, Lymphocyte activation	NM_000389.2:1975
ABCC8-mRNA	-0.0806	1.2	-2.43	2.27	0.946	0.185	4.83	0.947	1	lm.nb	Metabolism	NM_000352.4:1760
MAFF-mRNA	-0.0237	0.379	-0.766	0.718	0.984	0.588	1.65	0.951	1	lm.nb	Differentiation and Maintenance of Myeloid Cells	NM_001161572.1:1373
FCGR1A-mRNA	-0.0476	0.765	-1.55	1.45	0.968	0.342	2.74	0.951	1	lm.nb	Antigen Presentation, Fc Receptor Signaling, Interferon Signaling, Lymphocyte activation	NM_000566.3:842
COL10A1-mRNA	-0.0898	1.48	-2.99	2.81	0.94	0.126	6.99	0.952	1	lm.nb	ECM remodeling	NM_000493.3:135
AIF1-mRNA	-0.0306	0.515	-1.04	0.979	0.979	0.486	1.97	0.953	1	lm.nb	Cell Migration and Adhesion, Chemokine signaling	NM_032955.1:185
FGF10-mRNA	0.0456	0.779	-1.48	1.57	1.03	0.358	2.97	0.954	1	lm.nb	Angiogenesis, Cytokine Signaling, Fc Receptor Signaling, Growth Factor Signaling, Lymphocyte activation	NM_004465.1:85
PDGFRA-mRNA	-0.0398	0.719	-1.45	1.37	0.973	0.366	2.59	0.956	1	lm.nb	Angiogenesis, Cytokine Signaling, Fc Receptor Signaling, Growth Factor Signaling, Lymphocyte activation	NM_006206.3:1925
COL11A1-mRNA	0.0439	0.807	-1.54	1.63	1.03	0.344	3.09	0.957	1	lm.nb	ECM remodeling	NM_001854.3:674
TNFSF9-mRNA	-0.0181	0.348	-0.7	0.663	0.987	0.616	1.58	0.959	1	lm.nb	Cytokine Signaling, T-cell Activation and Checkpoint Signaling	NM_003811.3:398
EN1-mRNA	0.0627	1.27	-2.42	2.55	1.04	0.187	5.84	0.961	1	lm.nb	Interferon Signaling	NM_001426.3:2360
COL12A1-mRNA	-0.054	1.1	-2.2	2.09	0.963	0.217	4.27	0.961	1	lm.nb	ECM remodeling	NM_004370.5:5829
LRP6-mRNA	-0.0614	1.3	-2.62	2.49	0.958	0.163	5.63	0.963	1	lm.nb	Growth Factor Signaling	NM_002336.1:2185
PBX3-mRNA	-0.0126	0.273	-0.548	0.523	0.991	0.684	1.44	0.964	1	lm.nb	Differentiation and Maintenance of Myeloid Cells	NM_006195.5:2050
FPR2-mRNA	-0.0182	0.45	-0.9	0.864	0.987	0.536	1.82	0.968	1	lm.nb	Pathogen Response	NM_001462.3:1200
CDH13-mRNA	0.0271	0.703	-1.35	1.41	1.02	0.392	2.65	0.97	1	lm.nb	Cell Migration and Adhesion	NM_001220488.1:210
YES1-mRNA	0.0183	0.488	-0.939	0.975	1.01	0.522	1.97	0.97	1	lm.nb	Cell Migration and Adhesion, Cytokine Signaling, Fc Receptor Signaling, T-cell Activation and Checkpoint Signaling	NM_005433.3:265
ARMC1-mRNA	-0.0136	0.364	-0.728	0.7	0.991	0.604	1.62	0.971	1	lm.nb	Lymphocyte activation	NM_018120.5:250
ITGAL-mRNA	-0.0173	0.513	-1.02	0.988	0.988	0.492	1.98	0.973	1	lm.nb	Cell Migration and Adhesion, ECM remodeling, Lymphocyte activation	NM_002209.2:1113
ZMPSTE24-mRNA	-0.0153	0.458	-0.913	0.883	0.989	0.531	1.84	0.974	1	lm.nb	Pathogen Response	NM_005857.3:540
CCR9-mRNA	-0.0304	0.96	-1.91	1.85	0.979	0.266	3.61	0.975	1	lm.nb	Chemokine signaling	NM_031200.1:1095
C1QA-mRNA	0.0238	0.759	-1.46	1.51	1.02	0.363	2.85	0.975	1	lm.nb	Complement Activation	NM_015991.2:718
MYOD1-mRNA	-0.0255	0.942	-1.87	1.82	0.982	0.273	3.53	0.979	1	lm.nb	Differentiation and Maintenance of Myeloid Cells	NM_002478.4:1635
CCR6-mRNA	0.0148	0.576	-1.11	1.14	1.01	0.462	2.21	0.98	1	lm.nb	Chemokine signaling	NM_031409.2:935
EIF4EBP2-mRNA	0.00552	0.234	-0.454	0.465	1	0.73	1.38	0.981	1	lm.nb	Metabolism	NM_004096.4:4490
CD70-mRNA	-0.00861	0.543	-1.07	1.05	0.994	0.476	2.08	0.987	1	lm.nb	T-cell Activation and Checkpoint Signaling	NM_001252.2:190
CSF3R-mRNA	0.00398	0.498	-0.972	0.98	1	0.51	1.97	0.994	1	lm.nb	Growth Factor Signaling	NM_000760.3:2066
IFNB1-mRNA	0.00529	0.795	-1.55	1.56	1	0.341	2.96	0.995	1	lm.nb	Growth Factor Signaling, Interferon Signaling, Pathogen Response, TLR signaling	NM_002176.2:610
NECTIN1-mRNA	-0.00502	0.876	-1.72	1.71	0.997	0.303	3.27	0.995	1	lm.nb	Cell Migration and Adhesion	NM_203285.1:220
PTPRK-mRNA	0.00313	0.601	-1.17	1.18	1	0.443	2.27	0.996	1	lm.nb	Growth Factor Signaling	NM_001135648.1:472
CDH4-mRNA	-5.03e-16	0.794	-1.56	1.56	1	0.34	2.94	1	1	lm.nb	Cell Migration and Adhesion	NM_001794.2:1060

## Sheet: DE results - ConditionIVM 24 co
Column1	Log2 fold change	std error (log2)	Lower confidence limit (log2)	Upper confidence limit (log2)	Linear fold change	Lower confidence limit (linear)	Upper confidence limit (linear)	P-value	BY.p.value	method	Gene.sets	probe.ID
S100A10-mRNA	0.78	0.263	0.266	1.3	1.72	1.2	2.45	0.00615	1	lm.nb	Differentiation and Maintenance of Myeloid Cells	NM_002966.1:245
CYSLTR1-mRNA	1	0.355	0.306	1.7	2	1.24	3.24	0.00884	1	lm.nb	Lymphocyte activation	NM_006639.2:90
IFIT1-mRNA	2.33	0.891	0.587	4.08	5.04	1.5	16.9	0.0143	1	lm.nb	Interferon Signaling	NM_001548.3:1440
RAB20-mRNA	-0.576	0.234	-1.03	-0.117	0.671	0.488	0.922	0.0207	1	lm.nb	Metabolism	NM_017817.1:758
ISG15-mRNA	2.34	0.954	0.474	4.21	5.07	1.39	18.5	0.0207	1	lm.nb	Interferon Signaling, Pathogen Response	NM_005101.3:305
MX1-mRNA	1.74	0.77	0.232	3.25	3.35	1.17	9.53	0.032	1	lm.nb	Interferon Signaling	NM_002462.2:1485
B4GALT4-mRNA	1.06	0.479	0.125	2	2.09	1.09	4	0.035	1	lm.nb	Metabolism	NM_003778.3:625
CREM-mRNA	-0.552	0.265	-1.07	-0.0315	0.682	0.476	0.978	0.0473	1	lm.nb	Pathogen Response	NM_181571.2:767
CXCL6-mRNA	-0.421	0.21	-0.831	-0.00997	0.747	0.562	0.993	0.0548	1	lm.nb	Chemokine signaling	NM_002993.3:539
FOSL1-mRNA	-0.537	0.273	-1.07	-0.00194	0.689	0.475	0.999	0.0595	1	lm.nb	Growth Factor Signaling	NM_005438.3:1086
IRF8-mRNA	0.531	0.289	-0.0358	1.1	1.44	0.975	2.14	0.0774	1	lm.nb	Interferon Signaling	NM_002163.2:253
DAGLB-mRNA	0.286	0.156	-0.0204	0.592	1.22	0.986	1.51	0.0784	1	lm.nb	Metabolism	NM_139179.3:265
GOLIM4-mRNA	-0.217	0.122	-0.456	0.0211	0.86	0.729	1.01	0.0853	1	loglinear	Lymphocyte activation	NM_014498.3:2398
MPEG1-mRNA	0.64	0.37	-0.086	1.37	1.56	0.942	2.58	0.0955	1	lm.nb	Pathogen Response	NM_001039396.1:470
GPR183-mRNA	0.33	0.192	-0.0452	0.706	1.26	0.969	1.63	0.0961	1	lm.nb	Cell Migration and Adhesion, Lymphocyte activation	NM_004951.3:405
ITGA4-mRNA	0.619	0.365	-0.0958	1.33	1.54	0.936	2.52	0.101	1	lm.nb	Cell Migration and Adhesion, ECM remodeling, Growth Factor Signaling, Lymphocyte activation	NM_000885.4:975
MPO-mRNA	-0.528	0.321	-1.16	0.1	0.693	0.448	1.07	0.111	1	lm.nb	Pathogen Response	NM_000250.1:545
FLT1-mRNA	-0.513	0.319	-1.14	0.112	0.701	0.454	1.08	0.12	1	lm.nb	Angiogenesis, Growth Factor Signaling	NM_002019.4:530
CDH2-mRNA	1.05	0.667	-0.253	2.36	2.08	0.839	5.14	0.126	1	lm.nb	Cell Migration and Adhesion	NM_001792.3:941
CEACAM1-mRNA	0.525	0.332	-0.126	1.18	1.44	0.916	2.26	0.126	1	lm.nb	Cell Migration and Adhesion, ECM remodeling	NM_001712.3:2455
FCGR2B-mRNA	-0.515	0.33	-1.16	0.133	0.7	0.447	1.1	0.131	1	lm.nb	Lymphocyte activation	NM_001002273.1:870
CLC-mRNA	1.08	0.699	-0.289	2.45	2.11	0.818	5.46	0.134	1	lm.nb	Metabolism	NM_001828.4:90
TLR5-mRNA	-0.378	0.25	-0.868	0.113	0.77	0.548	1.08	0.143	1	lm.nb	TLR signaling	NM_003268.5:2863
MOB3C-mRNA	0.314	0.212	-0.101	0.73	1.24	0.932	1.66	0.15	1	lm.nb	Lymphocyte activation	NM_145279.4:1630
ARHGEF6-mRNA	0.586	0.398	-0.195	1.37	1.5	0.874	2.58	0.153	1	lm.nb	Growth Factor Signaling	NM_004840.2:1465
RETNLB-mRNA	-0.627	0.438	-1.49	0.231	0.648	0.357	1.17	0.164	1	lm.nb	Cell Migration and Adhesion	NM_032579.2:426
FCN1-mRNA	0.592	0.426	-0.243	1.43	1.51	0.845	2.69	0.176	1	lm.nb	Complement Activation	NM_002003.3:932
RNASE3-mRNA	0.415	0.3	-0.172	1	1.33	0.888	2	0.177	1	lm.nb	Pathogen Response	NM_002935.2:300
MAP3K14-mRNA	-0.377	0.278	-0.921	0.167	0.77	0.528	1.12	0.186	1	lm.nb	Antigen Presentation, Cytokine Signaling, Growth Factor Signaling, Lymphocyte activation, T-cell Activation and Checkpoint Signaling	NM_003954.1:620
PSME2-mRNA	0.277	0.207	-0.129	0.682	1.21	0.915	1.6	0.192	1	lm.nb	Angiogenesis, Antigen Presentation, Cytokine Signaling, Fc Receptor Signaling, Growth Factor Signaling, Lymphocyte activation, Metabolism	NM_002818.2:315
CDH4-mRNA	-0.809	0.613	-2.01	0.392	0.571	0.248	1.31	0.198	1	lm.nb	Cell Migration and Adhesion	NM_001794.2:1060
GPR65-mRNA	0.405	0.311	-0.205	1.01	1.32	0.868	2.02	0.204	1	lm.nb	Lymphocyte activation	NM_003608.2:1095
ERCC1-mRNA	-0.359	0.276	-0.9	0.183	0.78	0.536	1.14	0.205	1	lm.nb	Lymphocyte activation	NM_001983.3:458
CYBB-mRNA	0.414	0.319	-0.212	1.04	1.33	0.864	2.06	0.205	1	lm.nb	Angiogenesis, Antigen Presentation	NM_000397.3:2686
SP4-mRNA	0.199	0.158	-0.109	0.508	1.15	0.927	1.42	0.217	1	lm.nb	Cell Migration and Adhesion	NM_003112.3:1305
IRF5-mRNA	0.444	0.352	-0.247	1.13	1.36	0.843	2.2	0.219	1	lm.nb	Interferon Signaling, TLR signaling	NM_001098627.1:2023
TAP2-mRNA	0.324	0.259	-0.184	0.832	1.25	0.88	1.78	0.223	1	lm.nb	Antigen Presentation	NM_000544.3:909
CD28-mRNA	-0.349	0.282	-0.901	0.203	0.785	0.536	1.15	0.226	1	lm.nb	Cell Migration and Adhesion, Fc Receptor Signaling, Growth Factor Signaling, Lymphocyte activation, T-cell Activation and Checkpoint Signaling	NM_001243078.1:2065
VEGFC-mRNA	-0.836	0.68	-2.17	0.496	0.56	0.222	1.41	0.229	1	lm.nb	Angiogenesis, Cytokine Signaling, Growth Factor Signaling	NM_005429.2:565
CCL3L1-mRNA	0.526	0.429	-0.316	1.37	1.44	0.803	2.58	0.231	1	lm.nb	Chemokine signaling, TLR signaling	NM_021006.4:421
MYH4-mRNA	-1.32	1.08	-3.45	0.801	0.4	0.0917	1.74	0.233	1	lm.nb	Differentiation and Maintenance of Myeloid Cells	NM_017533.2:3935
ADAMTS14-mRNA	-0.574	0.47	-1.49	0.347	0.672	0.355	1.27	0.233	1	lm.nb	ECM remodeling	XM_011539300.1:1134
STAT1-mRNA	0.514	0.423	-0.315	1.34	1.43	0.804	2.54	0.235	1	lm.nb	Chemokine signaling, Cytokine Signaling, Growth Factor Signaling, Interferon Signaling, TH1 Activation, TLR signaling	NM_139266.1:455
TNFSF9-mRNA	-0.331	0.275	-0.869	0.207	0.795	0.547	1.15	0.238	1	lm.nb	Cytokine Signaling, T-cell Activation and Checkpoint Signaling	NM_003811.3:398
KLF4-mRNA	-0.409	0.349	-1.09	0.276	0.753	0.469	1.21	0.252	1	lm.nb	Differentiation and Maintenance of Myeloid Cells	NM_004235.4:1980
NFATC1-mRNA	-0.472	0.404	-1.26	0.32	0.721	0.416	1.25	0.253	1	lm.nb	Antigen Presentation, Fc Receptor Signaling, Growth Factor Signaling, Lymphocyte activation	NM_172389.1:1984
CCL13-mRNA	-0.619	0.53	-1.66	0.42	0.651	0.317	1.34	0.253	1	lm.nb	Chemokine signaling	NM_005408.2:320
BIRC2-mRNA	0.28	0.241	-0.194	0.753	1.21	0.874	1.68	0.257	1	lm.nb	Cytokine Signaling, Pathogen Response, TLR signaling	NM_001166.3:1760
RGS1-mRNA	0.517	0.458	-0.381	1.41	1.43	0.768	2.66	0.269	1	lm.nb	Cell Migration and Adhesion, Chemokine signaling	NM_002922.3:675
FASN-mRNA	-0.807	0.718	-2.22	0.601	0.571	0.215	1.52	0.271	1	lm.nb	Metabolism	NM_004104.4:5387
TNFRSF8-mRNA	-0.224	0.2	-0.616	0.168	0.856	0.653	1.12	0.273	1	lm.nb	Cytokine Signaling	NM_152942.2:2030
CCR1-mRNA	0.56	0.502	-0.425	1.54	1.47	0.745	2.92	0.275	1	lm.nb	Chemokine signaling, TH1 Activation	NM_001295.2:535
JAG1-mRNA	-0.479	0.443	-1.35	0.39	0.717	0.393	1.31	0.289	1	lm.nb	Cytokine Signaling, Growth Factor Signaling	NM_000214.2:5766
CD40-mRNA	-0.328	0.303	-0.922	0.267	0.797	0.528	1.2	0.29	1	lm.nb	Cell Migration and Adhesion, Lymphocyte activation, TH1 Activation, TLR signaling	NM_001250.4:196
CD74-mRNA	0.427	0.395	-0.348	1.2	1.34	0.786	2.3	0.29	1	lm.nb	Antigen Presentation, Cell Migration and Adhesion	NM_001025159.1:964
TNFSF10-mRNA	0.472	0.442	-0.394	1.34	1.39	0.761	2.53	0.295	1	lm.nb	Cytokine Signaling	NM_003810.2:115
IFNG-mRNA	-0.343	0.325	-0.98	0.293	0.788	0.507	1.23	0.3	1	lm.nb	Antigen Presentation, Growth Factor Signaling, Interferon Signaling, TH1 Activation	NM_000619.2:970
MOK-mRNA	-0.529	0.501	-1.51	0.452	0.693	0.351	1.37	0.3	1	lm.nb	Pathogen Response	NM_014226.2:826
GCH1-mRNA	0.259	0.245	-0.221	0.739	1.2	0.858	1.67	0.3	1	lm.nb	Metabolism	NM_000161.2:1910
RIPK2-mRNA	0.305	0.289	-0.261	0.872	1.24	0.834	1.83	0.3	1	lm.nb	Cytokine Signaling, Growth Factor Signaling, Pathogen Response, TLR signaling	NM_003821.5:1695
IL27-mRNA	-0.702	0.666	-2.01	0.604	0.615	0.249	1.52	0.302	1	lm.nb	Cytokine Signaling, TH1 Activation	NM_145659.3:143
TIMD4-mRNA	-0.601	0.572	-1.72	0.52	0.659	0.303	1.43	0.302	1	lm.nb	Pathogen Response	NM_138379.1:92
EIF4EBP2-mRNA	0.19	0.183	-0.168	0.549	1.14	0.89	1.46	0.307	1	lm.nb	Metabolism	NM_004096.4:4490
TNFAIP8-mRNA	0.305	0.293	-0.27	0.88	1.24	0.829	1.84	0.308	1	lm.nb	Cytokine Signaling	NM_001077654.1:260
TLR9-mRNA	-0.448	0.432	-1.3	0.399	0.733	0.407	1.32	0.309	1	lm.nb	TLR signaling	NM_017442.2:985
NRIP3-mRNA	-0.475	0.458	-1.37	0.423	0.72	0.386	1.34	0.309	1	lm.nb	TH2 Activation	NM_020645.2:1700
MAP2K1-mRNA	0.26	0.251	-0.232	0.753	1.2	0.851	1.69	0.309	1	lm.nb	Angiogenesis, Chemokine signaling, Cytokine Signaling, Fc Receptor Signaling, Growth Factor Signaling, Lymphocyte activation, TLR signaling	NM_002755.2:970
GLG1-mRNA	0.263	0.254	-0.235	0.76	1.2	0.849	1.69	0.311	1	lm.nb	Cell Migration and Adhesion	NM_001145666.1:2468
CD14-mRNA	-0.412	0.4	-1.2	0.372	0.752	0.436	1.29	0.312	1	lm.nb	Growth Factor Signaling, TLR signaling	NM_000591.2:885
HLA-DQB1-mRNA	1.15	1.12	-1.04	3.33	2.21	0.485	10.1	0.314	1	lm.nb	Antigen Presentation, Cell Migration and Adhesion, Interferon Signaling, T-cell Activation and Checkpoint Signaling	NM_002123.3:384
MX2-mRNA	0.428	0.417	-0.389	1.25	1.35	0.763	2.37	0.314	1	lm.nb	Interferon Signaling	NM_002463.1:2188
CX3CR1-mRNA	0.319	0.313	-0.294	0.932	1.25	0.816	1.91	0.317	1	lm.nb	Chemokine signaling	NM_001337.3:1040
SERPINB9-mRNA	-0.363	0.359	-1.07	0.341	0.778	0.477	1.27	0.321	1	lm.nb	Pathogen Response	NM_004155.3:950
LIPA-mRNA	0.494	0.489	-0.465	1.45	1.41	0.725	2.74	0.321	1	lm.nb	Metabolism	NM_000235.3:1220
IL23A-mRNA	-0.766	0.762	-2.26	0.728	0.588	0.209	1.66	0.324	1	lm.nb	Cytokine Signaling, Growth Factor Signaling	NM_016584.2:411
IL18R1-mRNA	0.544	0.544	-0.522	1.61	1.46	0.696	3.05	0.326	1	lm.nb	Cytokine Signaling, TH1 Activation	NM_003855.3:822
PGGT1B-mRNA	0.127	0.128	-0.123	0.377	1.09	0.918	1.3	0.329	1	lm.nb	Metabolism	NM_005023.3:1002
CEBPA-mRNA	0.365	0.367	-0.356	1.08	1.29	0.782	2.12	0.33	1	lm.nb	Cell Cycle and Apoptosis, Differentiation and Maintenance of Myeloid Cells	NM_004364.2:1320
TREX1-mRNA	0.388	0.403	-0.402	1.18	1.31	0.757	2.26	0.345	1	lm.nb	Pathogen Response	NM_016381.3:1486
TSPAN7-mRNA	-0.366	0.38	-1.11	0.38	0.776	0.463	1.3	0.345	1	lm.nb	Cell Migration and Adhesion	NM_004615.3:725
CCR8-mRNA	-0.39	0.406	-1.19	0.406	0.763	0.44	1.32	0.345	1	lm.nb	Chemokine signaling, TH2 Activation	NM_005201.2:245
DUSP2-mRNA	-0.472	0.492	-1.44	0.492	0.721	0.369	1.41	0.345	1	lm.nb	Angiogenesis, Cytokine Signaling, Fc Receptor Signaling, Growth Factor Signaling, Lymphocyte activation	NM_004418.3:1235
TGFBR3-mRNA	-0.697	0.731	-2.13	0.736	0.617	0.228	1.67	0.349	1	lm.nb	Growth Factor Signaling	NM_003243.3:1950
IGF2-mRNA	-0.382	0.401	-1.17	0.404	0.767	0.445	1.32	0.349	1	lm.nb	Growth Factor Signaling	NM_000612.4:765
IL13-mRNA	-0.771	0.81	-2.36	0.817	0.586	0.195	1.76	0.35	1	lm.nb	Cytokine Signaling, Growth Factor Signaling, TH2 Activation	NM_002188.2:516
ARMC1-mRNA	-0.27	0.285	-0.829	0.288	0.829	0.563	1.22	0.351	1	lm.nb	Lymphocyte activation	NM_018120.5:250
ANXA4-mRNA	0.435	0.461	-0.467	1.34	1.35	0.723	2.53	0.353	1	lm.nb	Antigen Presentation	NM_001153.2:430
PROK2-mRNA	-0.439	0.472	-1.36	0.486	0.737	0.388	1.4	0.361	1	lm.nb	Angiogenesis	NM_021935.3:827
GEM-mRNA	-0.43	0.463	-1.34	0.477	0.742	0.396	1.39	0.361	1	lm.nb	Lymphocyte activation	NM_005261.2:575
ADAMTS2-mRNA	-0.624	0.675	-1.95	0.698	0.649	0.259	1.62	0.363	1	lm.nb	ECM remodeling	NM_021599.2:968
USP18-mRNA	0.697	0.764	-0.802	2.19	1.62	0.574	4.58	0.37	1	lm.nb	Interferon Signaling	NM_017414.3:334
PRRX1-mRNA	-0.386	0.429	-1.23	0.454	0.765	0.427	1.37	0.375	1	lm.nb	ECM remodeling	NM_022716.2:330
FZD9-mRNA	-0.499	0.554	-1.59	0.588	0.708	0.333	1.5	0.376	1	lm.nb	Growth Factor Signaling	NM_003508.2:1320
CEBPG-mRNA	0.191	0.214	-0.227	0.61	1.14	0.854	1.53	0.378	1	lm.nb	Cell Cycle and Apoptosis, Cytokine Signaling, Differentiation and Maintenance of Myeloid Cells	NM_001806.2:680
PLAUR-mRNA	-0.313	0.352	-1	0.377	0.805	0.499	1.3	0.382	1	lm.nb	Complement Activation	NM_001005376.1:440
CASP1-mRNA	0.323	0.364	-0.391	1.04	1.25	0.763	2.05	0.383	1	lm.nb	Cytokine Signaling, Pathogen Response	NM_001223.3:971
TM7SF3-mRNA	0.11	0.124	-0.133	0.353	1.08	0.912	1.28	0.383	1	lm.nb	Cytokine Signaling	NM_016551.2:1784
TXNDC16-mRNA	-0.167	0.189	-0.538	0.204	0.891	0.689	1.15	0.386	1	lm.nb	Lymphocyte activation	NM_001160047.1:1260
ITGAM-mRNA	0.293	0.334	-0.361	0.946	1.22	0.779	1.93	0.388	1	lm.nb	Cell Migration and Adhesion, Complement Activation, ECM remodeling, TLR signaling	NM_000632.3:515
RGS16-mRNA	-0.624	0.721	-2.04	0.79	0.649	0.244	1.73	0.395	1	lm.nb	Lymphocyte activation	NM_002928.2:205
NFATC2-mRNA	-0.536	0.621	-1.75	0.68	0.689	0.297	1.6	0.395	1	lm.nb	Antigen Presentation, Fc Receptor Signaling, Growth Factor Signaling, Lymphocyte activation	NM_012340.3:1815
CD69-mRNA	0.249	0.289	-0.318	0.816	1.19	0.802	1.76	0.397	1	lm.nb	T-cell Activation and Checkpoint Signaling	NM_001781.1:460
NFKB1-mRNA	-0.306	0.355	-1	0.391	0.809	0.499	1.31	0.397	1	lm.nb	Antigen Presentation, Chemokine signaling, Cytokine Signaling, Fc Receptor Signaling, Growth Factor Signaling, Lymphocyte activation, Pathogen Response, TLR signaling	NM_003998.2:1675
DUSP1-mRNA	0.324	0.379	-0.419	1.07	1.25	0.748	2.09	0.4	1	lm.nb	Angiogenesis, Cytokine Signaling, Fc Receptor Signaling, Growth Factor Signaling, Lymphocyte activation	NM_004417.2:987
LTA4H-mRNA	-0.285	0.336	-0.944	0.373	0.821	0.52	1.3	0.403	1	lm.nb	Metabolism	NM_001256643.1:1140
ADAM19-mRNA	0.265	0.313	-0.349	0.878	1.2	0.785	1.84	0.406	1	lm.nb	ECM remodeling	NM_023038.3:1690
NFKBIE-mRNA	-0.246	0.291	-0.817	0.326	0.843	0.568	1.25	0.407	1	lm.nb	Lymphocyte activation	NM_004556.2:1115
INSIG1-mRNA	-0.214	0.254	-0.712	0.284	0.862	0.61	1.22	0.408	1	lm.nb	Metabolism	NM_005542.3:1120
MS4A1-mRNA	-0.408	0.488	-1.36	0.548	0.754	0.388	1.46	0.41	1	lm.nb	Differentiation and Maintenance of Myeloid Cells	NM_152866.2:620
C1QA-mRNA	-0.483	0.579	-1.62	0.652	0.715	0.326	1.57	0.411	1	lm.nb	Complement Activation	NM_015991.2:718
CASP10-mRNA	0.428	0.514	-0.578	1.44	1.35	0.67	2.7	0.411	1	lm.nb	Cytokine Signaling, Pathogen Response	NM_001230.4:350
SOCS1-mRNA	0.399	0.478	-0.538	1.34	1.32	0.689	2.52	0.412	1	lm.nb	Antigen Presentation, Growth Factor Signaling, Interferon Signaling, TLR signaling	NM_003745.1:1025
TRAFD1-mRNA	0.387	0.473	-0.541	1.31	1.31	0.688	2.49	0.421	1	lm.nb	Cytokine Signaling	NM_001143906.1:1475
SERPINB6-mRNA	0.181	0.221	-0.252	0.614	1.13	0.839	1.53	0.421	1	lm.nb	Pathogen Response	NM_004568.4:681
IL10RA-mRNA	0.215	0.263	-0.301	0.73	1.16	0.812	1.66	0.422	1	lm.nb	Cytokine Signaling, Growth Factor Signaling	NM_001558.2:150
KLK3-mRNA	-0.512	0.63	-1.75	0.722	0.701	0.298	1.65	0.423	1	lm.nb	Metabolism	NM_001030049.1:433
TTK-mRNA	-0.421	0.52	-1.44	0.598	0.747	0.368	1.51	0.425	1	lm.nb	Differentiation and Maintenance of Myeloid Cells	NM_003318.3:1200
TEP1-mRNA	-0.369	0.456	-1.26	0.525	0.774	0.417	1.44	0.425	1	lm.nb	Lymphocyte activation	NM_007110.3:3115
ENPP2-mRNA	-0.257	0.319	-0.882	0.369	0.837	0.542	1.29	0.428	1	lm.nb	Metabolism	NM_001040092.2:1980
ALOX15-mRNA	0.31	0.386	-0.447	1.07	1.24	0.734	2.09	0.429	1	lm.nb	Metabolism	NM_001140.3:1910
DDR2-mRNA	-0.56	0.7	-1.93	0.813	0.678	0.262	1.76	0.431	1	lm.nb	ECM remodeling	NM_006182.2:1706
MMP8-mRNA	-0.216	0.271	-0.747	0.315	0.861	0.596	1.24	0.433	1	lm.nb	ECM remodeling	NM_002424.2:2590
SOCS3-mRNA	-0.392	0.496	-1.36	0.58	0.762	0.389	1.49	0.436	1	lm.nb	Antigen Presentation, Cytokine Signaling, Growth Factor Signaling, Interferon Signaling	NM_003955.3:1870
CCL11-mRNA	-0.449	0.573	-1.57	0.674	0.732	0.336	1.6	0.44	1	lm.nb	Chemokine signaling	NM_002986.2:378
PDGFB-mRNA	-0.33	0.422	-1.16	0.496	0.795	0.449	1.41	0.44	1	lm.nb	Angiogenesis, Cytokine Signaling, ECM remodeling, Fc Receptor Signaling, Growth Factor Signaling, Lymphocyte activation	NM_033016.2:1480
BMP6-mRNA	-0.241	0.309	-0.846	0.364	0.846	0.556	1.29	0.442	1	lm.nb	ECM remodeling	NM_001718.2:1045
ID2-mRNA	0.192	0.248	-0.295	0.678	1.14	0.815	1.6	0.446	1	lm.nb	Differentiation and Maintenance of Myeloid Cells	NM_002166.4:505
STAT6-mRNA	-0.243	0.318	-0.866	0.38	0.845	0.549	1.3	0.451	1	lm.nb	Growth Factor Signaling, Pathogen Response	NM_003153.3:2030
CD209-mRNA	-0.197	0.258	-0.703	0.309	0.872	0.614	1.24	0.452	1	lm.nb	Antigen Presentation, Lymphocyte activation	NM_001144899.1:665
CDH5-mRNA	-0.567	0.744	-2.03	0.891	0.675	0.246	1.85	0.453	1	lm.nb	Angiogenesis, Cell Migration and Adhesion	NM_001795.3:3405
CXCR5-mRNA	-0.469	0.616	-1.68	0.738	0.722	0.313	1.67	0.453	1	lm.nb	Chemokine signaling, TH2 Activation	NM_001716.3:2618
MMP9-mRNA	0.367	0.485	-0.583	1.32	1.29	0.668	2.49	0.455	1	lm.nb	Cytokine Signaling, ECM remodeling	NM_004994.2:1530
FBP1-mRNA	0.242	0.321	-0.387	0.872	1.18	0.765	1.83	0.457	1	lm.nb	Metabolism	NM_000507.3:590
PTX3-mRNA	-0.534	0.709	-1.92	0.855	0.691	0.264	1.81	0.458	1	lm.nb	Pathogen Response	NM_002852.3:1152
ACLY-mRNA	0.244	0.324	-0.391	0.88	1.18	0.762	1.84	0.458	1	lm.nb	Metabolism	NM_001096.2:3195
CXCR1-mRNA	0.289	0.384	-0.464	1.04	1.22	0.725	2.06	0.459	1	lm.nb	Chemokine signaling	NM_000634.2:1950
IL25-mRNA	-0.492	0.655	-1.77	0.791	0.711	0.292	1.73	0.459	1	lm.nb	Cytokine Signaling, TH2 Activation	NM_022789.2:1027
IFNA2-mRNA	-0.421	0.562	-1.52	0.681	0.747	0.348	1.6	0.461	1	lm.nb	Growth Factor Signaling, Interferon Signaling, Pathogen Response, TLR signaling	NM_000605.3:600
IL4R-mRNA	-0.291	0.391	-1.06	0.474	0.817	0.481	1.39	0.462	1	lm.nb	Cytokine Signaling, Growth Factor Signaling	NM_000418.3:1510
TUBA4A-mRNA	0.308	0.417	-0.51	1.13	1.24	0.702	2.18	0.467	1	lm.nb	Antigen Presentation	NM_006000.1:217
SGPP1-mRNA	-0.102	0.138	-0.373	0.169	0.932	0.772	1.12	0.467	1	lm.nb	Metabolism	NM_030791.3:1060
VAMP2-mRNA	-0.232	0.316	-0.851	0.388	0.852	0.554	1.31	0.47	1	lm.nb	Metabolism	NM_014232.2:1479
TNFRSF9-mRNA	0.185	0.252	-0.31	0.68	1.14	0.807	1.6	0.47	1	lm.nb	Cytokine Signaling	NM_001561.4:255
IRF1-mRNA	0.309	0.422	-0.518	1.14	1.24	0.698	2.2	0.471	1	lm.nb	Interferon Signaling	NM_002198.1:510
CCR9-mRNA	-0.536	0.742	-1.99	0.917	0.69	0.252	1.89	0.476	1	lm.nb	Chemokine signaling	NM_031200.1:1095
PSMB9-mRNA	0.274	0.38	-0.47	1.02	1.21	0.722	2.03	0.476	1	lm.nb	Angiogenesis, Antigen Presentation, Cytokine Signaling, Fc Receptor Signaling, Growth Factor Signaling, Lymphocyte activation, Metabolism	NM_002800.4:455
HPGD-mRNA	-0.476	0.663	-1.77	0.823	0.719	0.292	1.77	0.479	1	lm.nb	Metabolism	NM_001145816.2:96
MAFF-mRNA	-0.208	0.291	-0.778	0.361	0.866	0.583	1.28	0.48	1	lm.nb	Differentiation and Maintenance of Myeloid Cells	NM_001161572.1:1373
CCR3-mRNA	0.272	0.381	-0.475	1.02	1.21	0.719	2.03	0.481	1	lm.nb	Chemokine signaling, TH2 Activation	NM_001837.2:980
PFDN6-mRNA	-0.34	0.477	-1.28	0.595	0.79	0.413	1.51	0.482	1	lm.nb	Differentiation and Maintenance of Myeloid Cells	NM_014260.2:215
NCOR1-mRNA	0.257	0.366	-0.461	0.975	1.2	0.727	1.97	0.489	1	lm.nb	Growth Factor Signaling, Metabolism	NM_006311.3:1390
ADAMTS1-mRNA	0.424	0.606	-0.765	1.61	1.34	0.588	3.06	0.491	1	lm.nb	ECM remodeling	NM_006988.3:2840
CEACAM8-mRNA	-0.142	0.205	-0.543	0.258	0.906	0.686	1.2	0.492	1	lm.nb	Cell Migration and Adhesion, ECM remodeling	NM_001816.3:825
HLA-DPA1-mRNA	0.278	0.4	-0.506	1.06	1.21	0.704	2.09	0.493	1	lm.nb	Antigen Presentation, Cell Migration and Adhesion, Interferon Signaling, T-cell Activation and Checkpoint Signaling	NM_033554.2:857
TLR3-mRNA	-0.259	0.373	-0.989	0.472	0.836	0.504	1.39	0.493	1	lm.nb	Pathogen Response, TLR signaling	NM_003265.2:772
CCL2-mRNA	-0.3	0.432	-1.15	0.548	0.813	0.452	1.46	0.494	1	lm.nb	Chemokine signaling, Cytokine Signaling, Pathogen Response	NM_002982.3:123
IL22-mRNA	-0.361	0.521	-1.38	0.661	0.779	0.384	1.58	0.495	1	lm.nb	Cytokine Signaling, Growth Factor Signaling	NM_020525.4:319
TPSAB1-mRNA	-0.395	0.57	-1.51	0.723	0.761	0.35	1.65	0.495	1	lm.nb	ECM remodeling	NM_003294.3:579
MALT1-mRNA	0.0885	0.128	-0.162	0.339	1.06	0.894	1.27	0.495	1	lm.nb	Antigen Presentation, Fc Receptor Signaling, Lymphocyte activation	NM_006785.2:909
CSF3R-mRNA	-0.266	0.386	-1.02	0.49	0.832	0.493	1.4	0.497	1	lm.nb	Growth Factor Signaling	NM_000760.3:2066
IL2-mRNA	-0.554	0.807	-2.14	1.03	0.681	0.228	2.04	0.498	1	lm.nb	Angiogenesis, Cytokine Signaling, Fc Receptor Signaling, Growth Factor Signaling, Lymphocyte activation, TH1 Activation, TH2 Activation	NM_000586.2:300
CD47-mRNA	0.256	0.373	-0.475	0.986	1.19	0.719	1.98	0.499	1	lm.nb	Cell Migration and Adhesion, ECM remodeling	NM_001777.3:897
NOX4-mRNA	-0.402	0.59	-1.56	0.755	0.757	0.339	1.69	0.502	1	lm.nb	Metabolism	NM_001143836.2:1795
C4A-mRNA	-0.474	0.697	-1.84	0.892	0.72	0.279	1.86	0.502	1	lm.nb	Complement Activation	NM_007293.2:1217
C1QB-mRNA	-0.404	0.599	-1.58	0.77	0.756	0.335	1.71	0.506	1	lm.nb	Complement Activation	NM_000491.3:819
ADORA2A-mRNA	-0.131	0.195	-0.513	0.251	0.913	0.701	1.19	0.507	1	lm.nb	Growth Factor Signaling	NM_000675.3:1095
HSPG2-mRNA	-0.485	0.724	-1.9	0.933	0.714	0.267	1.91	0.508	1	lm.nb	ECM remodeling, Metabolism	NM_005529.5:2715
GTF2H2-mRNA	0.327	0.491	-0.634	1.29	1.25	0.644	2.44	0.51	1	lm.nb	Pathogen Response	NM_001515.2:895
TEK-mRNA	-0.55	0.825	-2.17	1.07	0.683	0.223	2.1	0.511	1	lm.nb	Angiogenesis, Cell Migration and Adhesion, Cytokine Signaling, Fc Receptor Signaling, Growth Factor Signaling, Lymphocyte activation	NM_000459.3:1894
KLRK1-mRNA	0.248	0.375	-0.488	0.984	1.19	0.713	1.98	0.514	1	lm.nb	Lymphocyte activation	NM_007360.1:760
TFCP2-mRNA	0.126	0.191	-0.249	0.502	1.09	0.841	1.42	0.515	1	lm.nb	Cell Cycle and Apoptosis	NM_005653.3:1970
BMP8A-mRNA	0.38	0.585	-0.767	1.53	1.3	0.588	2.88	0.522	1	lm.nb	ECM remodeling	NM_181809.3:5015
EMP1-mRNA	-0.312	0.482	-1.26	0.633	0.805	0.418	1.55	0.523	1	lm.nb	Cell Migration and Adhesion	NM_001423.1:2000
ABCC8-mRNA	-0.602	0.93	-2.42	1.22	0.659	0.186	2.33	0.523	1	lm.nb	Metabolism	NM_000352.4:1760
CTNNB1-mRNA	0.189	0.295	-0.388	0.767	1.14	0.764	1.7	0.526	1	lm.nb	Angiogenesis, Growth Factor Signaling, Pathogen Response	NM_001098210.1:1815
HDAC6-mRNA	-0.427	0.666	-1.73	0.879	0.744	0.301	1.84	0.527	1	lm.nb	Growth Factor Signaling	NM_001321225.1:470
IL3RA-mRNA	0.15	0.234	-0.309	0.61	1.11	0.807	1.53	0.527	1	lm.nb	Angiogenesis, Cytokine Signaling, Fc Receptor Signaling, Growth Factor Signaling, Lymphocyte activation	NM_001267713.1:1075
ITGB1-mRNA	0.142	0.223	-0.296	0.579	1.1	0.815	1.49	0.531	1	lm.nb	Cell Migration and Adhesion, ECM remodeling, Growth Factor Signaling, Lymphocyte activation	NM_002211.3:355
C3AR1-mRNA	-0.206	0.326	-0.844	0.432	0.867	0.557	1.35	0.533	1	lm.nb	Complement Activation	NM_004054.2:415
CXCR3-mRNA	-0.342	0.541	-1.4	0.719	0.789	0.378	1.65	0.533	1	lm.nb	Chemokine signaling, TH1 Activation	NM_001504.1:80
NOD1-mRNA	0.187	0.296	-0.393	0.767	1.14	0.761	1.7	0.533	1	lm.nb	Cytokine Signaling, Pathogen Response, TLR signaling	NM_006092.2:178
CASP5-mRNA	-0.171	0.272	-0.706	0.363	0.888	0.613	1.29	0.534	1	lm.nb	Pathogen Response	NM_004347.1:580
ZFP92-mRNA	-0.358	0.57	-1.48	0.759	0.78	0.36	1.69	0.535	1	lm.nb	Differentiation and Maintenance of Myeloid Cells	NM_001136273.1:235
IL1RN-mRNA	-0.19	0.303	-0.784	0.404	0.877	0.581	1.32	0.536	1	lm.nb	Cytokine Signaling	NM_000577.3:480
COL11A1-mRNA	-0.392	0.625	-1.62	0.833	0.762	0.326	1.78	0.536	1	lm.nb	ECM remodeling	NM_001854.3:674
TRIM9-mRNA	-0.462	0.742	-1.92	0.991	0.726	0.265	1.99	0.538	1	lm.nb	Antigen Presentation	NM_015163.5:1856
CTSD-mRNA	0.247	0.398	-0.534	1.03	1.19	0.691	2.04	0.541	1	lm.nb	Antigen Presentation, ECM remodeling	NM_001909.3:1495
PRG2-mRNA	-0.225	0.364	-0.938	0.488	0.856	0.522	1.4	0.541	1	lm.nb	Pathogen Response	NM_002728.4:256
HLA-DRA-mRNA	0.251	0.407	-0.546	1.05	1.19	0.685	2.07	0.542	1	lm.nb	Antigen Presentation, Cell Migration and Adhesion, Interferon Signaling, T-cell Activation and Checkpoint Signaling	NM_019111.3:335
CTSS-mRNA	0.256	0.416	-0.56	1.07	1.19	0.679	2.1	0.543	1	lm.nb	Antigen Presentation, ECM remodeling, TLR signaling	NM_004079.3:685
IRF7-mRNA	0.256	0.417	-0.56	1.07	1.19	0.678	2.1	0.544	1	lm.nb	Interferon Signaling, Pathogen Response, TLR signaling	NM_001572.3:1763
MRC2-mRNA	-0.454	0.739	-1.9	0.994	0.73	0.268	1.99	0.544	1	lm.nb	Antigen Presentation	NM_006039.3:3482
DNAJB6-mRNA	0.128	0.208	-0.28	0.536	1.09	0.823	1.45	0.545	1	lm.nb	Lymphocyte activation	NM_005494.2:636
ALCAM-mRNA	0.203	0.334	-0.451	0.858	1.15	0.731	1.81	0.548	1	lm.nb	Cell Migration and Adhesion	NM_001627.3:789
F11R-mRNA	0.229	0.378	-0.513	0.971	1.17	0.701	1.96	0.55	1	lm.nb	Cell Migration and Adhesion, ECM remodeling	NM_144503.1:3650
TIMP3-mRNA	-0.369	0.613	-1.57	0.834	0.774	0.337	1.78	0.553	1	lm.nb	ECM remodeling	NM_000362.4:1640
IL1R1-mRNA	-0.154	0.257	-0.658	0.349	0.899	0.634	1.27	0.553	1	lm.nb	Cytokine Signaling, Growth Factor Signaling	NM_001320984.1:281
MARCKSL1-mRNA	-0.162	0.272	-0.695	0.371	0.894	0.618	1.29	0.555	1	lm.nb	Angiogenesis	NM_023009.5:1005
GZMA-mRNA	0.196	0.33	-0.451	0.843	1.15	0.731	1.79	0.558	1	lm.nb	Pathogen Response, T-cell Activation and Checkpoint Signaling	NM_006144.2:155
NDUFA7-mRNA	-0.228	0.386	-0.984	0.527	0.854	0.505	1.44	0.559	1	lm.nb	Metabolism	NM_005001.2:373
FCER1A-mRNA	0.494	0.835	-1.14	2.13	1.41	0.453	4.38	0.559	1	lm.nb	Fc Receptor Signaling, Lymphocyte activation	NM_002001.2:114
IKBKE-mRNA	-0.329	0.557	-1.42	0.763	0.796	0.373	1.7	0.56	1	lm.nb	Pathogen Response, TLR signaling	NM_014002.2:2470
FSCN1-mRNA	-0.283	0.48	-1.22	0.657	0.822	0.428	1.58	0.56	1	lm.nb	Cytokine Signaling	NM_003088.2:1843
NR4A2-mRNA	-0.26	0.442	-1.13	0.605	0.835	0.458	1.52	0.56	1	lm.nb	Lymphocyte activation	NM_006186.3:1380
CCR2-mRNA	0.233	0.397	-0.545	1.01	1.18	0.685	2.02	0.562	1	lm.nb	Chemokine signaling	NM_001123041.2:743
HLA-DPB1-mRNA	0.172	0.295	-0.406	0.75	1.13	0.755	1.68	0.564	1	lm.nb	Antigen Presentation, Cell Migration and Adhesion, Interferon Signaling, T-cell Activation and Checkpoint Signaling	NM_002121.4:931
SERPINB7-mRNA	-0.333	0.572	-1.45	0.788	0.794	0.365	1.73	0.565	1	lm.nb	Pathogen Response	NM_001040147.1:1348
MAN2B1-mRNA	-0.124	0.213	-0.541	0.294	0.918	0.687	1.23	0.566	1	lm.nb	Metabolism	NM_001173498.1:380
COL17A1-mRNA	-0.296	0.512	-1.3	0.707	0.815	0.406	1.63	0.568	1	lm.nb	ECM remodeling, Lymphocyte activation	NM_000494.3:5070
TNF-mRNA	-0.174	0.302	-0.767	0.419	0.887	0.588	1.34	0.57	1	lm.nb	Antigen Presentation, Cytokine Signaling, Growth Factor Signaling, Pathogen Response, TH1 Activation, TLR signaling	NM_000594.2:1010
HMGB1-mRNA	0.143	0.25	-0.347	0.633	1.1	0.786	1.55	0.572	1	lm.nb	Pathogen Response, TLR signaling	NM_002128.4:2916
TREM1-mRNA	-0.197	0.35	-0.882	0.489	0.873	0.543	1.4	0.578	1	lm.nb	Cell Migration and Adhesion, Lymphocyte activation	NM_001242589.1:344
VEGFA-mRNA	-0.195	0.349	-0.88	0.489	0.873	0.543	1.4	0.581	1	lm.nb	Angiogenesis, Growth Factor Signaling	NM_001025366.1:1325
TLR1-mRNA	-0.229	0.41	-1.03	0.574	0.853	0.489	1.49	0.581	1	lm.nb	TLR signaling	NM_003263.3:545
RICTOR-mRNA	0.2	0.359	-0.504	0.905	1.15	0.705	1.87	0.582	1	lm.nb	Angiogenesis, Fc Receptor Signaling, Growth Factor Signaling, Lymphocyte activation, T-cell Activation and Checkpoint Signaling	NM_152756.3:3097
CSF2-mRNA	-0.42	0.753	-1.9	1.06	0.748	0.269	2.08	0.582	1	lm.nb	Angiogenesis, Cytokine Signaling, Fc Receptor Signaling, Growth Factor Signaling, Lymphocyte activation	NM_000758.2:475
SIGLEC5-mRNA	-0.226	0.407	-1.02	0.57	0.855	0.492	1.48	0.582	1	lm.nb	Lymphocyte activation	NM_003830.2:2145
MAP2K2-mRNA	-0.0972	0.176	-0.442	0.247	0.935	0.736	1.19	0.585	1	lm.nb	Angiogenesis, Cytokine Signaling, Fc Receptor Signaling, Growth Factor Signaling, Lymphocyte activation, TLR signaling	NM_030662.3:839
FADD-mRNA	0.214	0.388	-0.547	0.975	1.16	0.685	1.97	0.586	1	lm.nb	Cytokine Signaling, Pathogen Response, TLR signaling	NM_003824.2:1560
AIF1-mRNA	-0.22	0.399	-1	0.563	0.859	0.499	1.48	0.587	1	lm.nb	Cell Migration and Adhesion, Chemokine signaling	NM_032955.1:185
KCNAB1-mRNA	-0.541	0.99	-2.48	1.4	0.687	0.179	2.64	0.589	1	lm.nb	Metabolism	NM_172159.3:2148
PROS1-mRNA	-0.358	0.656	-1.64	0.927	0.78	0.32	1.9	0.589	1	lm.nb	Cell Migration and Adhesion, Complement Activation	NM_000313.1:875
IDO1-mRNA	0.221	0.405	-0.573	1.02	1.17	0.672	2.02	0.59	1	lm.nb	Metabolism	NM_002164.3:50
CDH1-mRNA	-0.463	0.853	-2.13	1.21	0.725	0.228	2.31	0.591	1	lm.nb	Cell Migration and Adhesion, ECM remodeling, Lymphocyte activation	NM_004360.2:535
CDH13-mRNA	-0.294	0.543	-1.36	0.769	0.815	0.39	1.7	0.592	1	lm.nb	Cell Migration and Adhesion	NM_001220488.1:210
HIVEP1-mRNA	-0.645	1.19	-2.98	1.69	0.64	0.127	3.23	0.593	1	lm.nb	Pathogen Response	NM_002114.2:4040
BCL6-mRNA	-0.216	0.399	-0.998	0.567	0.861	0.501	1.48	0.593	1	lm.nb	Cytokine Signaling	NM_001706.2:675
SEMA5A-mRNA	-0.263	0.488	-1.22	0.693	0.833	0.43	1.62	0.594	1	lm.nb	Lymphocyte activation	NM_003966.2:6410
COL12A1-mRNA	-0.459	0.853	-2.13	1.21	0.727	0.228	2.32	0.595	1	lm.nb	ECM remodeling	NM_004370.5:5829
SELPLG-mRNA	0.11	0.204	-0.29	0.51	1.08	0.818	1.42	0.596	1	lm.nb	Cell Migration and Adhesion	NM_003006.3:2297
EPHB6-mRNA	-0.241	0.449	-1.12	0.64	0.846	0.46	1.56	0.596	1	lm.nb	Cell Migration and Adhesion	NM_004445.3:3784
NFIL3-mRNA	0.209	0.392	-0.559	0.977	1.16	0.679	1.97	0.598	1	lm.nb	Angiogenesis	NM_005384.2:1795
CCRL2-mRNA	-0.127	0.239	-0.595	0.341	0.916	0.662	1.27	0.599	1	lm.nb	Chemokine signaling	NM_003965.4:1110
MARCO-mRNA	-0.238	0.447	-1.11	0.639	0.848	0.462	1.56	0.599	1	lm.nb	Differentiation and Maintenance of Myeloid Cells	NM_006770.3:61
MYOD1-mRNA	-0.385	0.726	-1.81	1.04	0.766	0.286	2.05	0.6	1	lm.nb	Differentiation and Maintenance of Myeloid Cells	NM_002478.4:1635
PTPN14-mRNA	-0.163	0.31	-0.77	0.443	0.893	0.586	1.36	0.602	1	lm.nb	Growth Factor Signaling	NM_005401.4:3770
ID3-mRNA	-0.452	0.864	-2.14	1.24	0.731	0.226	2.36	0.605	1	lm.nb	Differentiation and Maintenance of Myeloid Cells	NM_002167.3:195
CD40LG-mRNA	-0.287	0.551	-1.37	0.792	0.819	0.388	1.73	0.606	1	lm.nb	Cell Migration and Adhesion, Lymphocyte activation	NM_000074.2:1225
ZNF77-mRNA	-0.182	0.349	-0.866	0.502	0.882	0.549	1.42	0.607	1	lm.nb	Lymphocyte activation	NM_021217.2:1560
CRIP1-mRNA	-0.197	0.38	-0.942	0.547	0.872	0.521	1.46	0.607	1	lm.nb	TH2 Activation	NM_001311.4:269
JUN-mRNA	0.124	0.24	-0.346	0.595	1.09	0.787	1.51	0.609	1	lm.nb	Cytokine Signaling, Fc Receptor Signaling, Growth Factor Signaling, Lymphocyte activation, TLR signaling	NM_002228.3:140
VCAM1-mRNA	-0.208	0.404	-1	0.584	0.866	0.5	1.5	0.61	1	lm.nb	Cell Migration and Adhesion, Cytokine Signaling, ECM remodeling, Interferon Signaling, Lymphocyte activation	NM_001078.3:2535
CD99-mRNA	0.172	0.333	-0.481	0.824	1.13	0.717	1.77	0.611	1	lm.nb	Cell Migration and Adhesion	NM_002414.4:592
ARF6-mRNA	0.167	0.325	-0.469	0.803	1.12	0.722	1.75	0.611	1	lm.nb	Growth Factor Signaling	NM_001663.3:1362
OSM-mRNA	-0.199	0.389	-0.962	0.564	0.871	0.513	1.48	0.613	1	lm.nb	Cytokine Signaling, Growth Factor Signaling	NM_020530.4:580
HOXD4-mRNA	-0.355	0.696	-1.72	1.01	0.782	0.304	2.01	0.614	1	lm.nb	Differentiation and Maintenance of Myeloid Cells	NM_014621.2:75
KRBA1-mRNA	-0.325	0.637	-1.57	0.923	0.798	0.336	1.9	0.614	1	lm.nb	Pathogen Response	NM_032534.2:3671
CCL26-mRNA	-0.317	0.626	-1.54	0.91	0.803	0.343	1.88	0.616	1	lm.nb	Chemokine signaling	NM_006072.4:184
IFNAR2-mRNA	-0.179	0.355	-0.874	0.516	0.883	0.546	1.43	0.618	1	lm.nb	Growth Factor Signaling, Interferon Signaling, TLR signaling	NM_000874.3:631
BCL2-mRNA	-0.274	0.546	-1.34	0.797	0.827	0.394	1.74	0.621	1	lm.nb	Growth Factor Signaling, Pathogen Response	NM_000657.2:947
FGFR1-mRNA	-0.207	0.415	-1.02	0.606	0.866	0.493	1.52	0.621	1	lm.nb	Angiogenesis, Cytokine Signaling, Fc Receptor Signaling, Growth Factor Signaling, Lymphocyte activation	NM_015850.3:1775
DAXX-mRNA	-0.103	0.207	-0.509	0.302	0.931	0.703	1.23	0.622	1	lm.nb	Growth Factor Signaling	NM_001350.3:1875
CTSA-mRNA	0.175	0.354	-0.519	0.869	1.13	0.698	1.83	0.625	1	lm.nb	Antigen Presentation, Metabolism	NM_001127695.1:1540
PTGS2-mRNA	0.207	0.422	-0.621	1.03	1.15	0.65	2.05	0.628	1	lm.nb	Cytokine Signaling, Metabolism	NM_000963.1:495
TLR6-mRNA	0.157	0.321	-0.472	0.786	1.11	0.721	1.72	0.629	1	lm.nb	TLR signaling	NM_006068.2:2530
PTGS1-mRNA	-0.193	0.4	-0.977	0.592	0.875	0.508	1.51	0.634	1	lm.nb	Metabolism	NM_000962.2:700
GRN-mRNA	0.186	0.388	-0.575	0.946	1.14	0.671	1.93	0.636	1	lm.nb	Pathogen Response	NM_002087.2:546
COL3A1-mRNA	-0.225	0.47	-1.15	0.697	0.856	0.452	1.62	0.636	1	lm.nb	ECM remodeling, Lymphocyte activation	NM_000090.3:180
TNFRSF4-mRNA	-0.342	0.716	-1.74	1.06	0.789	0.298	2.09	0.636	1	lm.nb	Cytokine Signaling	NM_003327.3:981
JAML-mRNA	0.167	0.352	-0.522	0.857	1.12	0.696	1.81	0.638	1	lm.nb	Cell Migration and Adhesion, Lymphocyte activation	NM_153206.2:620
TAP1-mRNA	0.185	0.392	-0.583	0.954	1.14	0.667	1.94	0.64	1	lm.nb	Antigen Presentation	NM_000593.5:2075
SPTBN1-mRNA	0.123	0.261	-0.389	0.634	1.09	0.764	1.55	0.642	1	lm.nb	Angiogenesis, Cytokine Signaling, Fc Receptor Signaling, Growth Factor Signaling, Lymphocyte activation	NM_003128.2:3725
TUBA1A-mRNA	-0.0648	0.138	-0.336	0.206	0.956	0.792	1.15	0.643	1	loglinear	Antigen Presentation	NM_001270399.1:36
OLR1-mRNA	0.182	0.39	-0.583	0.947	1.13	0.668	1.93	0.644	1	lm.nb	Cell Migration and Adhesion	NM_002543.3:295
CRABP2-mRNA	-0.277	0.593	-1.44	0.885	0.826	0.369	1.85	0.645	1	lm.nb	Metabolism	NM_001199723.1:802
YES1-mRNA	0.176	0.379	-0.567	0.919	1.13	0.675	1.89	0.646	1	lm.nb	Cell Migration and Adhesion, Cytokine Signaling, Fc Receptor Signaling, T-cell Activation and Checkpoint Signaling	NM_005433.3:265
CSTB-mRNA	0.196	0.424	-0.635	1.03	1.15	0.644	2.04	0.648	1	lm.nb	Pathogen Response	NM_000100.2:320
MAPK13-mRNA	-0.169	0.366	-0.887	0.549	0.89	0.541	1.46	0.648	1	lm.nb	Angiogenesis, Cytokine Signaling, Growth Factor Signaling, Pathogen Response, TLR signaling	NM_002754.3:1050
ADGRE1-mRNA	-0.192	0.416	-1.01	0.624	0.876	0.498	1.54	0.649	1	lm.nb	Cell Migration and Adhesion	NM_001974.3:1520
YAP1-mRNA	-0.275	0.599	-1.45	0.9	0.826	0.366	1.87	0.65	1	lm.nb	Metabolism	NM_001130145.2:4423
NOX1-mRNA	-0.266	0.582	-1.41	0.874	0.831	0.377	1.83	0.651	1	lm.nb	Metabolism	NM_007052.4:455
CD68-mRNA	0.13	0.284	-0.427	0.686	1.09	0.744	1.61	0.652	1	lm.nb	Metabolism	NM_001251.2:1140
LAMP3-mRNA	0.174	0.383	-0.576	0.925	1.13	0.671	1.9	0.653	1	lm.nb	Antigen Presentation	NM_014398.3:878
CXCL11-mRNA	-0.351	0.776	-1.87	1.17	0.784	0.273	2.25	0.655	1	lm.nb	Chemokine signaling, TLR signaling	NM_005409.4:282
CCL8-mRNA	-0.27	0.605	-1.46	0.916	0.829	0.364	1.89	0.659	1	lm.nb	Chemokine signaling	NM_005623.2:689
TNFRSF1A-mRNA	-0.171	0.385	-0.926	0.583	0.888	0.526	1.5	0.66	1	lm.nb	Cytokine Signaling, Growth Factor Signaling	NM_001065.2:515
TLR8-mRNA	0.152	0.344	-0.521	0.826	1.11	0.697	1.77	0.661	1	lm.nb	TLR signaling	NM_016610.2:2310
SMAD1-mRNA	-0.172	0.388	-0.932	0.589	0.888	0.524	1.5	0.662	1	lm.nb	Growth Factor Signaling	NM_005900.2:1850
RND3-mRNA	-0.206	0.468	-1.12	0.71	0.867	0.459	1.64	0.662	1	lm.nb	Cell Cycle and Apoptosis, Cell Migration and Adhesion, Growth Factor Signaling	NM_005168.3:775
TRAF2-mRNA	-0.23	0.522	-1.25	0.793	0.852	0.419	1.73	0.663	1	lm.nb	Cytokine Signaling, Growth Factor Signaling, Pathogen Response	NM_021138.3:1325
ARHGEF28-mRNA	-0.249	0.565	-1.36	0.86	0.842	0.39	1.81	0.664	1	lm.nb	Cell Migration and Adhesion	NM_001080479.2:4945
RUNX2-mRNA	-0.219	0.498	-1.2	0.757	0.859	0.437	1.69	0.664	1	lm.nb	Differentiation and Maintenance of Myeloid Cells	NM_001024630.3:34
HBEGF-mRNA	-0.354	0.808	-1.94	1.23	0.782	0.261	2.34	0.664	1	lm.nb	Angiogenesis, Cytokine Signaling, Fc Receptor Signaling, Growth Factor Signaling, Lymphocyte activation	NM_001945.1:475
CD44-mRNA	-0.129	0.294	-0.705	0.448	0.915	0.613	1.36	0.665	1	lm.nb	Cell Migration and Adhesion, ECM remodeling, Interferon Signaling, Metabolism	NM_001001392.1:429
GK5-mRNA	-0.0973	0.222	-0.533	0.339	0.935	0.691	1.26	0.665	1	lm.nb	Metabolism	NM_001039547.2:1102
CXCR6-mRNA	-0.242	0.554	-1.33	0.844	0.846	0.399	1.8	0.666	1	lm.nb	Chemokine signaling, TH1 Activation	NM_006564.1:95
IL1B-mRNA	-0.207	0.475	-1.14	0.724	0.866	0.454	1.65	0.666	1	lm.nb	Antigen Presentation, Cytokine Signaling, Growth Factor Signaling, Lymphocyte activation, Pathogen Response, TLR signaling	NM_000576.2:840
TGFA-mRNA	-0.144	0.33	-0.791	0.503	0.905	0.578	1.42	0.666	1	lm.nb	Growth Factor Signaling	NM_003236.2:780
CD27-mRNA	0.198	0.46	-0.704	1.1	1.15	0.614	2.14	0.67	1	lm.nb	Cytokine Signaling	NM_001242.4:330
NLRP3-mRNA	-0.376	0.873	-2.09	1.34	0.771	0.235	2.52	0.67	1	lm.nb	Pathogen Response	NM_001079821.2:415
LOXL2-mRNA	-0.302	0.709	-1.69	1.09	0.811	0.31	2.13	0.674	1	lm.nb	ECM remodeling	NM_002318.2:40
PTPRC-mRNA	0.151	0.356	-0.547	0.85	1.11	0.685	1.8	0.674	1	lm.nb	Cell Migration and Adhesion	NM_080923.2:154
ENC1-mRNA	0.178	0.42	-0.645	1	1.13	0.64	2	0.675	1	lm.nb	Lymphocyte activation	NM_003633.2:4710
TNFRSF14-mRNA	-0.0983	0.234	-0.556	0.36	0.934	0.68	1.28	0.677	1	lm.nb	Cytokine Signaling, T-cell Activation and Checkpoint Signaling	NM_003820.3:659
IRF2-mRNA	0.149	0.356	-0.55	0.847	1.11	0.683	1.8	0.68	1	lm.nb	Interferon Signaling	NM_002199.3:1624
ACOX1-mRNA	0.125	0.302	-0.466	0.717	1.09	0.724	1.64	0.681	1	lm.nb	Metabolism	NM_004035.5:2950
CD247-mRNA	-0.198	0.478	-1.14	0.74	0.872	0.455	1.67	0.682	1	lm.nb	Fc Receptor Signaling, Lymphocyte activation, T-cell Activation and Checkpoint Signaling	NM_198053.2:344
CEBPB-mRNA	0.168	0.407	-0.629	0.965	1.12	0.647	1.95	0.683	1	lm.nb	Cytokine Signaling	NM_005194.2:1420
TOP2A-mRNA	-0.303	0.732	-1.74	1.13	0.811	0.3	2.19	0.683	1	lm.nb	Differentiation and Maintenance of Myeloid Cells	NM_001067.3:3563
SQSTM1-mRNA	-0.147	0.358	-0.849	0.555	0.903	0.555	1.47	0.684	1	lm.nb	Cytokine Signaling, Growth Factor Signaling	NM_003900.3:1445
GATA2-mRNA	-0.171	0.418	-0.99	0.648	0.888	0.504	1.57	0.685	1	lm.nb	Differentiation and Maintenance of Myeloid Cells	NM_032638.3:1495
ANOS1-mRNA	-0.148	0.362	-0.858	0.562	0.902	0.552	1.48	0.686	1	lm.nb	Growth Factor Signaling	NM_000216.2:1135
MSC-mRNA	-0.124	0.302	-0.716	0.469	0.918	0.609	1.38	0.686	1	lm.nb	Differentiation and Maintenance of Myeloid Cells	NM_005098.3:1595
ATF3-mRNA	-0.213	0.522	-1.24	0.81	0.863	0.425	1.75	0.686	1	lm.nb	Cytokine Signaling, Lymphocyte activation	NM_001674.2:1757
SYK-mRNA	0.138	0.339	-0.527	0.803	1.1	0.694	1.74	0.687	1	lm.nb	Antigen Presentation, Cytokine Signaling, Fc Receptor Signaling, Growth Factor Signaling, Lymphocyte activation	NM_003177.5:808
IL9-mRNA	0.185	0.454	-0.705	1.08	1.14	0.613	2.11	0.687	1	lm.nb	Cytokine Signaling, Growth Factor Signaling	NM_000590.1:300
AOAH-mRNA	-0.169	0.416	-0.985	0.646	0.889	0.505	1.56	0.687	1	lm.nb	Pathogen Response	NM_001637.3:1303
VTCN1-mRNA	-0.223	0.553	-1.31	0.861	0.857	0.404	1.82	0.69	1	lm.nb	Cell Migration and Adhesion	NM_024626.2:1375
CD36-mRNA	0.158	0.392	-0.61	0.926	1.12	0.655	1.9	0.69	1	lm.nb	Antigen Presentation, ECM remodeling, Metabolism, TLR signaling	NM_000072.3:707
TRAF6-mRNA	0.0691	0.171	-0.267	0.405	1.05	0.831	1.32	0.69	1	lm.nb	Antigen Presentation, Cytokine Signaling, Fc Receptor Signaling, Growth Factor Signaling, Lymphocyte activation, Pathogen Response, TLR signaling	NM_145803.2:745
PTPRK-mRNA	-0.186	0.465	-1.1	0.725	0.879	0.467	1.65	0.692	1	lm.nb	Growth Factor Signaling	NM_001135648.1:472
MAP3K4-mRNA	-0.144	0.36	-0.851	0.562	0.905	0.555	1.48	0.692	1	lm.nb	Growth Factor Signaling	NM_005922.2:1165
TGFB1-mRNA	-0.14	0.351	-0.828	0.548	0.908	0.563	1.46	0.693	1	lm.nb	Cell Migration and Adhesion, ECM remodeling, Growth Factor Signaling	NM_000660.3:1260
HLA-DRB3-mRNA	0.129	0.322	-0.503	0.76	1.09	0.705	1.69	0.693	1	lm.nb	Antigen Presentation, Cell Migration and Adhesion, Interferon Signaling, T-cell Activation and Checkpoint Signaling	NM_022555.3:698
SMAD2-mRNA	0.104	0.263	-0.411	0.619	1.07	0.752	1.54	0.695	1	lm.nb	Growth Factor Signaling	NM_005901.5:1678
CCL18-mRNA	-0.215	0.546	-1.28	0.854	0.862	0.411	1.81	0.697	1	lm.nb	Chemokine signaling	NM_002988.2:585
CDKN1A-mRNA	-0.273	0.697	-1.64	1.09	0.828	0.321	2.13	0.699	1	lm.nb	Fc Receptor Signaling, Growth Factor Signaling, Lymphocyte activation	NM_000389.2:1975
CX3CL1-mRNA	-0.287	0.737	-1.73	1.16	0.819	0.301	2.23	0.7	1	lm.nb	Chemokine signaling, Cytokine Signaling	NM_002996.3:1216
HLA-DOB-mRNA	-0.0791	0.205	-0.481	0.323	0.947	0.717	1.25	0.703	1	lm.nb	Antigen Presentation, Cell Migration and Adhesion	NM_002120.3:230
PIK3CG-mRNA	-0.107	0.28	-0.657	0.443	0.928	0.634	1.36	0.706	1	lm.nb	Chemokine signaling, Cytokine Signaling, Growth Factor Signaling, Metabolism, TLR signaling	NM_002649.2:2125
NFYC-mRNA	0.0729	0.192	-0.304	0.45	1.05	0.81	1.37	0.708	1	lm.nb	Antigen Presentation, Metabolism	NM_001142587.1:1890
TNFAIP6-mRNA	-0.167	0.445	-1.04	0.706	0.891	0.487	1.63	0.711	1	lm.nb	Cytokine Signaling	NM_007115.2:250
HAVCR2-mRNA	0.154	0.412	-0.654	0.963	1.11	0.636	1.95	0.711	1	lm.nb	Cytokine Signaling, TH1 Activation	NM_032782.3:955
CD70-mRNA	-0.158	0.423	-0.988	0.671	0.896	0.504	1.59	0.711	1	lm.nb	T-cell Activation and Checkpoint Signaling	NM_001252.2:190
BTG2-mRNA	0.17	0.455	-0.722	1.06	1.13	0.606	2.09	0.711	1	lm.nb	Cell Cycle and Apoptosis	NM_006763.2:1700
LRP6-mRNA	-0.379	1.01	-2.37	1.61	0.769	0.194	3.05	0.712	1	lm.nb	Growth Factor Signaling	NM_002336.1:2185
INSR-mRNA	-0.329	0.896	-2.08	1.43	0.796	0.236	2.69	0.716	1	lm.nb	Growth Factor Signaling	NM_000208.2:2741
FPR3-mRNA	0.146	0.398	-0.634	0.925	1.11	0.645	1.9	0.717	1	lm.nb	Differentiation and Maintenance of Myeloid Cells	NM_002030.3:190
PSMB8-mRNA	0.142	0.388	-0.619	0.904	1.1	0.651	1.87	0.717	1	lm.nb	Angiogenesis, Antigen Presentation, Cytokine Signaling, Fc Receptor Signaling, Growth Factor Signaling, Interferon Signaling, Lymphocyte activation, Metabolism	NM_004159.4:1215
CXCL5-mRNA	0.206	0.568	-0.907	1.32	1.15	0.533	2.49	0.72	1	lm.nb	Chemokine signaling, Cytokine Signaling	NM_002994.3:250
TXN-mRNA	0.135	0.374	-0.597	0.868	1.1	0.661	1.83	0.72	1	lm.nb	Metabolism, Pathogen Response	NM_003329.2:55
HES4-mRNA	0.17	0.472	-0.755	1.09	1.13	0.593	2.14	0.722	1	lm.nb	Differentiation and Maintenance of Myeloid Cells	NM_001142467.1:557
TIGIT-mRNA	-0.199	0.555	-1.29	0.889	0.871	0.41	1.85	0.722	1	lm.nb	Cell Migration and Adhesion	NM_173799.2:1968
HLA-DMA-mRNA	-0.0912	0.254	-0.589	0.406	0.939	0.665	1.33	0.722	1	lm.nb	Antigen Presentation, Cell Migration and Adhesion	NM_006120.3:380
TRAF1-mRNA	-0.21	0.585	-1.36	0.938	0.865	0.39	1.92	0.723	1	lm.nb	Cytokine Signaling	NM_005658.3:3735
IFNB1-mRNA	-0.22	0.616	-1.43	0.987	0.859	0.372	1.98	0.724	1	lm.nb	Growth Factor Signaling, Interferon Signaling, Pathogen Response, TLR signaling	NM_002176.2:610
CXCL14-mRNA	-0.246	0.689	-1.6	1.11	0.843	0.331	2.15	0.724	1	lm.nb	Chemokine signaling	NM_004887.4:1125
CD1B-mRNA	-0.144	0.405	-0.937	0.649	0.905	0.522	1.57	0.725	1	lm.nb	Antigen Presentation, T-cell Activation and Checkpoint Signaling	NM_001764.2:142
NKG7-mRNA	0.157	0.445	-0.715	1.03	1.12	0.609	2.04	0.727	1	lm.nb	Differentiation and Maintenance of Myeloid Cells	NM_005601.3:632
EDN1-mRNA	-0.188	0.534	-1.24	0.86	0.878	0.425	1.81	0.728	1	lm.nb	Cytokine Signaling	NM_001168319.1:613
RASAL1-mRNA	-0.227	0.65	-1.5	1.05	0.855	0.353	2.07	0.73	1	lm.nb	Angiogenesis, Cytokine Signaling, Fc Receptor Signaling, Growth Factor Signaling, Lymphocyte activation	NM_004658.1:2900
EN1-mRNA	-0.34	0.977	-2.25	1.57	0.79	0.21	2.98	0.731	1	lm.nb	Interferon Signaling	NM_001426.3:2360
CLEC1B-mRNA	-0.168	0.484	-1.12	0.78	0.89	0.461	1.72	0.731	1	lm.nb	Lymphocyte activation	NM_016509.3:649
CBR1-mRNA	-0.143	0.41	-0.947	0.662	0.906	0.519	1.58	0.731	1	lm.nb	Metabolism	NM_001757.2:367
ACOD1-mRNA	-0.354	1.03	-2.37	1.66	0.783	0.193	3.17	0.734	1	lm.nb	Metabolism, Pathogen Response	NM_001258406.1:1334
FEM1C-mRNA	0.0967	0.282	-0.456	0.649	1.07	0.729	1.57	0.734	1	lm.nb	Lymphocyte activation	NM_020177.2:555
PRDX3-mRNA	0.0974	0.285	-0.46	0.655	1.07	0.727	1.57	0.735	1	lm.nb	Metabolism	NM_014098.3:963
CXCL8-mRNA	-0.137	0.4	-0.92	0.647	0.91	0.528	1.57	0.735	1	lm.nb	Chemokine signaling, Pathogen Response, TLR signaling	NM_000584.2:25
CPA3-mRNA	-0.115	0.337	-0.775	0.546	0.924	0.584	1.46	0.736	1	lm.nb	Metabolism	NM_001870.2:220
CCL16-mRNA	-0.259	0.767	-1.76	1.24	0.836	0.295	2.37	0.738	1	lm.nb	Chemokine signaling	NM_004590.2:367
KIT-mRNA	0.164	0.487	-0.791	1.12	1.12	0.578	2.17	0.739	1	lm.nb	Angiogenesis, Cytokine Signaling, Fc Receptor Signaling, Growth Factor Signaling, Lymphocyte activation	NM_000222.2:2644
MYD88-mRNA	-0.117	0.347	-0.797	0.563	0.922	0.576	1.48	0.739	1	lm.nb	Cytokine Signaling, Growth Factor Signaling, Pathogen Response, TLR signaling	NM_002468.3:2145
VAV2-mRNA	-0.203	0.604	-1.39	0.981	0.869	0.382	1.97	0.739	1	lm.nb	Angiogenesis, Chemokine signaling, Fc Receptor Signaling, Growth Factor Signaling, Lymphocyte activation	NM_001134398.1:1615
MET-mRNA	-0.176	0.528	-1.21	0.859	0.885	0.432	1.81	0.741	1	lm.nb	Growth Factor Signaling	NM_001127500.1:1925
SEMA4B-mRNA	0.0782	0.235	-0.382	0.538	1.06	0.767	1.45	0.742	1	lm.nb	Lymphocyte activation	NM_020210.3:3470
PRKCI-mRNA	-0.121	0.364	-0.835	0.593	0.919	0.56	1.51	0.742	1	lm.nb	Growth Factor Signaling	NM_002740.4:530
CCR4-mRNA	-0.142	0.425	-0.975	0.692	0.907	0.509	1.62	0.742	1	lm.nb	Chemokine signaling, TH2 Activation	NM_005508.4:672
CD83-mRNA	-0.121	0.367	-0.841	0.599	0.919	0.558	1.51	0.744	1	lm.nb	Antigen Presentation, Lymphocyte activation	NM_004233.3:1960
COASY-mRNA	-0.24	0.73	-1.67	1.19	0.847	0.314	2.28	0.745	1	lm.nb	Metabolism	NM_025233.5:1109
IGF1-mRNA	-0.166	0.505	-1.16	0.824	0.892	0.449	1.77	0.745	1	lm.nb	Growth Factor Signaling	NM_000618.3:491
HIST2H2AA3-mRNA	0.107	0.327	-0.533	0.747	1.08	0.691	1.68	0.746	1	lm.nb	Cell Cycle and Apoptosis	NM_003516.2:137
CEBPD-mRNA	0.13	0.398	-0.65	0.911	1.09	0.637	1.88	0.746	1	lm.nb	Cell Cycle and Apoptosis, Cytokine Signaling, Differentiation and Maintenance of Myeloid Cells	NM_005195.3:939
FLRT2-mRNA	0.141	0.431	-0.704	0.985	1.1	0.614	1.98	0.746	1	lm.nb	Growth Factor Signaling	NM_013231.4:3265
NECTIN1-mRNA	-0.22	0.674	-1.54	1.1	0.859	0.343	2.15	0.747	1	lm.nb	Cell Migration and Adhesion	NM_203285.1:220
MAP2K4-mRNA	0.0991	0.305	-0.498	0.696	1.07	0.708	1.62	0.748	1	lm.nb	Cytokine Signaling, Fc Receptor Signaling, Growth Factor Signaling, Lymphocyte activation, TLR signaling	NM_003010.2:771
FURIN-mRNA	0.068	0.209	-0.342	0.478	1.05	0.789	1.39	0.748	1	lm.nb	ECM remodeling, Growth Factor Signaling	NM_002569.2:3700
CD86-mRNA	-0.146	0.45	-1.03	0.737	0.904	0.49	1.67	0.749	1	lm.nb	Cell Migration and Adhesion, Fc Receptor Signaling, Growth Factor Signaling, Lymphocyte activation, T-cell Activation and Checkpoint Signaling, TLR signaling	NM_175862.3:1265
FAF1-mRNA	-0.161	0.501	-1.14	0.82	0.894	0.453	1.77	0.75	1	lm.nb	Pathogen Response	NM_007051.2:1530
IL1A-mRNA	0.136	0.428	-0.702	0.975	1.1	0.615	1.97	0.752	1	lm.nb	Cytokine Signaling, Growth Factor Signaling	NM_000575.3:1085
STAT4-mRNA	0.167	0.523	-0.858	1.19	1.12	0.552	2.28	0.752	1	lm.nb	Growth Factor Signaling, TH1 Activation	NM_003151.2:789
CDH11-mRNA	0.231	0.727	-1.19	1.65	1.17	0.437	3.15	0.753	1	lm.nb	Cell Migration and Adhesion	NM_001797.2:1835
IL5-mRNA	-0.173	0.547	-1.25	0.899	0.887	0.422	1.86	0.754	1	lm.nb	Angiogenesis, Cytokine Signaling, Fc Receptor Signaling, Growth Factor Signaling, Lymphocyte activation, TH2 Activation	NM_000879.2:105
EGR2-mRNA	-0.218	0.687	-1.56	1.13	0.86	0.338	2.19	0.754	1	lm.nb	Differentiation and Maintenance of Myeloid Cells	NM_000399.3:1891
ZMPSTE24-mRNA	0.112	0.354	-0.582	0.806	1.08	0.668	1.75	0.754	1	lm.nb	Pathogen Response	NM_005857.3:540
IL5RA-mRNA	-0.131	0.415	-0.945	0.682	0.913	0.519	1.6	0.754	1	lm.nb	Angiogenesis, Cytokine Signaling, Fc Receptor Signaling, Growth Factor Signaling, Lymphocyte activation	NM_000564.3:210
IL6-mRNA	-0.0754	0.239	-0.543	0.393	0.949	0.686	1.31	0.755	1	lm.nb	Cytokine Signaling, Growth Factor Signaling, Pathogen Response, TH2 Activation, TLR signaling	NM_000600.3:364
LPL-mRNA	0.169	0.536	-0.881	1.22	1.12	0.543	2.33	0.755	1	lm.nb	Metabolism	NM_000237.2:2240
PTPRB-mRNA	-0.138	0.439	-0.999	0.723	0.909	0.5	1.65	0.755	1	lm.nb	Pathogen Response	NM_002837.4:1704
PIM2-mRNA	-0.131	0.419	-0.953	0.691	0.913	0.517	1.61	0.757	1	lm.nb	Growth Factor Signaling	NM_006875.2:620
DES-mRNA	-0.178	0.569	-1.29	0.938	0.884	0.408	1.92	0.757	1	lm.nb	Cell Migration and Adhesion	NM_001927.3:693
NR4A1-mRNA	-0.203	0.654	-1.48	1.08	0.869	0.357	2.11	0.758	1	lm.nb	Fc Receptor Signaling, Growth Factor Signaling, Lymphocyte activation	NM_173157.1:1575
FCGR2A-mRNA	-0.119	0.381	-0.866	0.629	0.921	0.549	1.55	0.758	1	lm.nb	Fc Receptor Signaling	NM_021642.3:60
ITGAX-mRNA	-0.143	0.466	-1.06	0.77	0.905	0.481	1.7	0.761	1	lm.nb	Cell Migration and Adhesion, Complement Activation, ECM remodeling	NM_000887.3:700
MMP13-mRNA	-0.14	0.455	-1.03	0.753	0.908	0.489	1.69	0.761	1	lm.nb	ECM remodeling	NM_002427.2:951
TLR10-mRNA	-0.119	0.391	-0.885	0.647	0.921	0.541	1.57	0.763	1	lm.nb	TLR signaling	NM_030956.2:2246
MAFB-mRNA	-0.237	0.779	-1.76	1.29	0.849	0.294	2.45	0.764	1	lm.nb	Differentiation and Maintenance of Myeloid Cells	NM_005461.3:1655
CSF2RA-mRNA	0.105	0.347	-0.574	0.784	1.08	0.672	1.72	0.764	1	lm.nb	Angiogenesis, Cytokine Signaling, Fc Receptor Signaling, Growth Factor Signaling, Lymphocyte activation	NM_006140.3:660
COL14A1-mRNA	-0.141	0.465	-1.05	0.771	0.907	0.482	1.71	0.765	1	lm.nb	ECM remodeling	NM_021110.1:1865
FCAR-mRNA	0.116	0.383	-0.636	0.867	1.08	0.644	1.82	0.765	1	lm.nb	Pathogen Response	NM_002000.2:1415
IL27RA-mRNA	-0.252	0.836	-1.89	1.39	0.84	0.27	2.62	0.766	1	lm.nb	Cytokine Signaling, Growth Factor Signaling	NM_004843.3:1640
SMAD7-mRNA	0.0462	0.155	-0.257	0.349	1.03	0.837	1.27	0.767	1	lm.nb	Growth Factor Signaling	NM_005904.2:1835
KITLG-mRNA	-0.177	0.601	-1.36	1	0.884	0.391	2	0.771	1	lm.nb	Angiogenesis, Cytokine Signaling, Fc Receptor Signaling, Growth Factor Signaling, Lymphocyte activation	NM_003994.4:1155
CCL4-mRNA	0.176	0.598	-0.996	1.35	1.13	0.502	2.54	0.771	1	lm.nb	Chemokine signaling, Pathogen Response, TLR signaling	NM_002984.2:201
RAF1-mRNA	-0.103	0.353	-0.794	0.588	0.931	0.577	1.5	0.772	1	lm.nb	Angiogenesis, Antigen Presentation, Chemokine signaling, Cytokine Signaling, Fc Receptor Signaling, Growth Factor Signaling, Lymphocyte activation	NM_002880.2:1990
RHOC-mRNA	0.0875	0.3	-0.501	0.676	1.06	0.706	1.6	0.773	1	lm.nb	Cell Cycle and Apoptosis, Cell Migration and Adhesion, Growth Factor Signaling	NM_175744.4:399
STAT5A-mRNA	0.0889	0.309	-0.518	0.695	1.06	0.699	1.62	0.776	1	lm.nb	Cytokine Signaling, Growth Factor Signaling	NM_003152.3:2523
LTA-mRNA	-0.206	0.719	-1.61	1.2	0.867	0.327	2.3	0.777	1	lm.nb	Cytokine Signaling, TH1 Activation	NM_000595.2:885
CXCL10-mRNA	-0.163	0.569	-1.28	0.953	0.893	0.412	1.94	0.777	1	lm.nb	Chemokine signaling, Cytokine Signaling, Pathogen Response, TLR signaling	NM_001565.3:168
CTLA4-mRNA	-0.162	0.566	-1.27	0.948	0.894	0.414	1.93	0.777	1	lm.nb	Cell Migration and Adhesion, T-cell Activation and Checkpoint Signaling	NM_005214.3:405
CTTNBP2-mRNA	-0.134	0.469	-1.05	0.785	0.911	0.482	1.72	0.778	1	lm.nb	Differentiation and Maintenance of Myeloid Cells	NM_033427.2:2894
IL1RL1-mRNA	-0.103	0.363	-0.815	0.608	0.931	0.569	1.52	0.779	1	lm.nb	Cytokine Signaling	NM_016232.4:700
IL17RA-mRNA	0.125	0.442	-0.742	0.991	1.09	0.598	1.99	0.78	1	lm.nb	Cytokine Signaling	NM_014339.4:3020
CCL3-mRNA	0.156	0.555	-0.932	1.24	1.11	0.524	2.37	0.78	1	lm.nb	Chemokine signaling, TLR signaling	NM_002983.2:159
PDGFA-mRNA	-0.199	0.711	-1.59	1.2	0.871	0.332	2.29	0.782	1	lm.nb	Angiogenesis, Cytokine Signaling, ECM remodeling, Fc Receptor Signaling, Growth Factor Signaling, Lymphocyte activation	NM_002607.5:2460
TERF2IP-mRNA	0.0676	0.245	-0.412	0.547	1.05	0.752	1.46	0.785	1	lm.nb	Cell Cycle and Apoptosis	NM_018975.2:1380
MMP12-mRNA	0.105	0.382	-0.644	0.854	1.08	0.64	1.81	0.785	1	lm.nb	ECM remodeling	NM_002426.3:769
CD84-mRNA	-0.115	0.418	-0.934	0.704	0.924	0.523	1.63	0.786	1	lm.nb	Cell Migration and Adhesion	NM_003874.3:680
LGALS3-mRNA	0.13	0.477	-0.804	1.06	1.09	0.573	2.09	0.787	1	lm.nb	Pathogen Response	NM_001177388.1:495
NOD2-mRNA	0.111	0.41	-0.692	0.914	1.08	0.619	1.88	0.788	1	lm.nb	Cytokine Signaling, Pathogen Response, TLR signaling	NM_022162.2:558
FPR2-mRNA	0.094	0.349	-0.589	0.777	1.07	0.665	1.71	0.79	1	lm.nb	Pathogen Response	NM_001462.3:1200
S100A4-mRNA	0.131	0.488	-0.825	1.09	1.1	0.565	2.12	0.79	1	lm.nb	Cell Migration and Adhesion, Differentiation and Maintenance of Myeloid Cells	NM_002961.2:263
CCL1-mRNA	-0.169	0.632	-1.41	1.07	0.889	0.377	2.1	0.791	1	lm.nb	Chemokine signaling	NM_002981.1:157
STAT3-mRNA	0.106	0.396	-0.671	0.883	1.08	0.628	1.84	0.791	1	lm.nb	Chemokine signaling, Cytokine Signaling, Growth Factor Signaling	NM_003150.3:2060
FOSB-mRNA	-0.144	0.541	-1.2	0.916	0.905	0.434	1.89	0.791	1	lm.nb	Growth Factor Signaling	NM_006732.1:3200
TYROBP-mRNA	0.11	0.412	-0.698	0.918	1.08	0.617	1.89	0.792	1	lm.nb	Lymphocyte activation	NM_003332.3:361
CTGF-mRNA	-0.181	0.682	-1.52	1.15	0.882	0.349	2.23	0.792	1	lm.nb	Metabolism	NM_001901.2:1100
XCR1-mRNA	-0.129	0.488	-1.09	0.827	0.914	0.471	1.77	0.793	1	lm.nb	Chemokine signaling	NM_005283.2:700
PYCARD-mRNA	0.0793	0.3	-0.509	0.668	1.06	0.703	1.59	0.794	1	lm.nb	Antigen Presentation, Lymphocyte activation, Pathogen Response	NM_013258.3:714
CNN2-mRNA	0.0912	0.35	-0.595	0.777	1.07	0.662	1.71	0.796	1	lm.nb	Pathogen Response	NM_004368.3:609
FPR1-mRNA	0.116	0.446	-0.758	0.99	1.08	0.591	1.99	0.796	1	lm.nb	Chemokine signaling, Pathogen Response	NM_002029.3:350
PBX1-mRNA	0.149	0.581	-0.991	1.29	1.11	0.503	2.44	0.8	1	lm.nb	Differentiation and Maintenance of Myeloid Cells	NM_002585.2:368
ICOS-mRNA	0.141	0.559	-0.954	1.24	1.1	0.516	2.36	0.802	1	lm.nb	Cell Migration and Adhesion, T-cell Activation and Checkpoint Signaling, TH1 Activation, TH2 Activation	NM_012092.2:640
PGLYRP1-mRNA	0.123	0.489	-0.835	1.08	1.09	0.561	2.12	0.803	1	lm.nb	Pathogen Response	NM_005091.1:356
MAPK14-mRNA	-0.105	0.417	-0.923	0.713	0.93	0.528	1.64	0.804	1	lm.nb	Angiogenesis, Cytokine Signaling, Growth Factor Signaling, Pathogen Response, TLR signaling	NM_001315.2:792
COL10A1-mRNA	-0.28	1.15	-2.53	1.97	0.824	0.174	3.91	0.809	1	lm.nb	ECM remodeling	NM_000493.3:135
NAMPT-mRNA	0.0941	0.386	-0.663	0.851	1.07	0.632	1.8	0.809	1	lm.nb	Metabolism	NM_005746.2:290
GADD45B-mRNA	0.0963	0.397	-0.681	0.874	1.07	0.624	1.83	0.81	1	lm.nb	Differentiation and Maintenance of Myeloid Cells, Growth Factor Signaling	NM_015675.2:365
ALOX5-mRNA	-0.0926	0.386	-0.848	0.663	0.938	0.555	1.58	0.812	1	lm.nb	Metabolism	NM_000698.2:735
STK17A-mRNA	0.0959	0.4	-0.688	0.88	1.07	0.621	1.84	0.812	1	lm.nb	Cell Cycle and Apoptosis	NM_004760.2:528
LST1-mRNA	0.114	0.478	-0.823	1.05	1.08	0.565	2.07	0.813	1	lm.nb	Antigen Presentation	NM_007161.3:492
ROS1-mRNA	0.0814	0.342	-0.588	0.751	1.06	0.665	1.68	0.813	1	lm.nb	Growth Factor Signaling	NM_002944.2:4250
THBD-mRNA	-0.1	0.424	-0.932	0.731	0.933	0.524	1.66	0.815	1	lm.nb	Cell Migration and Adhesion, Complement Activation	NM_000361.2:1246
SKI-mRNA	-0.0889	0.377	-0.828	0.65	0.94	0.563	1.57	0.815	1	lm.nb	Growth Factor Signaling	NM_003036.2:3335
ALOX5AP-mRNA	0.116	0.492	-0.848	1.08	1.08	0.556	2.11	0.816	1	lm.nb	Metabolism	NM_001629.2:367
ADAMTS3-mRNA	0.0515	0.222	-0.384	0.487	1.04	0.766	1.4	0.818	1	lm.nb	ECM remodeling	NM_014243.2:2000
FAS-mRNA	0.0916	0.397	-0.686	0.869	1.07	0.622	1.83	0.819	1	lm.nb	Cytokine Signaling, Growth Factor Signaling	NM_000043.4:398
LTB-mRNA	-0.0715	0.311	-0.681	0.538	0.952	0.624	1.45	0.82	1	lm.nb	Cytokine Signaling	NM_002341.1:330
CD80-mRNA	-0.108	0.469	-1.03	0.811	0.928	0.491	1.75	0.82	1	lm.nb	Cell Migration and Adhesion, Fc Receptor Signaling, Growth Factor Signaling, Lymphocyte activation, T-cell Activation and Checkpoint Signaling, TLR signaling	NM_005191.3:674
KIF20A-mRNA	-0.119	0.517	-1.13	0.894	0.921	0.456	1.86	0.82	1	lm.nb	Antigen Presentation	NM_005733.2:1209
LRP5-mRNA	-0.24	1.05	-2.3	1.82	0.847	0.204	3.52	0.821	1	lm.nb	Growth Factor Signaling	NM_002335.1:2515
IL4I1-mRNA	0.115	0.509	-0.882	1.11	1.08	0.543	2.16	0.822	1	lm.nb	Cytokine Signaling, Metabolism	NM_152899.1:1452
SKIL-mRNA	-0.0515	0.232	-0.506	0.403	0.965	0.704	1.32	0.826	1	lm.nb	Growth Factor Signaling	NM_005414.2:945
IFNAR1-mRNA	-0.0909	0.416	-0.906	0.724	0.939	0.534	1.65	0.829	1	lm.nb	Growth Factor Signaling, Interferon Signaling, TLR signaling	NM_000629.2:782
BIRC5-mRNA	0.133	0.612	-1.07	1.33	1.1	0.477	2.52	0.83	1	lm.nb	Differentiation and Maintenance of Myeloid Cells	NM_001168.2:1215
IL1RAP-mRNA	0.071	0.329	-0.574	0.716	1.05	0.672	1.64	0.831	1	lm.nb	Cytokine Signaling	NM_001167928.1:1186
S100A8-mRNA	0.0874	0.405	-0.707	0.881	1.06	0.613	1.84	0.831	1	lm.nb	Differentiation and Maintenance of Myeloid Cells	NM_002964.3:115
CCL15-mRNA	-0.15	0.707	-1.54	1.23	0.901	0.345	2.35	0.833	1	lm.nb	Chemokine signaling	NM_032965.3:112
CCL23-mRNA	0.0825	0.396	-0.694	0.859	1.06	0.618	1.81	0.837	1	lm.nb	Chemokine signaling	NM_145898.1:336
ADAMTS9-AS2-mRNA	-0.105	0.502	-1.09	0.88	0.93	0.47	1.84	0.837	1	lm.nb	ECM remodeling	NR_038264.1:1052
EGR3-mRNA	0.127	0.61	-1.07	1.32	1.09	0.476	2.5	0.837	1	lm.nb	Differentiation and Maintenance of Myeloid Cells	NM_004430.2:3170
HDAC5-mRNA	-0.0509	0.246	-0.533	0.431	0.965	0.691	1.35	0.838	1	lm.nb	Growth Factor Signaling	NM_005474.4:3160
CYR61-mRNA	-0.133	0.661	-1.43	1.16	0.912	0.371	2.24	0.842	1	lm.nb	ECM remodeling	NM_001554.3:1390
RAPGEF4-mRNA	0.124	0.616	-1.08	1.33	1.09	0.472	2.51	0.842	1	lm.nb	Metabolism	NM_007023.3:1992
CCL28-mRNA	0.0693	0.35	-0.617	0.755	1.05	0.652	1.69	0.845	1	lm.nb	Chemokine signaling	NM_148672.2:407
RIN2-mRNA	-0.118	0.595	-1.28	1.05	0.922	0.411	2.07	0.845	1	lm.nb	Pathogen Response	NM_018993.2:690
LAT-mRNA	-0.118	0.602	-1.3	1.06	0.921	0.407	2.09	0.846	1	lm.nb	Angiogenesis, Cytokine Signaling, Fc Receptor Signaling, Growth Factor Signaling, Lymphocyte activation	NM_001014987.1:1290
IRF4-mRNA	-0.0831	0.426	-0.917	0.751	0.944	0.529	1.68	0.847	1	lm.nb	Interferon Signaling	NM_002460.1:325
IKZF1-mRNA	0.0552	0.285	-0.503	0.613	1.04	0.706	1.53	0.848	1	lm.nb	Differentiation and Maintenance of Myeloid Cells	NM_006060.4:225
SPRY2-mRNA	-0.0587	0.304	-0.655	0.538	0.96	0.635	1.45	0.848	1	lm.nb	Growth Factor Signaling	NM_005842.2:1481
CALR-mRNA	0.0761	0.397	-0.701	0.853	1.05	0.615	1.81	0.849	1	lm.nb	Antigen Presentation	NM_004343.2:965
ZNRF2-mRNA	0.0514	0.271	-0.479	0.582	1.04	0.717	1.5	0.851	1	lm.nb	Metabolism	NM_147128.3:1594
WAS-mRNA	-0.0824	0.434	-0.934	0.769	0.944	0.524	1.7	0.851	1	lm.nb	Chemokine signaling, Fc Receptor Signaling	NM_000377.2:90
CD1C-mRNA	0.0804	0.426	-0.754	0.915	1.06	0.593	1.89	0.852	1	lm.nb	Antigen Presentation, T-cell Activation and Checkpoint Signaling	NM_001765.2:750
BTK-mRNA	-0.0702	0.374	-0.803	0.662	0.952	0.573	1.58	0.852	1	lm.nb	Fc Receptor Signaling, Lymphocyte activation, TLR signaling	NM_000061.1:570
ADGRE5-mRNA	-0.0744	0.399	-0.856	0.708	0.95	0.552	1.63	0.853	1	lm.nb	Cell Migration and Adhesion	NM_078481.2:1370
FBXL7-mRNA	0.0714	0.388	-0.689	0.831	1.05	0.62	1.78	0.855	1	lm.nb	Antigen Presentation	NM_012304.3:2735
ELL2-mRNA	-0.167	0.91	-1.95	1.62	0.891	0.259	3.07	0.856	1	lm.nb	Differentiation and Maintenance of Myeloid Cells	NM_012081.5:1226
IL15RA-mRNA	-0.0879	0.482	-1.03	0.857	0.941	0.489	1.81	0.857	1	lm.nb	Cytokine Signaling, Growth Factor Signaling	NM_002189.3:709
PDE4A-mRNA	-0.0947	0.522	-1.12	0.928	0.936	0.461	1.9	0.857	1	lm.nb	Metabolism	NM_006202.2:3945
ANGPT2-mRNA	-0.0747	0.413	-0.885	0.736	0.95	0.542	1.67	0.858	1	lm.nb	Cell Migration and Adhesion, Growth Factor Signaling	NM_001147.2:1775
TLR2-mRNA	-0.0675	0.375	-0.802	0.667	0.954	0.574	1.59	0.859	1	lm.nb	Growth Factor Signaling, TLR signaling	NM_003264.3:668
PTGER2-mRNA	-0.0479	0.267	-0.57	0.474	0.967	0.673	1.39	0.859	1	lm.nb	Cell Migration and Adhesion, Lymphocyte activation	NM_000956.2:1410
ADAM8-mRNA	-0.0732	0.408	-0.873	0.727	0.951	0.546	1.66	0.859	1	lm.nb	ECM remodeling	NM_001109.4:762
TNFRSF1B-mRNA	-0.0711	0.397	-0.849	0.706	0.952	0.555	1.63	0.859	1	lm.nb	Cytokine Signaling	NM_001066.2:835
LAT2-mRNA	0.0669	0.377	-0.671	0.805	1.05	0.628	1.75	0.86	1	lm.nb	Fc Receptor Signaling, Lymphocyte activation	NM_014146.3:1863
VASP-mRNA	-0.0726	0.409	-0.874	0.729	0.951	0.546	1.66	0.86	1	lm.nb	Cell Migration and Adhesion	NM_003370.3:1500
SELL-mRNA	0.0758	0.428	-0.763	0.914	1.05	0.589	1.88	0.861	1	lm.nb	Cell Migration and Adhesion, Lymphocyte activation	NR_029467.1:1585
FCGR1A-mRNA	0.104	0.593	-1.06	1.27	1.07	0.48	2.41	0.862	1	lm.nb	Antigen Presentation, Fc Receptor Signaling, Interferon Signaling, Lymphocyte activation	NM_000566.3:842
FZD4-mRNA	0.107	0.608	-1.09	1.3	1.08	0.471	2.46	0.862	1	lm.nb	Growth Factor Signaling	NM_012193.2:7130
ANXA1-mRNA	0.108	0.639	-1.14	1.36	1.08	0.453	2.57	0.867	1	lm.nb	Cytokine Signaling	NM_000700.1:515
NDC80-mRNA	-0.0671	0.403	-0.856	0.722	0.955	0.552	1.65	0.869	1	lm.nb	Cell Cycle and Apoptosis	NM_006101.2:96
ANGPT1-mRNA	-0.0322	0.195	-0.415	0.351	0.978	0.75	1.28	0.87	1	lm.nb	Angiogenesis, Cell Migration and Adhesion, Cytokine Signaling, Fc Receptor Signaling, Growth Factor Signaling, Lymphocyte activation	NM_001146.3:2080
CTSG-mRNA	-0.048	0.291	-0.619	0.523	0.967	0.651	1.44	0.87	1	lm.nb	Antigen Presentation, ECM remodeling	NM_001911.2:160
C1QC-mRNA	0.0743	0.453	-0.813	0.962	1.05	0.569	1.95	0.871	1	lm.nb	Complement Activation	NM_001114101.1:608
BCL10-mRNA	0.0499	0.31	-0.557	0.657	1.04	0.68	1.58	0.873	1	lm.nb	Antigen Presentation, Fc Receptor Signaling, Lymphocyte activation	NM_003921.2:1250
STAT5B-mRNA	-0.0565	0.352	-0.746	0.633	0.962	0.596	1.55	0.874	1	lm.nb	Chemokine signaling, Cytokine Signaling, Growth Factor Signaling	NM_012448.3:200
DHRS3-mRNA	0.0689	0.435	-0.784	0.922	1.05	0.581	1.89	0.875	1	lm.nb	Metabolism	NM_004753.4:1266
CSF1-mRNA	0.0569	0.36	-0.648	0.762	1.04	0.638	1.7	0.875	1	lm.nb	Cytokine Signaling, Growth Factor Signaling	NM_000757.4:823
PLAU-mRNA	0.0454	0.287	-0.517	0.608	1.03	0.699	1.52	0.876	1	lm.nb	Complement Activation	NM_002658.2:793
CXCL16-mRNA	0.0626	0.397	-0.716	0.841	1.04	0.609	1.79	0.876	1	lm.nb	Chemokine signaling	NM_001100812.1:850
IL3-mRNA	0.0599	0.38	-0.684	0.804	1.04	0.622	1.75	0.876	1	lm.nb	Angiogenesis, Cytokine Signaling, Fc Receptor Signaling, Growth Factor Signaling, Lymphocyte activation, TH2 Activation	NM_000588.3:130
LTB4R-mRNA	0.0507	0.324	-0.584	0.686	1.04	0.667	1.61	0.877	1	lm.nb	Lymphocyte activation	NM_181657.3:2400
IL33-mRNA	0.073	0.478	-0.863	1.01	1.05	0.55	2.01	0.88	1	lm.nb	Cytokine Signaling, Pathogen Response, TH2 Activation	NM_033439.2:1725
TAPBP-mRNA	-0.051	0.336	-0.71	0.608	0.965	0.611	1.52	0.881	1	lm.nb	Antigen Presentation	NM_003190.4:1536
S100A9-mRNA	0.0611	0.413	-0.749	0.871	1.04	0.595	1.83	0.884	1	lm.nb	Differentiation and Maintenance of Myeloid Cells	NM_002965.2:75
FLT3-mRNA	-0.0644	0.439	-0.925	0.796	0.956	0.527	1.74	0.884	1	lm.nb	Cytokine Signaling	NM_004119.2:2374
CAMP-mRNA	-0.0399	0.273	-0.576	0.496	0.973	0.671	1.41	0.885	1	lm.nb	Pathogen Response	NM_004345.3:220
MS4A2-mRNA	0.0633	0.438	-0.795	0.922	1.04	0.576	1.89	0.886	1	lm.nb	Fc Receptor Signaling, Lymphocyte activation	NM_000139.3:126
KIAA1671-mRNA	-0.0837	0.586	-1.23	1.06	0.944	0.426	2.09	0.888	1	lm.nb	Lymphocyte activation	NM_001145206.1:6380
CLEC7A-mRNA	0.0566	0.399	-0.726	0.839	1.04	0.605	1.79	0.888	1	lm.nb	Antigen Presentation, Lymphocyte activation	NM_197954.2:55
CLIC4-mRNA	0.0342	0.242	-0.44	0.509	1.02	0.737	1.42	0.889	1	lm.nb	Differentiation and Maintenance of Myeloid Cells, Pathogen Response	NM_013943.2:1702
LTB4R2-mRNA	0.0404	0.288	-0.525	0.606	1.03	0.695	1.52	0.89	1	lm.nb	Lymphocyte activation	NM_019839.4:1250
MYC-mRNA	0.0851	0.609	-1.11	1.28	1.06	0.464	2.43	0.89	1	lm.nb	Growth Factor Signaling	NM_002467.3:1610
KLF10-mRNA	-0.0502	0.363	-0.762	0.662	0.966	0.59	1.58	0.891	1	lm.nb	Growth Factor Signaling	NM_005655.3:2092
CD180-mRNA	-0.0709	0.513	-1.08	0.935	0.952	0.474	1.91	0.891	1	lm.nb	TLR signaling	NM_005582.2:1036
TNFAIP3-mRNA	0.0448	0.33	-0.602	0.691	1.03	0.659	1.61	0.893	1	lm.nb	Cytokine Signaling, Pathogen Response	NM_006290.2:260
CXCR4-mRNA	-0.0546	0.407	-0.852	0.743	0.963	0.554	1.67	0.894	1	lm.nb	Chemokine signaling, TH2 Activation	NM_003467.2:1335
VRK2-mRNA	-0.0295	0.22	-0.461	0.402	0.98	0.726	1.32	0.894	1	lm.nb	Cell Cycle and Apoptosis	NM_006296.3:875
TNFSF4-mRNA	0.078	0.584	-1.07	1.22	1.06	0.477	2.34	0.895	1	lm.nb	Cytokine Signaling	NM_003326.2:545
MCM5-mRNA	0.0598	0.458	-0.837	0.957	1.04	0.56	1.94	0.897	1	lm.nb	Cell Cycle and Apoptosis, Differentiation and Maintenance of Myeloid Cells	NM_006739.3:1580
ZNF148-mRNA	0.03	0.232	-0.425	0.485	1.02	0.745	1.4	0.898	1	lm.nb	Pathogen Response	NM_021964.1:2220
TWISTNB-mRNA	0.0585	0.454	-0.832	0.949	1.04	0.562	1.93	0.899	1	lm.nb	Pathogen Response	NM_001002926.1:3246
NFKBIZ-mRNA	0.052	0.404	-0.74	0.844	1.04	0.599	1.79	0.899	1	lm.nb	Cytokine Signaling, Lymphocyte activation	NM_001005474.1:2030
NCF2-mRNA	-0.0459	0.357	-0.746	0.654	0.969	0.596	1.57	0.899	1	lm.nb	Angiogenesis, Antigen Presentation	NM_000433.3:1004
PELI1-mRNA	0.0384	0.306	-0.562	0.639	1.03	0.677	1.56	0.901	1	lm.nb	Cytokine Signaling, TLR signaling	NM_020651.3:1550
ICAM1-mRNA	0.0377	0.314	-0.577	0.652	1.03	0.67	1.57	0.905	1	lm.nb	Cell Migration and Adhesion, Cytokine Signaling, ECM remodeling, Interferon Signaling, Lymphocyte activation	NM_000201.2:1530
CDC20-mRNA	0.0571	0.48	-0.884	0.999	1.04	0.542	2	0.906	1	lm.nb	Antigen Presentation	NM_001255.2:430
CCL20-mRNA	-0.0637	0.549	-1.14	1.01	0.957	0.454	2.02	0.909	1	lm.nb	Chemokine signaling, Cytokine Signaling	NM_004591.1:35
HPGDS-mRNA	0.0518	0.448	-0.825	0.929	1.04	0.564	1.9	0.909	1	lm.nb	Metabolism	NM_014485.2:430
IL18-mRNA	-0.0417	0.363	-0.754	0.67	0.971	0.593	1.59	0.909	1	lm.nb	Cytokine Signaling, Pathogen Response, TH1 Activation	NM_001562.2:48
SOCS2-mRNA	0.0582	0.512	-0.946	1.06	1.04	0.519	2.09	0.91	1	lm.nb	Growth Factor Signaling	NM_003877.3:1020
MERTK-mRNA	0.078	0.688	-1.27	1.43	1.06	0.414	2.69	0.911	1	lm.nb	Cell Migration and Adhesion	NM_006343.2:665
GNAI3-mRNA	0.0444	0.393	-0.726	0.815	1.03	0.605	1.76	0.911	1	lm.nb	Chemokine signaling	NM_006496.1:1150
C3-mRNA	0.0447	0.399	-0.736	0.826	1.03	0.6	1.77	0.912	1	lm.nb	Complement Activation	NM_000064.2:4396
CSF1R-mRNA	0.0297	0.267	-0.493	0.552	1.02	0.711	1.47	0.912	1	lm.nb	Growth Factor Signaling	NM_005211.2:3775
NGF-mRNA	-0.0988	0.888	-1.84	1.64	0.934	0.279	3.12	0.912	1	lm.nb	Growth Factor Signaling	NM_002506.2:634
AKAP13-mRNA	0.0378	0.344	-0.635	0.711	1.03	0.644	1.64	0.913	1	lm.nb	Growth Factor Signaling	NM_006738.4:5261
PRDX1-mRNA	0.0296	0.272	-0.504	0.563	1.02	0.705	1.48	0.914	1	lm.nb	Metabolism	NM_002574.2:632
ETS1-mRNA	0.0208	0.196	-0.364	0.405	1.01	0.777	1.32	0.916	1	lm.nb	Growth Factor Signaling	NM_005238.3:1305
CXCL2-mRNA	-0.0291	0.278	-0.574	0.516	0.98	0.672	1.43	0.917	1	lm.nb	Chemokine signaling, Cytokine Signaling, Pathogen Response	NM_002089.3:854
CLEC5A-mRNA	0.0329	0.314	-0.583	0.649	1.02	0.668	1.57	0.917	1	lm.nb	Lymphocyte activation	NM_013252.2:3250
JAK3-mRNA	-0.042	0.409	-0.845	0.76	0.971	0.557	1.69	0.919	1	lm.nb	Angiogenesis, Chemokine signaling, Cytokine Signaling, Fc Receptor Signaling, Growth Factor Signaling, Lymphocyte activation	NM_000215.2:1715
FUT4-mRNA	-0.0456	0.452	-0.932	0.841	0.969	0.524	1.79	0.92	1	lm.nb	Metabolism	NM_002033.3:1221
ITGB7-mRNA	0.0495	0.496	-0.922	1.02	1.03	0.528	2.03	0.921	1	lm.nb	Cell Migration and Adhesion, ECM remodeling, Growth Factor Signaling, Lymphocyte activation	NM_000889.1:1278
IFNGR1-mRNA	0.0374	0.379	-0.705	0.78	1.03	0.613	1.72	0.922	1	lm.nb	Growth Factor Signaling, Interferon Signaling, TH1 Activation, TH2 Activation	NM_000416.2:392
FYN-mRNA	0.0456	0.463	-0.861	0.952	1.03	0.551	1.94	0.922	1	lm.nb	Angiogenesis, Antigen Presentation, Cell Migration and Adhesion, Cytokine Signaling, Fc Receptor Signaling, Growth Factor Signaling, Lymphocyte activation, T-cell Activation and Checkpoint Signaling	NM_002037.3:765
SELP-mRNA	-0.0223	0.227	-0.468	0.423	0.985	0.723	1.34	0.923	1	lm.nb	Cell Migration and Adhesion	NM_003005.2:1295
GSN-mRNA	-0.0327	0.34	-0.699	0.634	0.978	0.616	1.55	0.924	1	lm.nb	Pathogen Response	NM_000177.4:1075
NFKBIA-mRNA	0.0366	0.383	-0.714	0.787	1.03	0.61	1.73	0.924	1	lm.nb	Antigen Presentation, Chemokine signaling, Cytokine Signaling, Fc Receptor Signaling, Growth Factor Signaling, Lymphocyte activation, Pathogen Response, TLR signaling	NM_020529.1:945
SEMA4A-mRNA	0.0384	0.416	-0.777	0.853	1.03	0.584	1.81	0.927	1	lm.nb	Metabolism, T-cell Activation and Checkpoint Signaling	NM_001193300.1:935
FLNB-mRNA	0.0379	0.422	-0.79	0.865	1.03	0.578	1.82	0.929	1	lm.nb	Growth Factor Signaling, Interferon Signaling	NM_001164317.1:2124
DUSP6-mRNA	0.035	0.392	-0.733	0.803	1.02	0.602	1.74	0.929	1	lm.nb	Angiogenesis, Cytokine Signaling, Fc Receptor Signaling, Growth Factor Signaling, Lymphocyte activation, TLR signaling	NM_001946.2:1535
LDLR-mRNA	0.0566	0.634	-1.19	1.3	1.04	0.439	2.46	0.93	1	lm.nb	Metabolism	NM_000527.2:4625
VAV1-mRNA	0.0342	0.389	-0.728	0.797	1.02	0.604	1.74	0.931	1	lm.nb	Angiogenesis, Chemokine signaling, Cytokine Signaling, Fc Receptor Signaling, Growth Factor Signaling, Lymphocyte activation, T-cell Activation and Checkpoint Signaling	NM_005428.2:764
S100A11-mRNA	0.0375	0.437	-0.819	0.894	1.03	0.567	1.86	0.932	1	lm.nb	Differentiation and Maintenance of Myeloid Cells	NM_005620.1:127
OSCAR-mRNA	-0.0291	0.34	-0.695	0.637	0.98	0.618	1.55	0.932	1	lm.nb	Lymphocyte activation	NM_130771.3:990
HLA-DQA1-mRNA	0.0747	0.911	-1.71	1.86	1.05	0.305	3.63	0.935	1	lm.nb	Antigen Presentation, Cell Migration and Adhesion, Interferon Signaling, T-cell Activation and Checkpoint Signaling	NM_002122.3:261
PDGFRA-mRNA	-0.0453	0.559	-1.14	1.05	0.969	0.453	2.07	0.936	1	lm.nb	Angiogenesis, Cytokine Signaling, Fc Receptor Signaling, Growth Factor Signaling, Lymphocyte activation	NM_006206.3:1925
CXCR2-mRNA	-0.0291	0.369	-0.752	0.694	0.98	0.594	1.62	0.938	1	lm.nb	Chemokine signaling	NM_001168298.1:676
HIF1A-mRNA	0.0252	0.319	-0.601	0.651	1.02	0.66	1.57	0.938	1	lm.nb	Growth Factor Signaling	NM_001530.2:1985
ITGA5-mRNA	0.0311	0.414	-0.781	0.843	1.02	0.582	1.79	0.941	1	lm.nb	Cell Migration and Adhesion, ECM remodeling, Growth Factor Signaling	NM_002205.2:925
PTGDR-mRNA	-0.0382	0.518	-1.05	0.978	0.974	0.482	1.97	0.942	1	lm.nb	Cell Migration and Adhesion, Lymphocyte activation	NM_000953.2:2456
MAP2K3-mRNA	-0.0289	0.396	-0.805	0.747	0.98	0.572	1.68	0.942	1	lm.nb	Cytokine Signaling, Growth Factor Signaling, TLR signaling	NM_145109.1:370
C5-mRNA	-0.0481	0.686	-1.39	1.3	0.967	0.381	2.46	0.945	1	lm.nb	Complement Activation	NM_001735.2:466
ARG1-mRNA	-0.0416	0.594	-1.21	1.12	0.972	0.433	2.18	0.945	1	lm.nb	Metabolism	NM_000045.3:673
HNF1B-mRNA	-0.0547	0.784	-1.59	1.48	0.963	0.332	2.79	0.945	1	lm.nb	Differentiation and Maintenance of Myeloid Cells	NM_000458.3:837
IL15-mRNA	-0.0586	0.844	-1.71	1.59	0.96	0.305	3.02	0.945	1	lm.nb	Cytokine Signaling, Growth Factor Signaling	NM_172174.1:1685
TREM2-mRNA	0.0559	0.841	-1.59	1.7	1.04	0.331	3.26	0.948	1	lm.nb	Lymphocyte activation	NM_018965.3:355
P2RX1-mRNA	0.0242	0.366	-0.693	0.741	1.02	0.619	1.67	0.948	1	lm.nb	Pathogen Response	NM_002558.2:2120
BID-mRNA	0.0235	0.362	-0.686	0.733	1.02	0.621	1.66	0.949	1	lm.nb	Cell Cycle and Apoptosis	NM_197966.2:964
RAB3D-mRNA	0.0237	0.371	-0.704	0.751	1.02	0.614	1.68	0.949	1	lm.nb	Pathogen Response	NM_004283.3:2610
CXCL9-mRNA	-0.0268	0.42	-0.851	0.797	0.982	0.555	1.74	0.95	1	lm.nb	Chemokine signaling, TLR signaling	NM_002416.1:1975
CYTIP-mRNA	-0.0205	0.326	-0.659	0.618	0.986	0.633	1.53	0.95	1	lm.nb	Differentiation and Maintenance of Myeloid Cells	NM_004288.4:1065
CCR7-mRNA	-0.0233	0.377	-0.762	0.715	0.984	0.59	1.64	0.951	1	lm.nb	Chemokine signaling, TH2 Activation	NM_001838.2:1610
EPX-mRNA	-0.0297	0.484	-0.979	0.919	0.98	0.507	1.89	0.951	1	lm.nb	Pathogen Response	NM_000502.4:2060
ELOVL6-mRNA	-0.0305	0.517	-1.04	0.983	0.979	0.485	1.98	0.953	1	lm.nb	Metabolism	NM_001130721.1:1035
ITGAL-mRNA	0.0234	0.397	-0.755	0.802	1.02	0.593	1.74	0.953	1	lm.nb	Cell Migration and Adhesion, ECM remodeling, Lymphocyte activation	NM_002209.2:1113
FGF10-mRNA	0.0342	0.602	-1.15	1.21	1.02	0.452	2.32	0.955	1	lm.nb	Angiogenesis, Cytokine Signaling, Fc Receptor Signaling, Growth Factor Signaling, Lymphocyte activation	NM_004465.1:85
SIRPA-mRNA	-0.0235	0.416	-0.84	0.793	0.984	0.559	1.73	0.955	1	lm.nb	Cell Migration and Adhesion	NM_080792.2:3115
TLR4-mRNA	0.0235	0.424	-0.808	0.855	1.02	0.571	1.81	0.956	1	lm.nb	Growth Factor Signaling, TLR signaling	NM_138554.2:2570
LAPTM5-mRNA	0.021	0.386	-0.735	0.777	1.01	0.601	1.71	0.957	1	lm.nb	Differentiation and Maintenance of Myeloid Cells	NM_006762.2:1825
SERPINE3-mRNA	-0.0397	0.744	-1.5	1.42	0.973	0.354	2.67	0.958	1	lm.nb	ECM remodeling	NM_001101320.1:132
MSH2-mRNA	0.0249	0.489	-0.934	0.984	1.02	0.524	1.98	0.96	1	lm.nb	Differentiation and Maintenance of Myeloid Cells	NM_000251.1:2105
SLC16A6-mRNA	0.00787	0.155	-0.297	0.312	1.01	0.814	1.24	0.96	1	lm.nb	Metabolism	NM_001174166.1:855
ID1-mRNA	0.0213	0.447	-0.856	0.898	1.01	0.553	1.86	0.962	1	lm.nb	Cell Cycle and Apoptosis	NM_002165.2:345
HIST1H1C-mRNA	0.0177	0.384	-0.736	0.771	1.01	0.601	1.71	0.964	1	lm.nb	Cell Cycle and Apoptosis	NM_005319.3:401
CD163-mRNA	-0.0284	0.623	-1.25	1.19	0.981	0.421	2.28	0.964	1	lm.nb	Differentiation and Maintenance of Myeloid Cells	NM_004244.4:1630
BATF3-mRNA	-0.0167	0.392	-0.785	0.751	0.988	0.58	1.68	0.966	1	lm.nb	Antigen Presentation	NM_018664.2:770
CCR6-mRNA	-0.0188	0.446	-0.894	0.856	0.987	0.538	1.81	0.967	1	lm.nb	Chemokine signaling	NM_031409.2:935
IER3-mRNA	0.0111	0.267	-0.511	0.534	1.01	0.702	1.45	0.967	1	lm.nb	Lymphocyte activation	NM_003897.3:178
NR2F6-mRNA	-0.0171	0.421	-0.841	0.807	0.988	0.558	1.75	0.968	1	lm.nb	T-cell Activation and Checkpoint Signaling	NM_005234.3:1231
CXCL3-mRNA	0.0155	0.431	-0.829	0.86	1.01	0.563	1.81	0.972	1	lm.nb	Chemokine signaling, Cytokine Signaling	NM_002090.2:540
IL1R2-mRNA	-0.0129	0.362	-0.723	0.697	0.991	0.606	1.62	0.972	1	lm.nb	Cytokine Signaling, Growth Factor Signaling	NM_173343.1:905
MIF-mRNA	0.00922	0.3	-0.578	0.597	1.01	0.67	1.51	0.976	1	lm.nb	Cell Migration and Adhesion	NM_002415.1:319
ITGB2-mRNA	0.0132	0.436	-0.841	0.868	1.01	0.558	1.82	0.976	1	lm.nb	Cell Migration and Adhesion, Complement Activation, ECM remodeling, Lymphocyte activation, TLR signaling	NM_000211.2:520
AREG-mRNA	0.0179	0.672	-1.3	1.33	1.01	0.406	2.52	0.979	1	lm.nb	Lymphocyte activation	NM_001657.2:547
PBX3-mRNA	-0.00552	0.208	-0.412	0.401	0.996	0.751	1.32	0.979	1	lm.nb	Differentiation and Maintenance of Myeloid Cells	NM_006195.5:2050
BIRC3-mRNA	-0.00531	0.209	-0.416	0.405	0.996	0.75	1.32	0.98	1	lm.nb	Cytokine Signaling, Pathogen Response, TLR signaling	NM_182962.2:275
CCL19-mRNA	0.0122	0.49	-0.948	0.972	1.01	0.518	1.96	0.98	1	lm.nb	Chemokine signaling	NM_006274.2:401
CCL22-mRNA	-0.0171	0.693	-1.38	1.34	0.988	0.385	2.54	0.981	1	lm.nb	Chemokine signaling	NM_002990.3:797
RHOG-mRNA	0.00874	0.355	-0.687	0.705	1.01	0.621	1.63	0.981	1	lm.nb	Cell Cycle and Apoptosis, Cell Migration and Adhesion, Growth Factor Signaling	NM_001665.3:345
HLA-DMB-mRNA	0.00422	0.183	-0.354	0.362	1	0.783	1.29	0.982	1	lm.nb	Antigen Presentation, Cell Migration and Adhesion	NM_002118.3:20
PTAFR-mRNA	-0.0066	0.29	-0.574	0.561	0.995	0.672	1.48	0.982	1	lm.nb	Interferon Signaling	NM_000952.3:1035
EGF-mRNA	-0.0123	0.553	-1.1	1.07	0.992	0.467	2.1	0.982	1	lm.nb	Angiogenesis, Cytokine Signaling, Fc Receptor Signaling, Growth Factor Signaling, Lymphocyte activation	NM_001963.4:1022
IL6R-mRNA	0.00827	0.378	-0.733	0.749	1.01	0.602	1.68	0.983	1	lm.nb	Cytokine Signaling, Growth Factor Signaling	NM_000565.2:993
CCL25-mRNA	0.0126	0.615	-1.19	1.22	1.01	0.437	2.33	0.984	1	lm.nb	Chemokine signaling	NM_005624.2:325
CD38-mRNA	-0.00676	0.333	-0.66	0.647	0.995	0.633	1.57	0.984	1	lm.nb	Differentiation and Maintenance of Myeloid Cells, Metabolism	NM_001775.2:1035
ACAD10-mRNA	-0.00632	0.338	-0.67	0.657	0.996	0.629	1.58	0.985	1	lm.nb	Metabolism	NM_001136538.1:1905
SELE-mRNA	0.012	0.679	-1.32	1.34	1.01	0.401	2.54	0.986	1	lm.nb	Cell Migration and Adhesion, Cytokine Signaling	NM_000450.2:1505
ADAMTS9-mRNA	0.0112	0.687	-1.34	1.36	1.01	0.396	2.56	0.987	1	lm.nb	ECM remodeling	NM_182920.1:145
CXCL1-mRNA	-0.00582	0.379	-0.749	0.737	0.996	0.595	1.67	0.988	1	lm.nb	Chemokine signaling, Cytokine Signaling, Pathogen Response	NM_001511.1:742
VSIR-mRNA	-0.00596	0.394	-0.778	0.766	0.996	0.583	1.7	0.988	1	lm.nb	T-cell Activation and Checkpoint Signaling	NM_022153.1:1955
FCGR3A-mRNA	-0.00525	0.361	-0.714	0.703	0.996	0.61	1.63	0.989	1	lm.nb	Fc Receptor Signaling, Lymphocyte activation	NM_000569.6:873
BTLA-mRNA	-0.00339	0.25	-0.493	0.487	0.998	0.71	1.4	0.989	1	lm.nb	T-cell Activation and Checkpoint Signaling	NM_181780.2:305
PTGDR2-mRNA	-0.00552	0.507	-0.998	0.987	0.996	0.501	1.98	0.991	1	lm.nb	Cell Migration and Adhesion, Lymphocyte activation	NM_004778.1:1835
C5AR1-mRNA	-0.00308	0.363	-0.716	0.709	0.998	0.609	1.64	0.993	1	lm.nb	Complement Activation	NM_001736.2:1195
GATA3-mRNA	0.00285	0.446	-0.871	0.877	1	0.547	1.84	0.995	1	lm.nb	TH2 Activation	NM_001002295.1:1691
CCL5-mRNA	-0.00295	0.512	-1.01	1	0.998	0.498	2	0.995	1	lm.nb	Chemokine signaling, Cytokine Signaling, Pathogen Response, TLR signaling	NM_002985.2:280
HGF-mRNA	-1.32e-15	0.282	-0.553	0.553	1	0.681	1.47	1	1	lm.nb	Cytokine Signaling, Growth Factor Signaling	NM_000601.4:550
